# Supplementary material for: Putatively asexual chrysophytes have meiotic genes: evidence from transcriptomic data
Source: PeerJ. 2019 Jan 16;6:e5894. doi: 10.7717/peerj.5894 (PMC6339481; doi:10.7717/peerj.5894)
Supplement: Supplemental Information 1 — Identified loci are in FASTA format. [file peerj-07-5894-s001.zip]

Archive with 729 entries (706 files):
- supplementary_material/
- supplementary_material/Poterioochromonas malhamensis/
- supplementary_material/Poterioochromonas malhamensis/rec8.fasta.fasta
- supplementary_material/Poterioochromonas malhamensis/smc5.fasta.fasta
- supplementary_material/Poterioochromonas malhamensis/rtel.fasta.fasta
- supplementary_material/Poterioochromonas malhamensis/rad51.fasta.fasta
- supplementary_material/Poterioochromonas malhamensis/ku.fasta.fasta
- supplementary_material/Poterioochromonas malhamensis/sad1.fasta.fasta
- supplementary_material/Poterioochromonas malhamensis/msh6.fasta.fasta
- supplementary_material/Poterioochromonas malhamensis/rad54.fasta.fasta
- supplementary_material/Poterioochromonas malhamensis/rad24.fasta.fasta
- supplementary_material/Poterioochromonas malhamensis/dmc1.fasta.fasta
- supplementary_material/Poterioochromonas malhamensis/mnd1.fasta.fasta
- supplementary_material/Poterioochromonas malhamensis/mre11.fasta.fasta
- supplementary_material/Poterioochromonas malhamensis/rec114.fasta.fasta
- supplementary_material/Poterioochromonas malhamensis/exo1.fasta.fasta
- supplementary_material/Poterioochromonas malhamensis/pms1.fasta.fasta
- supplementary_material/Poterioochromonas malhamensis/nbs1.fasta.fasta
- supplementary_material/Poterioochromonas malhamensis/rad52.fasta.fasta
- supplementary_material/Poterioochromonas malhamensis/sae2.fasta.fasta
- supplementary_material/Poterioochromonas malhamensis/sgs1.fasta.fasta
- supplementary_material/Poterioochromonas malhamensis/mlh3.fasta.fasta
- supplementary_material/Poterioochromonas malhamensis/smc6.fasta.fasta
- supplementary_material/Poterioochromonas malhamensis/hop2.fasta.fasta
- supplementary_material/Poterioochromonas malhamensis/slx4.fasta.fasta
- supplementary_material/Poterioochromonas malhamensis/fen1.fasta.fasta
- supplementary_material/Poterioochromonas malhamensis/dna2.fasta.fasta
- supplementary_material/Poterioochromonas malhamensis/rad17.fasta.fasta
- supplementary_material/Poterioochromonas malhamensis/rad50.fasta.fasta
- supplementary_material/Poterioochromonas malhamensis/msh2.fasta.fasta
- supplementary_material/Poterioochromonas malhamensis/spo11.fasta.fasta
- supplementary_material/Poterioochromonas malhamensis/mus81.fasta.fasta
- supplementary_material/Poterioochromonas malhamensis/mlh1.fasta.fasta
- supplementary_material/Poterioochromonas malhamensis/slx1.fasta.fasta
- supplementary_material/Poterioochromonas malhamensis/mms4.fasta.fasta
- supplementary_material/Poterioochromonas malhamensis/mer3.fasta.fasta
- supplementary_material/Poterioochromonas malhamensis/lig4.fasta.fasta
- supplementary_material/Poterioochromonas malhamensis/lif1.fasta.fasta
- supplementary_material/Poterioochromonas malhamensis/rad23.fasta.fasta
- supplementary_material/Poterioochromonas malhamensis/mph1.fasta.fasta
- supplementary_material/Poterioochromonas malhamensis/hop1.fasta.fasta
- supplementary_material/Spumella bureschii/
- supplementary_material/Spumella bureschii/rec8.fasta.fasta
- supplementary_material/Spumella bureschii/smc5.fasta.fasta
- supplementary_material/Spumella bureschii/rtel.fasta.fasta
- supplementary_material/Spumella bureschii/rad51.fasta.fasta
- supplementary_material/Spumella bureschii/ku.fasta.fasta
- supplementary_material/Spumella bureschii/sad1.fasta.fasta
- supplementary_material/Spumella bureschii/msh6.fasta.fasta
- supplementary_material/Spumella bureschii/rad54.fasta.fasta
- supplementary_material/Spumella bureschii/rad24.fasta.fasta
- supplementary_material/Spumella bureschii/dmc1.fasta.fasta
- supplementary_material/Spumella bureschii/mnd1.fasta.fasta
- supplementary_material/Spumella bureschii/mre11.fasta.fasta
- supplementary_material/Spumella bureschii/rec114.fasta.fasta
- supplementary_material/Spumella bureschii/exo1.fasta.fasta
- supplementary_material/Spumella bureschii/pms1.fasta.fasta
- supplementary_material/Spumella bureschii/nbs1.fasta.fasta
- supplementary_material/Spumella bureschii/rad52.fasta.fasta
- supplementary_material/Spumella bureschii/sae2.fasta.fasta
- supplementary_material/Spumella bureschii/sgs1.fasta.fasta
- supplementary_material/Spumella bureschii/mlh3.fasta.fasta
- supplementary_material/Spumella bureschii/smc6.fasta.fasta
- supplementary_material/Spumella bureschii/hop2.fasta.fasta
- supplementary_material/Spumella bureschii/slx4.fasta.fasta
- supplementary_material/Spumella bureschii/fen1.fasta.fasta
- supplementary_material/Spumella bureschii/dna2.fasta.fasta
- supplementary_material/Spumella bureschii/rad17.fasta.fasta
- supplementary_material/Spumella bureschii/rad50.fasta.fasta
- supplementary_material/Spumella bureschii/msh2.fasta.fasta
- supplementary_material/Spumella bureschii/spo11.fasta.fasta
- supplementary_material/Spumella bureschii/mus81.fasta.fasta
- supplementary_material/Spumella bureschii/mlh1.fasta.fasta
- supplementary_material/Spumella bureschii/slx1.fasta.fasta
- supplementary_material/Spumella bureschii/mms4.fasta.fasta
- supplementary_material/Spumella bureschii/mer3.fasta.fasta
- supplementary_material/Spumella bureschii/lig4.fasta.fasta
- supplementary_material/Spumella bureschii/lif1.fasta.fasta
- supplementary_material/Spumella bureschii/rad23.fasta.fasta
- supplementary_material/Spumella bureschii/mph1.fasta.fasta
- supplementary_material/Spumella bureschii/hop1.fasta.fasta
- supplementary_material/Poteriospumella lacustris 3/
- supplementary_material/Poteriospumella lacustris 3/rec8.fasta.fasta
- supplementary_material/Poteriospumella lacustris 3/smc5.fasta.fasta
- supplementary_material/Poteriospumella lacustris 3/rtel.fasta.fasta
- supplementary_material/Poteriospumella lacustris 3/rad51.fasta.fasta
- supplementary_material/Poteriospumella lacustris 3/ku.fasta.fasta
- supplementary_material/Poteriospumella lacustris 3/sad1.fasta.fasta
- supplementary_material/Poteriospumella lacustris 3/msh6.fasta.fasta
- supplementary_material/Poteriospumella lacustris 3/rad54.fasta.fasta
- supplementary_material/Poteriospumella lacustris 3/rad24.fasta.fasta
- supplementary_material/Poteriospumella lacustris 3/dmc1.fasta.fasta
- supplementary_material/Poteriospumella lacustris 3/mnd1.fasta.fasta
- supplementary_material/Poteriospumella lacustris 3/mre11.fasta.fasta
- supplementary_material/Poteriospumella lacustris 3/rec114.fasta.fasta
- supplementary_material/Poteriospumella lacustris 3/exo1.fasta.fasta
- supplementary_material/Poteriospumella lacustris 3/pms1.fasta.fasta
- supplementary_material/Poteriospumella lacustris 3/nbs1.fasta.fasta
- supplementary_material/Poteriospumella lacustris 3/rad52.fasta.fasta
- supplementary_material/Poteriospumella lacustris 3/sae2.fasta.fasta
- supplementary_material/Poteriospumella lacustris 3/sgs1.fasta.fasta
- supplementary_material/Poteriospumella lacustris 3/mlh3.fasta.fasta
- supplementary_material/Poteriospumella lacustris 3/smc6.fasta.fasta
- supplementary_material/Poteriospumella lacustris 3/hop2.fasta.fasta
- supplementary_material/Poteriospumella lacustris 3/slx4.fasta.fasta
- supplementary_material/Poteriospumella lacustris 3/fen1.fasta.fasta
- supplementary_material/Poteriospumella lacustris 3/dna2.fasta.fasta
- supplementary_material/Poteriospumella lacustris 3/rad17.fasta.fasta
- supplementary_material/Poteriospumella lacustris 3/rad50.fasta.fasta
- supplementary_material/Poteriospumella lacustris 3/msh2.fasta.fasta
- supplementary_material/Poteriospumella lacustris 3/spo11.fasta.fasta
- supplementary_material/Poteriospumella lacustris 3/mus81.fasta.fasta
- supplementary_material/Poteriospumella lacustris 3/mlh1.fasta.fasta
- supplementary_material/Poteriospumella lacustris 3/slx1.fasta.fasta
- supplementary_material/Poteriospumella lacustris 3/mms4.fasta.fasta
- supplementary_material/Poteriospumella lacustris 3/mer3.fasta.fasta
- supplementary_material/Poteriospumella lacustris 3/lig4.fasta.fasta
- supplementary_material/Poteriospumella lacustris 3/lif1.fasta.fasta
- supplementary_material/Poteriospumella lacustris 3/rad23.fasta.fasta
- supplementary_material/Poteriospumella lacustris 3/mph1.fasta.fasta
- supplementary_material/Poteriospumella lacustris 3/hop1.fasta.fasta
- supplementary_material/.DS_Store
- __MACOSX/
- __MACOSX/supplementary_material/
- __MACOSX/supplementary_material/._.DS_Store
- supplementary_material/Poteriospumella lacustris 2/
- supplementary_material/Poteriospumella lacustris 2/rec8.fasta.fasta
- supplementary_material/Poteriospumella lacustris 2/smc5.fasta.fasta
- supplementary_material/Poteriospumella lacustris 2/rtel.fasta.fasta
- supplementary_material/Poteriospumella lacustris 2/rad51.fasta.fasta
- supplementary_material/Poteriospumella lacustris 2/ku.fasta.fasta
- supplementary_material/Poteriospumella lacustris 2/sad1.fasta.fasta
- supplementary_material/Poteriospumella lacustris 2/msh6.fasta.fasta
- supplementary_material/Poteriospumella lacustris 2/rad54.fasta.fasta
- supplementary_material/Poteriospumella lacustris 2/rad24.fasta.fasta
- supplementary_material/Poteriospumella lacustris 2/dmc1.fasta.fasta
- supplementary_material/Poteriospumella lacustris 2/mnd1.fasta.fasta
- supplementary_material/Poteriospumella lacustris 2/mre11.fasta.fasta
- supplementary_material/Poteriospumella lacustris 2/rec114.fasta.fasta
- supplementary_material/Poteriospumella lacustris 2/exo1.fasta.fasta
- supplementary_material/Poteriospumella lacustris 2/pms1.fasta.fasta
- supplementary_material/Poteriospumella lacustris 2/nbs1.fasta.fasta
- supplementary_material/Poteriospumella lacustris 2/rad52.fasta.fasta
- supplementary_material/Poteriospumella lacustris 2/sae2.fasta.fasta
- supplementary_material/Poteriospumella lacustris 2/sgs1.fasta.fasta
- supplementary_material/Poteriospumella lacustris 2/mlh3.fasta.fasta
- supplementary_material/Poteriospumella lacustris 2/smc6.fasta.fasta
- supplementary_material/Poteriospumella lacustris 2/hop2.fasta.fasta
- supplementary_material/Poteriospumella lacustris 2/slx4.fasta.fasta
- supplementary_material/Poteriospumella lacustris 2/fen1.fasta.fasta
- supplementary_material/Poteriospumella lacustris 2/dna2.fasta.fasta
- supplementary_material/Poteriospumella lacustris 2/rad17.fasta.fasta
- supplementary_material/Poteriospumella lacustris 2/rad50.fasta.fasta
- supplementary_material/Poteriospumella lacustris 2/msh2.fasta.fasta
- supplementary_material/Poteriospumella lacustris 2/spo11.fasta.fasta
- supplementary_material/Poteriospumella lacustris 2/mus81.fasta.fasta
- supplementary_material/Poteriospumella lacustris 2/mlh1.fasta.fasta
- supplementary_material/Poteriospumella lacustris 2/slx1.fasta.fasta
- supplementary_material/Poteriospumella lacustris 2/mms4.fasta.fasta
- supplementary_material/Poteriospumella lacustris 2/mer3.fasta.fasta
- supplementary_material/Poteriospumella lacustris 2/lig4.fasta.fasta
- supplementary_material/Poteriospumella lacustris 2/lif1.fasta.fasta
- supplementary_material/Poteriospumella lacustris 2/rad23.fasta.fasta
- supplementary_material/Poteriospumella lacustris 2/mph1.fasta.fasta
- supplementary_material/Poteriospumella lacustris 2/hop1.fasta.fasta
- supplementary_material/Spumella lacusvadosi/
- supplementary_material/Spumella lacusvadosi/rec8.fasta.fasta
- supplementary_material/Spumella lacusvadosi/smc5.fasta.fasta
- supplementary_material/Spumella lacusvadosi/rtel.fasta.fasta
- supplementary_material/Spumella lacusvadosi/rad51.fasta.fasta
- supplementary_material/Spumella lacusvadosi/ku.fasta.fasta
- supplementary_material/Spumella lacusvadosi/sad1.fasta.fasta
- supplementary_material/Spumella lacusvadosi/msh6.fasta.fasta
- supplementary_material/Spumella lacusvadosi/rad54.fasta.fasta
- supplementary_material/Spumella lacusvadosi/rad24.fasta.fasta
- supplementary_material/Spumella lacusvadosi/dmc1.fasta.fasta
- supplementary_material/Spumella lacusvadosi/mnd1.fasta.fasta
- supplementary_material/Spumella lacusvadosi/mre11.fasta.fasta
- supplementary_material/Spumella lacusvadosi/rec114.fasta.fasta
- supplementary_material/Spumella lacusvadosi/exo1.fasta.fasta
- supplementary_material/Spumella lacusvadosi/pms1.fasta.fasta
- supplementary_material/Spumella lacusvadosi/nbs1.fasta.fasta
- supplementary_material/Spumella lacusvadosi/rad52.fasta.fasta
- supplementary_material/Spumella lacusvadosi/sae2.fasta.fasta
- supplementary_material/Spumella lacusvadosi/sgs1.fasta.fasta
- supplementary_material/Spumella lacusvadosi/mlh3.fasta.fasta
- supplementary_material/Spumella lacusvadosi/smc6.fasta.fasta
- supplementary_material/Spumella lacusvadosi/hop2.fasta.fasta
- supplementary_material/Spumella lacusvadosi/slx4.fasta.fasta
- supplementary_material/Spumella lacusvadosi/fen1.fasta.fasta
- supplementary_material/Spumella lacusvadosi/dna2.fasta.fasta
- supplementary_material/Spumella lacusvadosi/rad17.fasta.fasta
- supplementary_material/Spumella lacusvadosi/rad50.fasta.fasta
- supplementary_material/Spumella lacusvadosi/msh2.fasta.fasta
- supplementary_material/Spumella lacusvadosi/spo11.fasta.fasta
- supplementary_material/Spumella lacusvadosi/mus81.fasta.fasta
- supplementary_material/Spumella lacusvadosi/mlh1.fasta.fasta
- supplementary_material/Spumella lacusvadosi/slx1.fasta.fasta
- supplementary_material/Spumella lacusvadosi/mms4.fasta.fasta
- supplementary_material/Spumella lacusvadosi/mer3.fasta.fasta
- supplementary_material/Spumella lacusvadosi/lig4.fasta.fasta
- supplementary_material/Spumella lacusvadosi/lif1.fasta.fasta
- supplementary_material/Spumella lacusvadosi/rad23.fasta.fasta
- supplementary_material/Spumella lacusvadosi/mph1.fasta.fasta
- supplementary_material/Spumella lacusvadosi/hop1.fasta.fasta
- supplementary_material/Pedospumella sinomuralis/
- supplementary_material/Pedospumella sinomuralis/rec8.fasta.fasta
- supplementary_material/Pedospumella sinomuralis/smc5.fasta.fasta
- supplementary_material/Pedospumella sinomuralis/rtel.fasta.fasta
- supplementary_material/Pedospumella sinomuralis/rad51.fasta.fasta
- supplementary_material/Pedospumella sinomuralis/ku.fasta.fasta
- supplementary_material/Pedospumella sinomuralis/sad1.fasta.fasta
- supplementary_material/Pedospumella sinomuralis/msh6.fasta.fasta
- supplementary_material/Pedospumella sinomuralis/rad54.fasta.fasta
- supplementary_material/Pedospumella sinomuralis/rad24.fasta.fasta
- supplementary_material/Pedospumella sinomuralis/dmc1.fasta.fasta
- supplementary_material/Pedospumella sinomuralis/mnd1.fasta.fasta
- supplementary_material/Pedospumella sinomuralis/mre11.fasta.fasta
- supplementary_material/Pedospumella sinomuralis/rec114.fasta.fasta
- supplementary_material/Pedospumella sinomuralis/exo1.fasta.fasta
- supplementary_material/Pedospumella sinomuralis/pms1.fasta.fasta
- supplementary_material/Pedospumella sinomuralis/nbs1.fasta.fasta
- supplementary_material/Pedospumella sinomuralis/rad52.fasta.fasta
- supplementary_material/Pedospumella sinomuralis/sae2.fasta.fasta
- supplementary_material/Pedospumella sinomuralis/sgs1.fasta.fasta
- supplementary_material/Pedospumella sinomuralis/mlh3.fasta.fasta
- supplementary_material/Pedospumella sinomuralis/smc6.fasta.fasta
- supplementary_material/Pedospumella sinomuralis/hop2.fasta.fasta
- supplementary_material/Pedospumella sinomuralis/slx4.fasta.fasta
- supplementary_material/Pedospumella sinomuralis/fen1.fasta.fasta
- supplementary_material/Pedospumella sinomuralis/dna2.fasta.fasta
- supplementary_material/Pedospumella sinomuralis/rad17.fasta.fasta
- supplementary_material/Pedospumella sinomuralis/rad50.fasta.fasta
- supplementary_material/Pedospumella sinomuralis/msh2.fasta.fasta
- supplementary_material/Pedospumella sinomuralis/spo11.fasta.fasta
- supplementary_material/Pedospumella sinomuralis/mus81.fasta.fasta
- supplementary_material/Pedospumella sinomuralis/mlh1.fasta.fasta
- supplementary_material/Pedospumella sinomuralis/slx1.fasta.fasta
- supplementary_material/Pedospumella sinomuralis/mms4.fasta.fasta
- supplementary_material/Pedospumella sinomuralis/mer3.fasta.fasta
- supplementary_material/Pedospumella sinomuralis/lig4.fasta.fasta
- supplementary_material/Pedospumella sinomuralis/lif1.fasta.fasta
- supplementary_material/Pedospumella sinomuralis/rad23.fasta.fasta
- supplementary_material/Pedospumella sinomuralis/mph1.fasta.fasta
- supplementary_material/Pedospumella sinomuralis/hop1.fasta.fasta
- supplementary_material/Ochromonas or Spumella sp/
- supplementary_material/Ochromonas or Spumella sp/rec8.fasta.fasta
- supplementary_material/Ochromonas or Spumella sp/smc5.fasta.fasta
- supplementary_material/Ochromonas or Spumella sp/rtel.fasta.fasta
- supplementary_material/Ochromonas or Spumella sp/rad51.fasta.fasta
- supplementary_material/Ochromonas or Spumella sp/ku.fasta.fasta
- supplementary_material/Ochromonas or Spumella sp/sad1.fasta.fasta
- supplementary_material/Ochromonas or Spumella sp/msh6.fasta.fasta
- supplementary_material/Ochromonas or Spumella sp/rad54.fasta.fasta
- supplementary_material/Ochromonas or Spumella sp/rad24.fasta.fasta
- supplementary_material/Ochromonas or Spumella sp/dmc1.fasta.fasta
- supplementary_material/Ochromonas or Spumella sp/mnd1.fasta.fasta
- supplementary_material/Ochromonas or Spumella sp/mre11.fasta.fasta
- supplementary_material/Ochromonas or Spumella sp/rec114.fasta.fasta
- supplementary_material/Ochromonas or Spumella sp/exo1.fasta.fasta
- supplementary_material/Ochromonas or Spumella sp/pms1.fasta.fasta
- supplementary_material/Ochromonas or Spumella sp/nbs1.fasta.fasta
- supplementary_material/Ochromonas or Spumella sp/rad52.fasta.fasta
- supplementary_material/Ochromonas or Spumella sp/sae2.fasta.fasta
- supplementary_material/Ochromonas or Spumella sp/sgs1.fasta.fasta
- supplementary_material/Ochromonas or Spumella sp/mlh3.fasta.fasta
- supplementary_material/Ochromonas or Spumella sp/smc6.fasta.fasta
- supplementary_material/Ochromonas or Spumella sp/hop2.fasta.fasta
- supplementary_material/Ochromonas or Spumella sp/slx4.fasta.fasta
- supplementary_material/Ochromonas or Spumella sp/fen1.fasta.fasta
- supplementary_material/Ochromonas or Spumella sp/dna2.fasta.fasta
- supplementary_material/Ochromonas or Spumella sp/rad17.fasta.fasta
- supplementary_material/Ochromonas or Spumella sp/rad50.fasta.fasta
- supplementary_material/Ochromonas or Spumella sp/msh2.fasta.fasta
- supplementary_material/Ochromonas or Spumella sp/spo11.fasta.fasta
- supplementary_material/Ochromonas or Spumella sp/mus81.fasta.fasta
- supplementary_material/Ochromonas or Spumella sp/mlh1.fasta.fasta
- supplementary_material/Ochromonas or Spumella sp/slx1.fasta.fasta
- supplementary_material/Ochromonas or Spumella sp/mms4.fasta.fasta
- supplementary_material/Ochromonas or Spumella sp/mer3.fasta.fasta
- supplementary_material/Ochromonas or Spumella sp/lig4.fasta.fasta
- supplementary_material/Ochromonas or Spumella sp/lif1.fasta.fasta
- supplementary_material/Ochromonas or Spumella sp/rad23.fasta.fasta
- supplementary_material/Ochromonas or Spumella sp/mph1.fasta.fasta
- supplementary_material/Ochromonas or Spumella sp/hop1.fasta.fasta
- supplementary_material/Dinobryon sp 2/
- supplementary_material/Dinobryon sp 2/rec8.fasta.fasta
- supplementary_material/Dinobryon sp 2/smc5.fasta.fasta
- supplementary_material/Dinobryon sp 2/rtel.fasta.fasta
- supplementary_material/Dinobryon sp 2/rad51.fasta.fasta
- supplementary_material/Dinobryon sp 2/ku.fasta.fasta
- supplementary_material/Dinobryon sp 2/sad1.fasta.fasta
- supplementary_material/Dinobryon sp 2/msh6.fasta.fasta
- supplementary_material/Dinobryon sp 2/rad54.fasta.fasta
- supplementary_material/Dinobryon sp 2/rad24.fasta.fasta
- supplementary_material/Dinobryon sp 2/dmc1.fasta.fasta
- __MACOSX/supplementary_material/Dinobryon sp 2/
- __MACOSX/supplementary_material/Dinobryon sp 2/._dmc1.fasta.fasta
- supplementary_material/Dinobryon sp 2/mnd1.fasta.fasta
- supplementary_material/Dinobryon sp 2/mre11.fasta.fasta
[truncated: 429 more entries]
