# Supplementary material for: Putatively asexual chrysophytes have meiotic genes: evidence from transcriptomic data
Source: PeerJ. 2019 Jan 16;6:e5894. doi: 10.7717/peerj.5894 (PMC6339481; doi:10.7717/peerj.5894)
Supplement: Supplemental Information 1 — Identified loci are in FASTA format. [file peerj-07-5894-s001.zip › supplementary_material/Poterioochromonas malhamensis/rec8.fasta.fasta]

>Poteriochromella malhemensis_rec8_1 28777|14942|strand:1(0...819) (evalue:8.87143e-18)
KQCIDLEIAVLGQTPSLEEVNSFGLVVDGLFGFSFQGPVRSPFDEIIRSFRNTKTPILSIDLPSGWDVNDGDVHQTGFIPDAVISLTLPKNCMKSYNKVHYLGGRFVPPTLSRELGIIIPDYGYNPTQILKIESVAHIKEEVLSEAVVMYTSAPNIEEAKNIANTLVRGKIAACVNIVPQVVSVFEWDGKIDNSDEILLMIKTKKDLAPTVTETIKKIHSYELPESIVVGIQNQGSNPQFVQWILDSTLPTTSEGSAKSTSVDTNNSKQKKK
>Poteriochromella malhemensis_rec8_2 46674|20714|strand:-1(559...2182) (evalue:7.55848e-06)
LSTYKFFSFFSWFDSLLPFQSLRTKRITASKGKGLHEGKDSAVMVIQSLLPGNPSSSPQRKYSYGSIPLDYKDEENGEALENDEEGELKRKRSSISFPPAPSPEMVDEVSVAANTINALLGVSLFAMPWGFQQSGILGGLFVLLVVAALSYDTARMLLVSQKVLYQRSGEVKGYPEIASAALGHVWGKVVKLATITSCLGGCTGYLIFFGETVGQALSLNSHDVILIATIPLILLSWIRSFRELTVFTIFGVGSLMVAVIVILVDGSSKFDKNISDLPLFQSDTFLHFIGPATFLFTIHYFILSMGAEALRMMTWISTSTSLEPETSYSALTYPIAISYFVSLAMIALVGIAGFAMYRNVDLVTDQSGHLLMGCEGHVCQNVLLNLSPGLKRNVVGITMSVVIILSYVLILAPAREHIENLLLGRLHLSNEKNVLYVQNALRTVLVLITVTVALKAPYFGSVMGAVGGLTDALQCFVLPPLIYLKVEGDKLNWVYLTYYLIIILWGLTTIVYTAYNATFELLQRQDYGGNFAYEATAECS
>Poteriochromella malhemensis_rec8_3 9674|5591|strand:-1(41...1253) (evalue:2.8751597740666662e-05)
KKKMFYSQIILSRKGPLGRIWLAAHFEKKLSKSQIFTTDISDAVETLLDPSADLALRVSGHLMLGIVRIYSKKVKYLMIDCTDAMWKMQLAFHPGKVDIDLQPTLNVDDTRFYGNISLDMDYPVLDNIAFVPTMLPLNQPVTFKRKELQEVRDLVSTQLSDIEFVRAGARQSITVSRPSLSFDRKISISSRFEDEVPIFEGDLRMNTSFVPMDIVPPISLNSQILDNQDIVLDVLEYKPKIDHIPVKRRKIIDPVELEDAHRVCDVKSIVRVQTKPHSPYLSSQTLRNFAASIFNTYGYCSELQQISHRVTEGLFPFPMKSSFVHPEEIEATRKVTSLEPQYVEHLEPQQFSPSVDRTSITPLLREEVSYRFEDASPLIPVERDPIKANSVLHLHEVLQDKVS
>Poteriochromella malhemensis_rec8_4 46667|20713|strand:-1(559...2245) (evalue:3.17293e-05)
LSTYKFFSFFSWFDSLLPFQSLRTKRITASKGKGLHEGKDSAVMVIQSLLPGNPSSSPQRKYSYGSIPLDYKDEENGEALENDEEGELKRKRSSISFPPAPSPEMVDEVSVAANTINALLGVSLFAMPWGFQQSGILGGLFVLLVVAALSYDTARMLLVSQKVLYQRSGEVKGYPEIASAALGHVWGKVVKLATITSCLGGCTGYLIFFGETVGQALSLNSHDVILIATIPLILLSWIRSFRELTVFTIFGVGSLMVAVIVILVDGSSKFDKNISDLPLFQSDTFLHFIGPATFLFTIHYFILSMGAEALRMMTWISTSTSLEPETSYSALTYPIAISYFVSLAMIALVGIAGFAMYRNVDLVTDQSGHLLMGCEGHVCQNVLLNLSPGLKRNVVGITMSVVIILSYVLILAPAREHIENLLLGYVQIFHLCSIRSHPIPSSINRRLHLSNEKNVLYVQNALRTVLVLITVTVALKAPYFGSVMGAVGGLTDALQCFVLPPLIYLKVEGDKLNWVYLTYYLIIILWGLTTIVYTAYNATFELLQRQDYGGNFAYEATAECS
>Poteriochromella malhemensis_rec8_5 36940|17841|strand:-1(-1...821) (evalue:4.23271e-05)
DRTENSSFDLEIEEDIDGESKYDKSILGGLPISNMNRGLFNQTTVNYSTLPMTERQGGTLETSSVASGQSTSHRSPIFTAFVNLISTIIGAGILGIPYALSRTGWIIGTFCLFLCAFLSYSGLHLLSECVKKVHAPSCTFYTVAELALPNYSKLIDFAIMLKGIGVATSYLIVVTDSLPKAFRPFLTLTTNELLFENRIYCILISYIIILPLSYLPYLESLKYTSLISLVMILFLVCLIFFYSFHFPFLNPCESIIHNHNNYNIQEHFHSFLR
>Poteriochromella malhemensis_rec8_6 9689|5592|strand:-1(2276...4367) (evalue:4.711196359930769e-05)
KKKMFYSQIILSRKGPLGRIWLAAHFEKKLSKSQIFTTDISDAVETLLDPSADLALRVSGHLMLGIVRIYSKKVKYLMIDCTDAMWKMQLAFHPGKVDIDLQPTLNVDDTRFYGNISLDMDYPVLDNIAFVPTMLPLNQPVTFKRKELQEVRDLVSTQLSDIEFVRAGARQSITVSRPSLSFDRKISISSRFEDEVPIFEGDLRMNTSFVPMDIVPPISLNSQILDNQDIVLDVLEYKPKIDHIPVKRRKIIDPVELEDAHRVCDVKSIVRVQTKPHSPYLSSQTLRNFAASIFNTYGYCSELQQISHRVTEGLFPFPMKSSFVHPEEIEATRKVTSLEPQYVEHLEPQQFSPSVDRTSITPLLREEVSYRFEDASPLIPVERDPIKANSVLHLHEVLQDKPRASFAELTRLMDKKAASRYFFELLQLKTKGMISVTQTEPYADISVILIQPVWNLSLLIGIISQIRMGIFFANFALDSQIIHNISFSIAQSSYEKLIPKCASILSIIQQNNCSIFALFDPFSDSIHSLRVGVRTLKKSTVSAKNFTKTIASKTQKSLTRIHYWVIRDGRIRDHKILLRCLKSFYQTVVWVVQRFSRVFWIYRYYSRSTTSTCRQKVVSVTFQMFFDSQTKLIVLLFQSSHTVLKRLQQEFLSDSRSLSMFPVSFPSFDFLLFCHRFHHTPRPFSRLVAPFITSII
>Poteriochromella malhemensis_rec8_7 9706|5593|strand:-1(2200...4429) (evalue:5.409293651169231e-05)
KKKMFYSQIILSRKGPLGRIWLAAHFEKKLSKSQIFTTDISDAVETLLDPSADLALRVSGHLMLGIVRIYSKKVKYLMIDCTDAMWKMQLAFHPGKVDIDLQPTLNVDDTRFYGNISLDMDYPVLDNIAFVPTMLPLNQPVTFKRKELQEVRDLVSTQLSDIEFVRAGARQSITVSRPSLSFDRKISISSRFEDEVPIFEGDLRMNTSFVPMDIVPPISLNSQILDNQDIVLDVLEYKPKIDHIPVKRRKIIDPVELEDAHRVCDVKSIVRVQTKPHSPYLSSQTLRNFAASIFNTYGYCSELQQISHRVTEGLFPFPMKSSFVHPEEIEATRKVTSLEPQYVEHLEPQQFSPSVDRTSITPLLREEVSYRFEDASPLIPVERDPIKANSVLHLHEVLQDKPRASFAELTRLMDKKAASRYFFELLQLKTKGMISVTQTEPYADISVILIQPVWNLSLLIGIISQIRMGIFFANFALDSQIIHNISFSIAQSSYEKLIPKCASILSIIQQNNCSIFALFDPFSDSIHSLRVGVRTLKKSTVSAKNFTKTIASKTQKSLTRIHYWVIRDGRIRDHKILLRCLKSFYQTVVWVVQRFSRVFWIYRYYSRSTTSTCRQKVVSVTFQMFFDSQTKLIVLLFQSSHTVLKRLQQEFLSDSRSLSMFPVSFPTEKEINIIHCKHKQKQQRRNLLSIFCSSVIDFITPRALFLGLLLPSSLPSFDSSSSSSSSSFEKVEFAKSLCRLPS
