# Supplementary material for: Putatively asexual chrysophytes have meiotic genes: evidence from transcriptomic data
Source: PeerJ. 2019 Jan 16;6:e5894. doi: 10.7717/peerj.5894 (PMC6339481; doi:10.7717/peerj.5894)
Supplement: Supplemental Information 1 — Identified loci are in FASTA format. [file peerj-07-5894-s001.zip › supplementary_material/Poterioochromonas malhamensis/smc5.fasta.fasta]

>Poteriochromella malhemensis_smc5_1 97115|31144|strand:1(0...1641) (evalue:2.8905923280058966e-23)
IIEFNGRKSRYAPNAPPSTASFVVTPKGLITAGSGGDDTSIEDLRREYQEKKHRYDLESERLSAELMKEETLFSQFQTEALGMKNQIQDLMKKLKLPQQLEAVMVNLKKSIKDLEKRLTVDSSNQKKEKQQQYASSVDQLLNHLEGMTTDIEAFTQQRMNRRVFQTMKQLVQSQFEEKQSQLKKKEKDIEVLKKQKEILQRELDKVERELEEATMTLKDIMDRESPGNRDYFINVIFPRIMDECPETTREEIEDRIVEIEAQIKAIIDNPEVVERYQDLERDYEKASKELEIAEKEYLSAETTLQQRSEHWLNTVQTITQKLNNLFSAYMRGLGFDGEVVLRPIGRFIDYEMQLRVTFREGAPCTDLSGARHSGGERAVSTIMFLMALQQMTSSPFRVVDEINQGMDERNERLVFDRVVKSCCEDSLSPQYFLVTPKLLQGLRCLDHPQVTVLLIWNGPGIQEKWNLSTIVRNLKRKKGVMDEEEEDDDVAELENRPNILKRKERKTASTPVKQEAQPTLKYLKAGKQKVIFNRQLSNQPKYGLLR
>Poteriochromella malhemensis_smc5_2 88372|29603|strand:-1(-1...1622) (evalue:1.7559829812599223e-08)
KKNLNWKIKKASMSKQKGHKRKFVDDNDETSEEDVSFEKNELSELTRTSKRQKTKNSASQPSIENSKDMLTKYEDDLYDHLSEQEELDEVNIGENSSSFNVRTNFDAGQIIKVEMKDFMCHRRFTVDLGRRLNFIVGKNGSGKSAIATALQLCLGATARSTGRGSALSTFIREGSNGPAIVRVSLVNEGADAYMPEVYGKKIIVERRIAKGTGSGGYHIYNEKDQEVTTRKEDLEKILRCFNIYVDNPCCVLTQEESKKFVHGKDTDKYEFFLKATGLFNLKEDLMKIKLDLEQALKAKQLEESKLQTKQQSVNDLLNKIKQFEKIEEMEKQIKISTAKIYWTDFRNEFDKWATKQDLVDKLTAEKESAERAYDKASKTQHLQEDETLRLQEQVEDLERQQEQLTQQLADRNRVYREAAAVLHQLTTQETNHRNQQKDEERRIKDIDFELKQKRDIMMRTANADQRQKAEKIEKLEQLMENLRHQEKDLRDKVQETSQHLQRLNEEKQQARHVMDAAEETIRRTTEHIQSIRSSSNNRAA
>Poteriochromella malhemensis_smc5_3 62395|24483|strand:1(318...1697) (evalue:3.385721195342512e-08)
IFLFQSLNILLGRANDLAKFVKRGKTEEEAFVEVDILEQSGSLSTLRRTINAASNSSKWMLNRRPCSLSEAKNHIARFQIDVDNLCSFMPQDKVGKFTQYSPKEVLQNTLKSIRYGSRHARAPVVVPVTGNSSSNSSSAVTHDLAEKEEPMDVEDGDISEGKDLFTEQQELSDTQTNKEDLRKRKESKQAQVENLKKQMDILSLELNRIKQKDRAKELKKNYEIKLLKLNGTELKSKREEKKQEIQELINHIKTLSEELSPEKIQLRDYEKVLSRLQRDENTMIDQLQSTSEKITNKIGRVTDNEENAEKMSIEVINVETIRLATQKEYENKTNEYNKTELKYKQSLKDTHLIQEEIDKLQDERNDILMKQDNTNNKIEELKDRIEQNINIIRDITKQLSSLQDSRAIFKQKLQQRSEVSGDRLFRDTVIAMNWLEQNEELLTQHNRRIIGPIALQIKT
>Poteriochromella malhemensis_smc5_4 131297|36965|strand:-1(-3...1170) (evalue:4.8e-08)
QSFYTMIRRLQDEISSLEDNMNNLRMTVDRLNKRKTNKEEDMNQINEKRAMIESQIQDLELTIQSREKSLISYREQLQEIEEQLNESKQKLDVIEPSYQEKKRLLFQQTNQLNQMKARMDSLYGKQGRSQQFTTKAERNKFLTTQINRLKDQFNKKQQSGQQIIQKVEQDTQRIKTEEEILTKLDHEQQNHVKQIEQLNHQIMEQITQRNTFQEEKKLHQREIEKLYEQLHDARQDLEKGKAQLNRSLPQHISQGLAMIETIVAEKKIRGYYGPVIDNINLKNPSFRTAVEVAAGNQLFNVIVDTDATAAILIEELEKLNAGRLTFLPLNRLKLRNVSYPENHPNVKALIDVAIDYEEEVERAIRLVFGMKLIAKDLEIATEAARQFNMD
>Poteriochromella malhemensis_smc5_5 29091|15069|strand:-1(-1...782) (evalue:1.2e-07)
LRIKEEDTRTLTIERNQTIEEIESLREDRSTFVADLESKENTIAALEAEVSKLSEALSSKEIEVSQLELQLTSTVESSEGSAAELNQLRSELVSTRAAFEEKEGDIMSLQGELEAVREALSNKEQELVSAIGEMKQVIESMKEDQSTFVADLESKENTIAALEAEVSKLSEALSSKEIEVSQLELQLTSTVESSEGSAAELNQLRSELVSTRAAFEEKEGDIMSLQGELEAVREALSNKEQELVSAIGEMKQVIESMKED
>Poteriochromella malhemensis_smc5_6 26497|14020|strand:1(2...1487) (evalue:2.7e-07)
QVIQDDEHSEDEYEVVSGSQFTVSRFAYADGESKYFVNDKKSSFSEVGQLLRSYQIDLDNNRFLILQGEVEQIAMMKPKGAAPNEEGLLEYLEDIIGSNIFLEKIEQAGKQLEEINEVRVERVQRLKTAERERDNLSDSKIEVEMYLQKENDIRQKKNLVYQHNLMLSQDKLSALMQKLGEAQEKLSAKRSQMKEMDDHFHLLEKEYEARKKQYASLEKDLLSSSTQYDSLERKDVKVTEEMKHCKVNMKKAQGNLQRDQKKVEEIKPELETLRTQIEKYRATFQEFERSKNEAEAELTQLMESLHDETKELRAQLETEKIALSEAEKSVASLQAQKDLVENAIELIESRPKGVLKTIESLEEKLNKLLADKQSDERQLQEIAQFEATVVQKTLVKLQQEIAEVERREQDLAESVRSLLMTIETQKAALLNQQTAKQGNKIVQALIQATKHHGPLSKAGVRGRLGDLARIPAEYDVAITTACGMLDYIVVDSIA
>Poteriochromella malhemensis_smc5_7 109806|33153|strand:1(0...1368) (evalue:3.6e-07)
GSWNELKATVVTEHSKVSSKAEQEAASSKEAAEKLRKALAFVEDLKDQITELEAEKKEHEEQIAELKSLEDQMNQAKEYIAYQESMITSTQEESEAALKEEREKVNKLEEEILDLKNKVNESSNMIADVNRKLEETMKEKADLIQKVLKLEKSAAAALSAKSESTPVKSAKDEVQRLQSLNERLGEQLDAVETEKDELQGCLNQIQSHVVMLGKEIQDLHGTLLPEKKAGESSTLGSTGSISYEELSKYLTSLVVTWRELKVTVVTEREKTSSKSLANVAKETAEKLRIAQETLRKQSKEIDEFETEKQDLEDKIAELTSTLQTYEDEINKAKEYIAYQESQLESTHTGSEAALTEERQKVSKLEKEIGELTTQLDAARTTLQSTQSNAQELEKTLAVNETSQGELKNAYSQLQNYTLMIGKEIQDLYSTYLPDRQSAVSRTALPQGANSINQEVL
>Poteriochromella malhemensis_smc5_8 109822|33158|strand:1(2...2393) (evalue:1.4e-06)
ETLNANNLNDSEFSDDINLKEYENKIQELSLTVHFQQDQLAKAKEQLAAQETLLSKRNGNGVASPISPNNSNEELKKKYESEKEEMKGKILDLIKSIESLEHQLHLSNSRIQELENQKPLTQKQSQNTGIDKIKKEYDEKIAELQKKVVDQEEKMAQAQEYISYQESIIASQDSSAYEEKIADLEEKLNSLKQQLEDSEATVQSNEKKVQDLTDLVKQQEQREQLLEGEKQELLDSQDDKNQEIRDLQKKLSELTEQLTKQTNKIPDQFDKVKEFQRIKATYEQKMEELNKTIKSQAEQLQKANETIASNKEEADVLLKEEKEKVARLEEEIGELSNRLDKVSKETEDMTALVGSWDLRNTESEPGIPLSPPSKTVSTQESSEEFKKLQSQLAQVQQEKHELEEMIEQINFAIKSQEDQINQAKEYIAYQESTLTTNQEESVRALKEEQEKVNKLEEEILDLKNKVNESSNMIADVNRKLEETMKEKADLIQKVLKLEKSAAAALSAKSESTPVKSAKDEVQRLQSLNERLGEQLDAVETEKDELQGCLNQIQSHVVMLGKEIQDLHGTLLPEKKAGESSTLGSTGSISYEELSKYLTSLVVTWRELKVTVVTEREKTSSKSLANVAKETAEKLRIAQETLRKQSKEIDEFETEKQDLEDKIAELTSTLQTYEDEINKAKEYIAYQESQLESTHTGSEAALTEERQKVSKLEKEIGELTTQLDAARTTLQSTQSNAQELEKTLAVNETSQGELKNAYSQLQNYTLMIGKEIQDLYSTYLPDRQSAVSRTALPQGANS
>Poteriochromella malhemensis_smc5_9 109833|33160|strand:1(2...2405) (evalue:1.6e-06)
ETLNANNLNDSEFSDDINLKEYENKIQELSLTVHFQQDQLAKAKEQLAAQETLLSKRNGNGVASPISPNNSNEELKKKYESEKEEMKGKILDLIKSIESLEHQLHLSNSRIQELENQKIPLSPLTQKQSQNTGIDKIKKEYDEKIAELQKKVVDQEEKMAQAQEYISYQESIIASQDSSAYEEKIADLEEKLNSLKQQLEDSEATVQSNEKKVQDLTDLVKQQEQREQLLEGEKQELLDSQDDKNQEIRDLQKKLSELTEQLTKQTNKIPDQFDKVKEFQRIKATYEQKMEELNKTIKSQAEQLQKANETIASNKEEADVLLKEEKEKVARLEEEIGELSNRLDKVSKETEDMTALVGSWDLRNTESEPGIPLSPPSKTVSTQESSEEFKKLQSQLAQVQQEKHELEEMIEQINFAIKSQEDQINQAKEYIAYQESTLTTNQEESVRALKEEQEKVNKLEEEILDLKNKVNESSNMIADVNRKLEETMKEKADLIQKVLKLEKSAAAALSAKSESTPVKSAKDEVQRLQSLNERLGEQLDAVETEKDELQGCLNQIQSHVVMLGKEIQDLHGTLLPEKKAGESSTLGSTGSISYEELSKYLTSLVVTWRELKVTVVTEREKTSSKSLANVAKETAEKLRIAQETLRKQSKEIDEFETEKQDLEDKIAELTSTLQTYEDEINKAKEYIAYQESQLESTHTGSEAALTEERQKVSKLEKEIGELTTQLDAARTTLQSTQSNAQELEKTLAVNETSQGELKNAYSQLQNYTLMIGKEIQDLYSTYLPDRQSAVSRTALPQGANS
>Poteriochromella malhemensis_smc5_10 131685|37157|strand:-1(-2...868) (evalue:1.7e-05)
KGVIQQQQISLKEYSDEIQKKDFIHQEIIRKYDNEREHHQTMIEKRDQRINRLCIDLENLQREKKELEEDFDQKIRDISKLEDRIQELMQQRENVNKMKDDYEDKIDDLKIEIREQKEENIIMGEKLADLQTRYDTLVIELDSMVQDGYRHSDAPPMLTGANSPLALSAAALETQDDVTAGGASSSRKSTAKKLSKVEKRVSSTKLKASQIHTAMKKHRDSTQTSAMSMLPDTLEESSSHMSSDSMDTHRSPQMPGILERTVSQLAPPPSNKALNSPRSRMPSQITPSN
>Poteriochromella malhemensis_smc5_11 118106|34529|strand:1(1...2830) (evalue:4.9e-05)
GIQQRQTAETLCNKNSSRSHSIFTMKIMIKEYNVEGEEVVRHGQLNLVDLAGSECIGRSGAKNDRAREAGSINQSLLTLGRVITALVDHHGHIPYRDSKLTRLLQESLGGKAKTCIIATLSPSQTAVEETMSTLDYAHRAKNIKNQPTINQKLTKKVIMKEYFAEIETLRNQLIATREKNGVYLDPADFYAMESRISTQEAQLTECEAALRSRNEEVKQLKQDNEQLTTNLERVTNELSVATQELTEAKSQLTVVKEELQVAFVELRATEEVVKEQAATEAELKKTIERLHGIIEEKQGEVSSLLSKVSVLEGKEEERLQQSQSFTTSILQQQSSLQQMISTLTKETDEQSASIEKGIEEMLKTGRKTCDVLKESIAAALKVLIEDTKVSKEFMKQSCETMTSDLLSSEKVYVGAIEGMAKEFSQYFQDNEDKMEGIQATLREQVEQMDRLTQQLEQSQEKMMEELRAYSKAENEACTAIQTQLKEWMAQFRGKSERHVSSANEMYGKNQAALSQKAKEIQDTMTSMLSEFMKMSDGMMSASLQETESFVKDSTAYSSKQSEDVSEKVKGLHERYVTANEQLTSLQQSSMSGFSSDMEVVGNSNKRTDESSAEVVQLVQAKKEVMASSMKDLGESYQAITKKTCHGVQSVMQCSEKILADVTNTTVKMNEQTSGEIEQFLTFLRGNGDELSQQINRHFSHTKSQYVVEDEVVLKSCEEIEQYGKEMKESKVVRSGRTPRKMHAFTAQPIRSTKSHNKIKSEARQTPSSSSSGALKDITYEVIRQEIPKYKQSAEVVEDVRMDVSNDSSPLVIDILATASVEGSGPGSLRPGMMTRTNSADSVSMKSIASVSSEDLENAHPNASTAATTTSVSKIATRSTRSASKSRVASANISTRSRSGSTVMNAMTTVDPSLELDFNQNPITASVAIIFPFLFPSQLCLEH
>Poteriochromella malhemensis_smc5_12 77197|27456|strand:-1(3602...6425) (evalue:7.8e-05)
TFHHRDNMDEEVNDGDLDKLGKGGNTEDFENDLQMSASAFEALERDFQEVLGDLMVDESLEKFRIEYEKLHRALKKSHEQEKRLVKKCRELNSEILSNQAKIKTALRLSQEDQKTITHLQKEMEKTWKLVYMSQEKEAKAKETINQLKEEMINLSKLVEKGAGLSLNQENLVKELKQAKEELQRQVDEKVSTISLLESQLVIQHKGQEELRGERDEALRQIADLKEKLGNKEADNIREIKRREKTQKELQDARTRLDEKQHYEEELQQEISKGKATVQDLERQLSDAKNTMEKYSRDYEALLTRTQKMSNELDDQDTQNKKLLANIANLDKELKLKHMEIGRLNTEKGLIERKFDKEHRAALHYQQMAEEAKTPLLVAQAEIESLKKELLAAHRHELQLAKDSEKIMHEKEVQLKATERAEAKTRERQDLFEEQERIAHGLQAEVQTYREEVNRLKKAVLSVEKDRERLGNEVSEQRANFIAAQEEIKLKDIQIAELKKRVIEWENKLKQQQQLYEAVRADRNHYSKGLLESQDEIAELRKKFKIMGHQIEQLKEEIASKDQAIVKEHFEFQRVEKLKENLQSELSRKNLLISGNHDLIKQQENELRNLTTMLRKMDEEAIAQKKEYDQVINERDILGTQLIRRNDELALLYEKLKIQQSALKKGEAHYSARLDDIRLLRIKLRELVRENALTKGVGAQVEEMKREILQLQRELLQEKTKVTALSEELENPMNVHRWRKLEGSDPATFELIQKIQTLQRRLISKTEEVVEKGLIIQEKEKLYLELKAILARQPGPEVAEQLTVYQNNLKKKTAQLKAMASELNMYQAQVNEYKFEQEKLSRELTEMKRKYYQQRKKEKLLEELEYGGPSSDPAGKGNYYNSSMASNPQNPVIHSRTTPASLQNQQLVAAKSARTRFTGGGYAIKQTVWVSYVTQNCCNLK
>Poteriochromella malhemensis_smc5_13 77121|27453|strand:-1(3554...6377) (evalue:7.8e-05)
TFHHRDNMDEEVNDGDLDKLGKGGNTEDFENDLQMSASAFEALERDFQEVLGDLMVDESLEKFRIEYEKLHRALKKSHEQEKRLVKKCRELNSEILSNQAKIKTALRLSQEDQKTITHLQKEMEKTWKLVYMSQEKEAKAKETINQLKEEMINLSKLVEKGAGLSLNQENLVKELKQAKEELQRQVDEKVSTISLLESQLVIQHKGQEELRGERDEALRQIADLKEKLGNKEADNIREIKRREKTQKELQDARTRLDEKQHYEEELQQEISKGKATVQDLERQLSDAKNTMEKYSRDYEALLTRTQKMSNELDDQDTQNKKLLANIANLDKELKLKHMEIGRLNTEKGLIERKFDKEHRAALHYQQMAEEAKTPLLVAQAEIESLKKELLAAHRHELQLAKDSEKIMHEKEVQLKATERAEAKTRERQDLFEEQERIAHGLQAEVQTYREEVNRLKKAVLSVEKDRERLGNEVSEQRANFIAAQEEIKLKDIQIAELKKRVIEWENKLKQQQQLYEAVRADRNHYSKGLLESQDEIAELRKKFKIMGHQIEQLKEEIASKDQAIVKEHFEFQRVEKLKENLQSELSRKNLLISGNHDLIKQQENELRNLTTMLRKMDEEAIAQKKEYDQVINERDILGTQLIRRNDELALLYEKLKIQQSALKKGEAHYSARLDDIRLLRIKLRELVRENALTKGVGAQVEEMKREILQLQRELLQEKTKVTALSEELENPMNVHRWRKLEGSDPATFELIQKIQTLQRRLISKTEEVVEKGLIIQEKEKLYLELKAILARQPGPEVAEQLTVYQNNLKKKTAQLKAMASELNMYQAQVNEYKFEQEKLSRELTEMKRKYYQQRKKEKLLEELEYGGPSSDPAGKGNYYNSSMASNPQNPVIHSRTTPASLQNQQLVAAKSARTRFTGGGYAIKQTVWVSYVTQNCCNLK
>Poteriochromella malhemensis_smc5_14 77173|27455|strand:-1(3660...6483) (evalue:7.8e-05)
TFHHRDNMDEEVNDGDLDKLGKGGNTEDFENDLQMSASAFEALERDFQEVLGDLMVDESLEKFRIEYEKLHRALKKSHEQEKRLVKKCRELNSEILSNQAKIKTALRLSQEDQKTITHLQKEMEKTWKLVYMSQEKEAKAKETINQLKEEMINLSKLVEKGAGLSLNQENLVKELKQAKEELQRQVDEKVSTISLLESQLVIQHKGQEELRGERDEALRQIADLKEKLGNKEADNIREIKRREKTQKELQDARTRLDEKQHYEEELQQEISKGKATVQDLERQLSDAKNTMEKYSRDYEALLTRTQKMSNELDDQDTQNKKLLANIANLDKELKLKHMEIGRLNTEKGLIERKFDKEHRAALHYQQMAEEAKTPLLVAQAEIESLKKELLAAHRHELQLAKDSEKIMHEKEVQLKATERAEAKTRERQDLFEEQERIAHGLQAEVQTYREEVNRLKKAVLSVEKDRERLGNEVSEQRANFIAAQEEIKLKDIQIAELKKRVIEWENKLKQQQQLYEAVRADRNHYSKGLLESQDEIAELRKKFKIMGHQIEQLKEEIASKDQAIVKEHFEFQRVEKLKENLQSELSRKNLLISGNHDLIKQQENELRNLTTMLRKMDEEAIAQKKEYDQVINERDILGTQLIRRNDELALLYEKLKIQQSALKKGEAHYSARLDDIRLLRIKLRELVRENALTKGVGAQVEEMKREILQLQRELLQEKTKVTALSEELENPMNVHRWRKLEGSDPATFELIQKIQTLQRRLISKTEEVVEKGLIIQEKEKLYLELKAILARQPGPEVAEQLTVYQNNLKKKTAQLKAMASELNMYQAQVNEYKFEQEKLSRELTEMKRKYYQQRKKEKLLEELEYGGPSSDPAGKGNYYNSSMASNPQNPVIHSRTTPASLQNQQLVAAKSARTRFTGGGYAIKQTVWVSYVTQNCCNLK
>Poteriochromella malhemensis_smc5_15 77147|27454|strand:-1(3612...6435) (evalue:7.8e-05)
TFHHRDNMDEEVNDGDLDKLGKGGNTEDFENDLQMSASAFEALERDFQEVLGDLMVDESLEKFRIEYEKLHRALKKSHEQEKRLVKKCRELNSEILSNQAKIKTALRLSQEDQKTITHLQKEMEKTWKLVYMSQEKEAKAKETINQLKEEMINLSKLVEKGAGLSLNQENLVKELKQAKEELQRQVDEKVSTISLLESQLVIQHKGQEELRGERDEALRQIADLKEKLGNKEADNIREIKRREKTQKELQDARTRLDEKQHYEEELQQEISKGKATVQDLERQLSDAKNTMEKYSRDYEALLTRTQKMSNELDDQDTQNKKLLANIANLDKELKLKHMEIGRLNTEKGLIERKFDKEHRAALHYQQMAEEAKTPLLVAQAEIESLKKELLAAHRHELQLAKDSEKIMHEKEVQLKATERAEAKTRERQDLFEEQERIAHGLQAEVQTYREEVNRLKKAVLSVEKDRERLGNEVSEQRANFIAAQEEIKLKDIQIAELKKRVIEWENKLKQQQQLYEAVRADRNHYSKGLLESQDEIAELRKKFKIMGHQIEQLKEEIASKDQAIVKEHFEFQRVEKLKENLQSELSRKNLLISGNHDLIKQQENELRNLTTMLRKMDEEAIAQKKEYDQVINERDILGTQLIRRNDELALLYEKLKIQQSALKKGEAHYSARLDDIRLLRIKLRELVRENALTKGVGAQVEEMKREILQLQRELLQEKTKVTALSEELENPMNVHRWRKLEGSDPATFELIQKIQTLQRRLISKTEEVVEKGLIIQEKEKLYLELKAILARQPGPEVAEQLTVYQNNLKKKTAQLKAMASELNMYQAQVNEYKFEQEKLSRELTEMKRKYYQQRKKEKLLEELEYGGPSSDPAGKGNYYNSSMASNPQNPVIHSRTTPASLQNQQLVAAKSARTRFTGGGYAIKQTVWVSYVTQNCCNLK
>Poteriochromella malhemensis_smc5_16 118102|34528|strand:1(1...2527) (evalue:7.8e-05)
GIQQRQTAETLCNKNSSRSHSIFTMKIMIKEYNVEGEEVVRHGQLNLVDLAGSECIGRSGAKNDRAREAGSINQSLLTLGRVITALVDHHGHIPYRDSKLTRLLQESLGGKAKTCIIATLSPSQTAVEETMSTLDYAHRAKNIKNQPTINQKLTKKVIMKEYFAEIETLRNQLIATREKNGVYLDPADFYAMESRISTQEAQLTECEAALRSRNEEVKQLKQDNEQLTTNLERVTNELSVATQELTEAKSQLTVVKEELQVAFVELRATEEVVKEQAATEAELKKTIERLHGIIEEKQGEVSSLLSKVSVLEGKEEERLQQSQSFTTSILQQQSSLQQMISTLTKETDEQSASIEKGIEEMLKTGRKTCDVLKESIAAALKVLIEDTKVSKEFMKQSCETMTSDLMSSEKVYVGAIEGIAKEFSQYFRDNEDKMEGIQATLREQVEQMDRLTHQLEQSQEKMMEELRAYSKAENEACTAIQTQLKEWMAQFRGKSERHVSSANEMYGKNQAALSQKAKEIQDTMTSMLSEFMKMSDGMMSASLQETESFVKDSTAYSSKQSEDVSEKVKGLHERYVTANEQLTSLQQSSMSGFSSDMEVVGSSNKGVDKASADIIRTIGTKRKNTNDSMKELGDSYQAITKKTCHGVQSVMQCSEKILADVTNTTVKMNEQTSGEIEQFLTFLRGNGDELSQQINRHFSHTKSQYVVEDEVVLKSCEEIEQYGKEMKESKVVRSGRTPRKMHAFTAQPIRSTKSHNKIKSEARQTPSSSSSGALKDITYEMIRQEVLKYKQNAMKVEEVAGDGMIEVKEPLDAAVARQLLSCSYYSLISFSSSRRHLHIYE
>Poteriochromella malhemensis_smc5_17 88344|29598|strand:-1(-2...709) (evalue:0.00011711936809374998)
PKETRLSLEKHIKQFKADIIEYKKEIGLKGYTMEILQERYNRAQDEYELLSSTIMKLNENYTLIENDQKQREQKWLNALKSSTNIMKRKFDHYVQKKGSSGTIKFNHRDKKLELAFQVDNNDVESKANDIRNLSGGERSFVTFSVLLALGHVIEAPFRLMDEYDVFMDNITRRLTLEALQTYAKSPDQSNRQFIVITPHEVSAVTTGPSVKVISMPEPQRMSAHGLQQQTLNQAMT
>Poteriochromella malhemensis_smc5_18 91517|30151|strand:1(1...691) (evalue:0.00012127595636363636)
NLHAAEKFDDVMTKVHESSNELENCKDLVNQYALQFEEVRSQRLQLFNDCFDHINQTLSDIYRDLTKSSKHPLGGKAYFTLENREEPFLEGIRYTAMPPMKRFRDMEQLSGGEKTMAALALLFSIHSYRQAPFFVLDEVDAALDNVNVKKICSYMKQRSKEFQCVVISLKDIFFEHAEALIGVYRADDQEMACSKTLTLLLKNYPESFQEDEDEEEKEEELEGIAAQAQG
>Poteriochromella malhemensis_smc5_19 20640|11696|strand:-1(-2...937) (evalue:0.00017)
GGSSGKSRTERRADNLLEEIDQLNTQPNSARGASSALPMTSDVMKRMQEQVEVADQMLQEKERTLQQLESRLATEINARERAEDRCGEALREIETMKVDMMTLVQQVADKNHRVGHLTSAVAEKMVAASAPPARDDAFDKQMAFELEELRQQNSKLTKKKTELERVAKSKEEKLKSYRDIIIRLKEEFIKVEEEKAAQDLLRDRGGAGAKSALENGDYEAAAERITPEELKRLRERLNEFSAGFKEVKANLDNSKKAREKLTQDMRIAKDEILKLNEELQKKEEQLLHANNFVASCRRKLEDAARKEVRLKE
>Poteriochromella malhemensis_smc5_20 14991|7778|strand:1(1...1657) (evalue:0.00027417583333333337)
TKRRELDELDALMTRNSPQLKTLQSRVNILQRDILAVGGMKLTKLQSKIDSYNQQMEMVGKAISSKETEENGLVKSSEKLGAAIAKSEQDLLKHETKLQQLEQEKKEMEADVKAMTEAMETSKQQLSAMESELKQKAAEYNELKEKNNQLKSMEVDLSMEIEKLQHEKKELDGQVKYWQKELETLRQVYSSEIKEIMTTITNIYVSNNLPVSEMNASFSVLGAAQSSSSSSKQNTRDRSADRMDVEEAEGEAETEGAKNPFGLEELPVLSSSDLEAISVDEVKREINLLEAERNKLKGNVNMNALIDFFKKEVNYRLKLKDLEAINEQRNTVRKEYDHYRKQRLEMFLNGFGQISLKLKEMYQMITLGGDAELELIDSLDPFSEGIAFSVRPPKKSWKQISNLSGGEKTLSSLALVFALHYYKPTPLYVMDEIDAALDFKNVSIVANYIKERTKDAQFIIISLRNNMFELADRLIGIYKTFDMTKSVTINPKKFSVPSDHSEAEENHSDAMKGKGKTTATTESKPLSDRTNLVKASKQGSTNYERLYYDML
>Poteriochromella malhemensis_smc5_21 14987|7777|strand:1(1...1657) (evalue:0.00027417583333333337)
TKRRELDELDALMTRNSPQLKTLQSRVNILQRDILAVGGMKLTKLQSKIDSYNQQMEMVGKAISSKETEENGLVKSSEKLGAAIAKSEQDLLKHETKLQQLEQEKKEMEADVKAMTEAMETSKQQLSAMESELKQKAAEYNELKEKNNQLKSMEVDLSMEIEKLQHEKKELDGQVKYWQKELETLRQVYSSEIKEIMTTITNIYVSNNLPVSEMNASFSVLGAAQSSSSSSKQNTRDRSADRMDVEEAEGEAETEGAKNPFGLEELPVLSSSDLEAISVDEVKREINLLEAERNKLKGNVNMNALIDFFKKEVNYRLKLKDLEAINEQRNTVRKEYDHYRKQRLEMFLNGFGQISLKLKEMYQMITLGGDAELELIDSLDPFSEGIAFSVRPPKKSWKQISNLSGGEKTLSSLALVFALHYYKPTPLYVMDEIDAALDFKNVSIVANYIKERTKDAQFIIISLRNNMFELADRLIGIYKTFDMTKSVTINPKKFSVPSDHSEAEENHSDAMKGKGKTTATTESKPLSDRTNLVKASKQGSTNYERLYYDML
>Poteriochromella malhemensis_smc5_22 16840|9044|strand:1(1...1294) (evalue:0.0003)
SGGDDAELRNSLDAMKAATKKTVAAHEQAVEIGGKAYSSLQGIKQRLATDRIALEATVANAIAANNESNTKLELISQEIFQLQEQIRQLTQRLQEAQQSTSSTQSRVAKAQEEKQQLLRDIDQLLKQLDHSQSDSLALTDKLSAAERDAGRLEAENKALNLSATSLRNNSAALAQENDELRRIASSLRERVGSASSAKQNISTRLTLATDKVTSLQTTNQQLHVTVQQETKKQEVLKEEHRALLNDVTPSSSSSGPAVAVSPRFEEDSLAFVSTKTLASSTTSNTFDDTDDPFGGFDTDNKSVGTGFVKLEEETVVSTKSTVSPVPVVPVAPAVSPAPARSPVPAPAPVVATAPSTVSTAFDTSDPFGGFGDVSNAPLTSSTTAEDPFESAFSGSDVADPFGGDAGFDSLKSTDKLSAVASPVGAVDPFGG
>Poteriochromella malhemensis_smc5_23 63071|24628|strand:1(0...1652) (evalue:0.00037067615)
KISSILQALHTLENNKHHLQLLDERHMKEIITKRRLIYNLQSNIQEYQKNRDITENEIETLTKTIQNYEEELDLPLHSNLTEAERNELQTLEDQQKQVSHQVDILKKEVVMLENSREEIETNIQTNLQKRKEELEYLLSDTATTVTTVTTTTVAEEAAAPSSGRKGKRGAPGAAPATTTTTTTTTSFRDFPAELASLRTEYESLERVLETTRNDYQEIMNNILSKSSQLNKYEIEVENKREQEKQYHDQLNEINNALGKLYTKKEVLQSSLETRQRSIRDLGSIPQKEQDEFKSYSEKQLTKRLNEVTGQLKKFAHVNRKALDQFLSFHEQRESLLKRKEEMVRDTKAIEELIQSLDMQKDEAINRTFTSVSQHFADVFQELVPNGYGKLIMKTVLEEAGDSEEEVEEEEGKKEKASNKKKGKKASSSPSISGSNGNGPTEDHVLNEEGSATAGGRVLSLPVDSYRGIQVIVSFNKSTGEQFSMQQLSGGQKALVALALIFSIQRCDPAPFYLFDEIDQALDTNYRKAVANLIYRQANSEESLAQFITTT
>Poteriochromella malhemensis_smc5_24 48571|21192|strand:1(0...734) (evalue:0.00052)
ASVELGYDSNHLSNNSPKSPCITLTPEKMMTEEQNSLLLYQEKIESLQSEVIRLEKQMKQRSSKAIQKMKSLFEEISNKSRQLESQKHLTTELETIINATRYENSSLKKEINKLTTEIQKLHNDYYEQMKLLQLDNEKKTSDMNKLVVILEKERLQMKQVQNSLEILGKKKEKLLLLSSSAASSASNSPSVCNSAMNSRATSPTHHIHLMNPATSSPPNTSSGVFETITEENETERDMTEESHV
>Poteriochromella malhemensis_smc5_25 88346|29599|strand:1(2...737) (evalue:0.00053)
TLIRYIYGNQSSEVSRYPFRNILNADTTAMVEAAIRTKEAKELEAVDARRHFEQMNQQIGASLKALSQYKQSVSETTKEIQTYQRQKEAIQDELQDINAINSMDLSPLELEKEDHLRVIQHVQSNLKQIEIDIEQANAEVNQAKKLKEEIDRSKAKILQGIQKLSEKITSTINDREQAKRRIEVMKHRYEEKKQQLQQEEEQLNQLNEFIDTKRQDAIQQTSALLGDDSEEWGFNPDKLSPKETR
>Poteriochromella malhemensis_smc5_26 57823|23441|strand:-1(229...961) (evalue:0.00056)
VHIHILFEHFSKMNMNLPSNDLDWQNLVDRCTRRFQRYNTISGSHADAVIRIEHWVNGAFRQITQQLTTITQNNQKIADLERELATERQTTTAQAKTIRHLTSEREQLKTKLQVAESLLNNVALEKGELEKELDSVISKLEKVQINNEKMMTEIAELKSKLCLAEDNYLAEREYGKTLYKIFLNTQTEAKNYVSEKVFQLIFPHTPAPKTCNSEEGIRLAYLSVLQHMQIFLCSSFRCREPRF
>Poteriochromella malhemensis_smc5_27 58104|23495|strand:-1(-1...1367) (evalue:0.00064)
IQQVTNDQESSLDDLKLKYQLLQNECTELLESLETSESEKEELTIKYKTLEKEKFEMISLHLEKIQKNEEFIKDLKEKIQLLSQELEETKEKEEELKKNQSQFNDIEIQKQHFNHFKEQILAMTTRLFEDQTSSSLTSLEDRFEQTKNHLFINYQLSIDEITSLRETITELYQNTQTLQDKLQEKEGLAKHYYSEIKQIQQQYDQILHDKKEEYEELQEKYDQLSSQSSLYSTNQTSLQRDLQVLQGKYQTLEQDYSKFRDIISAQQSEIRDYEEKVNQKEEEIKKLRQSNYLESTLTLQQNEMKRLKTIHEKEAVSLRQRDQELQELKSLLSSRTGELEGCKISLRDLKDDISSYKKEIQELNDEISRLRKGRGLMSDGIASLSNSSTPNNNTSNNDEEKEKYAKLLQRIVSNLQQSAYWKTIQYGQWNNNTNTHLYSPSTNNSKTATSLLTAP
>Poteriochromella malhemensis_smc5_28 88964|29687|strand:1(1...2247) (evalue:0.00067)
ANDALSASKAEIVHLNELLSNLQQSNDLLHQQVQSYGQQVEKFQNERYSSLSISNSETAMVSDVVPAEEVVELRKNLSEMRELLRYLKRDKEMLLTRLNVVESENHRYSNQIQSYAKTIDELRQELKQEIEKKTLSGSIIGSSSSVTFRTEEEFQILMTEIQQLNILRESNLHLRKENEEIQRKLKQLGHDFEEEQKKLAPLQEKIRNLSNDKEALELANDQLTNDIAYWKNRLHALVSRYNDIDPHEHQQLKSQLEESKAAVLSLQQKVQELENSRNEALSSKEKEIASAKSAAEGAEKNANMLREKLRQFKEKNTSLDGQIKELNKQNAAKDATHVSLEQQNKEAQNKITELTSEIAELKSSLQASLESSKAVSTAASATAPTATADASAKTAAGRGAPGRVGAPGRGQKRPPPPSTAPPISVPPTADVVEPVASATVVPADIKPPPPSSAPPVNVAASTTTNESAVDAPVTAVTAPAPSTVNPTIKPGGMNAMRQLLLKRKNMAAEEKKTAEPDAVPVSSTEPPSEDQPRIKRTRVEGKPTSITTPSKEEGAVVLDEKANVVDEGEPSKDEMQVESKFENVKQVDEAPPSAVVNEKAVEPATTGLNPAAVPFAPFSNPFARTPSASSVPTSSTWNNNPFGVTVNSGNAPTSSIFGNTASASTSIFSGLTQPLTTIPESATDAEVPPISEEGEADEELVESQGDAVVTEEENNEESQPAPQPILKTTSKSIFGEAPIGGGFGSFAT
>Poteriochromella malhemensis_smc5_29 23416|12951|strand:-1(-3...840) (evalue:0.0007)
SNSTALPTSNNPNEFFDEFGLFDEVQSLRTKLTAKDHTINNLKDEINRLKSNNIELSTIKEDMESLEKQYEELKEYNHSLSDIYDETMEKLANTLESMNLMKTDYTLKLDANKSELQLLTNNMDKLVKQNTILVNKLTDCEEIINKYEKDTLRKNNEINSNENTIQSKEKKIQQLEEKLLQLEDNHHLFVKESESKEKEWNEIQTTLTNKLNKSDDLNKQLEEKCQSLEEQLKEIPILKKKLLQSENEVKELDGKYTNLEKEFQSLESESRSLQSQCQLL
>Poteriochromella malhemensis_smc5_30 12873|6817|strand:1(0...614) (evalue:0.00084)
ERNLILIKAKNAMEILKTELQRSQLDAAKQTELQEKILSLKQMNDEIERDYKQQLTTYEHDIKSSKQTVNLKEQEISVLEDQIRQLEITIERLKQDYDGVQKDKEKTETIWINAQERISLLEEEVTQCHAHIDLYKLRVQEETEEKQSLQIQLKDLVAKKAAQEEDSRHRLQDTTQKLEMQIQTMRSSHEQEIEKMRSEHLQLL
>Poteriochromella malhemensis_smc5_31 128094|36150|strand:1(0...409) (evalue:0.00085)
EMDYMKNNETEIVRMLQENSQMMDEMKKVVNNTEKRVDEKDKKSQWLEERIKQVENMMNKLESRNNDLERRLEEKEKECVQLGDQIIKIEDKLKQMESNIDKAIEMRLEKKERSLTMKPLTLPPKKQTHVFLTHTW
>Poteriochromella malhemensis_smc5_32 67179|25532|strand:-1(366...1371) (evalue:0.00091)
SQHFFFLKLFLYERMSALVQDFVVSQNISYHQPLIGKKIPQLFIGDNIIEWLNYFGFNADDQGFLLKEIEIQCVDDLNYVYDDEILLQQIRDHLSEESYSIFLMAREKTEGLLQVLKRRKEEKASRESGVVRKNGANPDELLATRPDVRWEAVQPNIPDLSHHNNLIEKLTRRNVELENQLRISDTRFHARDEQFHSLDEQLQALHKQYQEIKAELKKYKEQVKYLTKDVQHERQKNSQLYKDLQKVNKEKAMLDGKGNDCMICCDRIKNTVFLPCMHIAICNDCHQELSLTDCPICRVKIDDAKVVFWQDRAARRYKVVQRTSYKCHMNRLLM
>Poteriochromella malhemensis_smc5_33 67173|25531|strand:-1(366...1329) (evalue:0.001)
MSALVQDFVVSQNISYHQPLIGKKIPQLFIGDNIIEWLNYFGFNADDQGFLLKEIEIQCVDDLNYVYDDEILLQQIRDHLSEESYSIFLMAREKTEGLLQVLKRRKEERALRESGVVRKNGANPDELLATRPDVRWEAVQPNIPDLSHHNNLIEKLTRRNVELENQLRISDTRFHARDEQFHSLDEQLQALHKQYQEIKAELKKYKEQVKYLTKDVQHERQKNSQLYKDLQKVNKEKAMLDGKGNDCMICCDRIKNTVFLPCMHIAICNDCHQELSLTDCPICRVKIDDAKVVFWQDRAARRYKVVQRTSYKCHMNRLLM
