# Supplementary material for: Putatively asexual chrysophytes have meiotic genes: evidence from transcriptomic data
Source: PeerJ. 2019 Jan 16;6:e5894. doi: 10.7717/peerj.5894 (PMC6339481; doi:10.7717/peerj.5894)
Supplement: Supplemental Information 1 — Identified loci are in FASTA format. [file peerj-07-5894-s001.zip › supplementary_material/Poterioochromonas malhamensis/rtel.fasta.fasta]

>Poteriochromella malhemensis_rtel_1 17788|9674|strand:-1(-1...764) (evalue:1.09878e-12)
KALDERGHFLLEMPTGTGKTVCLIALITSYQYQYPKTGKLVYCTRTVPEMYKCMEEIKKVIDYRTKLLGPAGGKVLALCLSSRRNMCVNSRVMEEGDREAVDSLCRNMTASWVRAKAYNTKRGERITAEHSRGANYNLCEYYEKYDIEGEAAEIPRGVYSLDDLKDFGKERGWCPYFMTRRYIHHASILVYNYQYILDPRVANIVSRELEAECIVVFDEAHNIDNVCIEALSVIVDKKLIDASMRNVQQLQQRV
>Poteriochromella malhemensis_rtel_2 76309|27303|strand:1(0...632) (evalue:1.36493945e-12)
KDVVETTLALENYRRACDCGRGAVFFSIARGKVAEGIDFDRHYGRAVLLFGIPYQYTLSHVLRARLNFMRENYQIRENDFLTFDALRQSAQCIGRVIRSKTDYGVVILADSRYQRQDKKSKFPPWVLQFLRESGINISTDVAIEQLKQFLRQVGQPIEDASLRSILLDEKEVAQLDAHQRYSFDGIIRTPRPNPIPSNASGTPGYVKAKI
>Poteriochromella malhemensis_rtel_3 25058|13453|strand:1(0...453) (evalue:2.451790655e-08)
CNGSLWYKQQAFRAINQAVGRCIRHKDDFGAIILLDPRFHQEEVKNSLSRWMRDEAVEYERLEDFALHLKHFFQPFNSYERLTGVQSNQEKIVQNEAKIDLDIEENILNQDDGNSMTEVEDDRIGKNSFFDNQEKETTKKFESVTRNNRNG
>Poteriochromella malhemensis_rtel_4 2321|2941|strand:-1(-2...715) (evalue:2.7084069000000002e-08)
QKRLLEADNSSGSVSLTTKKSSAKGGVLVFFPSYSIMENTIERWKFSGIYDKLKSAIGYIIVEPKGSGSSVSTNDKTKAISSDKGKNPNSFMIGDSYRTTKKVQDAEEESFNSIVSEFDNAIARVGSCLLLAVCRGKVSEGIDFSNNKGRVVIVTGIPFAPFMDPWVRLKKQYLDEKASPGSVKSINASSSQSINAPNNPWLTAQQATALVQQQRMVSALSTKPTTNAVQFTGQMWYN
>Poteriochromella malhemensis_rtel_5 13872|7223|strand:1(1...425) (evalue:2.77143355e-07)
AVNQCLGRVIRHCKDWGAIFLLDERFLQDRQVSQLSKWMRPIVRKHGAFSDSLKSFSSFLQNVTTDPGLYFEPKPVSVPTESNASIVRRAVSLANKKKYQDPFGRTIEISESQLDSGYSQSTDDSEGKTYIRKDLLSSQSS
