# Supplementary material for: Putatively asexual chrysophytes have meiotic genes: evidence from transcriptomic data
Source: PeerJ. 2019 Jan 16;6:e5894. doi: 10.7717/peerj.5894 (PMC6339481; doi:10.7717/peerj.5894)
Supplement: Supplemental Information 1 — Identified loci are in FASTA format. [file peerj-07-5894-s001.zip › supplementary_material/Poterioochromonas malhamensis/rad51.fasta.fasta]

>Poteriochromella malhemensis_rad51_1 42428|19454|strand:1(0...492) (evalue:1.176952997e-12)
VDSIAFPFRSSVQEVVARNRVLNQVLQLLNEIAYERQIAVVLVNHMTSKASRGSTETVTVEGESINANVSVPAQQSSFRLVPALGEQFSHGIANRIFLHYDDRVTVTGASLSHSSSNIERRATLLKSPSMPSKTVSFSVNHRGIRDYLSGSTSQPSTNHHQTDE
>Poteriochromella malhemensis_rad51_2 5098|3810|strand:1(1...1480) (evalue:1.3447651147562084e-12)
KKFFLLHFKIQKKTSMIQEQQQDNHEEYQQVSFRRIEELEQHGIAKSDIQKLKAGGFHTIESIAHTTMKKLIEVKGISEQKAQKLKDMIRAQQLVSLGFQTASSRLECMKDLIMISTGSKELDNLLGGGIETGSLTEIFGEFRTGKTQLCHTLCVTAQRPLDQGGAEGRVIYVDTEGTFRPQKLVAIAERFRMNPEEVLDNIICARAHNSEQQLELLADAAALMSDSRYALLIVDSATALYRTDYMGRGELSERQMHLGQFLRQLTRLAEEFGIAVVLTNQVVANPDGMSFAKDNVKPIGGNIIAHASTTRLKLKKGRGENRICMVCGFLIIVCSLPQNISQVYDSPTLPESECTFSLGPAGIEDAKDVQQPQLSVCTQFKNLSLDGDSTTIRDSEYNQFNNTISSNPLKHSEDLLHVQGLIHSREMLNHIESDSLGEWAALSDCDDITLTNVLESRGDMDRHISVFLSETSVFWEVLQEISTNNQCSLHFV
>Poteriochromella malhemensis_rad51_3 7606|4690|strand:1(2...885) (evalue:2.029207408491804e-06)
KGVPMQGITEISGEAGSGKTQLCLSIAVQSVLNRREKSVEYYAAILSCGEGIFPIKRLSQFAIAQEATYGVSHRDILSHIDIEQCNNIDQANDTLYKLLPEMCITKPIKLIIIDSLAGLIRFEYNVQDDKEIRERTQYLFSIASQLKWISETYKIAIVVVNQVTADFRFARGNQTIPALGLAWSHCVNTRFIVSKPKASSSSLDLYDNGDASSGNAQVLEEDKENEYSSSTSLHKRKLSEVFPSQKTNNRGNLEMNAKSQRRILTLDFSSAIASQTAQFEIRMEGLAQEQTDGH
>Poteriochromella malhemensis_rad51_4 42427|19453|strand:-1(-1...326) (evalue:1.1e-05)
DTEGSFLPERVFEMASELSQHLHKLVNHNVAQFQQQQKQRNQQRQGAPSLLSEESLRQQRLAAEKMTSEAFLNNIHLYRCFHQSDLIAVLHQLKAQLLPPPSSVSPPA
>Poteriochromella malhemensis_rad51_5 48354|21149|strand:-1(-1...986) (evalue:1.8261692403057185e-05)
NYCCEMAKRVLTRTGLPSETCSALASIGVTTCGELLLTSPLTIMSACDISYQEALQLIYRVSEKIAPAPTTALQSLQQRKKQSVYLATGLVPLDRALRGGLLLGTITDLCGAPGVGKTQFCLSCVIQYLAEGFKRGESKNRSVIYIDAELKLDASRLIEIAAERFPDIFSPDHNISAPHNLDDLLTHIQILRPNSATEFEAVVAELQTTIVRAKASLVIVDSIASIVRKENWDEREKEAFLIAQSQTLKMTSEVCGCAILATNQVTPAGFSVQGGDLSFEKIIHDGSEYIPTLGRTWYHCVTTRLTMTSSAPSDNRQRPRHVITVQKS
>Poteriochromella malhemensis_rad51_6 37423|17941|strand:1(196...1501) (evalue:5.5806942305951205e-05)
LVSFQILCFLIGQLWLLLAAKRKDKDDGQFLSTDPEKEARKEALSGVLHAIERSYGKGSILKLGESSAMNVETTPSGSLTLDIALGGGYPKGRVVEIYGPESSGKTTLALHAVAEVQKSGGTAAFIDAEHALDPVYARNLGVNVDELYVCQPDSGEMALDVVDQVVRSSAIDLVVVDSVAALVPRAELEGDMADSQMGLQARLMSKALRKITGSLSRSQTTVIFLNQLRSKIGIMYGNPEVTAGGNALKFYSSVRLDIRKKEVMKDNQGISVRVKVVKNKVAPPFRLVEFDILFGSGIDKYGCLLDAAETCKIVERKGSWYNQGELKLGQGRRAAVEFLLANPEVLNEIEKSVREILSASKTQASEFIGGGAVSQFEASDSGEFNTTGLEEPDNYQCNFVYDVRSKIRKWFGNFANPLSGEFHRRGKVSFVVHS
>Poteriochromella malhemensis_rad51_7 37431|17942|strand:1(81...1449) (evalue:6.309439403767318e-05)
KMIASFSFAFLAFLINLSLSCAFLASRIYLHEKTSSALIAAKRKDKDDGQFLSTDPEKEARKEALSGVLHAIERSYGKGSILKLGESSAMNVETTPSGSLTLDIALGGGYPKGRVVEIYGPESSGKTTLALHAVAEVQKSGGTAAFIDAEHALDPVYARNLGVNVDELYVCQPDSGEMALDVVDQVVRSSAIDLVVVDSVAALVPRAELEGDMADSQMGLQARLMSKALRKITGSLSRSQTTVIFLNQLRSKIGIMYGNPEVTAGGNALKFYSSVRLDIRKKEVMKDNQGISVRVKVVKNKVAPPFRLVEFDILFGSGIDKYGCLLDAAETCKIVERKGSWYNQGELKLGQGRRAAVEFLLANPEVLNEIEKSVREILSASKTQASEFIGGGAVSQFEASDSGEFNTTGLEEPDNYQCNFVYDVRSKIRKWFGNFANPLSGEFHRRGKVSFVVHS
>Poteriochromella malhemensis_rad51_8 27137|14238|strand:1(0...503) (evalue:0.0002134485594)
STQTNPFRPTGFTELDDVLPGGYPSGQIICFLGEGQSGKTQVIMTGLANAAMKGYCSVLIDTCNHFSRHRLVAIIQQLLLQEQIQNPHMVPPTLDHQKQRITAILAKISIYHCYDIWGLLNICTKLQSLDYSYDIIALDSLHHVISPLIEEILSSRVTAPSSAGSLG
>Poteriochromella malhemensis_rad51_9 85556|29070|strand:1(0...1446) (evalue:0.00034974009999999995)
TGKWLNLENGMKDLMPLSSISDIDGSNRLEIFSPELNRVLGGGLVPGSVVLLTGEPGIGKSTLLLQLAASVGKVAGKVIYLSGEENPQQIAMRAKRLGVDRDSIYLICEMDIDQVFSKLTAMDTPPSLLIVDSIQTISTETSAGNVGSVSQIRESTGRIIQYAKTFQIPAILIGHVTKSGDVAGPKVLEHMVDTVLSLEGSDKFDYRIIRCEKNRFGSVSEVGVFTMGEVGMVDVLNPSELFLTEGVLKVPQEGATVVIAVEGSRCLLAEVQCLVGTTHSNSNVKMSSKRASDGFPIQRLLLLLAVIEKRLRLTLWNRDVYLNIVGGLSINEPSADLAVAVAIVSSLLSIPVTPATAFIGEIGLGGEIRGAKRIEQRILEAIKLGFKRIVLPKSALKSSTLETIRQKISSITGNLEHYEILPCYNLQDAVEKGLLLHGKTLEQIKSGMRKKSQRLTARSYEEQTQEEGEDESEGFTMNDFT
>Poteriochromella malhemensis_rad51_10 85565|29071|strand:1(0...1446) (evalue:0.00034974009999999995)
TGKWLNLENGMKDLMPLSSISDIDGSNRLEIFSPELNRVLGGGLVPGSVVLLTGEPGIGKSTLLLQLAASVGKVAGKVIYLSGEENPQQIAMRAKRLGVDRDSIYLICEMDIDQVFSKLTAMDTPPSLLIVDSIQTISTETSAGNVGSVSQIRESTGRIIQYAKTFQIPAILIGHVTKSGDVAGPKVLEHMVDTVLSLEGSDKFDYRIIRCEKNRFGSVSEVGVFTMGEVGMVDVLNPSELFLTEGVLKVPQEGATVVIAVEGSRCLLAEVQCLVGTTHSNSNVKMSSKRASDGFPIQRLLLLLAVIEKRLRLTLWNRDVYLNIVGGLSINEPSADLAVAVAIVSSLLSIPVTPATAFIGEIGLGGEIRGAKRIEQRILEAIKLGFKRIVLPKSALKSSTLETIRQKISSITGNLEHYEILPCYNLQDAVEKGLLLHGKTLEQIKSGMRKKSQRLTARSYEEQTQEEGEDESEGFTMNDFT
>Poteriochromella malhemensis_rad51_11 18443|10220|strand:-1(-1...788) (evalue:0.00087)
QLLSFSCTSILFAEANIDPNIIAWNKMLLLYGPPGTGKTSLCKALAHKVYIRNTDRYRSGLLFEVNCHSLFSKWFSESGKLVMKLFNHISEIAEDPECFVVLLVDEVESIASARNASSRSGEPGDAIRVVNAVLTSLDTLKRKGNVLVLCTSNMVTSLDEAFLDRLDFKVCIGLPNHNARIQILASCLKELIQRGIVLNDLSCNLDEEQLVQNLHREAVNIPSLAGMNLETLYKAISVGDRISSLFVDSNKLLQYLVDITEG
