# Supplementary material for: Putatively asexual chrysophytes have meiotic genes: evidence from transcriptomic data
Source: PeerJ. 2019 Jan 16;6:e5894. doi: 10.7717/peerj.5894 (PMC6339481; doi:10.7717/peerj.5894)
Supplement: Supplemental Information 1 — Identified loci are in FASTA format. [file peerj-07-5894-s001.zip › supplementary_material/Poterioochromonas malhamensis/ku.fasta.fasta]

>Poteriochromella malhemensis_ku_1 90252|29914|strand:1(1620...3825) (evalue:1.1750571891842105e-09)
SVDKMSFWEKSEDEEENQEDEEEEFKNVNDRIIFLIDARTSMLEKNLKSESHLINCLKVALEVMKTKIIAQDNSSVGVTFFGTREKDSTESTDGLYSLFPLGPPSAERIRNLKTLIDDVSEFERGVGSQPLTKKFCPLKQALWFCSQSFATKDMKKTDFKRIWLFTNDDNPNSHSIMEQKAIVTVARDCSQAGIEISLWHLNPKNDVFNPRIFYFQLLVADPNNSSGDDDDLESSIDNRMLSGGYDGFDALMASVRRKEYRKRRLGSTKFALGKFFSEEPQAEAKEGEEQQQQQHMAIHIYKTVQIVKKPYHTWLHAANNEPLKSVTNYFNAATGEVLANDKIETYIDVAGYRVPMDKELMKDLKKKCNLEGVGVRLLYFIGKDELKDFMNVETPYFLYPDEKTVKGSSVLFESLLRESHHKGVIPIVRFNLTASSMGRIAALLPQIEVIDESDGCQVVPPGFNVIYLPYAEEVRFNPILNPPSAPSILDNVRDTVSQIINGLSFEEGFEYWKEIENPALKAYYSVLQAIALNEDELEWKAETDDKLRLKEEIIEKVTPLIDDLKAQLEYNDDEVVASAPKSRKRASNDEEKSSSAAAKKRKTAAKAKDDDDDEDDGGFSLDQIKNLVQTGKIGKCTAAELKEICKSLGLPVSGTKAVLTERILAKLGQEVFYILLFQFISQSEVNLKLIKITTHTQTQIQHCQWRLRGLGRECRYLSVFVGILCICMKLNVGER
>Poteriochromella malhemensis_ku_2 33484|16806|strand:1(2...775) (evalue:3.73365e-08)
KTKLFKEDLQRDIGKMDDDIVRFIVATDNHLGFCERDPIRCNDSFAAFEEVLQQAKKKKVDFILLAGDLFHENKPSRQTLHHTVELLRRYCFGNSPIFIEVLNEQNELFRASLGKVNYEDPFHAVSLPIFAIHGNHDDPSRDGGNGEALAALDLLAVSNLVNYVGKVDAVDNIEITPILIRKDKTKIALYGLGAIRDERLNRMWNLKKVKFIRLTTEQGREDYFNIFLIHQNRDYGRGRKNCIHESMIPDWMDLVIW
>Poteriochromella malhemensis_ku_3 102259|32034|strand:-1(-2...1111) (evalue:3.5701750732317014e-06)
SLKKQPKSDNDDEDAMDEEAATAAIKRDITYRTPDDPDLEITVEERVKGYRYGSQYIPVTPADEENFKIPGSPIVQVIGCLPREKIPRNHFLDTPSYLHANVDSEPAQYMFGAFAQGLLEQGKVCLARLVKRENSDPSLIALIPNLDEKNNNSISFLMYRIPFADDIREYNFPSLVAFASEKQIAKNAALQKQRQTMSDYIDSMTVRPITKSSVTPMNPTLQTIYSTIHQHLLSIHEDDKIYVPDFVALTNDPERQTLVNQVYESFPLEKVEKKSKRKKVFWSDVDTTAAPEAEAAAKKPKVEIDLNQITAAINAPVSSSSALPPSKSGAPSRSAPTATTNVAVKSEPVPAPTAPTPSSSSSAPAPQIAV
>Poteriochromella malhemensis_ku_4 102329|32045|strand:1(0...300) (evalue:8.69915e-05)
MGEPVRTNVGFNEKRISKLELAKGFVSLFILQRAMASKTAEFGLLTYGSGETNNYLNSSQGGYESIDEVVPMEKPNKSTFEQIHNIEVGTESSDLIDAVV
>Poteriochromella malhemensis_ku_5 102295|32040|strand:-1(792...1968) (evalue:9.22418046500125e-05)
AVDQSFDDTIITYEINGKVYKNDCIKHPEISSLKIHFFDFIRYGSVKYQTNLHHFLLIPYILQEKLLLHQEYYKEELNDQNPMNTFHHMVLQTPFNLTQKDIFHIIVNEMNDIEILQFFEDIDLLPPNFKQQQEHSRQITSAWGGGSRSIKNASLSNRHRRGKRGQEMTLPAITSSDDAMMNKTVNRQQRLKRLPSEPMLGSLAEERGRSMKGSAGKVEDNNNDGDGEEEEEEEDDLNLPDFTVGSVTPVEDFQAHIEAIKTHNPKNRKDRILKAMKILTKIIQRNVALGGSRTHYKRAVGCLVTLRQTSCEEKEYELFNTYLQTFKTNYQKGRHALAWQLATDQLITLISKDEVKSSNVTDDEAEQFLADIDNEGREDNDEDEEGVVQSD
