# Supplementary material for: Putatively asexual chrysophytes have meiotic genes: evidence from transcriptomic data
Source: PeerJ. 2019 Jan 16;6:e5894. doi: 10.7717/peerj.5894 (PMC6339481; doi:10.7717/peerj.5894)
Supplement: Supplemental Information 1 — Identified loci are in FASTA format. [file peerj-07-5894-s001.zip › supplementary_material/Poterioochromonas malhamensis/sad1.fasta.fasta]

>Poteriochromella malhemensis_sad1_1 38097|18159|strand:-1(-1...1271) (evalue:1.9070360731040712e-07)
VLLFLKVSEQFGHDDEEDIAHHGKDPRKYNFAALTSGAELIDYSPKNGKGFKHLLSDDRDKYALFSCYEKKWVIIGLSEDVLIESIVIASYERYSSIVKDFQILAAVSFPQSNWIYLGNYTAEARLGEQVFHVLQPSNLHTRFVKIRFFNHNFNEDLCTMSQIKVYGKTIYETIKTGMETMFTEDANKAQYEDEVEDFHSPNDTVIDSVSQENLQGSRADESNSVDSEVSGSANSTKDHSDINEEQNSPNQDEGRSSELSRDAVNSDSENLAAANETASKDDLIQTPEDNSETNTNNNDTGDSGKGKDQDNLTSNDSVNTVVESSSAVFDTDSRRKSFNDAEWKLISDAFNRFNVTEPLYAKMIRRVSEFFINPLNPFGKALNRSNLDTFFADLNDGAHIANEQRETHLQPLETVTAIDSQET
>Poteriochromella malhemensis_sad1_2 120797|34965|strand:-1(281...2015) (evalue:1.8520184823603507e-05)
VEKKFFVQFHPSVQLTIPQQIHFDFVDLGSQLSNRDYQVLVAMPSIGHFLQTYVNNRHNLLFALIIVIAIVISLIPELVLHNAREELLKTIYPKSIESEASIPSSSERGLSHKQTVFPKFFSTNNIASNRNITKELEEYLENLENYSVLKENVAALSDQLSKIESYQQQQREEIPKPPTPDVESTSKPTEYQEKLQNQYQTMLDKQTHLLTLIKQAKEYQSLQHSQIKQLEQNLTTFMEQHYAEKQYIEHHLQRLQEKLNHYQNILTNSKQQHSFYIDLMNGSNSMSQALVDVNNKIKQVMAYDEKLCKDRINLLKRHQIKFQKEEFEQLIKSTVNEKLLVYASLHETSTPQTSNNSSHRPYDEYSCQPVQKKVQEKADYALLSAGAEVLLAETSPTYVPYELQIKNALHQIAHNLGLEDYFPSEYIPEFESTHQWTEAVGLFYGVGSVQDVLRPDIRLGNCWPMNGTSGYFAVKLKDPVFVESISLDHIGKSEARDWRTAPKDFRVYGSLDLARGWRELVSDSFEPNRTTASHNYIIPPSEENYGPVQYLKLNILTNHGNPEYTCLYRFRVHGEVV
>Poteriochromella malhemensis_sad1_3 88926|29675|strand:-1(44...527) (evalue:3e-05)
PLLINAIGVTFVLPPSTSEGNESPLNQLIDERTSLKEFEVTAWEKHPSSGLPASQIGRFEFLFPNSAKRYLDMNESHYFRQGHYEGHFIERKFDQITNYYDISALTSSLGPTQKFRFEILSNYGNSNLTCMYRLHVYGPDVQCLDMGGKDCFVSLSCENF
>Poteriochromella malhemensis_sad1_4 35901|17593|strand:-1(-3...480) (evalue:3.20000000105989e-05)
FSFFIECKKKMAEEWRLLTQEGQFKCKTSSTLAPASLYSSKNMFDNNHDTCWNSDQGTSQSITFDFQKSVVPQSIKFVFQGGFVGQEGYVETGDQFDKLAKLCDIHTLSDNNDLQTISLDNTVNNTSGRYLRITFPSSTDFYGRITIYSLEIWGKQYTVS
