# Supplementary material for: Putatively asexual chrysophytes have meiotic genes: evidence from transcriptomic data
Source: PeerJ. 2019 Jan 16;6:e5894. doi: 10.7717/peerj.5894 (PMC6339481; doi:10.7717/peerj.5894)
Supplement: Supplemental Information 1 — Identified loci are in FASTA format. [file peerj-07-5894-s001.zip › supplementary_material/Poterioochromonas malhamensis/msh6.fasta.fasta]

>Poteriochromella malhemensis_msh6_1 25347|13527|strand:1(2...455) (evalue:2.3508710229875342e-21)
SLMNNRNQTGNKMETILTSPSSYGISLRKPSTDSLIPNDVNLTKNFEARHCQIVTGPNMGGKSSYVRMVGLLILLGQIGSYIPASSASLCIFENIFTRMGSEDDLSSGRSTFMCELIRTKKILSSINSHSLVIIDELGRGTSTHDGQAIAQ
>Poteriochromella malhemensis_msh6_2 28606|14864|strand:-1(-2...904) (evalue:1.110167441860466e-19)
VSELDVLQAFATAATISPNGSYCRPLIYPRGTGIMKLQNARHPCVELMDNMHFIANDYDMVTGESNFQIITGPNMGGKSTYIRGIGSIVVLAQIGMFVPCDSAEMTIVDCILARVGAGDAVQKGVSTFMAEMLESSVILNTATKDSLIIIDELGRGTSTYDGFGIAWAISDYINREKNCFCLFATHFHEITALAHHHKGIINKHVSAHIEEGSELVMLYRLQEGPCTESFGVFVAQSAGFPKEVIREAKRKAQALEGKAHEGEEEEASKERMESGRRKLRKMREHLDDFASRNIPQTPSNE
>Poteriochromella malhemensis_msh6_3 17480|9479|strand:1(0...402) (evalue:9.293848234191906e-12)
NGSGKTVYMKQVAIIIIMAQMGCFVPATEAIIPARERILSRVGGNDDVENNTSTFSAEMKELGFVLRHTSRSTLILIDELGRSSSLIDGLCISLAVCEYLVKACPIVLYATHNIPPKLLTQAYHNVVSVHFQAT
>Poteriochromella malhemensis_msh6_4 26728|14102|strand:1(2...2755) (evalue:7.4e-09)
FLQTIRSYCKTKVTQQRERTMSAADILGQSNKKHSNRSKNGKKGKKGPEAAGKRKNTKAFNVSNVVSAKKNIQRNLDKAQQKEVVPLVNREEAVPPPSLVVVMGPKSCGKTTLIRSLVKIYTGQNMTDTTGPVTVIAGNKKRFTFFECPLDLYSMTDLAKVPDLVLLMIDASYGLEMETFEYLNLLQLHGFPKVIGVLTHLDRFRSVKSLQNTKKEIKHRFWTEIYKGAKLFDFMGVVNGKYRKHEVKRLSLQINRVKFRPLVWHNTHPYLLVDRVEDVTPVTAGGAKRSDQSNETEEEDFQGKDESGEKEVTLYGYVRGCHLKSTTKIHLVGAGDFDMHSITALPDPCPLKSSDASQTALKQSRKKDHLLYAPMANVGRVSMDKDSLYIDLKHIHYTKKDQIYLPDQQQQAGVGEEDLGKGTPMDLLRSMQEVKMGVDQQLKRSKGELSLFSNSSSFPMEESDGENEEEEDEYDRDDSEEEDEGEDEDEEEDEDDEEDEEEYGDGESENDNVDEEDISENDETSDRDEKEGDDEDLEETDYPRTNHKTASETSKRLNSSLMMKQLLSSSSNRFNDVMKVVYGHSWAQSTTNKKENIFSDSLEKDEQDDDEDFFTLRSKTSRKDSSLISMNRIDSSRFCVRPSATNAADDSGASSSGLLGNWNSLSLSISEICQRNSRNYAKLKTRFVTGGYSKPLVARSSDDGNDGAGDDEDDEVYGDFEDLEALEKERGENNEKDDVSNKSDDDDSEEDEVDSEEEQERMNEEIDQQLRALNAQKKSMFKMKFDREYDHKKSGDGSENEGDADGDVDSQSEGEGSESKGKRRKAEKTSRKDEEEDDVNLIEKAQREFELQAQRNMKEFGDEGELARHRYEGFRQGLYVRIHLKGVPQEFLENFSSNRPVIVGGLLPSETAMGFIT
>Poteriochromella malhemensis_msh6_5 13547|7100|strand:-1(-1...368) (evalue:1.5180166590533333e-08)
RFDTFFLRTASYDIPSEAKSAFALEMDDMRVILRDCTNQSLIMIDELGKGTSARDGSSLAGALLEYLQEKDVYGIFATHLHELFLLPVSMRNIIYKKMGYQIDSENEGNIQWTYRLEDGVCT
>Poteriochromella malhemensis_msh6_6 6561|4219|strand:1(1...403) (evalue:1.04961e-07)
EDEQIPWTQQFDVKKKLPYWQNFATNEITYDEPHIPLAHEKGMIGKRVKVYWVVQSAWYEGTVTRYHIRKGRHRIEYDDGDHEWMNLEAEGERVQVLAEDNTWILYLMYQSEAKQDEVRKQEEKAKRDEYKAKA
>Poteriochromella malhemensis_msh6_7 75617|27144|strand:-1(22...1642) (evalue:4.5e-06)
WQYYVAKSKSLKKVFVSVKGVYFQAEVLGEPITWLVPHSFTQTLPREVDFRVMLTFLDFYEVFVRFALFKLYHMKTWQYPPNVNPHLEAEGCCLLSLKTDEIVTDDASKTANAVTTSNTTIKKKTKKELAKIKAIDVTTLLNKSKKSSDDVSDDESENEEEEEDEEEEADISIPLQNAFSDLQSFHATSSSSSTAQHTDNDADTAGGEEEQRVFTSADGVVGGARPLFHGLVFFVNREVPLDWCQLCITGFGGKIGWDGASSPITVNDPRITHHVIDRPIQGNSETANREYVQPQWIFDSINAGLLLPARLYAPGVKLPPHLSPFVNDDKEGYVPQFREEVKKLQQQQKQGSGVEGEEVDEEEEAEKREEFEEEDDFKKNNKNNKNNNNKKGKKEEEEEEESDDDNASDDEEDESVSDNEEEEEDVEELDELPQDNKKSNNSKKGPKAIVYQKKEAPVDEAEEARELSMQMMKKKTKRLYDRMQYGIEKKQAQVQSLLQKRKALDEQQTTNETKQDKKKSKTSKKQADLFLLQQYYDRL
>Poteriochromella malhemensis_msh6_8 18689|10417|strand:1(197...615) (evalue:4.741577239454667e-06)
LPQGNEETTGISDIKYFGNGKDRYQLEVPMNLTKNVPSDWMSKSQKKTHRRYRTKIIEEKLQELVQYEEMASNAQKDTLRSIFEKFDSSRRYWERAAASISFLDALLSLATISSLPGYVIPQFQRKDANVGPVLQIDAG
>Poteriochromella malhemensis_msh6_9 128585|36250|strand:-1(535...2497) (evalue:1.3e-05)
FFFEFEKSNSSNKHSFYYPKVDRMSAEISTEGCSYGKLEVVDTELQLTSTVSNKNIFVLRLDNVSQCVIPANNRDDIEIQFSDSQAKERVEDCLVQITLHFPKDETEDGLTFAEDYHRQIMDTGAIKSVTGDIIVEFSKEQGNFVAPRGKYALQLTSSYMHMQGAQYAYKIPYTDMDSFFLLEKAEGGRSAFVISLKKPIRQGNQKYQNLVIETHSIENTVTVNLTQQEIDEKYEGKLAPEITMPMAHLFGKLFKIVTGVKVFMPKQFLSAKGVHCIRCSIKANDGLLYPLAKCFIFIHKPTIIVKFDDIELIEFKRYEPVANSATRNFDLMITLRDSAVGPGESKEYMFMSIDRSEYASLFDYIQSKELKVKNPQPAAPGKFDLGPDEDDDDEEDDEDYNSAKASEDDSGSGSDDGSEEEEEEERKPVKKEKTEKKPKKEKPEKKEKKEKVEKPKKEKKEKAEKPEKATKKRKGEDDEEGAKPKKKRAKKDKDAPKGAVTAFMIYSNSVRAEVKAENPTLPVTEIAKVIGARWKELPAEEKEKFTALAQVDRERYNKEMAVYKAQKAGGGDVEDEEEAAVGGDDDDAMETQHSGCQGVQFIFFLVVKSQRQLFSQFEQLNMDSFSLHTIASNHITSQKETKLQSYYQQESQE
>Poteriochromella malhemensis_msh6_10 71152|26289|strand:-1(1056...3633) (evalue:1.7e-05)
EKAPKDLPVGLVKVDLTYDTEEDILKDSDEDFTPHRKKQKTLTVQRNPSHVSREQSIPLDLQTQNESKVSLTPIAAKSKAIAGSGNLSKPSPQRSLKRKSEALSGGSKDASTTAKCFDDMKIAVTGVPSMMSREEIEEFILQNGGKVASSVSGKTSLLVVGRLLEDGRPVNEGNKYKTALEKKVAIISEEDFFEKYNPVKIRSQQQQQQLQQLNRAGTVKKATPASSLDTSLWVDKYRPKAAIDLIGHGETVRKLTDWLKSWNDVHLLKKFKPTFSKENPGARAVLLSGPPGIGKTSLASLVAGLLHYDILELNASDTRNKAEIDQILIEAVSSRAISQSSFFPQTKSKDNTSSSSSSTSKSRVVIMDEVDGMGGSDRGGISELIKIIKISKIPIICICNDRQSPKVKGLANNCFDLRVKRPTKSQIALRLVQIASQEGLQVDANAAEMLVEQSGNDIRQALNALQMWAMSGRSMTYQDVKEGMHRIEKDKVLRQSPFDACLTILSGGKQGGFDERYNSFFIDYSLVPLLIQQNYVDSSKSGIFRNPQMDDIQKMEQLSLAADAVSDLDMVGSKIRGLDQHWELLPTQAAFSVKVGFHVQGFQAFPSFPAWLGKYSSTTKKQRLTKEIVHHTCLSVGQGFLPIRLDYIPFLRNALLHPLISRGKEGALETIEMLDHYDLSKEDFSDSLREMQFKVENDKTLIDRYDLLDTQTKTALTKLYNSMSHKSSTITQTIGPKKSKRASASTATEEDFLDDDGEIVTDGALLNEVLEEEEEEDIEALRAEMNKSLNKSKAKSKSKSLTTEKKSEGTSRKNSKKKQRKKERKKRKQSDHKRRSPLTYFIFIAIRFIFWSYVFGRR
>Poteriochromella malhemensis_msh6_11 71127|26287|strand:-1(110...2687) (evalue:1.7e-05)
EKAPKDLPVGLVKVDLTYDTEEDILKDSDEDFTPHRKKQKTLTVQRNPSHVSREQSIPLDLQTQNESKVSLTPIAAKSKAIAGSGNLSKPSPQRSLKRKSEALSGGSKDASTTAKCFDDMKIAVTGVPSMMSREEIEEFILQNGGKVASSVSGKTSLLVVGRLLEDGRPVNEGNKYKTALEKKVAIISEEDFFEKYNPVKIRSQQQQQQLQQLNRAGTVKKATPASSLDTSLWVDKYRPKAAIDLIGHGETVRKLTDWLKSWNDVHLLKKFKPTFSKENPGARAVLLSGPPGIGKTSLASLVAGLLHYDILELNASDTRNKAEIDQILIEAVSSRAISQSSFFPQTKSKDNTSSSSSSTSKSRVVIMDEVDGMGGSDRGGISELIKIIKISKIPIICICNDRQSPKVKGLANNCFDLRVKRPTKSQIALRLVQIASQEGLQVDANAAEMLVEQSGNDIRQALNALQMWAMSGRSMTYQDVKEGMHRIEKDKVLRQSPFDACLTILSGGKQGGFDERYNSFFIDYSLVPLLIQQNYVDSSKSGIFRNPQMDDIQKMEQLSLAADAVSDLDMVGSKIRGLDQHWELLPTQAAFSVKVGFHVQGFQAFPSFPAWLGKYSSTTKKQRLTKEIVHHTCLSVGQGFLPIRLDYIPFLRNALLHPLISRGKEGALETIEMLDHYDLSKEDFSDSLREMQFKVENDKTLIDRYDLLDTQTKTALTKLYNSMSHKSSTITQTIGPKKSKRASASTATEEDFLDDDGEIVTDGALLNEVLEEEEEEDIEALRAEMNKSLNKSKAKSKSKSLTTEKKSEGTSRKNSKKKQRKKERKKRKQSDHKRRSPLTYFIFIAIRFIFWSYVFGRR
>Poteriochromella malhemensis_msh6_12 25349|13528|strand:-1(60...456) (evalue:3.873915140080001e-05)
QAIAQASLEYLISHIGCCTMFITHFPQIAAVTQKLYPESCFNSHMSYVERNKIIEAKHAEDDDEHEIIFLYKVVDEASKGSYGVNVARLAGIPRHVLQNAVEMSAWMTSHTKCNALSEKDSDVLLRLYQYY
>Poteriochromella malhemensis_msh6_13 24989|13437|strand:1(1...789) (evalue:4.019659295842501e-05)
VLELRCLESFMRLDTPAADAVNLLPKADQPSAFGSLFGVLNRCKTKMGSKTLERWLRQPLLELKEITDRQNIVELFYKQSILRNQLRDGPMKNIPDLDTVASKLRKKTAGLAELFRLYLFVKSLPVLVQILQELGKPSIEESDEMTCDNNDNDSEENPLTETLTRRYLTPLMQIMNKFQLYEQLIEHVVDFNALPEYKINAVHDVELQALVEEQNGLEQRADKVLQDARSSYASFAEVKLEKSSQHGLFLRTTKGDDERQLR
>Poteriochromella malhemensis_msh6_14 54177|22554|strand:1(0...528) (evalue:6.072295459720001e-05)
GSGTSTSDGFGIAWALLSEIVEKNQSTIFCASHFYELNYLTQEIRDSLPSEMRLSLLEKMKKTEEEKEEAVSTDVFQSLHVDAYVNTDTRQVMMLYQILPGASNRSYGINVARLVEFPSEIIERATEIEEELTQSVQIQEVRDRGELDDHENPRKRQKVSTLCQLLSSVDSMKLK
>Poteriochromella malhemensis_msh6_15 14940|7754|strand:1(2...333) (evalue:0.0003258963930869565)
FEIINFTKTKVGAKLLKANILQPLTDITSISARFDMVELLLRNGPIFAEVTDTLRSFPDLDKLLSQLCTYPKTITVQSIRGEIDALSTLRDAIRLCFKLAESFQSIDLTG
>Poteriochromella malhemensis_msh6_16 63260|24675|strand:1(1...2138) (evalue:0.00099)
KVLRGHRGCVNSVLFSDNGEFIYTGSDDTRINIYTTHSGELVSSIPTIHTQNIFYAKDFPQQSNMVDFLLSCGADGKVILTNIQRSQSLPRHSNSTQTRIGSGKLLYRHQGRSHRISMIPGEPYQFFTCGEDGMCCLFDLRDKMQNLFGNYDNLPVQEELQSQLERNQLPVLKIQFRPRLLSANMSSVSRDLQDRAPLQSAYCIGVNPFHPYEVAVGGTHTKVALFDIRNHQKAFGYLCPEHMLDSHSAHVTGLKYSYNGQHLIASYNDDDVYSFHIQRHTRLLQDDESRAANGTGLWNSACNAMSSLFSRFRRPPVSSNDSSVPVVNCFDPDDAELDGDGDEEPQGFYRRYNGHRNSDTVKQVAFMGNQSEWVISGSDCGHIFIWNTHTSKLTKVLYGDKVGAVNCLASHPHLPLLATSGLENNAKLWYPLSDATSLEKDQKEKEKVDNIIQSNQERQRAFPVSSRVLRRIIRLLSQSAFAEAEDGEEEEEEEGTMTSGTRRSSEEIDDGEGQQRRRRRRISLNEVNALLPLLSVAFGYGGPSSDEDEDEDDHDGDEEEEDEENDEEEMEEEENAARRTRRSDGSAEGSEEEDEEGSDEEEEDEYESGFEEGAEEVDLEKDEDEDEDEDDEMEDDEGIEFENIDGDTTKDIFEDSEGEDNSNKSSEFLFHKRSSLHKFSENQFQEEAAIDVLETSTERDLLMNEDEQIAQL
