# Supplementary material for: Putatively asexual chrysophytes have meiotic genes: evidence from transcriptomic data
Source: PeerJ. 2019 Jan 16;6:e5894. doi: 10.7717/peerj.5894 (PMC6339481; doi:10.7717/peerj.5894)
Supplement: Supplemental Information 1 — Identified loci are in FASTA format. [file peerj-07-5894-s001.zip › supplementary_material/Poterioochromonas malhamensis/rad24.fasta.fasta]

>Poteriochromella malhemensis_rad24_1 4424|3680|strand:1(1539...2476) (evalue:6.5e-26)
FSNFIRRSSHFFLFQFLHSRSKMLDRESLVFMAKLAEQAERFDEMVDHMKSVAQQPQELTVEERNLLSVAYKNVIGSRRASWRVISSIEQKGDADKLGLIQQYKKKIETELEDICSDILEIIKNELIPNSDSEEGKVFYYKMKGDYHRYLAEFQSGDVRKESAAKALEAYSAASSIANSDLPPTHPIRLGLALNFSVFYYEILNSPDRACHLAKQAFDDAIAELDTLSEESYKDSTLIMQLLRDNLTLWTSDQPEQGDDGDVQVEDLQMSRLRLPYQPTHPHIAVINSICKHQIHQSLSNIQVNLNLSQKKK
>Poteriochromella malhemensis_rad24_2 26653|14078|strand:1(1...591) (evalue:2.9e-12)
KSIVTLHIISLLQQSEKMPLDRDSCVFMAKLAEQAERFDEMVDHMKSVARESQELSVEERNLLSVAYKNVIGSRRASWRVISSIEQKGDAEKAPLIQQYKKKIETELEDICSDILDIIKNDLIPNSESEEGKVFYYKMKGDYHRYLAEFQSGETRKESAGKALEAYSSASSIANSELPPTHPIRLGLALNFSVFYY
>Poteriochromella malhemensis_rad24_3 26655|14079|strand:1(2...392) (evalue:9e-08)
SVFYYEILNSPDKACHLAKQAFDDAIAELDTLSEESYKDSTLIMQLLRDNLTLWTSDQPEQGEDGDVQLEDLQTIDLYLQPLSHWDIFEVLVFDYFFGVAKDPPQCIHIGSCHVIGQSKLFQWLTSVGS
>Poteriochromella malhemensis_rad24_4 16658|8910|strand:1(0...351) (evalue:0.00015368800000000002)
KGTKEKVDVKTISWVEKYAPKQFQEMKLHHSKTKALQEWINAGIEYQQRKDGSRRLPILFMFGNSGGGKSTAIELLCKQSNILIRNWQSTTDYSQFKSSFKGLSLSNSTVRRRRKKG
>Poteriochromella malhemensis_rad24_5 56894|23205|strand:-1(-3...1095) (evalue:0.00049)
ALPWVEKYRPSSLDELIAHDDIRNILRQLISTKKLPHLLFYGPPGTGKTSTIVATAKMMYNDQTYSSNVLELNASDDRGIDAVRDQIKEFAGTRRLFSDGVKLIILDEADAMTSDAQAALRRVIEKYTSNTRFCLICNYVNKIIPALQSRCTRFRFSPLKPDQIRSRLTDIVSLERVNATEGSINSLMQLANGDMRRVLNLLQSTHMAYPEVTEETVYLTAGAAIPKVIEGLLTSLLNDSFQDSYNLIYKAINEFGYALADIITEISLLTARKDLPDSAMAYVMDKLSNIEYHLSHGASEKLQVGALVGAFVGVRNIIKVQINIYCFIVFLPVFVVLPICKFQLYLKQSCHRKNENLCCTCSFSL
