# Supplementary material for: Putatively asexual chrysophytes have meiotic genes: evidence from transcriptomic data
Source: PeerJ. 2019 Jan 16;6:e5894. doi: 10.7717/peerj.5894 (PMC6339481; doi:10.7717/peerj.5894)
Supplement: Supplemental Information 1 — Identified loci are in FASTA format. [file peerj-07-5894-s001.zip › supplementary_material/Poterioochromonas malhamensis/dmc1.fasta.fasta]

>Poteriochromella malhemensis_dmc1_1 5098|3810|strand:1(1...1480) (evalue:1.6663278724681494e-10)
KKFFLLHFKIQKKTSMIQEQQQDNHEEYQQVSFRRIEELEQHGIAKSDIQKLKAGGFHTIESIAHTTMKKLIEVKGISEQKAQKLKDMIRAQQLVSLGFQTASSRLECMKDLIMISTGSKELDNLLGGGIETGSLTEIFGEFRTGKTQLCHTLCVTAQRPLDQGGAEGRVIYVDTEGTFRPQKLVAIAERFRMNPEEVLDNIICARAHNSEQQLELLADAAALMSDSRYALLIVDSATALYRTDYMGRGELSERQMHLGQFLRQLTRLAEEFGIAVVLTNQVVANPDGMSFAKDNVKPIGGNIIAHASTTRLKLKKGRGENRICMVCGFLIIVCSLPQNISQVYDSPTLPESECTFSLGPAGIEDAKDVQQPQLSVCTQFKNLSLDGDSTTIRDSEYNQFNNTISSNPLKHSEDLLHVQGLIHSREMLNHIESDSLGEWAALSDCDDITLTNVLESRGDMDRHISVFLSETSVFWEVLQEISTNNQCSLHFV
>Poteriochromella malhemensis_dmc1_2 7606|4690|strand:1(2...885) (evalue:6.613837916921204e-08)
KGVPMQGITEISGEAGSGKTQLCLSIAVQSVLNRREKSVEYYAAILSCGEGIFPIKRLSQFAIAQEATYGVSHRDILSHIDIEQCNNIDQANDTLYKLLPEMCITKPIKLIIIDSLAGLIRFEYNVQDDKEIRERTQYLFSIASQLKWISETYKIAIVVVNQVTADFRFARGNQTIPALGLAWSHCVNTRFIVSKPKASSSSLDLYDNGDASSGNAQVLEEDKENEYSSSTSLHKRKLSEVFPSQKTNNRGNLEMNAKSQRRILTLDFSSAIASQTAQFEIRMEGLAQEQTDGH
>Poteriochromella malhemensis_dmc1_3 37423|17941|strand:1(196...1501) (evalue:1.6781755248625e-05)
LVSFQILCFLIGQLWLLLAAKRKDKDDGQFLSTDPEKEARKEALSGVLHAIERSYGKGSILKLGESSAMNVETTPSGSLTLDIALGGGYPKGRVVEIYGPESSGKTTLALHAVAEVQKSGGTAAFIDAEHALDPVYARNLGVNVDELYVCQPDSGEMALDVVDQVVRSSAIDLVVVDSVAALVPRAELEGDMADSQMGLQARLMSKALRKITGSLSRSQTTVIFLNQLRSKIGIMYGNPEVTAGGNALKFYSSVRLDIRKKEVMKDNQGISVRVKVVKNKVAPPFRLVEFDILFGSGIDKYGCLLDAAETCKIVERKGSWYNQGELKLGQGRRAAVEFLLANPEVLNEIEKSVREILSASKTQASEFIGGGAVSQFEASDSGEFNTTGLEEPDNYQCNFVYDVRSKIRKWFGNFANPLSGEFHRRGKVSFVVHS
>Poteriochromella malhemensis_dmc1_4 37431|17942|strand:1(81...1449) (evalue:2.3540612893625e-05)
KMIASFSFAFLAFLINLSLSCAFLASRIYLHEKTSSALIAAKRKDKDDGQFLSTDPEKEARKEALSGVLHAIERSYGKGSILKLGESSAMNVETTPSGSLTLDIALGGGYPKGRVVEIYGPESSGKTTLALHAVAEVQKSGGTAAFIDAEHALDPVYARNLGVNVDELYVCQPDSGEMALDVVDQVVRSSAIDLVVVDSVAALVPRAELEGDMADSQMGLQARLMSKALRKITGSLSRSQTTVIFLNQLRSKIGIMYGNPEVTAGGNALKFYSSVRLDIRKKEVMKDNQGISVRVKVVKNKVAPPFRLVEFDILFGSGIDKYGCLLDAAETCKIVERKGSWYNQGELKLGQGRRAAVEFLLANPEVLNEIEKSVREILSASKTQASEFIGGGAVSQFEASDSGEFNTTGLEEPDNYQCNFVYDVRSKIRKWFGNFANPLSGEFHRRGKVSFVVHS
>Poteriochromella malhemensis_dmc1_5 42428|19454|strand:1(0...492) (evalue:6.61815e-05)
VDSIAFPFRSSVQEVVARNRVLNQVLQLLNEIAYERQIAVVLVNHMTSKASRGSTETVTVEGESINANVSVPAQQSSFRLVPALGEQFSHGIANRIFLHYDDRVTVTGASLSHSSSNIERRATLLKSPSMPSKTVSFSVNHRGIRDYLSGSTSQPSTNHHQTDE
>Poteriochromella malhemensis_dmc1_6 48354|21149|strand:-1(-1...986) (evalue:8.783654469594102e-05)
NYCCEMAKRVLTRTGLPSETCSALASIGVTTCGELLLTSPLTIMSACDISYQEALQLIYRVSEKIAPAPTTALQSLQQRKKQSVYLATGLVPLDRALRGGLLLGTITDLCGAPGVGKTQFCLSCVIQYLAEGFKRGESKNRSVIYIDAELKLDASRLIEIAAERFPDIFSPDHNISAPHNLDDLLTHIQILRPNSATEFEAVVAELQTTIVRAKASLVIVDSIASIVRKENWDEREKEAFLIAQSQTLKMTSEVCGCAILATNQVTPAGFSVQGGDLSFEKIIHDGSEYIPTLGRTWYHCVTTRLTMTSSAPSDNRQRPRHVITVQKS
>Poteriochromella malhemensis_dmc1_7 27137|14238|strand:1(0...503) (evalue:0.00022)
STQTNPFRPTGFTELDDVLPGGYPSGQIICFLGEGQSGKTQVIMTGLANAAMKGYCSVLIDTCNHFSRHRLVAIIQQLLLQEQIQNPHMVPPTLDHQKQRITAILAKISIYHCYDIWGLLNICTKLQSLDYSYDIIALDSLHHVISPLIEEILSSRVTAPSSAGSLG
>Poteriochromella malhemensis_dmc1_8 85556|29070|strand:1(0...1446) (evalue:0.00025805178777777777)
TGKWLNLENGMKDLMPLSSISDIDGSNRLEIFSPELNRVLGGGLVPGSVVLLTGEPGIGKSTLLLQLAASVGKVAGKVIYLSGEENPQQIAMRAKRLGVDRDSIYLICEMDIDQVFSKLTAMDTPPSLLIVDSIQTISTETSAGNVGSVSQIRESTGRIIQYAKTFQIPAILIGHVTKSGDVAGPKVLEHMVDTVLSLEGSDKFDYRIIRCEKNRFGSVSEVGVFTMGEVGMVDVLNPSELFLTEGVLKVPQEGATVVIAVEGSRCLLAEVQCLVGTTHSNSNVKMSSKRASDGFPIQRLLLLLAVIEKRLRLTLWNRDVYLNIVGGLSINEPSADLAVAVAIVSSLLSIPVTPATAFIGEIGLGGEIRGAKRIEQRILEAIKLGFKRIVLPKSALKSSTLETIRQKISSITGNLEHYEILPCYNLQDAVEKGLLLHGKTLEQIKSGMRKKSQRLTARSYEEQTQEEGEDESEGFTMNDFT
>Poteriochromella malhemensis_dmc1_9 85565|29071|strand:1(0...1446) (evalue:0.00025805178777777777)
TGKWLNLENGMKDLMPLSSISDIDGSNRLEIFSPELNRVLGGGLVPGSVVLLTGEPGIGKSTLLLQLAASVGKVAGKVIYLSGEENPQQIAMRAKRLGVDRDSIYLICEMDIDQVFSKLTAMDTPPSLLIVDSIQTISTETSAGNVGSVSQIRESTGRIIQYAKTFQIPAILIGHVTKSGDVAGPKVLEHMVDTVLSLEGSDKFDYRIIRCEKNRFGSVSEVGVFTMGEVGMVDVLNPSELFLTEGVLKVPQEGATVVIAVEGSRCLLAEVQCLVGTTHSNSNVKMSSKRASDGFPIQRLLLLLAVIEKRLRLTLWNRDVYLNIVGGLSINEPSADLAVAVAIVSSLLSIPVTPATAFIGEIGLGGEIRGAKRIEQRILEAIKLGFKRIVLPKSALKSSTLETIRQKISSITGNLEHYEILPCYNLQDAVEKGLLLHGKTLEQIKSGMRKKSQRLTARSYEEQTQEEGEDESEGFTMNDFT
