# Supplementary material for: Putatively asexual chrysophytes have meiotic genes: evidence from transcriptomic data
Source: PeerJ. 2019 Jan 16;6:e5894. doi: 10.7717/peerj.5894 (PMC6339481; doi:10.7717/peerj.5894)
Supplement: Supplemental Information 1 — Identified loci are in FASTA format. [file peerj-07-5894-s001.zip › supplementary_material/Poterioochromonas malhamensis/mnd1.fasta.fasta]

>Poteriochromella malhemensis_mnd1_1 69360|25946|strand:1(1...679) (evalue:3.8048053721881446e-06)
KKKIQIKLINKRMSKSDGGPTKKRRGLSADDKRRVLLNIYHEKAEPFNLKELESLGSKAGVVQQTIKDINQSLVDDNLVQLDKIGTGNVFWSFPIKTIQDQVTLRTRLGEEKVQLQRQVKELEEKIQAERSIRVAADRKEKLKELHDLLEEEKALDKELTDLKGNDPEAVIRIEKQCKINLDAANRWTENLYSLKSFLVKKKGMSSKDAAKFLHLDADFDYLEDK
>Poteriochromella malhemensis_mnd1_2 69367|25948|strand:1(173...791) (evalue:4.042703694776994e-06)
FLFSNDRAEPFNLKELESLGSKAVIFTSRLRKSSSLRLQGVVQQTIKDINQSLVDDNLVQLDKIGTGNVFWSFPIKTIQDQVTLRTRLGEEKVQLQRQVKELEEKIQAERSIRVAADRKEKLKELHDLLEEEKALDKELTDLKGNDPEAVIRIEKQCKINLDAANRWTENLYSLKSFLVKKKGMSSKDAAKFLHLDADFDYLEDK
>Poteriochromella malhemensis_mnd1_3 69363|25947|strand:1(1...727) (evalue:6.587046293824575e-05)
KKKIQIKLINKRMSKSDGGPTKKRRGLSADDKRRVLLNIYHEKAEPFNLKELESLGSKAVIFTSRLRKSSSLRLQGVVQQTIKDINQSLVDDNLVQLDKIGTGNVFWSFPIKTIQDQVTLRTRLGEEKVQLQRQVKELEEKIQAERSIRVAADRKEKLKELHDLLEEEKALDKELTDLKGNDPEAVIRIEKQCKINLDAANRWTENLYSLKSFLVKKKGMSSKDAAKFLHLDADFDYLEDK
