# Supplementary material for: Putatively asexual chrysophytes have meiotic genes: evidence from transcriptomic data
Source: PeerJ. 2019 Jan 16;6:e5894. doi: 10.7717/peerj.5894 (PMC6339481; doi:10.7717/peerj.5894)
Supplement: Supplemental Information 1 — Identified loci are in FASTA format. [file peerj-07-5894-s001.zip › supplementary_material/Poterioochromonas malhamensis/mre11.fasta.fasta]

>Poteriochromella malhemensis_mre11_1 86815|29319|strand:1(0...1662) (evalue:6.32581026264708e-09)
WGNEHECLPQLQESLVGTYRILQPGSSVACSLSKGESTSSPKHMAYFEVKERKFRMKPVKFQQVRQFIYDEVCLKNYKELDPSNNRIEELIKEVLRKKVNEMIKEGRSYLLEQEEQKNNEHDTNDGMVQTRFTLNDPKKVLIRLKVDHEGFNAINHQRFGAQFIGEVANPAEVLLLTRKRQEVVRKTIDNISAQGELRQLLAEGAEEEIHRIRIEDLVNETLANSKYSLSILTENDMAQALDDYIIKKIPNAIQDLVIESLDRVQRMMSRDTSVTDKSSILKAAETCKTQIVAKEKEKKKKEPTADPKSLFDLGSSTANVTESAPAATKGTRGKKAATTGRGKKAAVDLDEDEFDDAPPPPPAPAKNARGRSTRAAATKAKSFIEIDSDDDVQEVPQKGGESDEEDDYNPKKMIESDEEEFSEEEVAPKPKRGRKAKILDSDDDEDVKPTKGKAKGRATTSTTSTVARGRKRTAKEDPPKRAIHEEDDVMEIDDSPPPVETPVSQKPVEAAKPTGKKTRQLPLSFSQASVSSTTSKSRFGKAKDIANQWDDQL
>Poteriochromella malhemensis_mre11_2 33484|16806|strand:1(2...775) (evalue:2.3583299976022732e-05)
KTKLFKEDLQRDIGKMDDDIVRFIVATDNHLGFCERDPIRCNDSFAAFEEVLQQAKKKKVDFILLAGDLFHENKPSRQTLHHTVELLRRYCFGNSPIFIEVLNEQNELFRASLGKVNYEDPFHAVSLPIFAIHGNHDDPSRDGGNGEALAALDLLAVSNLVNYVGKVDAVDNIEITPILIRKDKTKIALYGLGAIRDERLNRMWNLKKVKFIRLTTEQGREDYFNIFLIHQNRDYGRGRKNCIHESMIPDWMDLVIW
>Poteriochromella malhemensis_mre11_3 30339|15581|strand:-1(423...2373) (evalue:0.00057)
ASAISPLSNAMSKFGKGFFSSGNRSTKNSPVPNHNNSDETSSFTTGRLSVSSTSSVSPPPLSKGFSFSKFLGGGGHSKSNTNLQASFDSVNERNDSGGGTELDQVNLKLALDEVATTLPTIDESPHSNDETLTPPNDEAASELHNSHGKLAVDVTIPDITSTEAPPTEEVKLSLNELQDRLLENFANDFTQQKRALSIHNYNPCRECGYVMMDEELMNVWFRASSIDVHKPTDRMRSCRDLNQDKGIVCPECERSIQPKLYVTCLSLTPSQTSEGGETLNDLHILWQQEVLFINPFLLRFEVEELLVKFGERINQIDWLYTYYPAIVWNILWYSNRCHLPSGFTTKEQVDYAQSLPSSSSSSTPSAPVTPTKKQRDDYFPKLYPRKEYEIIGTSKDFERYYNKDDLDLPIIIGWRESVVKAKVLRLLQGKSGNYLDIRDLYPDLSDKEFEIITGSVLSNLDGSPFGMRQAMLNLSDCSSLFEPILSEYQKNKQEKLARQQKAEEAAKKKKEKMKNNDEDLNENNEKDSNTAENDDVDEDDEEDEGNESDDSSEIQNASPRGGSHRSIGSTTVSYRSATRKKDLEIARLIYMNLLILSIHFAKFQLYDPTKTGFNRDLERVRSLFHRYMSSHGDLCCYRRRSLIVFTSTV
>Poteriochromella malhemensis_mre11_4 30346|15582|strand:-1(151...2317) (evalue:0.00071)
ASAISPLSNAMSKFGKGFFSSGNRSTKNSPVPNHNNSDETSSFTTGRLSVSSTSSVSPPPLSKGFSFSKFLGGGGHSKSNTNLQASFDSVNERNDSGGGTELDQVNLKLALDEVATTLPTIDESPHSNDETLTPPNDEAASELHNSHGKLAVDVTIPDITSTEAPPTEEVKLSLNELQDRLLENFANDFTQQKRALSIHNYNPCRECGYVMMDEELMNVWFRASSIDVHKPTDRMRSCRDLNQDKGIVCPECERSIQPKLYVTCLSLTPSQTSEGGETLNDLHILWQQEVLFINPFLLRFEVEELLVKFGERINQIDWLYTYYPAIVWNILWYSNRCHLPSGFTTKEQVDYAQSLPSSSSSSTPSAPVTPTKKQRDDYFPKLYPRKEYEIIGTSKDFERYYNKDDLDLPIIIGWRESVVKAKVLRLLQGKSGNYLDIRDLYPDLSDKEFEIITGSVLSNLDGSPFGMRQAMLNLSDCSSLFEPILSEYQKNKQEKLARQQKAEEAAKKKKEKMKNNDEDLNENNEKDSNTAENDDVDEDDEEDEGNESDDSSEIQNASPRGGSHRSIGSTTVSYRSATRKKDLEIARLIYMNLLILSIHFAKFQLYDPTKTGFNRDLEREAEFDRIYIDCVKCVLSKNDFDKLQTTEECLAECTKVHQRTNIVRGIFGLLPQNNTYNSNSGMIPLHSNLLILLVYSYCIKRLVNVYVSVSKDLLLLSKEQQ
