# Supplementary material for: Putatively asexual chrysophytes have meiotic genes: evidence from transcriptomic data
Source: PeerJ. 2019 Jan 16;6:e5894. doi: 10.7717/peerj.5894 (PMC6339481; doi:10.7717/peerj.5894)
Supplement: Supplemental Information 1 — Identified loci are in FASTA format. [file peerj-07-5894-s001.zip › supplementary_material/Poterioochromonas malhamensis/exo1.fasta.fasta]

>Poteriochromella malhemensis_exo1_1 13272|6991|strand:-1(-1...2078) (evalue:1.2153220225747883e-53)
GIQGLLQALKPLIQATNISCLKGKKVAIDGYCWLHKAVYGCAVELCLQQESDSWIKYCMSFLDLLIFNNIQVVLVFDGADLPAKGKTESERSENRQKNFQLGKDSFDKKDFKMARNYFARAVNITPKMAAEFIQFVKLKYGDTVTCIVAPYEADAQLAYLSKHGLVDAVVSEDSDCIAYGCSDIIFKLNRDGSCDRLILSDIYSKCIDTKFDLRNFSPSMFLEMCIIAGCDYLASLPGIGLKTSYKLLAKHRDGTGVLKALRLEGVIPLVPTSEGTFDVLDYELKYYEAWCTFHHQIVYDPRSKQAVNLNPVEVDKLPTCIRLHYQSQIAQVPPSSILQLPFLGVSISSDLITLIAEGLVDPSSKEEFEFCRRVVTHPDLVERQDGRKNHYQNSSHLKKSNSKNMKRSASDSATVVEKFRRISSKTLQPFPNLYRQKSTVPNYSSSSFLKENRPNSAPATILTDLDIPCHYEMLQGKEKDQLKYSHSDQPKDSASERTPFSSQAQVSRAFGESYIKDSFISPRSEFDTPTIDIYTISAELSTGLSPTPFSNPKGLSYISPSDSEYLDNFIASRDTVKEKTKNTTGNSKRTIKQYFTIQQATTQASLSKLSEMKKSQVSNDRPPEDSIFSTASDSESLYQHSLLPPSTTKSNIFEKFMFKQFLHQGCPICSQIFDFFFQMDSTLRAQCKIKKR
>Poteriochromella malhemensis_exo1_2 119256|34694|strand:-1(768...2424) (evalue:6.998695118718667e-18)
FIQIQNQTSLEIQLVKMGIHGLMKLISEECPGAIKEQELENFTGRKVAIDASMAMYQFLIAVRFGPGGGQASSMLMNEAGEVTSHIQGMFNRTIKLMTSGIRPVYVFDGKPPQMKGGELAKRLARRNRAQEELAEAKDNEEVEDVDKFARRLVKVTRQHNEDCRELLRLMGVPVIVAPCEAEAQCSELAKKKKVYATATEDMDALTFRSPKLIRKLTFNQSAATKEKQAILEIDFETVLKGLGLTYEQFVDLCILCGCDYCSTIKGIGPKTALKLIKQHKSIENIIIALEKEKKYTIPPDWYPQRVKKVKEGEENKEEEDEEEEKDEPEETTDLLESKEDGNDNEKTEEPTEGKENSEKEEKPEPQPEPEAEIIADDDENYETAPPLFAQARQLFLQCEVDDADSLELKWTEPDEEGLKSFLVDRMGFNAERVANGIKKLKEAQQTKSQKRMDSFFAPVSSTLSSTGKRKIDEQKKDSNKKPKAGAAFAKKRQTLTPGNQHKFPVFQNLFPRITQIRRSQIVVRRWLDRDCGYQILLIPRNLQVLYLDPLI
>Poteriochromella malhemensis_exo1_3 69806|26030|strand:1(0...1753) (evalue:5.5135065996399996e-08)
AIDLSPIMKGNQTSDLLVKTETLQSVTSLLESHPSTVSHNSTSTLDRAIATASNMADWAGRVVRKALKDHLNKEQQTLPSQTQPMTSIAAASIDQSRDQRLDETARQQSSKSRDRTLNWNEINERIAESEEEEQFLNSELDKGEEAQVTNASLILNSIEEEKERHQFLHDGPELMNFVDFAEEDENEDEGEDDEELKKALISSTRDTERLTEDMKNEVMDLIKAFDLPYLIAPFEAEAQCAVLEQLGLVDGVVTEDSDAFLFGSRAVYKNIFNDKKFVEVYLADDVEKELGIKREDMIALAYFLGSDYTEGVNGIGIVNAMEIIQAFPFGASEEEILLGLEKFREWLRGYDFVRQTIEEIEEKDRRKMEKQASVSTTQSKKRKKKTEVNDDEDSDDSRESEGKDMISEFERKEDERTERLVIFDKKHKSGRAKWTIPDSFPDPRVCHAYMHPMANRENEKFLWKYPNQKKVQQYCLAVLGWTEAEVEAHVSPVLKRFAEKSVQTRIDQHFMISYEDDTRFARIASDRLKSAVVQKTGKTTNLALFGAKRTAKKRKQKEDEKQTGANSNNLQHPTWRKFLGKLSS
>Poteriochromella malhemensis_exo1_4 60433|24054|strand:1(766...1882) (evalue:5.0637409166666664e-05)
LFFFHFVFERKMGVKDLWQLLSPIGRRISIETLEGKALAIDMSIWLTQFIKAMRDEEGKMIKNAHLIGTIRRILKILFHKIRPIFVFDGATPSLKANTIQRRRKTHERHESNRRAVIHKLLLNHVKSQQKERKIEQKSHTDNGQYANNFSAPPQTNTFANSSSEEKGDALSIPEEETKRDEGKKMNLNSSSVNDFQYVDVLDENIEWEGGYETLHAKDLNEENRGSDSEDEMEYNLPESYQDLSIEVLASLPVHMRKQIVEELRRKERIKSRTNYIPVADNPLLYSQTQLANFLKTSKLNRKVEAAQKFIDGDVQGKRVASEGNKKILFIPKDEPTLSRTSIEESGLSIAEDSFEEVEGRGFLTEELSPTAK
>Poteriochromella malhemensis_exo1_5 60427|24053|strand:1(718...1834) (evalue:5.0637409166666664e-05)
LFFFHFVFERKMGVKDLWQLLSPIGRRISIETLEGKALAIDMSIWLTQFIKAMRDEEGKMIKNAHLIGTIRRILKILFHKIRPIFVFDGATPSLKANTIQRRRKTHERHESNRRAVIHKLLLNHVKSQQKERKIEQKSHTDNGQYANNFSAPPQTNTFANSSSEEKGDALSIPEEETKRDEGKKMNLNSSSVNDFQYVDVLDENIEWEGGYETLHAKDLNEENRGSDSEDEMEYNLPESYQDLSIEVLASLPVHMRKQIVEELRRKERIKSRTNYIPVADNPLLYSQTQLANFLKTSKLNRKVEAAQKFIDGDVQGKRVASEGNKKILFIPKDEPTLSRTSIEESGLSIAEDSFEEVEGRGFLTEELSPTAK
