# Supplementary material for: Putatively asexual chrysophytes have meiotic genes: evidence from transcriptomic data
Source: PeerJ. 2019 Jan 16;6:e5894. doi: 10.7717/peerj.5894 (PMC6339481; doi:10.7717/peerj.5894)
Supplement: Supplemental Information 1 — Identified loci are in FASTA format. [file peerj-07-5894-s001.zip › supplementary_material/Poterioochromonas malhamensis/pms1.fasta.fasta]

>Poteriochromella malhemensis_pms1_1 60953|24174|strand:1(30...1107) (evalue:1.65181e-56)
NQIMQIDHLEAILGDVVITVYEGEYDEENGEYSGPGIARLDNENVYEGDFVKGLFHGHGKFTWANGMSYEGDFKRNKITGQGTYNYLDGSTYVGSVFDGKRHGQGKLTTSAGQIYEGDWKMGKRHGNGKMMYNEEGNYAYSGEWNENLRHGYGTMKYPSGNTFEGEWRDDKKNGYGIMIWRDLDEVYTGEWMDDKPHGLGEHIWGDSSAKTIKKQNCNIYRGMYEEGRRYGFGTFFYMNGSQYSGQWRDDVKEGPGIFIHPDGRIVAGNYENNRLISSIDEDFQQLRVTEDINPQYHLNLFITYFQSYPALEINPFLSLKDRDINQKKLINDIERLLLKYNSYIKVIYRHYNEIANRQR
>Poteriochromella malhemensis_pms1_2 23076|12840|strand:-1(22...685) (evalue:2.41983e-32)
IHQNPQFIMMKYQGSILDGFMHGEGRLTYENGEYYDGQWVRGKRHGRGEYRYADGTKYIGNWDNDRIHGEGSCWYPNGNRYEGEWSNGRINGKGTLRLANGDVYSGEWKEAKRHGIGIYTYIDGDRYEGEWRNDERHGKGVMIYAATTDEAGGGRHVEEKYDGDWLDGKMHGRGVYYYADGSVYDGMWQDGKMHGSGVFIYPNGNRYDGEYIVRFSSSHL
>Poteriochromella malhemensis_pms1_3 5222|3837|strand:-1(70...1549) (evalue:1.3888e-24)
IEDGIETLVENLTTSLIMESYLWIDCACMDITDGSFMKKKLNLDEVISCCDCIMTPLLNVDSFFFESDNLYDKLSCGVYRSWIGSPSSYLSRSWCLLEFWYGMILPSNINNNLESFTSERINGCKGNLADSLMTNHRPHYLFAKDEEGVMHLFLLPRVSPDLFESLSPEEGNLSREEDRMFIRTESIFLKNYLAQLTMGYEGELSKGLKHGKGKLRYKDGSSYEGDWKNDTKEGNGIYVFPNGDIFEGQFVNDCIEGEGKLTYKNGNIYQGQFMNNLFHGEGSYYYSDGNMYRGSYEQGKRCGQGRYTFCGGGFYEGEFSNDFRHGKGLYFYPNGCKYEGEFNEDHRHGYGKYFYVNGDIYEGQFQNGHFNGKGKYTSKDGDIFEGEYKDDKKHGNGKITYRNGQVLQVEFVEGKEVSSQINMTVAINKTISPVKNSLDLKTTAPHTEMMPHIEPKVPPKNPRSSFCALSQVLLLFPLLDVHGTICALFKHG
>Poteriochromella malhemensis_pms1_4 99333|31514|strand:-1(880...2251) (evalue:4.3362082202942014e-24)
QNYEKYRELKNKGKMLSQQIRKCKYPFSYLSNTIGKSKYSNLRALRIVSYQRFRSSGSIPIGVGIIAAATVIAYSTSNEGEQKELKVGYSGEEKKGYFWNVPHGQGVMRYASGSTYEGMWKDGQKHGSGVATYINGEKYEGMWVHDQKEGKGKYYFVNGDIYEGEWKNNKQYGQGVALSKDGERYEGNWKDGVMEGNGILYRIDGSMYEGNWLSGEENGRGKCTYSNQCTYEGEWKNGVRHGHGVYQSPEGSRYEGQWKDDKREGTGILLLSDGQSRYDGEWSHDTMNGKGKLIILEGFIYDGDWKDGLFHGHGVFSEARGGSKYEGEWVDGKKHGKGTIVYRSQNRYEGEWKEDQIHGFGEMKYADGRVYIGEWKEGEYHGAGKLVAADGKVLHEGLFENDKPIKEQSKQQQQFTIVQVNYPMIQYKYSENLSNNITQLILSSSFLWFCLFRNLS
>Poteriochromella malhemensis_pms1_5 52577|22180|strand:1(2...1133) (evalue:4.36832e-21)
RRSKFTKGLLFHRSAGRRPHILYGSKEQSTKGAPKLLPPLSNSFFEKYHPEKGLVSKPSDTAVIQRLVQELLPFMKTVAEGYSGETKDGQPHGKGKYIYGNGDLYEGEFKDGKISGKGKFTFANGHMYDGEWVLGKRQGHGTFLYANGNVYIGQYKENKRQGKGRYDYANGDRYEGEYKIDVMSGHGVYSYSNGDRYEGNFQSDQKNGKGKYIYHNGNVYEGDWKDGKRHGKGKLVYANHDCYEGDFVNGVREGKGKFVIASSGDVYEGGFHEDRMHGKARYLHKTSQDRFEGDYKEGKRNGKGKITHTDGTSEEVEYSEGTIVNEKKKKQKLQIRYLYQLSSKWKGSNEKVVEYSIITCSSNFESSSHFEIDLLD
>Poteriochromella malhemensis_pms1_6 58502|23561|strand:-1(-1...1376) (evalue:7.27745e-16)
STCEDWQGKPHPDNLQNDKYKLCVEGIEKIMKIMAPGMKECYVWVDFSCIDQDKDPAGELRQLEKIVQISDCILTPIYDSTFTKKHEQPPKEIETFFNFYHGYGWNGQPTSYLNRGWCRVEMFYAANIPLILDSPERRQKFDAGILFHRSAGKRPHLLYGTAQSVDHEPPIVLPPLQNIYFEEYNPEKGNLSVESDRETIINLTEHLRPYITIVDAGYEGEMINGKKQGKGKYTFSNGATYEGDWYDDCPHGKGKYTYENGDTYDGDWKNGERSGNGTYITAYGHLYFGGYENDQKNGHGKFMNPNGDMYAGGIKNNQKHGQGKYIFVSGQTYEGEYKNDHRDGTGKMIYSSGDIYEGHWKNNKRHGHGKYTYINGNIYEGEYKNDKKDGKGRYTCANGDEYNGQWKDNFRNGKGVFRYANGDLYEGDFKNDKRDGKGKYTKKNGEIYEGKWKDDNRE
>Poteriochromella malhemensis_pms1_7 111758|33473|strand:1(2...911) (evalue:7.145869e-14)
HRIEAVQQQNKMRQYWQRIAQTCRVQWRNAQLNASQRISASGLLLGSSTILLLTRPGTLQLSYCEEKPVEEEETKAPPTSLIDGSIIYTGQTSWWTGKPQGFGRMTFIETGDIYEGYFYDGKFYGKGTYVAQSGEKYVGDFKDGKRHGKGVVQYPNRTKYEGQFEDGRPHGKGIFTEEDGTIYEGEFKKGRRCGFGRSQSIDGSFYVGEWKYDKYHGKGKMTYKSGYIYEGEFRDGKKHGKGTLILPDGQTISMEYEYDQKMFQGIAHLAKRSQSTINFFFFVNLQQTTLSKYRLKEFCFFF
>Poteriochromella malhemensis_pms1_8 111748|33472|strand:1(2...911) (evalue:8.189468e-14)
HRIEAVQQQNKMRQYWQRIAQTCRVQWRNAQINVSQSISASGLLLGSSTILLLTRPGTLQLSYCEEKPVEEEETKAPPTSLIDGSIIYTGQTSWWTGKPQGFGRMTFIETGDIYEGYFYDGKFYGKGTYVAQSGEKYVGDFKDGKRHGKGVVQYPNRTKYEGQFEDGRPHGKGIFTEEDGTIYEGEFKKGRRCGFGRSQSIDGSFYVGEWKYDKYHGKGKMTYKSGYIYEGEFRDGKKHGKGTLILPDGQTISMEYEYDQKMFQGIAHLAKRSQSTINFFFFVNLQQTTLSKYRLKEFCFFF
>Poteriochromella malhemensis_pms1_9 111734|33470|strand:1(2...911) (evalue:8.189468e-14)
HRIEAVQQQNKMRQYWQRIAQTCRVQWRNAQINVSQSISASGLLLGSSTILLLTRPGTLQLSYCEEKPVEEEETKAPPTSLIDGSIIYTGQTSWWTGKPQGFGRMTFIETGDIYEGYFYDGKFYGKGTYVAQSGEKYVGDFKDGKRHGKGVVQYPNRTKYEGQFEDGRPHGKGIFTEEDGTIYEGEFKKGRRCGFGRSQSIDGSFYVGEWKYDKYHGKGKMTYKSGYIYEGEFRDGKKHGKGTLILPDGQTISMEYEYDQKMFQGIAHLAKRSQSTINFFFFVNLQQTTLSKYRLKEFCFFF
>Poteriochromella malhemensis_pms1_10 112104|33521|strand:-1(1830...3372) (evalue:5.65284500131225e-13)
EPGGDIAREIISALTNCKLVIIMGSKTYGKDTGAGFSTFEELRFICNEKIPYFLVKMCDRFEEPETRFRLDNSISYLQWFPNTPMPNDLITRVIDKLSSVSSLPSPAPSPAIPSAPVVPKKTFPNGDIYEGELIDDKPSGHGKMIYANKDVYEGEFVDGMRSGKGKYVYFENHRIYEGEWKNDKRHGKGKVTFPGKYRFYEGDFQDDQLHGKGKYTYSEVEYYDGDWEASKRHGFGKYVQKSGTVYEGQWINDKQEGKGREISAYDDVYEGEFKDFKKHGKGRIVYGRGKKQGNIYEGDWQDNDYCGQGRLIIKENGAVYEGSWKAGGSGEGKITFVNGDIYEGQWNSAAVHGEGKMTYANGDIYRGHWESGQRHGQGTMQYASQKSCTGEFKYDSLSTGKGTFIFTNGVIFEGELNNGNIVGKMRSQMPNGTILESNSADMDEISRRNPATSLVNFTGKAKVTYPNGSVYEGDIHIGRKDGKGRLTDRDGKVLSGKFENNEHVSSCVVMQLC
>Poteriochromella malhemensis_pms1_11 16477|8791|strand:1(2...641) (evalue:5.864350949473334e-13)
EGQFVKSPFPFNGAFRYQFSNGDVYEGDFRNSQMSGQGRFLYSTGDIYEGEFLSNLQHGKGRYIHYTGDIYEGEFQYGLMHGKGKYSFHAGSYYDGDYHYGLMHGKGKYYYSIDQMTFEGDFYQNYKHGKGKLFFANGDMYEGDFDHDDRRGVGYYYEKSGRVYQQEWGKDQKLLQEKRHNRVLLDGNLLMLEAKIDDAEALFILQECSQLVE
>Poteriochromella malhemensis_pms1_12 79307|27876|strand:-1(268...1552) (evalue:4.18902678e-12)
FQRILHSVSMDKRGKRKNRSKSQGDLDDYEIGNSLNLKLTYGRKEYEDGIYEGYFHKGLRHGRGSMKGKNGFVFFEGKWENDQPNGYGIMKFPHSGDRHEGNYRQGKRDGLGVFLWANGDKYSGHFKQGVMHGYGRFEWVTGDVYNGDFCEGKAEGDGFKIYADGRKSYGMFSNSLEHGWIKETWPDGDSYNGFVEENQISGYGCFDWLKGDRYEGQWKDEVFHGLGCYTLISGSGMDKKVTDMRGNFEKGEFRGLGYYKSEESDFEYFGEFKKDKEELAWAHIEYDNGIHYDGDTLQLNRQGQGQLSYSKIPFSFLQDEELDIEPFSLQRLNTFGDLLENIQTYGARFIGIFEDDMPHGRGELFLVTGEMYSLEFAHGIVIRQFEVRRDCSRVSVSIVSIGFYRQLRFFKEFRDFSQKKVDFSTTN
>Poteriochromella malhemensis_pms1_13 79334|27878|strand:-1(268...1552) (evalue:4.18902678e-12)
FQRILHSVSMDKRGKRKNRSKSQGDLDDYEIGNSLNLKLTYGRKEYEDGIYEGYFHKGLRHGRGSMKGKNGFVFFEGKWENDQPNGYGIMKFPHSGDRHEGNYRQGKRDGLGVFLWANGDKYSGHFKQGVMHGYGRFEWVTGDVYNGDFCEGKAEGDGFKIYADGRKSYGMFSNSLEHGWIKETWPDGDSYNGFVEENQISGYGCFDWLKGDRYEGQWKDEVFHGLGCYTLISGSGMDKKVTDMRGNFEKGEFRGLGYYKSEESDFEYFGEFKKDKEELAWAHIEYDNGIHYDGDTLQLNRQGQGQLSYSKIPFSFLQDEELDIEPFSLQRLNTFGDLLENIQTYGARFIGIFEDDMPHGRGELFLVTGEMYSLEFAHGIVIRQFEVRRDCSRVSVSIVSIGFYRQLRFFKEFRDFSQKKVDFSTTN
>Poteriochromella malhemensis_pms1_14 79326|27877|strand:-1(1958...3245) (evalue:4.20498576e-12)
FQRILHSVSMDKRGKRKNRSKSQGDLDDYEIGNSLNLKLTYGRKEYEDGIYEGYFHKGLRHGRGSMKGKNGFVFFEGKWENDQPNGYGIMKFPHSGDRHEGNYRQGKRDGLGVFLWANGDKYSGHFKQGVMHGYGRFEWVTGDVYNGDFCEGKAEGDGFKIYADGRKSYGMFSNSLEHGWIKETWPDGDSYNGFVEENQISGYGCFDWLKGDRYEGQWKDEVFHGLGCYTLISGSGMDKKVTDMRGNFEKGEFRGLGYYKSEESDFEYFGEFKKDKEELAWAHIEYDNGIHYDGDTLQLNRQGQGQLSYSKIPFSFLQDEELDIEPFSLQRLNTFGDLLENIQTYGARFIGIFEDDMPHGRGELFLVTGEMYSLEFAHGIVIRQFEVRRDCSRVSVSIVSRHVQCVVRVKRVFLEQKALFKRLEQWLQ
>Poteriochromella malhemensis_pms1_15 79354|27880|strand:-1(1958...3245) (evalue:4.20498576e-12)
FQRILHSVSMDKRGKRKNRSKSQGDLDDYEIGNSLNLKLTYGRKEYEDGIYEGYFHKGLRHGRGSMKGKNGFVFFEGKWENDQPNGYGIMKFPHSGDRHEGNYRQGKRDGLGVFLWANGDKYSGHFKQGVMHGYGRFEWVTGDVYNGDFCEGKAEGDGFKIYADGRKSYGMFSNSLEHGWIKETWPDGDSYNGFVEENQISGYGCFDWLKGDRYEGQWKDEVFHGLGCYTLISGSGMDKKVTDMRGNFEKGEFRGLGYYKSEESDFEYFGEFKKDKEELAWAHIEYDNGIHYDGDTLQLNRQGQGQLSYSKIPFSFLQDEELDIEPFSLQRLNTFGDLLENIQTYGARFIGIFEDDMPHGRGELFLVTGEMYSLEFAHGIVIRQFEVRRDCSRVSVSIVSRHVQCVVRVKRVFLEQKALFKRLEQWLQ
>Poteriochromella malhemensis_pms1_16 88472|29625|strand:-1(35...917) (evalue:5.059117526662358e-12)
VTRRRDKKRIFDFFERLKPFIVERKGGYEGDTSAEGTPHGIGRYIYDQDKTYEGEWKDGMKHGQGKLITFHYSSGFVYEGSFCNGRMEGKGCYLSSAGDVHEGEYRDSLLHGNAVVKYHNGDYYEGSYVHGKKQGEGRFVCRNGDVYEGCFQRNKRQGKGIFTLSQEKERYEGNFHQDSMHGFGSYYYNNGDRYEGEWSKGKMHGQGKYVCANGDVYEGAYEDDMKHGYGVYRYADGKSLYEGEWCLDKKHGKGKMTWGGVEVFEGEWYEDSHTDRGKWTKHWHLLTKSRSKR
>Poteriochromella malhemensis_pms1_17 116495|34228|strand:-1(2280...4779) (evalue:5.2016276300000004e-12)
FLLIERFEFIFIMEQDLFAVKFKEDGELSSKLIGVSSCRFKENFVVTGGFANGGGNGAALQLQLLDLTTIRWKCQAFPSFPNRYYHSSVNVHGRIYLLGGFNVINDVPYSPLLVVTESRFGLKINRVDPNIIEPEGSTGTFNKEWLSLGGSIAQRMGKDEDKIVLFGGTSQNNLTFSNEVILLIPSKTVLTQTDVKLVPIEGNKPDPRAYHTAVSINPTLLLIHGGRTKNHEVFNDFWILDLGEIVNIDPNQVPVEAPPEKGKGGKSAKSKEPVQKPPSGYWFKLNTDAFPSVVLPRFQHTSVIASSENNDGGYSLFVFGGINKEGSLSLDTVTQIDLHEDATTKYSINNVQDIQAPIVNDPINQRIISKESISSFTSSLLTIQDTFPDNNNNKENGNGSLGIIIYGGYRQLLDQNKSTNTNTFWSEKYNITYLLAMNQNLYTREWKQLRKKIQLSNQHIPELYIPDINEDNNSNGLTRIQYDNGDVYLGQVIETLEEGGVEGVKKAIITDEGIRIGFETDVRHGKGKMSYANGDIYEGSWNDNLRQGPGRMTYSDNNLKVDGKAITTQLTYEGSFFEDKKHGKGKLSDEGGIFVYQGVFQNDVFQGTGELKLDTSDVYNGLFENSLRHGRGEIKNDVTGYRIVGNWVNDVYHDGEVENYPIISFNPVNRLTIKGYYSGTMHDGKPSGVQGNCLYEDGSRYSGDWKSGKKNGYGEYSFSSGDRYDGKWVGDKRCGYGKLFSKINPEYEGQWDDDRPHGHGVMFYHDRTYFIGEFVKGLKEGVGQLFRYDQRGSGEGGGGFTSTLHPGNTVSLEEAKDLIVQQGLWLNDHFVR
>Poteriochromella malhemensis_pms1_18 57543|23360|strand:-1(-3...1272) (evalue:3.5117172023379336e-11)
QKKSPFHFIFISFYRNNMQTLNNDSKRLTLTQSKMVAAVRSGHHATVYEVRRDPELNNKDVIRDRTKPVFPFVGGSQYKGQWSNDEKDGFGIQVNPDNTKYEGEWMNNKYHGRGTLWAKKRKTYQRQYVGDWVEGKMEGQGIYYYENGEIYRGGWAAGKKSGNGRQEFVTGDVYVGEWANDKQHGFGTMNYANGNIFEGLWANGKKEGPGIYFYASTKKIYQGEWTDDQPKCGEFRAPTQNEEMRFVHTLPKGIHLNEFKLPELGLANSQLVLDLAISSTRLGNVQKSMDVPPVADISLLEEVKVKFNEIAKASKGPQDTIPIHTLGDILRYVGIQISEFELDGIKSQLEEKEIQSLSFADVAEIVAFIQSEEQIFDNMPEEKYYKQNLEKQTGLQSLFEMIYLVMYKRNNNPKLIDANINRGT
>Poteriochromella malhemensis_pms1_19 9108|5423|strand:1(0...419) (evalue:5.97822994e-11)
KKKKKILLVSYPDMLAGVYTGDLKEGIRDGKGRLDWSSGDYYEGEFKKGVRHGFGIMFEQDGRKHYEGQWALSQRHGRGTQRFGNGDIYVGEFANDKFHGKGELSTLGGKYVGDFKNGLRDGIGTMIFTVGGRYEGQWK
>Poteriochromella malhemensis_pms1_20 44513|20009|strand:1(0...678) (evalue:1.0011943333333332e-10)
EYLDLADGATEETNWIKRAGKAKVTYPGGDIFEGTFDAEKVKQGYGIYQWMGPTSEEDETLTEKARYEGNYKDGLKHGIGKMKFPNGDIYEGEWFEDKMQGQGTYQYKKSGDIYSGKWVNNQKHGDGQYEFKADSSIFEGQWENGQIVTGKWILQGAAVFEGQFKLGRPFGEGKFTFESGLTQKGAWVIKKAGEGEEEEAPAEGEAPRPPNVTWKGESIVSFQSE
>Poteriochromella malhemensis_pms1_21 46531|20662|strand:1(2...1442) (evalue:3.6681876336666665e-10)
RIRFSSSSHIQLRASVQEILILKQRQKMAQLLKLRPVLKNEEELEEERNLIFDLPRKKCEEMAPEVLRLNQKKEENPKVIQHRYHILKRILKRARYESVDTNIVPYLQDLDRSDKVVPNGEVSKRIYMDVFHSRNFDLYGNLRKGVKHPPRKYLELKALAELKNIEYTQEMDETKIEVEKISEEEEELLKRRKNIPKLTTDKWKISRVEIDYAPVGFANNPSQPFHSYGNEYFFSYDGNWLHGKMEGSGTYLYADDTTYVGHFHNNRPHGNGESRFKHGQHYVGEYENGTFDGRGVYTTPEGIKYEGEFMNGMRSGKGKLQFPSGLEYEGDFLNGKPHGRGKMTSKLTGWCWEGQFKEGGISGHGQIIRPPPNFSRSIYYWSEKKDPISLPALVVHFLREEEDNRLRLERAKHEIHAPLRGLLLRDYVNKIRTAYQTEKRQEKQKKMIEAQEKAREQKQKLQDARLKALAGETQNRMTK
>Poteriochromella malhemensis_pms1_22 46526|20661|strand:1(2...1214) (evalue:6.227427781e-10)
RIRFSSSSHIQLRASVQEILILKQRQKMAQLLKLRPVLKNEEELEEERNLIFDLPRKKCEEMAPEVLRLNQKKEENPKVIQHRYHILKRILKRARYESVDTNIVPYLQDLDRSDKVVPNGEVSKRIYMDVFHSRNFDLYGNLRKGVKHPPRKYLELKALAELKNIEYTQEMDETKIEVEKISEEEEELLKRRKNIPKLTTDKWKISRVEIDYAPVGFANNPSQPFHSYGNEYFFSYDGNWLHGKMEGSGTYLYADDTTYVGHFHNNRPHGNGESRFKHGQHYVGEYENGTFDGRGVYTTPEGIKYEGEFMNGMRSGKGKLQFPSGLEYEGDFLNGKPHGRGKMTSKLTGWCWEGQFKEGGISGHGQIIRPPPNFSRSIYYWSEKKDPISLPALVVQVVAFSSF
>Poteriochromella malhemensis_pms1_23 29674|15283|strand:-1(-1...545) (evalue:1.6798104486666667e-09)
IGLYTYLDGSVYEGRWHRGTRFGHGQLRSSEGWTYEGFFDKDRRHRQGVISFPDGSCYMGDFYYDSIQGKGIYITHLRDVYKGEMKDGKYHGHGEMLYSDGSTYVGEFQNGLRHGRGVFMEREGSEYYGHWKEDLKIGEHIVKIVIPIEEKGQDNYEIRIGIYDDNTGELVKWKSRFSNPI
>Poteriochromella malhemensis_pms1_24 92749|30391|strand:1(1...1663) (evalue:3.5653675983313473e-09)
NKNGRFHFFDYFLIYILLLVFYIMDSNPQESAKYRLTKEGKVYFKGRKKYPNGDIYDGEFVENMRHGVGKMKFGNGDQYEGEFERNKFHGFGAYVWSTVVDEDNQVISGRRYEGNWVDGKKHGKGIYFNGLGDVYSGSFYHDLYDGKGTLKARTGDVFDGEWLRGQPNGMMKISYANGDEYHGMISSGLYEGKGKLTYKNGLGSYDGDWHIGRYNGRGIRVYADGSKFVGEFKEGEIEGSGMKFFANGDQYLGQWRAGHMEGIGIFRYANGDSFEGSFLKGTRYGQGKYTYRDGGYYQGEYRNLMPMSRSRNAAQLPLCDGKRHGTGIRVWTNGARYEGQWLNDKIHGQGMLISEDGAKFEGYFYNGLKRGKGTEEIGNSVGIDFTCVLGNKHSGTSYCHYAGNYRSGLFHGFGEFRCCTGQYYKGEWKEGKRHGQGEMFYIRDGEMGDIDRHCIGGVDSMYRMKLFQGEFVEDIRQGRGILTYTNDDRLEGHFENGQPHGTMLYYFAATGKMNVAVYKNGYRISWKEVRRASISLKKTPGKKVSVLLVNTSR
>Poteriochromella malhemensis_pms1_25 69539|25982|strand:-1(97...2092) (evalue:4.267088857665045e-09)
GHRIKYFPSGAKYIGNVKDNVFHGYGKIIYPDGSFYQGDWQRNVKHGFGIYCNDDLTVQYIGQFKHGKRHGIGILKNQLGDEYIGQWEDGKMSGIGILSSQNGDFYRGQFSNNHYHGIGMFIKKNGDVYLGYCMNGRAHGLGILSLRNGEKYKGYFERNARHGKGACIYSNGCKYFGHWYRGVHHGYGVFISHEKEKYVGEWSGGKKHGTGRYYFTCGDFYDGQFFKNKAKGLGVYYYVNGNLFTGEWDNDMKNGRGTYLFDNGSKYTGNFVDNDIHGKGKFDFATGAFYRGNFDFNTKHGKGIYTWPNGNVYKGDFFHEKLCGKGELTYVIGHRYVGEWKDNKKNGFGIMYYNNGSVYEGQFVDDIRQGKGKLTLSLGTPVEEVYEGDWDDDQWHGKGKYWYRRSEGTVYEGDWVYGIREGKGTLSFQDGSFYRGDFKRDQMWGNGIFVDGVTNTQYDGEWRANMRQGFGTCFTVDGGIYHGEWFGNMKQGKGKLYNKDGTIYEGTWDANVIIGSGKVTIKVGDEKKRDGLPKQVTVKVFGYQILCTLMIHSSKWQELIGMVKRQYKRIRENPMRLPTSMVMKGNLPLSMIFILSQSVQLCHKALSPTQQDPRRKTGPALETIYPIWPIAERAKASRISSFVKHCRIMYDKMTFLACERNQLK
>Poteriochromella malhemensis_pms1_26 126050|35782|strand:1(2...635) (evalue:1.1660458165224705e-08)
NDDLYILDQHACDEKYRFETLQRTTSIKIQPLILPLTLDISSANEQIIHENLPTFEDNGFKLTYDENQPIGRRLQLWTKPYYKDVEFNVNDINELASLISEGLQDDMMENRLSKDYLLIKNQQQSNVSGSSEEGKEGKKRKMSVMLPKLMSTFASKACRTAVMIGTGLERKKMETIVRQLAEIDQPWNCPHGRPTLRHLVDLREIQSLLE
>Poteriochromella malhemensis_pms1_27 126029|35781|strand:1(2...635) (evalue:1.1660458165224705e-08)
NDDLYILDQHACDEKYRFETLQRTTSIKIQPLILPLTLDISSANEQIIHENLPTFEDNGFKLTYDENQPIGRRLQLWTKPYYKDVEFNVNDINELASLISEGLQDDMMENRLSKDYLLIKNQQQSNVSGSSEEGKEGKKRKMSVMLPKLMSTFASKACRTAVMIGTGLERKKMETIVRQLAEIDQPWNCPHGRPTLRHLVDLREIQSLLE
>Poteriochromella malhemensis_pms1_28 17401|9422|strand:-1(-2...556) (evalue:1.47654e-08)
ENDMNRIKLLMGRLEFEPVISECYEGEEIIVDGKKIREGKGYFSYPNGSTYFGYWKADKRHGYGVYTGLDGTKYSGQFFEDKFHGFGCLEYPDGAIYSGSFENGLKHGYGTLRWLDDRQEVGLYQNNNPFVVEGVSEIMGQISFKPQKIEEERNENKKEKESQTVKDLQRKKHERLENSHFYQWG
>Poteriochromella malhemensis_pms1_29 11058|6051|strand:1(44...1349) (evalue:3.09210316817386e-08)
LQPKQSIDRFAWILVSCCNSSSRSISFVRLLQSNQRVANYTNPQEMMKYQGQILDGQMHGEGKLTYDNGEYYDGEWVKGKRHGKGEYVYADGTKYIGSWDNDRIHGEGTSWYPNGNKYTGEWNNGRINGRGTIYLANGDQYTGEWKDARRHGVGVYIYNDGDRYEGEWRNDERHGRGTMVYSAVDPDSKIIEKYEGEWVDGKMHGRGIYYYADGTVYDGTWSEGKMHGKGVFIYPNGNKYDGEFFNDAKEGFGILQYKNGERYEGQWKQNLANGHGKLTYADGDQYVGEWKDGKKSGYGELIYTNGDKFSGHWLEDKASGMGRLDYQNGDYYEGQWELDRRHGWGKFFSNATGHTYEGYWKNGLKDGPGTLSLSSGDSFSGKWHRGVVDGPVNFKFSDKSPWNEPEYQFKKYVSLSSQRYLKRLSLLLYSTNQM
>Poteriochromella malhemensis_pms1_30 130395|36623|strand:-1(-3...621) (evalue:4.1515843313333335e-08)
AYNASSRSTISAASSNQSFAVNASTGDLTRYSGDVDECGRWHGYGVLTYENGDHYEGYFHHGLREGYGILTYANGDQYRGQFRYDKRQGKGVMIYGNGNRYVGSFHHGFRNGAGVLTFADGNVYDGPFVYGYQAGYGSYYQANGDYYEGHIEQDQWHGIGKWVRFSCGEIITGRFHKGKPVLGETQSEPLVKQTQIERDLGFRQKRY
>Poteriochromella malhemensis_pms1_31 23079|12841|strand:-1(-1...1010) (evalue:4.1955399999999996e-08)
IHQNPQFIMMKYQGSILDGFMHGEGRLTYENGEYYDGQWVRGKRHGRGEYRYADGTKYIGNWDNDRIHGEGSCWYPNGNRYEGEWSNGRINGKGTLRLANGDVYSGEWKEAKRHGIGIYTYIDGDRYEGEWRNDERHGKGVMIYAATTDEAGGGRHVEEKYDGDWLDGKMHGRGVYYYADGSVYDGMWQDGKMHGSGVFIYPNGNRYDGEYINDYKEGYGVLQHRNGEKYEGQWKMNLANGHGTLIYSDGDKYVGEWKDGKKCGYGELLYTNGDKFEGNWLDDKASGNGKLSYSNGDVYDGQWERDQRHGWGRFFSNSTGCTFEGFFKEGRKDGSG
>Poteriochromella malhemensis_pms1_32 49553|21453|strand:-1(-2...1192) (evalue:4.434029e-08)
FFQFFPSFQISDFSFSDSSNSNQQEMTIEKECKAPNCTNEASKLRCPDCAKYQINSLFCSQDCFKKCWKQHKNFHKIFNNCQRMLQAMTQEERDNLENDFKGGNIFAGIYYTGSRNAEGQKHGHGTFYWLNGSVYEGEFSYDKQNGRGKHFGFNGDVFEGEYKNDQMHGYGEYRWADGGVYKGTWERDKMHGHGFRTWPNGAHHEGEYRDGLRNGEGKMVHSNGEVFNGIFVNDEKKEGQYTFITGDVFIGPFRNDRPEGNGKLIKSNGETIFGHFRNGVFTRGEKKKASSDELCISDLEVGRTHNGQVLSGIIISKPMKMSALHFTLQDSEKAEMTVSVYNYPGYQDTRGMIVNKSSLLNFDTCGLEKGKKIRIRNPYCKVAMDGQILIRVDDFST
>Poteriochromella malhemensis_pms1_33 87049|29349|strand:1(1...817) (evalue:6.9588324766e-08)
KKFLKGITFHRRNQRRPHLIYGTRELIQGGSCPIIIPSLQNNYFREYDPRVGTCTKEEDRKRIIGFLEALQSNIREDKFNYNGDENEQGLPHGWGKMIYPSGEIYEGSWIDGQKHGFGKYQFVNGDEYIGDFVFGKLEGQGKYVEATGASYAGEWKNDMMHGKGIYIYSDGNCYMGEFKHHLKDGEGVAVMRETSDVYQGEWKDDVRHGKGKYIVHATSEVIYMEYQYRTLRRILRHKICGSTELPHIQHMMAIELNRVMSRAIQDSNQNQ
>Poteriochromella malhemensis_pms1_34 55540|22899|strand:1(1...793) (evalue:1.3502087707888252e-07)
LEKYHPLQGEVTKQSDREKIEELFQALQSYIKPTESGYIGEVNENGKPHGRGRFLYANGDIYDGEWNDGERHGKGRQRFVSGDLYEGDWTDGIMQGKGKYSYVTGDVYEGDWREAMMHGIGTFRGAEGDVYEGEYDESRRHGKGKDILANGTIYEGVYYDDERHGKGKITHTNGIMMYRIYERGELIQESVTPFEEEESQLHSMKPLCNSIFHSIHSFYFHFSSLFVFRVVVLLRDLRSKRTSITVVLLFISFFLLTLSSSDM
>Poteriochromella malhemensis_pms1_35 122579|35261|strand:1(21...1593) (evalue:1.5963533639916344e-07)
VLVFYFFLFKMGSTTSVIKNPLPAVINGKNNLMQIVSDRKYKKLTFEQFLKENREIVPFIRLINFKNFVSLGTFPRYPDNKDLTITLDQLTTEAYESSLLVFISHCWLRGWSGAEGWDGRPHPDSAKGGKYTLCVEGIEQIRKTMAPGMKECYIWLDYGCIDQDGNPGGELKLLDKTIQVCDCLFSPLFDQAHKGKEYHARSWTNVLREYESQSWNGSKSSYLNRGWCRVEMFYAANIPLLEDSESRLSRMAAGLKLQKEEGRRPHVMFGSGELAAHIPPIVLPPLQNSYFEEFHPEKGHLTKETDREIIKRLVQDLQPYMKKVKVGYDGDEKGGTRNGKGVYRYPNGDVYEGEYKDGKRHGHGIYREANGCVYEGEYKNGVKHGKGIYRYAHGEEYDGQWKDGNMHGYGVYKYADGGVYEGQRENDLRHGRGIYRYADGSVYEGEYRNDERHGNGAFHEADGGLYEGEWREGKKEGKGKWRYSNGNVYEGEFLKGQRHGKGVMTYANGEISRGEWKEDRKCP
>Poteriochromella malhemensis_pms1_36 112094|33520|strand:-1(2312...3224) (evalue:1.9256509689282597e-07)
EPGGDIAREIISALTNCKLVIIMGSKTYGKDTGAGFSTFEELRFICNEKIPYFLVKMCDRFEEPETRFRLDNSISYLQWFPNTPMPNDLITRVIDKLSSVSSLPSPAPSPAIPSAPVVPKKTFPNGDIYEGELIDDKPSGHGKMIYANKDVYEGEFVDGMRSGKGKCVYFENHRIYEGEWKNDKRHGKGKVTFPGKYRFYEGDFQDDQLHGKGKYTYSEVEYYDGDWEASKRHGFGKYVQKSGTVYEGQWINDKQEGKGREISAYDDVYEGEFKDFKKHGKGRIVYGRGKKTREYIRRRLARQ
>Poteriochromella malhemensis_pms1_37 128738|36278|strand:-1(40...2329) (evalue:2.408795e-07)
ERDNRQFETMSTAVILEGQIHQGESEIDLSTIWSGHWRFIKDKKGTLQFNYKKIGYEVPKDLLEYVSFLDPTTVALSQQSQKSSNQSKNRKRGRGRPPLAPPPSSSAAQLPPTDSNSLKQSSDAAHQEIKEDSLTTKEETDVVNESKLDGNDATMVTTESVSVDHANENINDEPDGMMVDDAFEGEDALNTTSLPSLSTIPNPAPADMKPILIRNIHPLAGVWKGNFSITTLKGEELVEETLFFYSMLGGEQYEQFKDLPPEPQFPYTLLRRIEPLNTNKTPSTSESSTNLIEVKNESSFTLAADAAATTSATTEVDPESIQDDAAATLAFGYSPAVLEGLYKKVLIGFGRNPLGRFSVAAIYDEQNKEFRCEKKYMAVKYAVKRGRRSHAEYALNYASQPSSGLNTMLPPPVPAPVERIASTRKNSVSSLTEVTTANAVLPARNRTNKLAQYIEEEMSYENAMKRKRLNFKGGRGKSKDWSDPALQSNLHALAGIRNPDNDDQNCNFREAFHDCDTGEIYEGGWAYGQRNGKGIVLYADGLMYEGNWYRGKEHGKGELMTGDRKVIYSGDWLDGQIHGSGTYNFGNGDRYVGDWKEGNRHGKGEYMMISNGCMYFGDWRDNKRHGKGKFIWPDGSVYEGEWENDTRHGRGVLDLANGFRYDGFWVHNVMEGKGTCTFPSGQSYQGTYRAGLRDGRGSVQFAEGPVYEGRFKEDRFDGQGTLKVNRTVPGIDELEHLIPIQIQSDLSRIHWKAGFGANAHQK
>Poteriochromella malhemensis_pms1_38 43920|19844|strand:-1(-2...2023) (evalue:3.063038714285722e-07)
DLFYSFAINCFFFVLCQFPRRRIMLAFRSTRRCLRQSIVMNKRIDFNITNTSFVRALSNISGSGHYTRTPSVLPPPPASQDFKSKASYLNWNQETEKTFKNPSIKKTYFSNGDVYIGEWKKGKFHGKGYYEYQNGDVYDGNWKNGFYHGYGKLTYSSGTVLEGDWVEHKLHGQGKAIFFEGGSYEGEWHQGLRHGQGIYTYPDKSVYIGEWNYDFEHGQGKYIFASKDVYEGQMAQGKYHGKGKLTFFSGDIYEGEFINGKYHGKGKFSSAQYTYDGEFHEGLKHGEGTYSMKGGDIYKGQWKNDVRHGYGLSHYSNEDVYTGNWQNDMKHGYGVYQYANGDVYKGIWMDGKFHGQGLFISHTGSHYSGNWKEGWRHGYGLGVEVDGTRYEGYWRANVRDGHGVAVEADGTRYEGNWKYGLLDSALSMRCQATYRNGSYYDGAWAQGQKQGHGFMRYSALKGHVDWKSIMPDIFQGIGASPVNSGKVAEAVKELKTKDGVVNFAMLDTYDGEWSEDVREGHGRYISPEGDMYEGEWENDLKHGKGKLTRLSGEIYEGTWERDQMHGEIYFYSKEQKWIRLNFLHGKIVLVVQIKVAQMQILRTEEIRGVEFFFFYFLFLSLELCEISLISSTFFVIILRSLPHPFSESCQSFRFKNNTTFFAQFLKTKQHYCRK
>Poteriochromella malhemensis_pms1_39 133598|38523|strand:1(0...449) (evalue:5.063801608719948e-07)
YDGNWKAGKMHGRGVFMFDDEKTYDGDFANNRPNGQGNAEYIDGRHYDGEWKDGEYQGKGTYWTDDGLKFEGEYALGRRNGYGKLKFPCGLVYEGEFHDNKPHGRGTMQSKLTGWAYEGTFEKGFICGAGTIITPPPEKKRGIYYYAET
>Poteriochromella malhemensis_pms1_40 47658|20975|strand:1(1...2369) (evalue:7.14218495e-07)
KKRFVVSVIFVLLKRQQIFVKVQRMSGGQPNGTPSTSTSTGNSAEWVKSPGQEENEYSISNLRLMDEETQKGLLFKALRACDLHAILSILQANRTLLNAKMYGYEGFNVYGIIKNAKRCYTYTGEDKDGYFYPLQVAAEAGHKNLVIQLVTAGADPALLDYRGCNAEEKCTGNAQHAFYELRGLRFEAKERYEGKLDRHQKRYGQGIIYFKPEGYLSEEKQLYRGSFKNNVYHGHGTLYYPGSEVHAYIGRFKEGLRHGRGLEFDVTGKKVYQGTFREDKREGRGEEYIDDVRVYRGEFSENMRHGFGIAYFAENSYYFGRYENGLMTGVGINCLPNGDRFEGMFINNKPDGPGSYYERDQYTGNYSGQHAIFQLGRKIKDQNIPFTPTLADLPDDSNKHMFVEIMKSHKAQNSIEMEDELALSNDLLASAAANPTKSIDDNGESEESKLKKNKSAFFFDERLKNSWSKSDWWKVQLGKYLRVTIKEARLMGLHIPEAIYNELSKADESASAVKVEDPDEHAAESDEEVDELMGYHFLGCTTLFVAYVYVNSASKVFEDRLINKGLIAEFRDFEAVYHLVIDAVDTYNEQWEQTFRDQQQQQQLQEMLNSQGDGSGGGGGANSNNQNGNDENTIGNRRKMFMSEKEKKEELIMKQRAELAIKKGTAQLDPAIEKAIAMGVLEALETELTKLLLVDGDGASTIDNNIRTNLPISRKSIQDNILVNHTQFGTGSLDLFDMTNSGPASGSHNNGGNGGNNKNGNSNNFIRPVGDINAVNLEDLFHVDNFDNP
>Poteriochromella malhemensis_pms1_41 131671|37151|strand:1(145...579) (evalue:1.2e-06)
LRQFIKIFYHVIPIRLFIFLLSEFFFCFFFFVYLMVSVLSFRIPFEFVDVNVHPTKREVHFLYEDFILDQMTAALKATLGNTTTSRTFAIQTLLPNQWSETSESLLEDQDQEDNENRGSAKRGRDTEEAITPNNINVYPNKMIR
>Poteriochromella malhemensis_pms1_42 268|382|strand:1(0...466) (evalue:3.011366543812851e-06)
EGVRHGQGRIDWDNGDHYVGNFENGLRSGHGVMTEPKRKRRYEGNWKMSQRHGHGTQSFGNGDHYIGDFANDKFHGRGELLTSNGKYEGEFRDGLRHGFGIMAFKHSCRYEGQWSNGRMDGKGLYIWSDSTRYEGQWVKGERTGEGVLTLPTGEK
>Poteriochromella malhemensis_pms1_43 13727|7176|strand:1(32...474) (evalue:3.4790393731666665e-06)
SFLVIMAKKGGKQVEVVPEVKEPEFIVGTGEFTFTDGSQYIGEWKEMQGRKFREGQGTFINGKEKYVGSWVDDKMHGNGEYFFGSGSVYRGSFVNNLFHGEGEYIFPDGAKYTGSWSNNKMHGVGTYVDNDNNIFKGRYNNGLYDSG
>Poteriochromella malhemensis_pms1_44 53285|22335|strand:1(2...722) (evalue:7.0900614544008865e-06)
CRLEMFYAANIPFVTYNEVRNSKMKAGLQYHNKAGRRPHLLYGTKEMAGNIPPKLLPPLQNSYLTRYHPEAGTLTVADDISVIQSLVEQLMPYVTNASPGYTGDIVDGKKHGRGVLISDDGEIYEGDWKNDTRHGKGVCISTNYDVYEGNWENDLLNGRGILRYADGDIYDGEYKDSLMHGFGVFRYANGEVYEGEWKDRKKHGRGVLSDVNQNIINAGDWEEGIFVRSVQVTSQILCR
>Poteriochromella malhemensis_pms1_45 36801|17793|strand:1(2...774) (evalue:7.40874e-06)
KVNDNRRPFCSYIFSIIQSSTLSRKTALQMTDNTENADHVSSLLLGKYEGEMVDGRYHGKGIYTLNENCRYEGTFMDGQFHGEGVLYVKGGAYQGYWKEGKLVEGGFIYEDGLSYLKVGFKYWDYCSKYDRRFYQEIKEGLKIGENLKYESSHNHRLPKDCYDTIDGYYDVKKHTVYSYTTGEEIRTPNSDEIDFILNNCRVGKQTKFLLVSLSPYVSLSLFPFHMSFVNNINSFHSKVIDLECLKCERLLLFYDGN
>Poteriochromella malhemensis_pms1_46 25874|13749|strand:-1(1714...2383) (evalue:7.828497181736387e-06)
LLQTYQVAPAQEFCVERCVSFEKSFLCDLKVIGQWDQKYILAIDKSSGNLVAFDQHAVDERIKYERLMKETVKKVSLTPPLTMIITPSERLVLETRATLFSSWSFEFSFLDEDDFYAESQTLQITCLPAIIEETLTLDDFREFCHFVEGNINLPDSSLQPPVIKRIVAYKACRGAIKFGDSLSLEQCTHLIHNLSSTTLPFQCAHGRPSIIPLADLHGLLDG
>Poteriochromella malhemensis_pms1_47 25862|13748|strand:-1(1666...2335) (evalue:7.828497181736387e-06)
LLQTYQVAPAQEFCVERCVSFEKSFLCDLKVIGQWDQKYILAIDKSSGNLVAFDQHAVDERIKYERLMKETVKKVSLTPPLTMIITPSERLVLETRATLFSSWSFEFSFLDEDDFYAESQTLQITCLPAIIEETLTLDDFREFCHFVEGNINLPDSSLQPPVIKRIVAYKACRGAIKFGDSLSLEQCTHLIHNLSSTTLPFQCAHGRPSIIPLADLHGLLDG
>Poteriochromella malhemensis_pms1_48 5624|3930|strand:-1(59...1151) (evalue:8.411025e-06)
DRGWCRTEMALSLAIPPLPISQKRLNRFRGGLRIFKEQIKARPHIVYGTRENKNLMPIQFLPQLQIDFFRDFKPKRNQFTKPHDYKTVANLMKDIKRRVDLGISRFNGDVDVNNVRRDGNFYFSNNDYYCGEFSGNIHGYGRYTFSDGDVYRGQFIHGKMHGVGTMVFASGTNYSGEWKNDKRHGKGLMHAEDDRVIEGTWEEDKLNGLVKGEYRSKNLKFDGEYKNGKPHGTWKWRYGDDRTVIVTTYDEDGKVCSIERIEDLVNSPDAEVHEVVSSEVNDVERLSLNEGLIGLEDVSITHDAVVPPEVNKVERRGSILTYMERISHYHLLGIKNYKTDVLLVWSKVFVMFIWYIAVLQLLM
>Poteriochromella malhemensis_pms1_49 23203|12887|strand:-1(-2...1138) (evalue:8.411566666666671e-06)
TDWYSQNISPYWIGGPDSYLNRGWCRLEMFYAANIPLLQDNEERRSKMAGGLKSHREDGRRPHILYGSKETTTRRPVLLLPPLQNSYFEELHPEKGNLTKESDRVIIKALVEELRPYMKTITIGYEGQLMDGAKHGRGIYKYPNGDIYEGEWKGDKMDGKGKYTYISGDIYQGEWHSGKRNGRGKYRYANNDIYHGEFKDGRMSGRGIYKYANGNIYEGEYKDGLMHGFGIYKYPNGDYYEGEFKDGSKHGRGTFIYHDGDSYEGEYKDDKKNGRGIYKYAKGDSYLGEYKDGLFHGKGVYSYGNGALYDGEYENGNMHGKGMYKDPNGRMIVGEWNNDKLVHRDKDRTCIVSQSIFCFLIVLDIVPLQLEYLIAFMLE
>Poteriochromella malhemensis_pms1_50 23210|12888|strand:-1(-3...696) (evalue:9.745223735935214e-06)
TDWYSQNISPYWIGGPDSYLNRGWCRLEMFYAANIPLLQDNEERRSKMAGGLKSHREDGRRPHILYGSKETTTRRPVLLLPPLQNSYFEELHPEKGNLTKESDRVIIKALVEELRPYMKTITIGYEGQLMDGAKHGRGIYKYPNGDIYEGEWKGDKMDGKGKYTYISGDIYQGEWHSGKRNGRGKYRYANNDIYHGEFKDGRMSGRGIYKYANGNIYEGEYKDGLMHEIGRA
>Poteriochromella malhemensis_pms1_51 10808|5963|strand:1(1761...2524) (evalue:1.4629111216798004e-05)
RLLSLLISKQLLRKFHFLSFSQVQSGSLHVRGENWMMKFWRVFHEKKNQRMTSYEEELKIRELSASDRNCLVSGFIFPSYASVVEELAINALDAQARKIDILIDGAKLDIQIRDDGIGITEPDMRLVGLWHYTNAQKVGNRGQSLAALRTLCKSVEIVSKANEADSSWVKFMTVEEEELRQIDDSIKTGTIVTVKGAFHALPVRKNAIKMDVELTNIKTMVERLSVLHHDVTWTFREARYQRELVYAPAQPSVA
>Poteriochromella malhemensis_pms1_52 2083|2632|strand:1(0...391) (evalue:1.4886814563188998e-05)
MEVGSLSCSHCMKCIIYHQCLCPGLYEGDLLDGKREGKGKLFSPSGKLRFDGHWRGNRRSGYGISKYEGGDRHEGNYENNERHGLGVFLWADGDKYVGNFDRGVIHGHGRYEWNDGNVYVGDWQRGLMTG
>Poteriochromella malhemensis_pms1_53 31034|15888|strand:1(1...1740) (evalue:1.5367897133333334e-05)
KGLSEKNQAMKQKMSAKSTRISRRRGGELIEAELLRDPEDIRLDPRYGGQTEVLLKFVPLRCVDESTDLDVATLREWVVYAIVEEDPASQRFFDSIQRYNDLIAEVEANMKKIPKLNFYDENGNLKSESEARVERERLFSKYGEDLALAEAGLDEVNTQLKEHVSWRKSMGVKLTMIDTDSNTSTSTWLLELSGTDDVQEIEDALIQKRNWQGIKLAVAYNRRDPPLPPWVGRGEVPDGKNPTLPNYTGLEVNMLGVRIMRVPAGIGLYRHLDRKNTSIAHDEFGLYYGEYEHGMKNGFGIQISDSGVYSGSFENNFRRGHGRLDFADGTTIIGNFDVKTQSSLSSTSFKNPYMDGEPHGLVEIFFSDGGYYRGHMMNGEITGQGEYQSAFNEMMSGTFKDGRLHGKNNFHQTASEDVYMGQFNEGELHGFGTFVSNRSGDSYDGYWQDHLRHGRGISKYKGVGCHRGYYVNGIKHGKGSIEYGMTIGEDFDGMEDLQQSEKVNQNEVKHDDVIDKLKSFGSKMRNLHGESASRKDRQEERVKEREHEHDFQFSEFDNIYQGFFLGGNISNQGSVMNTM
>Poteriochromella malhemensis_pms1_54 10516|5845|strand:1(0...487) (evalue:1.8078565025000002e-05)
RSIFDTSKHTFLFIGRYFSMASKKGKVEAPVVEAPKEPEIVTGHGEFSFPDGSFYEGDWKETQGVKVREGHGTYICGPEKYVGSWVNDRIQGKGEYHYSSGAVYTGDFQDGMMHGEGEYIFPDGASYKGQWMANKMHGQGTYLDKEKVEYGGRFVNGLFDSG
>Poteriochromella malhemensis_pms1_55 9095|5422|strand:1(0...321) (evalue:2.5694438377799998e-05)
RYEGQWKQGRFDGKGFYSWPDGRKYEGQWKSGERDGEGVLFLPNNEKYDGQFVRNKKHGAGWYKFSHGKVRPGEWRDDNLLRWTGPEQFEAQMKAKKMLRGAKNKK
>Poteriochromella malhemensis_pms1_56 132954|37994|strand:1(2...339) (evalue:3.4395719668333334e-05)
GKIKIRYANGNVYNGGIMGGLFEDTGKLVFAEGMGSYEGGWHNGKEHGKGVKIYSDGSRYVGDFVEGAKEGDGMMFFANGDQYHGGWKAGHMDGRGVYQYRNGDSYEGEFMG
>Poteriochromella malhemensis_pms1_57 112091|33520|strand:-1(1681...2743) (evalue:7.539667474288333e-05)
EVGKENVFILKIIESMKVNGRMTRGMERARSHFLESIDFMKEISRMINYMAKENTHTARLNITTAIGKLPSDTDSENMSRNQEQYMKDNGLMINKKAKGEKLVPMMMSMKVSLRISKSMAKGGLCMVVVKKQGNIYEGDWQDNDYCGQGRLIIKENGAVYEGSWKAGGSGEGKITFVNGDIYEGQWNSAAVHGEGKMTYANGDIYRGHWESGQRHGQGTMQYASQKSCTGEFKYDSLSTGKGTFIFTNGVIFEGELNNGNIVGKMRSQMPNGTILESNSADMDEISRRNPATSLVNFTGKAKVTYPNGSVYEGDIHIGRKDGKGRLTDRDGKVLSGKFENNEHVSSCVVMQLC
>Poteriochromella malhemensis_pms1_58 22261|12510|strand:1(0...905) (evalue:0.0001118958)
KVKFKSIIFLPPLQSDFFEKFRPMKQQFSYVSDYEKIKELMKSIPRPDPRIARFEGDVDDNNLRQNGTFVFRNGDYYFGEFCGKMHGRGTYTFANGDRYRGLFDSGKRHGEGTMVFASGVTYCGAWENDQMHGNGVMISKNGMWIRGEWDKGKLDGKVEAEYPSIISKSFKGRYKSGLPCGIWVCRDSDDRVLIKFKYDNAGKFRSGSLIDYRNADERIPSESNDLEDFNSMEGLGGTEDIHSRNSEGIDELIVSEFDEVEELVPIEGLDTEDVVEGHEEPEGLPSLDEVEKLVPIEGLDT
>Poteriochromella malhemensis_pms1_59 29676|15284|strand:-1(-2...397) (evalue:0.0001388732968254)
IGLYTYLDGSVYEGRWHRGTRFGHGQLRSSEGWTYEGFFDKDRRHRQGVISFPDGSCYMGDFYYDSIQGKGIYITHLRDVYKGEMKDGKYHGHGEMLYSDGSTYVGEFQNGLRHGRGVFMEREGSDYGARRE
>Poteriochromella malhemensis_pms1_60 4786|3746|strand:1(61...933) (evalue:0.00018387282626)
DSKMGDEEAPQCKVEYLDLPEGETEETNWIKRAGKARVTYPSGDIFEGIYDAERVKQGPGVYIWMGPTSEEDETLVEKARYEGEYKDGFRQGRGKFKYPNGDVYEGEFFENQMHGEGSYTYKKSGDIYSGTWEANLKHGQGTYYFGGDLSRLVGTWEKGQITTGKWELDGAAVYEGEFKLGRPVGKGKFTFTSGLVQTGAFEEKKPVEGEEEETGEGEGPKAPNVTWKGDSIVSFQVFDFPFYFFVFSLIMYGQFQYESVLLNTLLSITCISDYGDKQTFLNNNHRTHAL
>Poteriochromella malhemensis_pms1_61 22256|12509|strand:1(76...1008) (evalue:0.00025743417250000003)
ALRGQIGLILVQKTSKIEIGDHIQCMEPEKRPMKQQFSYVSDYEKIKELMKSIPRPDPRIARFEGDVDDNNLRQNGTFVFRNGDYYFGEFCGKMHGRGTYTFANGDRYRGLFDSGKRHGEGTMVFASGVTYCGAWENDQMHGNGVMISKNGMWIRGEWDKGKLDGKVEAEYPSIISKSFKGRYKSGLPCGIWVCRDSDDRVLIKFKYDNAGKFRSGSLIDYRNADERIPSESNDLEDFNSMEGLGGTEDIHSRNSEGIDELIVSEFDEVEELVPIEGLDTEDVVEGHEEPEGLPSLDEVEKLVPIEGLDT
>Poteriochromella malhemensis_pms1_62 134056|39151|strand:1(1...367) (evalue:0.00026896289)
KEDRKTLLIAGEYAGKLFDGKPNDEYGTATYSDGSVGRGSWKLGRRNGPGVYVFGPDRTQYEGKWVGDRRCGHGTWRTPTNRILYDGLWSENVYHGTGRLIDYDVDVVYEGQFRLGFKEGQG
>Poteriochromella malhemensis_pms1_63 26615|14056|strand:1(1...642) (evalue:0.00061784)
ESGKYGVSTNYCEPCLLTVTLGLKSIRRNGDLIWEENSDIPCNTFLNLKTMLLHPDREEILLQRAKEASFAVKTTAKHYRNLDRIRNMKILALQQEIYDGKMVSWGFGKQFDEYYGPVDSFNRPHGEKGMKIYSDGSLYIGGWSKGLRHHIDGVAIWTRPDNSQYEGTWMNDLKHGTGRQRYPDNSIYAGEFAQGFEHGNGIRYNADGTRYEG
