# Supplementary material for: Putatively asexual chrysophytes have meiotic genes: evidence from transcriptomic data
Source: PeerJ. 2019 Jan 16;6:e5894. doi: 10.7717/peerj.5894 (PMC6339481; doi:10.7717/peerj.5894)
Supplement: Supplemental Information 1 — Identified loci are in FASTA format. [file peerj-07-5894-s001.zip › supplementary_material/Poterioochromonas malhamensis/nbs1.fasta.fasta]

>Poteriochromella malhemensis_nbs1 9749|5604|strand:-1(668...2792) (evalue:2.4192511066666667e-10)
NCLSRIENKMWIIEAYENDKILQKLFLKGPKVVIGRAESSDLPFPNDKSISRKHVEVFLNILHGKSIISIIDLGSKFGTFINERKLEPNLMHELLPDQINHVKLGVMETHLRMYSEKLSFCVSRLEKSEREKVKYYARAIEAEIVKSVDLATHLITSSSWTATAKSLFAIVLQKPIVSMSWLRFIDETRPVVPIPKIEDHFPIADKIVDYRLKESRSSLCKDFLVLLTDESTDQYSGILRECGAMVLPVWTYSSKSDWKKLTSLITDNLKLNRRSKVCFFIDEMKSVPENFIGFAKSTKSEIFWLTDGALAFSVLSLSSPPLSTDVPNVAETMAVVESMVVEDQPPTQTKDFSVSFADSMTAQSAVIEERDSIVSETPAKRSKQQESDDDEILLRATKRAKKNIGSQKIIETDTPFSQVNSSFDVDNIGLSGQKNIKQEQRKDEVMEESITGKTVGKGRGPRGKKIEEEQDNDEEILERGKRNTKPRTTKSATKTFVTNENVNQVFDFFEEEEEEEKLNTMPALGKRKRVGEEPQQNADVSATKETKNLPAPASSTQTLITKEKAEDSEPVRRFILADDWVDVNRGMNGLKILEGDDQALEEERNLIMPASVQQQHGFGERDGYSRKRGEIDGPCKDVRKFVKNFVRTVHPANLIKSKQMEKVLPKESEREVQLRLEYEAELARQKIADSLLNDNIEKVGGKSKRRN
