# Supplementary material for: Putatively asexual chrysophytes have meiotic genes: evidence from transcriptomic data
Source: PeerJ. 2019 Jan 16;6:e5894. doi: 10.7717/peerj.5894 (PMC6339481; doi:10.7717/peerj.5894)
Supplement: Supplemental Information 1 — Identified loci are in FASTA format. [file peerj-07-5894-s001.zip › supplementary_material/Poterioochromonas malhamensis/sae2.fasta.fasta]

>Poteriochromella malhemensis_sae2_1 36603|17741|strand:1(2...682) (evalue:6.104291787180001e-15)
KKKKFVQKMQKDSNSHHSNQKETLYRYGRQMILPSIGVMGQEELSGARLLLVGAGGIGSSAAMYLATAGINLTIMDHDNVDQSNLHRQIVHDNDHQGMNKAHSAIHRLRLINPSGTYNAITEKLVPSNSLKILADFDLIVDATDNFTARYIINDACVILNKPFISASAVGLEGQITVIIPHQTACYRCLYPNPSLTENCRSCANAGILGPVAGMIGCLEAIEAVKL
>Poteriochromella malhemensis_sae2_2 119170|34682|strand:1(0...1468) (evalue:2.9620693900495996e-13)
EKKKLIAVRVVGNIAMIFNDLLDGYLIEDIDGETYKEIPLSDKAVIDTSTPSRWTISSIEEENLNLGLGDSIEIRSHESNSPHIIAIVKEVKTLKSCIIELEDPSQGELLTSYISTKKAFIKKRKITSTVVHQPLHEQLLHPRFNPTNSCLSKKQDVALTFSLFAALKSLDLFLSSKKASKLRKESLRQMVIKELQLLGISDPEDSLKAGGKIGKERLDDIIEKVSQWSDAADVACPAMVSIVGSIASQEAVKVLTSMYQPINQIMMFEHLDASCKDFIQSSSPTCQKKPNKKQRRSDSGNSIARIYGKDIADELKSLKVFVVGSGAIGCELLKNFALIGIGTASPTTKEGSNETTDTKNEEEGNLWNKHHLNEGGILLTDMDLIEKSNLNRQLLFRPQHIGQPKSLVAAEQVKLINPNVNIHPLLMKVTPDTESVFTESFWKTADIIITALDNVEARKYVDQQCVKYKCWLIDSGTLGTKANTQVVIP
>Poteriochromella malhemensis_sae2_3 88841|29661|strand:1(2...350) (evalue:2.5221333333473216e-10)
FERIQIKKRVLTLPRTMNRYSLMQQLYQPEQYDKIAKAKVLVVGAGGIGCEILKNLALLGVKNIELIDLDTIDVSNLNRQFLFRPEHVGHSKAIVAAKAAIGFNPDINVKAFHANV
>Poteriochromella malhemensis_sae2_4 79506|27904|strand:1(1...1642) (evalue:1.2508144350000001e-06)
KRSARKQEKETSNKHQQYSIHPLDMATTDKYDRQLRLWGANGQRRLMTSHILLIHANGVGAETLKNLVLPGVGNFTILDDYIVNHNDLSANFFVTAESVGKPRAEVVRDLLCEMNPDVNGHARVANFQNILQTEPSFFESFQLIITANLPESHVLPLSQLCFEKRINLVMLRSFGLIGAIRLQLTTHSIIEAKKDQTSFDLRICDSFPALADYCSNYPDFQSLNSMEHAHIPFIVILYRALQHWKESHQGNVPSTAADKKEFQEAVKRLSHNLNNEVNFQEALKDYYYAYKRSTPSSELQALIDKQRQRQLGKDDEAFNFLVRALQIFLEQNNSIVPLSGLLPDMTSTTDSYVQLQSIFHEKAAQDRALFKQILLQQLQHVGTDLQISEEDVEIFCKNCQTVAQIETTSFHDEVVNGAESSTAETIIDVLQNDLYEDPAQTPLIWYLGLRAVDAFYQKYARWPGSSDDTVQHDQQEVFQELSHLARSIQIPSDLIASNDLAGSEAMETEGNTPLISLAHAVEMTRYGGHEFHNICSIIGGIAAQEVV
>Poteriochromella malhemensis_sae2_5 81098|28266|strand:1(0...2523) (evalue:1.4916202222250725e-06)
AQEVVKSTGKFTPIPGFMHFSAPETLPAANTLETADVAPRGLPQDELASLFGWEFVEKLGNLRYFMVGCGALGCELLKNFALNGICCGPQGKLTVTDADRIELSNLSRQFLFREHNVGQPKSKAAAAMVQVMNPKFNIESLEQFVGPNSEDVFNDDFWEVLSGVCNALDNMEARLYVDRQCVKYEKPLLESGTMGTKGNVDTVCPFKTRTYGEGVNAAESGGVPMCTLRNFPHITEHCIEWSRDQFEYLFVQIGKKLETYLADPVKFQAKLKEKASVEAGAALFDIRSLISFARFVFRPSIGTAAQLSFDIFHFLFRDKILDLQAAFPKDYRIIDEKTKADKGPFWNEKKRYPTVAVFNVNDSSHSDFLLSCTCLFSVMAGLIPPKREDDDDWLKDYRDQAWIQNIAAGLTPPSYIQAPVHTEDDKSIGSAQAVDKQQISQILDQLFADLQATTSSTSSSNSNSTPTPSPAPSSPSKREFNFNFEPISFEKDDDLNFHIDFVTSAANLRCDNYSLKRTDFQSCKVIAGRIIPAIATTTAAVCGLVTLELFKLVLDKDTDSYMNRAIGLGSYSYTSFTADAPIKFSTKTEVIQPDIAQGNLPSDAYDESGKIKLEYCEQVTRRVYPEGHSVWDKLVVSGSWTLGQFSQWLLETHKLKLLKWDFIYGYVNKHDEENNQKQLKGVSTSIFPPAVVLDYSLLPSLDLTLPQASGEIMRNKAAKPTQQYISLWKSCKEKGVIPPQPSAENLITESTTLRDILLRMSQLAESSAERKDIDLKAISKAEHRKFVVIPGSEAPMCSDVETGDTIENLCAIKIVLKEQLQETRLNFFISKTIIYNLLTF
>Poteriochromella malhemensis_sae2_6 59313|23770|strand:-1(967...2410) (evalue:1.98145224e-06)
FPPHCIQICDKMFEDHRWENLRRLFTRPTMFGNETGQLPNGEFTPGEDVLQNIRENVKVLVVGAGGLGCEILKDLALSGVTDIHVIDLDTIDISNLNRQFLFRMSDVGHSKAEVAANFIMKRIPGVKVTPHMGKIQDKDLEFYKSFNVIIAGLDNIEARRWLNSVIVNLVEFTEDGDIDPSTIIPLVDGGTEGFKGQGRLILPRVTACFECTIGSFPPQQSFPLCTIAETPRLPEHCIAYVYMLEWDRHNPGKKLDKDNPEHMQWVYQRAAERAQKYGIEGVTYFKTIGVIKNIIPAVASTNAVVAAVCVNEAIKILSLCSQSVNNYLMYMGSEGLYTPTFVYDRNELCLVCGDESQTRKYSLLSTTTLQEFMDKLVNDAELNLRKPSIVGESKSLFMQQPASLREKLSVNLSKPLNELIENGEILTITDPALSEVAISLQIVFEDLQFQFQNQNILQNFPSQFQHETESSSFEDYKFQR
>Poteriochromella malhemensis_sae2_7 59304|23769|strand:-1(904...2347) (evalue:1.98145224e-06)
FPPHCIQICDKMFEDHRWENLRRLFTRPTMFGNETGQLPNGEFTPGEDVLQNIRENVKVLVVGAGGLGCEILKDLALSGVTDIHVIDLDTIDISNLNRQFLFRMSDVGHSKAEVAANFIMKRIPGVKVTPHMGKIQDKDLEFYKSFNVIIAGLDNIEARRWLNSVIVNLVEFTEDGDIDPSTIIPLVDGGTEGFKGQGRLILPRVTACFECTIGSFPPQQSFPLCTIAETPRLPEHCIAYVYMLEWDRHNPGKKLDKDNPEHMQWVYQRAAERAQKYGIEGVTYFKTIGVIKNIIPAVASTNAVVAAVCVNEAIKILSLCSQSVNNYLMYMGSEGLYTPTFVYDRNELCLVCGDESQTRKYSLLSTTTLQEFMDKLVNDAELNLRKPSIVGESKSLFMQQPASLREKLSVNLSKPLNELIENGEILTITDPALSEVAISLQIVFEDLQFQFQNQNILQNFPSQFQHETESSSFEDYKFQR
>Poteriochromella malhemensis_sae2_8 13515|7075|strand:1(1...1022) (evalue:3.547877511000001e-06)
KKFFDNMELSAILQITYELCRKKQDQDAMFCEDQLSFMLRKYENLKEKFNQCNRDYSNLLDQVRELVTKKLEKTTVPQPTVQSPVKTLSPTKQIIPLKRKHHLQEDENKKQQLIAKTLQETSDELFIDDFFASPTKKSSRNTKPVTDQRMRGNEPNKRQKTETTPIQTSKQSTDPERTVVSKYIAARDIEDSYTPEFQEIKRKPSEEPHIMITTATTSSPVVSTSSRSRNEISDKHIPAMRLDEREEKKVTKESKNTKPPKKSSNPIKYVETIRKKDEREGLRGFQCAECAAFYNAQMKQGIFDQSKMNEFLKNCSRHKGKWTPPDTPEGFWDLTIRTPE
>Poteriochromella malhemensis_sae2_9 36607|17742|strand:1(219...728) (evalue:2.493056013e-05)
QLWIMIMSIKVIYIGTVLIPPPLVLLHYDRQIVHDNDHQGMNKAHSAIHRLRLINPSGTYNAITEKLVPSNSLKILADFDLIVDATDNFTARYIINDACVILNKPFISASAVGLEGQITVIIPHQTACYRCLYPNPSLTENCRSCANAGILGPVAGMIGCLEAIEAVKL
>Poteriochromella malhemensis_sae2_10 119153|34678|strand:1(0...2196) (evalue:4.8906093749999994e-05)
VVIPYLTESYSSSSDPPEDSIPLCTLKSFPYQPDHCIAWSKQLFLQIFQQNIQLYQKYSDTLHPLFAAGASPSEEEVAAIYSTNFNEEDQFYLQLASSFLYHTSTKEEEKSSITSESKEIVQTTTTATKSKKEKKKGKTFKKVGKKSKKERNNELTVEESMLDGFIYYSMKLLEQFFDEEIKKLIKEHPLDSLDEEEQPFWGGSRRFPQSISLDLTDHQQQQFVSSAVYLLQQQWLMITSTEPDTIQIMAQQEIEEYLKEQLSRLISSYKRKNKAIEKRKKKIMTKEDYIHLLDVTEKLKDLTQIDFDKDNVSLGHVDFVMHAANLRAKNYHLRQVDRLETQKIAGNIIPALATTTSFIAGQVAAEIIKFAAMRVSMKRNGGINNKISKEKTKEAETDEIRVLKEKTKEKKKKERKEKDKKDKKDKKKEGKKSKISQLFGKKEKKPYKVVEHEKKGSDESNGNSLPFDGNEQKTVHRSINDEKKEFYLQHKTLLLKKFRNSFINLADNGLSFVQPVEVSSQTIPYTNHTYTIWDDIILPDYYTIENMTLQNLLDYLQETLTIPVDKISSIEYDGHFIYHRDLIAAESIDEKEIEERDEDEDEAFPALKKTIRSAILDQCTADENADTDNIELEEKDVVRLRVHVMSEENELEDVMLPSVIVKVPKLFHSSSNTDKKERRWFRGFRSWFRRQLQQNLQVINQEDFQVNLQAKNEEFYDFVRTEGKIGRRTRQ
>Poteriochromella malhemensis_sae2_11 124472|35574|strand:1(0...3267) (evalue:4.95998046538462e-05)
FFGVRKMQQQPTGHTDVEIDVSLYSRQLYVMGREAQLKMATSNVLIAGLNGLGVEVAKNVILAGVKSVTLVDHKTTTYQDLSSQFYLSEKDIGKNRAEVSAPQLAELNPYVHVSVTSASSNLLNIVEHGHYNVVVIIDYPFSTQVAVSEYCHAHNIAVIVGDVRGVTGQIFCDFGESFVVHDLDGEPAANALIAGITKDTKGLVSVLEETRHNLNTGDVITFSDIIGMEELNGVQCKVDVKDPFTFEIDINTSNFHSYERSGYLNQIKQPTTLSFQSLVKSWSNPNEFIADSNKTLWYAHILHFCYYALHDWVEHHNQQYPRPGNRDDANAFYSLVQTINAQIKANTDVKSISLTDEELTNYENFIKTFAMTSLGNLSPISAQIGGILGQEVLKACSGKFMPIKQWYYYESFDSLPEPLLLEDDVKPLNSRYDGQIVIYGQDFQLKLSNLKLFLVGAGAIGCEMLKNWAMMGISAPFNNNTSEGKVIVTDMDSIEKSNLSRQFLFRNKDINCLKSTTAINAVTVMNPGFKGIALEQKVATETEHIFNDDFYEGLDMVCTALDNVEARLYIDQKCLFYKKPMLESGTLGAKGHTQIVSPHQTENYGATRDPPEKSIPVCTLKHFPNQIEHTLQWSREWFEEIFKQIPNDINEYINNYNDFMKQLDSQPNIKLETLQRLKSSLVNDRPHSIIDCAIWARKIFEDLFSNRIKQLLHNFPLDRISSSGTPFWSGSKKPPTPVTFDPNDPLHADFIISVATLRATVYNLPTEIDRANLLNAAANTVIEQFQPKADVKIAASDEELKAQNQQQQQSSNNTNLESAADLDRVCQSLLQSLPTPDQLKGDNQFAITVIEFEKDYDSHMYVITSASNLRARNYKIPEADLHKSRGIAGKITPAIATTTSLVTGSICMELYKLILQKPLNKLLNTFTNLAIPLFTSMEPEPPKVVTSRIKGKEWKWTSWDHIDINNPLLTVQELIELFENDYQLNLSMLSSGVTILYSDFMDRKKQTERKGLTLKQLVEKVTKKTVPADQRYLVFEVMATDIESDEDVELPHLRFRLQRKVDCAVTIQLEKSNCIMNDLFVTNTNNNN
>Poteriochromella malhemensis_sae2_12 48101|21084|strand:1(2...445) (evalue:5.27423e-05)
KPGPRVADLSALLNTRLLMNQAVDLNLRLMKWRMWPALQVDALAKKRCLLLGAGTLGCAVARCLMGWGVRHITLVDNGIVSFSNPVRQSLFEYEDCVARRFKAVAAAERLVKIFPEINARAVVMTIPMPGHPFAPPSSSTKTSDGAI
>Poteriochromella malhemensis_sae2_13 52013|22116|strand:1(29...1023) (evalue:6.06191925e-05)
KKERSLGLLMLLPFNLLIFIVLGSKLQSIREMSKTFQRQEELKLWDQSVISGLRCLVLGVGGLGSTISMDLCRLGVKEVVIVDLDVVDEHNLNRQILYGKEHVNKPKVEAALQQIQFHNVRSDETKIFHHFYDVLKNWDRTIQLVKESDVIFNTIDWGDYFDYVICKVAEKYSKPLILGGTEPFYGHTISYFLQGTRLEDVKYSDCHDLEPSKLAQVREHVGHDESKWDGLTDISFLPKDTHPVLGGSTVYSAGTCSHLMVAAMTNYIFFLQNSEMHPNPPKQFLFNLFSMESTKWFQNCKIQTYPLKNQRIQFKSMCTSVIKCKLIFNYM
>Poteriochromella malhemensis_sae2_14 52009|22115|strand:1(2...1011) (evalue:8.469411500000001e-05)
KCAELRNAGKKERSCQKQGLSLLLMLPFNKFQSIREMSKTFQRQEELKLWDQSVISGLRCLVLGVGGLGSTISMDLCRLGVKEVVIVDLDVVDEHNLNRQILYGKEHVNKPKVEAALQQIQFHNVRSDETKIFHHFYDVLKNWDRTIQLVKESDVIFNTIDWGDYFDYVICKVAEKYSKPLILGGTEPFYGHTISYFLQGTRLEDVKYSDCHDLEPSKLAQVREHVGHDESKWDGLTDISFLPKDTHPVLGGSTVYSAGTCSHLMVAAMTNYIFFLQNSEMHPNPPKQFLFNLFSMESTKWFQNCKIQTYPLKNQRIQFKSMCTSVIKCKLIFNYM
>Poteriochromella malhemensis_sae2_15 88843|29662|strand:-1(230...1910) (evalue:0.00010403628571432696)
NVKAFHANVKNHEFNVNYISQFDVVLNALDNVDARRHVNRLCLAANVPLFDSGTTGYLGQVVPILKGYTSCYECFPKPAPKVYPICTIRSTPDKPVHCIVWAKECYKLLFGKPSESMLFEDEASTGDKSEYMHAISFPEKKDNESIISFAKTLTIALFHHEVRKRIDMEVYKTAKSVPVPLDLETVEAAVRRVESIIAKSEQAPSATSSWDQQLWTVEDSVVEFLLSFITIVNGKDASLIGQLSFDKDDLWSMKFVTAASNIRSSIFSIPLQSFHDAKGVAGNIIPAIATTNAIVSGIQVMQMIKFLLHFTKDEIFQCSDEKKKEVEERLFKAFPQIYCLRHPTRKGYYLQPSTTDRPVDTCYVCNKSSITLQIDVHDSTLSDLVQKVVKGRLGFNEPTISVGSNLLYEEGEGCDEELAENLVMKLSECPGGGIQDGSIVTVDDFTQNLQTDIVTKHISNDVLSKNEATSVDLFLLSGKLLASAPTTEEKKEDEGTTTVTTASDKHSGDVTIMDDDVMIIDEVDVSKTSKKRGRENEIVEDVEDKSAKKAKESTQFVKL
>Poteriochromella malhemensis_sae2_16 124493|35576|strand:-1(-1...1031) (evalue:0.00013444457937999998)
FLLEFFGVRKMQQQPTGHTDVEIDVSLYSRQLYVMGREAQLKMATSNVLIAGLNGLGVEVAKNVILAGVKSVTLVDHKTTTYQDLSSQFYLSEKDIGKNRAEVSTPQLAELNPYVHVSVTSASSNLLNIVEHGHYNVVVIIDYPFSTQVAVSEYCHAHNIAVIVGDVRGVTGQIFCDFGESFVVHDLDGEPAANALIAGITKDTKGLVSVLEETRHNLNTGDVITFSDIIGMEELNGVQCKVDVKDPFTFEIDINTSNFHSYERSGYLNQIKQPTTLSFQSLVKSWSNPNEFIADSNKTLWYAHILHFCYYALHDWVEHHNQQYPRPGNRDDANAFYSLVQTI
>Poteriochromella malhemensis_sae2_17 36606|17742|strand:1(2...305) (evalue:0.000223844)
KKKKFVQKMQKDSNSHHSNQKETLYRYGRQMILPSIGVMGQEELSGARLLLVGAGGIGSSAAMYLATAGINLTIMDHDNVDQSNLHRYSTYSSSSRPLTL
>Poteriochromella malhemensis_sae2_18 81085|28264|strand:-1(-1...1424) (evalue:0.0004577206666666667)
NKIIEQRGTTTITITTLLNYNNPLTTTQTSSLLFLLLLPFSLPFTLHCHSFSLDQFMLSPSQHIQKKLKTHHHSHHNNQMQVEGSLDGKILNRFSRQNAALGADTTAKLIKMKILVFGLRGVGVETCKNLSLQGAGSITLVDPAPVEPRDVGVNFFLTEKDIGQPRATIVAQRLKELNPICAVNVAESLDLSIVAQHSAVVITQYVNIEELLALNEFCRSRNISFFYSMLSGITSTIFVDHGPGHVVHDFDGERPLQKLITQITPIANSPSECLIRYDTPEGQQGIAITTGFFEISEVEGIERINGQIFAIKRVEGDPVKTIRVAFSLAPEEQYIAGGVLTEKKTATPHPMHSLAEKIKSPGDCFGEPPSLVSTDLLNFGSEVQIHLAWLATLKYANIHGNKLPRVHHSEDAKEVLDIAKHLLSKKEVDIGTDEINEDILLRYAKHAAIELQAMSAFAGGVLAQEVVKSTGKFT
>Poteriochromella malhemensis_sae2_19 81091|28265|strand:-1(-1...1457) (evalue:0.00047682333333333335)
AENNKIIEQRGIKNHNNYYYYYPSQLQTTPSLSLLTSTTNIFPASSFSSFLSHFTSLHCHSFSLDQFMLSPSQHIQKKLKTHHHSHHNNQMQVEGSLDGKILNRFSRQNAALGADTTAKLIKMKILVFGLRGVGVETCKNLSLQGAGSITLVDPAPVEPRDVGVNFFLTEKDIGQPRATIVAQRLKELNPICAVNVAESLDLSIVAQHSAVVITQYVNIEELLALNEFCRSRNISFFYSMLSGITSTIFVDHGPGHVVHDFDGERPLQKLITQITPIANSPSECLIRYDTPEGQQGIAITTGFFEISEVEGIERINGQIFAIKRVEGDPVKTIRVAFSLAPEEQYIAGGVLTEKKTATPHPMHSLAEKIKSPGDCFGEPPSLVSTDLLNFGSEVQIHLAWLATLKYANIHGNKLPRVHHSEDAKEVLDIAKHLLSKKEVDIGTDEINEDILLRYAKHAAIELQAMSAFAGGVLAQEVVKSTGKFT
