# Supplementary material for: Putatively asexual chrysophytes have meiotic genes: evidence from transcriptomic data
Source: PeerJ. 2019 Jan 16;6:e5894. doi: 10.7717/peerj.5894 (PMC6339481; doi:10.7717/peerj.5894)
Supplement: Supplemental Information 1 — Identified loci are in FASTA format. [file peerj-07-5894-s001.zip › supplementary_material/Poterioochromonas malhamensis/sgs1.fasta.fasta]

>Poteriochromella malhemensis_sgs1_1 30456|15622|strand:-1(-1...464) (evalue:7.335703982286014e-22)
ANQLIFGNKAFRPFQLEIVRAVMKNEDVFVIMPTGGGKSLCYALPAVLSKGVTVVISPLISLIEDQVSAFIQLPNGGIPTAYLTSTCNESMESSVYKDLERGKLGLEPFLKLLYVTPERIAKGERTRNILNQLYQNEMLARFVIDEAHCVSHWG
>Poteriochromella malhemensis_sgs1_2 17050|9210|strand:-1(-3...567) (evalue:1.0958019528959239e-13)
DQNRRELIQKQFDRGNTRCIIATVAFGMGIDKQDIRQVIHYSLPKSIENYLQEIGRAGRDGLSSSCALLYGSEETVLQYNYSFSTSISTLQIFCLFLKVFPYKSIDSNSSAFSTMALSLNIQVIRQQLDIPDSLLETILSLLELSPNQYVKLDRSHNDTVVGKFRFLREKYEKLMTSLESLEQSLIEDN
>Poteriochromella malhemensis_sgs1_3 72835|26592|strand:-1(385...1174) (evalue:1.1205156702354093e-11)
EKIKVVCATIAYGMGIDMPHVRYVIHLSLAKSLEGYYQVYLFLISTMMSEFICQEAGRAGRDGQYSECIILYHPPDVQRLRRIICGGKSEKSIEKAVEMLQEMQEYCIDSDSCRRKLFYEKFTEQVHGFKRCGNICDNCRSLHGQPRRSFIAKAAETTGKRYGGSRQELIEEEKDTVTALYPALSFETSAGKSSFFSASEMIKTAATTANPKVLHKPIFATASGKLVKMKSTGSDEIIDLCNDDENDWITPHPKRLKSHQTL
>Poteriochromella malhemensis_sgs1_4 9942|5658|strand:1(2...320) (evalue:7.924884133507693e-10)
GYDHFRKHQLEICKAILEEKRDCFFMMSTGSGKSLVFQLPAVALREGGRKCCTLVISPLISLMEDQVASLLAMGINACAIGAKYDKKIEDAAILGNYALIYATPEK
>Poteriochromella malhemensis_sgs1_5 12588|6674|strand:-1(-2...946) (evalue:1.5e-08)
TFHACQLLQLLFQVAKENLPKLTVLKLAKLYCGSKDKELQRYLHLHPSSSKGSANQSAVPLTKDLCEKMIQRMVIQEYLAEEHVITNAFNQFGADYITVGSKAGDLLKNNGEMVLTIRKKAASAVSSTTSSKNANEFTEISLPSQSKGTRARQPNRDLSDLSDAGKKTSKKTTRRPVPIVQINSDEELDGSPLPSINHVRKRKAEEVLNIEDLTGKDSTFPQHKMSLLSNKQKMLLREWLEEFRKIWEKYWNYLPNAAIDAIVDKIPNNIAELSLVNNMGETKANLHGPKILATIYAFIEQNDLLHLFRDLEQPT
>Poteriochromella malhemensis_sgs1_6 91847|30201|strand:-1(243...4227) (evalue:3.7878269089041665e-08)
MGRSEERKDRKRPRSRSASESRARKYRDSRDKDSHRRGRSRRSRSRSTSSRSRSPSHRGKGKSRDRSPEKERDNKERDREKDRDRERDVEKNRDKDRDEDKSNNKEREKDRHRERHKEKDHERDREKDKDRGRERDKDRERDRDRDRDRDRDRDRNKDRDREKERKRDRRDEDRDRHRDKDRDRNRDKERDKDRNRDSRGDAVAAAEKKELTEEERKAEHDRIREAENAALEEEMRKRRERVRAWQEAKAKATQSSEEKETAEANINTVNNDQDNSEGQGPLEGGDNKDHKWTLEDDEEEEDGDALVGKIDASALETTVASLPSILPKAGDDEEVALPPFKTATKPTTTTITTILPQPQKSKPSRWSVEAVVETKEEDKKSKVEEEENDYDPLDEFMSSLYCSGEVAAQKELKNLTNAATTNEPATLLDSTTAISATNKTSAANRQLPVFQPNKDDDDDIVNQINPYGSNTITLDEILASSKANNSNASNTTHEEDEEESGDQQNRDIRALASLTRGWESESEAISPVKAAGSGIFQVGHMSHGDERNGGGELKMEIEETEEEREAREEREHREFIEAIRKAREEEERMQERMVRLGVELMKKDQQEKDQKAKKSAVKEEVLGRVFADEGDMLDEHEVAEKKRSALELLEEAKKGKVLKEIDHSKVTYLPFRKNLYIVPKTLAKLTEEQIIQRRDMLQTKVRGKGCPAPVDTWEQCGLSDRILSCIYDHKLKEPFPIQKQAIPAIMGGRDVIGVAKTGSGKTLAFLLPMFRHIQDQPPLQDNEGPIGLIMAPARELATQIYAEARKFMKVLGMRVTCIYGGAGVAEQIADLKRGSEIVVCTPGRMIDILCMQAGKLVSLKRVTMVVLDEADRMFDMGFEPQIKMILQNIRPDRQTVLFSATFPKAIEKLAKTILRLPLEIIVGERSSVNKDITQYIEVHEEEDKFLRLLQLLGVWYEKGSVLVFVDKQEKCDQLFQELLKLGYPCLSLHGGKDQVDRDHTLHEFKTGIKTVMIATSVAGRGLDVPDIVCVVNFSCPNHLEDYVHRVGRTGRAGRKGTAYTFVSSKEEQYAPIMVKALVKAGQEVPEELRALAQEFKEKVDRGEAKWSQSGFVGKGFTFDASEMNEAQRAAALQKRAYEIEEGLVAEKGDGADDADDEFDDLYEGGDEGADKGKSSAPVPTLTPSGQFPLPTAPVLDAHNNVIDPKVALARARIIAMQLAGKKSGEEYYSEELDINDYPLQARKKVTNRNALDDVTERTSVAIIARGTYVAPGKQPPPGERRLHLLIEGTNEMSVRQAKMEIQRALEEETIKIGMATTSGTLGRYSVI
>Poteriochromella malhemensis_sgs1_7 91864|30202|strand:-1(243...4215) (evalue:4.001441462020834e-08)
MGRSEERKDRKRPRSRSASESRARKYRDSRDKDSHRRGRSRRSRSRSTSSRSRSPSHRGKGKSRDRSPEKERDNKERDREKDRDRERDVEKNRDKDRDEDKSNNKEREKDRHRERHKEKDHERDREKDKDRGRERDKDRDRDRDRDRDRDRNKDRDREKERKRDRRDEDRDRHRDKDRDRNRDKERDKDRNRDSRGDAVAAAEKKELTEEERKAEHDRIREAENAALEEEMRKRRERVRAWQEAKAKATQSSEEKETAEANINTVNNDQDNSEGQGPLEGGDNKDHKWTLEDDEEEEDGDALVGKIDVSALETTVASLPSILPKAGDDEEVALPPFKTATKPTTTTITTILPQPQKSKPSRWSVEAVVETKEEDKKSKVEEEENDYDPLDEFMSSLYCSGEVAAQKELKNLTNAATTNEPATLLDSTTAISATNKTSAANRQLPVFQPNKDDDDDIVNQINPYGSNTITLDEILASSKANNSNASNTTHEEDEEESGDQQNRDIRALASLTRGWESESEAISPVKAAGSGIFQVGHMSHGDERNGGGELKMEIEETEEEREAREEREHREFIEAIRKAREEEERMQERMVRLGVELMKKDQQEKDQKAQKFAVKEEVLGRVFADEGDMLDEHEVAEKKRSALELLEEAKKGKVLKEIDHSKVTYLPFRKNLYIVPKTLAKLTEEQIIQRRDMLQTKVRGKGCPAPVDTWEQCGLSDRILSCIYDHKLKEPFPIQKQAIPAIMGGRDVIGVAKTGSGKTLAFLLPMFRHIQDQPPLQDNEGPIGLIMAPARELATQIYAEARKFMKVLGMRVTCIYGGAGVAEQIADLKRGSEIVVCTPGRMIDILCMQAGKLVSLKRVTMVVLDEADRMFDMGFEPQIKMILQNIRPDRQTVLFSATFPKAIEKLAKTILRLPLEIIVGERSSVNKDITQYIEVHEEEDKFLRLLQLLGVWYEKGSVLVFVDKQEKCDQLFQELLKLGYPCLSLHGGKDQVDRDHTLHEFKTGIKTVMIATSVAGRGLDVPDIVCVVNFSCPNHLEDYVHRVGRTGRAGRKGTAYTFVSSKEEQYAPIMVKALVKAGQEVPEELRALAQEFKEKVDRGEAKWSQSGFVGKGFTFDASEMNEAQRAAALQKRAYEIEEGLVAEKGDGADDADDEFDDLYEGGDEGADKGKSSAPVPTLTPSGQFPLPTAPVLDAHNNVIDPKVALARARIIAMQLAGKKSGEEYYSEELDINDYPLQARKKVTNRNALDDVTERTSVAIIARGTYVAPGKQPPPGERRLHLLIEGTNEMSVRQAKMEIQRALEEETIKIGMATTSGTLGRYSVI
>Poteriochromella malhemensis_sgs1_8 57902|23458|strand:-1(-1...1790) (evalue:4.733822258181819e-07)
AFMDIFKTLAAGAKFQKDKTKPLADLFRGFSSTTSSSSQEDDDLNFFRAPKPKEDSNGVKQEKAKKRPREEPNEPSDENTNNFDREDELNAFRNRLKIKVKGEAVPNPCPTFHEMNISKSIKSVLLHNIEESRWKEPTPIQMQAIPALIQGRDILASAPTGSGKTASYLIPVLSRLNERTSSNKNGIRVLLLAPTKELADQIFRELLRLTTGFSKNFKICNLKKNIMNRAINDEGKSTFNKFQILVATPLRLVSLIRANAIDLTSVESIVMDEADKLLELDRSKPSKANDDDDEDDNEEEEGQKRERSSFLQQVDEILAQCPSPSNLQRALFSATIGPFVRELASAFLINPIEVSIGIENSGASTINQKLVFVGREDGKFLAIRQLIQQGIKPPVLIFVQSMERAKDLFKELIFDGINVDFMHSGRSAYQREEIIRRFRIGEIWVLICTDLMARGIDFKGVQMVINYDLPLTPVSYIHRIGRTGRAGKQGEAITYFTEQDIPRLRPIANVVKLSGCDVPDWMLAIKQLSTKNKRKLRNHAPMRRKITKKVFEEKGESNDNDGDDGDNREKKRSNKKRRKTQIHFDDYSYVTVKRQN
>Poteriochromella malhemensis_sgs1_9 55504|22890|strand:-1(121...1951) (evalue:4.902358680931907e-07)
KKNQYKSNQLPTLTLKNTMKRSLDYDSYSDRGSDRYDSKYRRTNESGGYVPSSSYSSYSSGGNNGSNKYGPPSSGYGSGGYSGRNDGYSNGGGYGGGSDRKFEGNSMGANLQNIKWDLAQLPVFEKNFYIEHPAVRSRTEEESEEWRRSKHITVIGRGIPKPVVTFDEASMPEYILKEVLKQGFEAPSPIQSQGWPMALLGRDMIGISATGSGKTLAFLLPAMIHINAQPYLKYGDGPIVLVLAPTRELALQIKQECDKFGASSQIKNTVVYGGVPKHTQVRDLRNGVEIVIATPGRLIDHLEAGATNLRRVTYLVLDEADRMLDMGFEPQIRKIVSQIRPDRQTLMWSATWPKDVQQLAHDFLVDPYQVHVGSLDLRANTMIEQIVEVVTDYEKYSRLVYYLNQYNASGGKMLVFVETKRGCDALTRSLSQQGIRAKGIHGDKTQYERDQTLLEFRNGSAPILVATDVAARGLDVKDVQLVVNFDMPNNIEDYIHRIGRTGRAGATGVAVSFFTEKHARLAKELIGILRDAKQNIPKELQSLAPAHGGGGASRYAPAGRYGARAQLKSLSFKEQFDSFFRLLSVIMTFSEYQQFIVKCLTEEQYHNFD
>Poteriochromella malhemensis_sgs1_10 5108|3813|strand:1(149...1448) (evalue:1.1045340566153845e-06)
KMSEEKVSRKRKERERTERDARENIEITLTDDVEVHASFDTMRLKEDLLRGIYAYGFERPSAIQQRAIVPIIQGRDVIAQSQSGTGKTAVFSIGILQSLDTTSNETQALVLSPTRELAEQTQKVVLALGDFMNVQCHACIGGKSMGEDIRRLDYGVQVVSGTPGRVYDMIQRKNLRTRNIKMLIIDEADEMLNKGFIEQIYDIYRYLPPSTQVVIVSATLPQEVLEMTKKFMNEPVKILVKRDELTLEGIKQFFVAVEREEWKFDTLCDLYDTLTITQAVIFCNTKKKVDWLASKMRDANFTVSAMHGEMPQRERDAIMEEFRSGGSRVLIATDVWGRGLDVQQVSLVINYDLPNNRELYIHRIGRSGRFGRKGVAINFVKNDDIRILRDIEQYYSTQIDEMPMNVADLIQIIQSLDPSFTLALRISAFQDD
>Poteriochromella malhemensis_sgs1_11 103949|32323|strand:1(251...2996) (evalue:2.2942701e-06)
LRSSIAVNIFFPQLFTSPSFSLTPDTMYGIPPDRKSNNRQFQEAATQRKAANDTQFFWELVARHNAGHPIGPKKTSKAQEEHFLFGKKSSETSSGIIDDNIPVQRSGPKADEINALESFESLRDVAPSSVTRCLELLKFDTPTPIQKHAIPLGLSGLDLMCCAQTGSGKTLAFLIPVVTAINSRKESQGNAAIDSRGALPKAIILAPTRELASQIHLDARRLMFGSNLRSVCVYGGNDIRNQLVELCIGSELIVATPGRLNDLVERGIVSLEEVSFLVLDEADRMLDMGFEPQIRRIVQESNMPMGENRQTFMFSATFPPEIQTLAREFLRNYVWIAVGRVGSTVDNIKQQVLLASADPQEKIKLLLSVLDHTDGRTLVFVQKRKTASWLCETMRNMFGIAAEEIHGDRSQAQRESALKAFRDGNIRILVATDVAARGLDVPAVTHVIQFDMPLSAEDFDVYVHRIGRTGRAGMSGLATSFFVPGREVGEGNGKIGPLLVRLLRENSQEIPDWLGSLEEGHGGYHNNHQYQRKGNSNYGNNGHQYQSNGGRFQQSKFGYSDSRSNQQNVLYQNNYSNNRGNNNMMQSDAYQQGNVSRGVYNNRQPQMNPQAQQNRMNSSYTQQSYYTPYNSQNSSIQSYAPAVPNPPAMHSASQAPYVPNATASPLMQSGYPAAANTPYYDPYVAAAYMTAAPNNGMMNGMMETPSPYAQQAMTMQQPWMVSNPTQVPVQMQVVPPAAPTVSPAEVDRSPPAANTMNNYARPHQDYAAHNGRQQNPRGQIRNDNYHSDRNYNNANNSRQYYNNYNNGAATGAPHVNNGYSQYPQAQRQDYRPRDGGYNHYQGQQQQHYQHRNNNNQYRPQGGYQSQQYKGMEANTEDSTIEQPIEEYTGGENTGGEENHESEAYETQNFYVTNH
>Poteriochromella malhemensis_sgs1_12 106338|32667|strand:-1(800...1934) (evalue:2.7815800000000005e-06)
KPNVDRHNVTPSPRVLILAPTRELAMQSHQVVEEMNGPKGVCIYGGVPKQQQKQDLRNGADIVVATPGRLMDLIDERALSLSNIVYLVLDEADRMLDEGFEPAIQKIISLCPKSGDTIYHRQTVMFSATWPEEIRKLAEKYLKNNVIRITIGSDELSANHRVTQIVDCIQPYEKDRKLTQLLEKYHKSRKNRVLIFVLYKKEAVELQNKLQRQGYSVTAIHGDKSQHDRTSALDDFKRGEIPLMIATDVAARGLDIPQVEYVINYTFPLTVEEYVHRIGRTGRGGATGVSHTFFTDNEKGLAGGLVAVLQEANQEVPQEIYKYPMITKKKTSKLYGDFGPKQELAGKKATKITFDDQMIRMKQQRRNNQKIKQNLFN
>Poteriochromella malhemensis_sgs1_13 55477|22887|strand:-1(231...2694) (evalue:2.8082946849883325e-06)
LKKNSARMFRVPVKQFYQRVRISLGLPSSSSIKFFHSSIPALRWQGEDGGRSRGGNFRSGGRDTFRSGGGNSRSGGRGFDGRRGIPREYQPDVDDLSFSKVVKIDPDFKLAVAEMNFTPATKKALEGKGIQHLTPVQSQSFEPVLAGEDIVARSRTGTGKTLAFGIPIIEQISHKKITKRDRTNSPLVLVIEPTRELALQVSDELSIVARPNNLKVTPVFGGSSFEAQQDHFRRGVDIVVATPGRLIDHINQGTINLSQVTNVVLDEGDLMLEMGFQNDVETILNSVREKRDGDNSEDTPTKKDSQLQLLLFSATMPSWICSLTERLMARPTFLDAVQEGETRLATTITHYSVLLPDSMNRFAAVLSYIEDIVLTRGQAGQTIVFTNTKDEANQLAESNCFGHLTAAVLHGDVAQSSRQQTLRSFREKKIDVLVATDVAARGLDISGVELVVHISPPRDADSYVHRSGRTGRAGRAGTSLLFYTSQEQHLLKTLQKELTFTFTRVGPPTPDEITDASAQVSINKLQRVEGDTAEYFLPHAQRLLEQVVVQGKILTENTNLDDEDLQVEQRRSAQEALEDLVARCLATISHRSTVTSRSMITGREGFLTLKFLGNFSNSGEASGRISDFLSKTLKLDQFRESNRIVRSTKAKNFNENGDVEEEMFLADFPQETAKLILNKAKEIDGNSKIQVSLLKTFPDHIHVDTRDDYSRSNDRFNRDRRFGDDRNNRSFDRDRSFNRRDNRDSGRDRYASRDSSRRSHRYQQSQLVRVQKTCIHLKKDKNEKKKLSTYIKSIGLNINNNLPTNTFVHFGRNHGFMMRK
>Poteriochromella malhemensis_sgs1_14 39244|18511|strand:1(1733...3164) (evalue:3.7820244623076927e-06)
NKERINPNLPRNCDRMSAFQNEKQPTSNNGSGAKADWRDDCVKPPKDTRIQTEDVTATKGHDFEDYYLKRELLMGIFEKGFEKPSPIQEEAIPVILAGRDVLARAKNGTGKTAAFIIPCLEKIDSSLNKIQVLMLVPTRELALQTSAIVKEICKHMDVQVMVSTGGTNLRDDIMRLESVTHIIVGTPGRILDLADKGIADLSECRTIVMDEADKLLSPEFQDVLESLIGKCRSDRQICLFSATFPVAVKAFKEKFLPNPYIINLMDELTLKGITQFYAFVEEKQKVHCLNTLFAKLDINQSIIFCNSVNRVELLAKKITELGYSCFYIHAKMKQADRNRVFHEFRNGATRHLVCSDLFTRGIDIQSVNVVINFDFPKTAETYLHRIGRSGRFGHLGLAINLITYEDRFSLYKIEQELSTEIKPIPAQIDRNLYCKQLDCSGVVRNFGQSSYLVTFRTCLSLVSYVGSFGQIKYNFLP
>Poteriochromella malhemensis_sgs1_15 95007|30829|strand:1(77...1685) (evalue:4.3e-06)
FDSLYLIAHILINKMSDTNTDQKTEEIPTPTTTDKREEEQTKSEPTHVNDAPAASSSSIIDHTNDSAEAVSQQLQNMTIFGNKSLDELHRIQAERSHLSAGILFNDPALRIPRPILESLTLEMRFEKPSAIQASSLPLIFDGKNMIAQAQSGAGKTIAFVIGMLSRIDPRVNAVQALCLTPTREIAIQIVDDAVRPLSTRIPGIRYELGITGVDVESDSVSTAHLIVGTPGTVKRWIKDGYLPTKGIRIFVLDEADTMVSVKTLGADTMAVKQKIPPTSQFLLFSATYTDEIMDYAQKIVPNAYTIRPPKREELVLDVIFQVWMDVRKARGGKLQVLKDIYSFLTLQQSIVFVEMKREDDAVASMMRQAGFEVSVLHGDIPFHERDRVMRDFRAGKSKVLIATNALARGVDVPAVAAVVNFDLPFERLGQKVVADPSTYLHRIGRCGRFGRRGTAINFLESPKDFEILGEIEKYFRRRMAKEWDPNDIEGLSDAIKERPEGGEIIPEAEQGNSVTPSGFVGKQKQKLVSAYDDFD
>Poteriochromella malhemensis_sgs1_16 95000|30828|strand:1(100...1696) (evalue:4.5e-06)
PYSIFFLINKMSDTNTDQKTEEIPTPTTTDKREEEQTKSEPTHVNDAPAASSSSIIDHTNDSAEAVSQQLQNMTIFGNKSLDELHRIQAERSHLSAGILFNDPALRIPRPILESLTLEMRFEKPSAIQASSLPLIFDGKNMIAQAQSGAGKTIAFVIGMLSRIDPRVNAVQALCLTPTREIAIQIVDDAVRPLSTRIPGIRYELGITGVDVESDSVSTAHLIVGTPGTVKRWIKDGYLPTKGIRIFVLDEADTMVSVKTLGADTMAVKQKIPPTSQFLLFSATYTDEIMDYAQKIVPNAYTIRPPKREELVLDVIFQVWMDVRKARGGKLQVLKDIYSFLTLQQSIVFVEMKREDDAVASMMRQAGFEVSVLHGDIPFHERDRVMRDFRAGKSKVLIATNALARGVDVPAVAAVVNFDLPFERLGQKVVADPSTYLHRIGRCGRFGRRGTAINFLESPKDFEILGEIEKYFRRRMAKEWDPNDIEGLSDAIKERPEGGEIIPEAEQGNSVTPSGFVGKQKQKLVSAYDDFD
>Poteriochromella malhemensis_sgs1_17 25506|13589|strand:1(1...610) (evalue:4.9e-06)
RDYALGCYERKLQSMTKDQIVQEVKSFNQRINVNAGCKMGSESFFPSVNEMKSRKPLVISKRKEELIRTLLIEASWLLTQHENICSAMQGQILPEEKKDTSCSQSSIQPKEAMITLSDSEDEFEEDEQGNENVMIDLSSDEEEESEFNSAKVQIEMKDALRRICLWYFGISEFRKGQSWAISRCLEGRKSLLVMPTGYGKSLC
>Poteriochromella malhemensis_sgs1_18 15940|8413|strand:-1(21...603) (evalue:5.156468762692308e-06)
HCLNTLFTKLEINQSIIFCNSVNRVELLAKKITELGYSCFYIHAKMKQPDRNRVFHEFRNGATRHLVCSDLFTRGIDIQSVNVVINFDFPKTAETYLHRIGRSGRFGHLGLAINLITYDDRVSLYTIEQELNTEIKPIPPQIDRNLYCRQIICTGQPSALFIFSSNYMLLYSTIFKRLLKIFTSGTHRTVYEK
>Poteriochromella malhemensis_sgs1_19 94996|30827|strand:1(123...1104) (evalue:9.3e-06)
IEAYRVHCFEKQEEQLLQQVVRNDEQFNKDGYLPTKGIRIFVLDEADTMVSVKTLGADTMAVKQKIPPTSQFLLFSATYTDEIMDYAQKIVPNAYTIRPPKREELVLDVIFQVWMDVRKARGGKLQVLKDIYSFLTLQQSIVFVEMKREADAVASMMRQAGFEVSVLHGDIPFHERDRVMRDFRAGKSKVLIATNALARGVDVPAVAAVVNFDLPFERLGQKVVADPSTYLHRIGRCGRFGRRGTAINFLESPKDFEILGEIEKYFRRRMAKEWDPNDIEGLSDAIKERPEGGEIIPEAEQGNSVTPSGFVGKQKQKLVSAYDDFD
>Poteriochromella malhemensis_sgs1_20 55494|22889|strand:-1(121...1489) (evalue:1.2081061857692307e-05)
KKIIRDSPFFSHNSCVCTRRARVIHSMCYSDLTRLPDLYSILPILLPMLNSRPYIPSSYSFTFCYQLFPSLICIQPYLKYGDGPIVLVLAPTRELALQIKQECDKFGASSQIKNTVVYGGVPKHTQVRDLRNGVEIVIATPGRLIDHLEAGATNLRRVTYLVLDEADRMLDMGFEPQIRKIVSQIRPDRQTLMWSATWPKDVQQLAHDFLVDPYQVHVGSLDLRANTMIEQIVEVVTDYEKYSRLVYYLNQYNASGGKMLVFVETKRGCDALTRSLSQQGIRAKGIHGDKTQYERDQTLLEFRNGSAPILVATDVAARGLDVKDVQLVVNFDMPNNIEDYIHRIGRTGRAGATGVAVSFFTEKHARLAKELIGILRDAKQNIPKELQSLAPAHGGGGASRYAPAGRYGARAQLKSLSFKEQFDSFFRLLSVIMTFSEYQQFIVKCLTEEQYHNFD
>Poteriochromella malhemensis_sgs1_21 68243|25750|strand:1(1...1417) (evalue:1.2787460145384614e-05)
YEWVAIRLNYSKYYYSLQIIISLSKQTTLFTCQFQTMAEENSNNQPLDNTVQEDEITTNWDECTPTFDSMDLKEELLRGIYAYGFERPSAIQQRAIKPTLLGKDVIAQAHSGTGKTATFAIGILQSLDTNIKDCQALVLAPTRELAQQIVKVISSLGDFMSVKVHACVGGTAVRDDIRTLQEGVHVVVGTPGRVYDMINRRALKLDCVNLFVLDEADEMLSRGFKDQIYDVFKYMPENVQCAIFSATMPLDVLEVTQKFMRDPIRILVKKDELTLEGIKQFYIAIEREEWKFETLCDLYATLTITQAIIYCNTRRKVDWLTQKMQERDFTVSSMHGELDQRERDNIMREFRSGASRVLITTDLLARGIDVQQVSLVINYDMPPNRENYIHRIGRSGRFGRKGVSINFIIKSDVKYMRDIEQFYNTQIEEMPANVADLLQAGSVELARWLRLEDQGSLFWQRLDRSFFLQFH
>Poteriochromella malhemensis_sgs1_22 114534|33942|strand:1(1...913) (evalue:1.4713737999999998e-05)
DRMLDMGFEPQIRTIIAKLPSERQTMMFTATWPREVQTLAREFLKNPVELKFGDVHNLNANKAIEQKILVIRENEKTENLLKILKDINPEHETNKLKVPKTIIFVSRKSSCDSLANDLWSAGYSVDSLHGDKQQFQRTRVMDQFKHSKIQILVATDVAARGLDVKDIQVVINYDFPAGQNGVEDYVHRIGRTARGDSTHGRAFTFFTHDDAKRATELIGVLRRAGQEVPEELLPYERTRGGGGRGGGRGGYGRGGYGFSGGRGGGYGRGGGGGGYGRGGGGSFGGGRGRGGPSRQWQTNSSYH
>Poteriochromella malhemensis_sgs1_23 114526|33941|strand:1(1...913) (evalue:1.4713737999999998e-05)
DRMLDMGFEPQIRTIIAKLPSERQTMMFTATWPREVQTLAREFLKNPVELKFGDVHNLNANKAIEQKILVIRENEKTENLLKILKDINPEHETNKLKVPKTIIFVSRKSSCDSLANDLWSAGYSVDSLHGDKQQFQRTRVMDQFKHSKIQILVATDVAARGLDVKDIQVVINYDFPAGQNGVEDYVHRIGRTARGDSTHGRAFTFFTHDDAKRATELIGVLRRAGQEVPEELLPYERTRGGGGRGGGRGGYGRGGYGFSGGRGGGYGRGGGGGGYGRGGGGSFGGGRGRGGPSRQWQTNSSYH
>Poteriochromella malhemensis_sgs1_24 55463|22886|strand:-1(121...1144) (evalue:2.027988615384615e-05)
NRYCYSWPLDRPFGSRCYKFTTCDLSCLGRGRSNVTSFVFSMIFYIFSHLLFSRLDMGFEPQIRKIVSQIRPDRQTLMWSATWPKDVQQLAHDFLVDPYQVHVGSLDLRANTMIEQIVEVVTDYEKYSRLVYYLNQYNASGGKMLVFVETKRGCDALTRSLSQQGIRAKGIHGDKTQYERDQTLLEFRNGSAPILVATDVAARGLDVKDVQLVVNFDMPNNIEDYIHRIGRTGRAGATGVAVSFFTEKHARLAKELIGILRDAKQNIPKELQSLAPAHGGGGASRYAPAGRYGARAQLKSLSFKEQFDSFFRLLSVIMTFSEYQQFIVKCLTEEQYHNFD
>Poteriochromella malhemensis_sgs1_25 55484|22888|strand:-1(121...1144) (evalue:2.027988615384615e-05)
NRYCYSWPLDRPFGSRCYKFTTCDLSCLGRGRSNVTSFVFSMIFYIFSHLLFSRLDMGFEPQIRKIVSQIRPDRQTLMWSATWPKDVQQLAHDFLVDPYQVHVGSLDLRANTMIEQIVEVVTDYEKYSRLVYYLNQYNASGGKMLVFVETKRGCDALTRSLSQQGIRAKGIHGDKTQYERDQTLLEFRNGSAPILVATDVAARGLDVKDVQLVVNFDMPNNIEDYIHRIGRTGRAGATGVAVSFFTEKHARLAKELIGILRDAKQNIPKELQSLAPAHGGGGASRYAPAGRYGARAQLKSLSFKEQFDSFFRLLSVIMTFSEYQQFIVKCLTEEQYHNFD
>Poteriochromella malhemensis_sgs1_26 123332|35389|strand:1(0...513) (evalue:2.8358e-05)
KKRIENFAREMLTNNNEVRVVVGMIGQANADIQQLTHIVPDVNEKWLWLASEIDEFAANGKVLIFVLSKSDTEELTYKLREFFQRRQLDIQVDCIHGDKDQSERSKIMNRFAKKSTSVTSEGGGGGSKEELTILVATDIASRGLDVKDIRTVINYDAAKNIETYVHRIGRT
>Poteriochromella malhemensis_sgs1_27 7350|4576|strand:1(19...1534) (evalue:3.51725443e-05)
KMSGFVNLGLQAPLCQSIETVGWVDPTRIQSEVIPSALLKRDIVGLAETGSGKTGAFAIPIISFLLENPSRFYAIVVAPTRELAIQICEVFEALGTSLGLVTACLVGGISMVDQAIQLAKGPHVLIGTPGRIVDHLQNTKGFSLRNTRVVVFDEADRLLSLDFEKEVNYILSVTSNRTQTFLFSATMTKKVHQLQRSFLQNPVEISVNEHFQTPKGLVQQYVFIPAKWKDCYLSYITQSMAGQSIIIFTSTCLSTLRLTYLLESLGQVAVSLHGQMTQVRRINAINRFRAGTAKILVATDVASRGLDIPDVDVVLNYDLPLNGKIYVHRVGRTARNGKAGRSVSFVTQYDIEAFQSLETLLGTKLPEFPVEESAALLLLEAVESAQRYAAQKCKEFSEGSQKDRRKHKRSEASDDQTTKRQRKKQRNENGRSSFSLKVPQISFLNKQQQIGGKVCFKINNYSLSRYLSNGGNSGARFFRTRIALINLPNLVVESLKSPPSKSCQ
>Poteriochromella malhemensis_sgs1_28 80990|28243|strand:1(0...459) (evalue:4.2858924e-05)
SQSKRLSALSAFKSAQATILLATDVASRGLDIPDVNYVINFNLPKICSDYVHRVGRTSRAGRSGTAITLITQHDIHLLKKIEGYCETRISALSDITPRHVKGYLVPVAQVVRTVRLDFENSDLLEIQERKKLRKQVQRQELRKYSASNDNDD
>Poteriochromella malhemensis_sgs1_29 95169|30858|strand:-1(33...1986) (evalue:6.361079853224999e-05)
KKTNERIRRTITTKRMDEPRDSNDEEEDKLAKFMKMVEEDNEKEDTDYIPVHEREERLRKEAMKAIGRLRESDVESENQAPTTHVKVESQNQKSLLEQAIEMRQQQSSLSQAEVKHQKQQYMEELLLKEANQVQTNALQSSEEIAGGVKYTESLKTSWTPPTYIRERDESVNQEIRKKWHILVEGDNCPPPIKSFEEMKFPSCLVEAMVKKGINRPTPIQVQGLPALLSGRDLVGIAFTGSGKTLTFSLPMIMFALEEEVNMPLRGREGPVGLILCPSRELARQTYEVVDYYCKALERGGYPEIRAVLCMGGESNREQVETGQRRGVHCIVATPGRLNDHLHQKRFNMDICKYFVLDEGDRMLDLGFDEEVHNIINNFKKQRQTVLFSATMPQKFQEFAKKTLIHPLVINVGRAGAANLDVIQEVEYVKKEAKIVYLLECLQKTAPPTIIFCEKKNDVDEILEYLLIKGVEAVSIHGGKDQSERNEAIQLYKDGKKDVLVATDIAAKGLDFPNIQHVINFDMPSEIENYVHRIGRTGRCGHTGIATTFINKDVNESILLDLKHLLMEAKQRVPPVLQALEDPEDEEPDADGVILCSFCGGPGHRITNCPKLDKDARRISSSKRDSLAKSSGGGEWQCFDCLQQQFIRTME
>Poteriochromella malhemensis_sgs1_30 34855|17258|strand:-1(122...2249) (evalue:6.396523077474669e-05)
RRMNEKPVFLTKKQREELALRNLEEKRQEEEKKRAEAKLAYERFVTGKTLEEKRLAEKLKQEEEEREKERRRKEENIDAAEHDHELKMIREHYLGGDQPTRRITKPSEKFTRIFQFEWKATDDTGKDDLNPLYNKRMKINALFGRGYIAGVDQKEQRKESNFLLSLGEKRLLEARSHEENDKNLTEEEKKAMAAARANALEEFRKRTLADLYSKDDLFEDGGRHWSQKKLNEMNERDWRIFREDFDIRIQGGRATLPIRYWQESHIPEPLLRAIENAGYENPSPIQRQAIPIGLANKDIIGIAETGSGKTCAFLVPLIAYLLKLPPEYSQRCHEQGPLAVVLAPTRELAEQIEKECIKLAQFTSLRTACIIGGQNTSPEEQGLKLRSGIEVVIGTPGRMLDCLRNNHLVLNQCNYVVLDEADRMIDMGFDEQVMEILDAMGGLLKSEDEELAELQLQSLQSNSTNIHNNQNSNQILYRVTAMFSATMAPEVELIAKKYLRHPVIVRIGDEETGKNKRIEQKVYFITENQKKGKLIEELKKLDQNDKVIIFVNTKKAGDTLVWQLENAQFKAGLLHGGKSQDQREEALEMFRKGEYQVLVATDVAARGLDIPDVSHVFNFDVPPKIQPYCHRIGRTGRAGKFGIAISFLTETDTEIMYELKSYLENTGAEIPPQLLHHPAAQAPAGTRDDKGRLVGSKKESVQYVNQEH
>Poteriochromella malhemensis_sgs1_31 95179|30859|strand:-1(33...1998) (evalue:6.715958489666666e-05)
KKTNERIRRTITTKRMDEPRRRKRDSNDEEEDKLAKFMKMVEEDNEKEDTDYIPVHEREERLRKEAMKAIGRLRESDVESENQAPTTHVKVESQNQKSLLEQAIEMRQQQSSLSQAEVKHQKQQYMEELLLKEANQVQTNALQSSEEIAGGVKYTESLKTSWTPPTYIRERDESVNQEIRKKWHILVEGDNCPPPIKSFEEMKFPSCLVEAMVKKGINRPTPIQVQGLPALLSGRDLVGIAFTGSGKTLTFSLPMIMFALEEEVNMPLRGREGPVGLILCPSRELARQTYEVVDYYCKALERGGYPEIRAVLCMGGESNREQVETGQRRGVHCIVATPGRLNDHLHQKRFNMDICKYFVLDEGDRMLDLGFDEEVHNIINNFKKQRQTVLFSATMPQKFQEFAKKTLIHPLVINVGRAGAANLDVIQEVEYVKKEAKIVYLLECLQKTAPPTIIFCEKKNDVDEILEYLLIKGVEAVSIHGGKDQSERNEAIQLYKDGKKDVLVATDIAAKGLDFPNIQHVINFDMPSEIENYVHRIGRTGRCGHTGIATTFINKDVNESILLDLKHLLMEAKQRVPPVLQALEDPEDEEPDADGVILCSFCGGPGHRITNCPKLDKDARRISSSKRDSLAKSSGGGEWQCFDCLQQQFIRTME
>Poteriochromella malhemensis_sgs1_32 55512|22891|strand:-1(121...1858) (evalue:8.43226563943e-05)
LKKNSARMFRVPVKQFYQRVRISLGLPSSSSIKFFHSSIPALRWQGEDGGRSRGGNFRSGGRDTFRSGGGNSRSGGRGFDGRRGIPREYQPDVDDLSFSKVVKIDPDFKLAVAEMNFTPATKKALEGKGIQHLTPVQSQSFEPVLAGEDIVARSRTGTGKTLAFGIPIIEQISHKKITKRDRTNSPLVLVIEPTRELALQVSDELSIVARPNNLKVTPVFGGSSFEAQQDHFRRGVDIVVATPGRLIDHINQGTINLSQVTNVVLDEGDLMLEMGFQNDVETILNSVREKRDGDNSEDTPTKKDSQLQLLLFSATMPSWICSLTERLMARPTFLDAVQEGETRLATTITHYSVLLPDSMNRFAAVLSYIEDIVLTRGQAGQTIVFTNTKDEANQLAESNCFGHLTAAVLHGDVAQSSRQQTLRSFREKKIDVLVATDVAARGLDVKDVQLVVNFDMPNNIEDYIHRIGRTGRAGATGVAVSFFTEKHARLAKELIGILRDAKQNIPKELQSLAPAHGGGGASRYAPAGRYGARAQLKSLSFKEQFDSFFRLLSVIMTFSEYQQFIVKCLTEEQYHNFD
>Poteriochromella malhemensis_sgs1_33 78651|27756|strand:-1(-2...2098) (evalue:8.468872857142857e-05)
GQLALVGEKSIIMARGGKKHKKDNKDKKKKRNRDDLDLSLDDSDAEDGGQQKAKKQKSEGANQGRKLEYNLPVPDWTSLLQSPVNNNVWTGLVGEDPPSEELKLTRKNIGVNVKGNLTKCPAPILSVEDAALPSIFKQYFAHHGLSNPTSVQQQCWPCILSGANVLGIAPTGSGKTLGYLLPAFNLLESRPSSSKSLLISPSILVLVPTRELALQVLSVAKSFRPFSKVRCGVLYGGHEKETQLEDLQQYGSSLKVLIATPGRLLDVLGSTKKTLQLATVTYTVIDEADRMLSLGFQEQLTAVLSQIRPDKQIVLFSATFPGNLRNLSEVWAPNSVVVRCNAIDLSNIKAKPQLSTENSNSETLDVETKGEVLAEDSEEPQLEANTFTSSITISPTVNQLIHICAPHKRPRLLIKYIERIREEEKKTQQRQASPMIIFCNTIKTLKFVMEFLNRQHLASVPLHGQLPQQKREENLLDLKSGKVNIVIATDVAARGIHIKRLKYVINYEFPSNIEQYCHRIGRVGRQGEFGESYSLMTRNFAPLANDLIALLKRCGKQPEPNLEKLALDFSLGKILDDLNETLEDDAESQEEEKDETPDKETHKESETKAKKGKNKEKVSNIEKQIPSQQINKQTNLILRVSIIFRFNKVRYLQTICLIKIKLNLRTTFILKSIFILLKNFKPSNCIFQRNLVIQLHLLY
>Poteriochromella malhemensis_sgs1_34 28728|14923|strand:1(2...1466) (evalue:9.960932696666666e-05)
KELSHHYKVSSAAVMGGETYSLQRKSLDRLVDIVVASPGRLLQHKEKGNLFLSQVNYIVIDEVDTMLTQGFGSDIRAILRSTMLRKDIFRPQTQVIMATATLTKAVKSLLSDVEGNKFDIEFSDPENKTPKKLSPRATLEMKIIEVDGVHRTLPHVKHIFEETKGMDKLIVLKSLLERSSNKVQDGGMGRTLIFCNTISSCRAVEYAVNEYNTALAYHGDMPSDERSNNLLKFRNGEVNILIGTDIAARGLDIPEIDHVILFDFPMNSVDYIHRAGRCGRAGRKGTVTSIVTKRDQILAGAIQAATEKGLPIDSLSASKKDYKPEGKLSHILRKARATKTSSTAPLKKTSSSVGVPTETRPAKKKEERITPLVIRSRRLEFKKKQQELVKENYKFMKNTVAKGRRGRITKKNPVLVPQKLKSRLSRPKKGELEGGRSSEGREGSKGSRGGSRPSARGGARQGRPSTMSKRRQNLYFMILNTLNCFADV
>Poteriochromella malhemensis_sgs1_35 122720|35286|strand:-1(74...1955) (evalue:0.000105164203351)
QQQQQQQNQEMILNESKFVPFTLVDSIDEFQDSLNASSNKQLYVSNEIIFEDILFNHEIIQNEYYGVDSLLNQPQGQSQVRGNRKSSQEKLAEESNNEEEGEQSGEISKDAITNEKEEEKGVGLRWNRYKSREFYELVRYINDNLETMKITTPTKIQEIAIPLLSIGKSTVLHAQTGSGKTLTFLLPLIYLVDPNMDKVQTIILAPSRELVTQINRVCSQLFAGTNFRSVGLIGGANIKSQIKQLRDKKPQIIIATPGRLAELVFKYQTISLQNVNTFIIDEADNLLQDPFQNEIKTLIEGTSFIKAKIAAAVNSEATTTAADTNNPAMKRKYVLCLASATANNNPTVTSFMEEYSVKNDYYHPSNREEEKVTTTPSKAIDSASTANTKITTTKENERSYVKAIVNHAGMLPSTITHGIISCPRIKVYEMLKKFLNAKPEINRALIFVNDPYKVETVYQKLLSYGFIVAPLHGDSSKDDRKEIFTRLRDGRLRLVVTTELSARGLDIPDVTHVINFELPTDALHYVHRVGRCGRAGKPGLAMNFCTPETKFVIRRFVKQLGTKVFDCEIRGGQVFLKKIQKDIIIRTTSYKMGNIMIERKITSLKEFIVFLERLKLFFTFLSKCQR
>Poteriochromella malhemensis_sgs1_36 101448|31892|strand:-1(1044...2880) (evalue:0.000110806459)
TPKIEDLIKLSLKKPLRIKTDSSKITIASRLIQEFIKLKNISESLTAMNNSSMTTPARKNFFEQQKEKEAILLALIHRSFHTRTIVFFELKKNAQRFCALLNLSGIKAVELHGDLPQIQRYMSLESFRTGEVEVLVATDVAARGIDISQVQTVINAEMPRNISIYIHRVGRTARAGCGGRSITLVSEDRRKIMKEVLKEEAKKIAAQRLAAEEEEQKNGNKTNKNNNKNEKEEKKKEVKKQKKSDDDDNDDDDNDEEEDDEEEQEEEEKDQWDDDDDKEKKNGFSTNQILSRNVPSNVVQHYLDKINNLEPSLANYLQEERHRRQIDQLEREAERAQNILLHQDEIQSRPARTWFQTETQKQQLRTLSKERIRSEREALSNPRKRTLSQGEEGDEGDNDSDDDGEEEDDMMLESERKLKELSTADDYRIDENDKSNKKLLQHRLSRKKRRRLEALEASREADEEGDEGQSNRKSTPAASVKQVKQQQREKQREKLGVAGKTAGELTMKKVTVVEAPVKRVNDGEDDDGESLNRAKGKKRTKVVRQTFAYGGLDQDIYESSTSSRLSKKKAVKNEAEDWKEFDPTKRLKKGGKAGTASFKSKKKYKRRKQAF
>Poteriochromella malhemensis_sgs1_37 25508|13590|strand:-1(-2...301) (evalue:0.00012882847308833334)
LCYILPSILLPGITLVISPLIALMNDQIMKLPPELPAVCLNSHLSTAETAKACMAVIQNQVKIIFISPERLCSTSFRNLIAQLHFKYGQDYVSLLCIDEA
>Poteriochromella malhemensis_sgs1_38 28711|14921|strand:1(0...1299) (evalue:0.00013798548333333332)
QRFIPLLLSVIVFRPQTQVIMATATLTKAVKSLLSDVEGNKFDIEFSDPENKTPKKLSPRATLEMKIIEVDGVHRTLPHVKHIFEETKGMDKLIVLKSLLERSSNKVQDGGMGRTLIFCNTISSCRAVEYAVNEYNTALAYHGDMPSDERSNNLLKFRNGEVNILIGTDIAARGLDIPKISSVIHYDIARTPQVYVHRSGRTARANQSGKTISFVTPDEFEFHQLITEYVTGKKKALNVKGYNNSSNSSTGVSSIIQNYKVEPNVLPYLRDRVQLAKKIFTLSFVLSHELKEKHWLEDQAEKTDLPIDDYLLDDMYEEDRKSSKNNKKEATPETNQQEKGKGKKEKGGKMVVEGAKHNKQKKELQALRKELQGLLETPIPSISRLNNPAIRSNKASSQSNDWRKRKVGFFVYTPPVQSSSGRQTWRNCNLKH
>Poteriochromella malhemensis_sgs1_39 17049|9209|strand:1(2...456) (evalue:0.000148118679)
EAHCLSHWSYHFRPAFLRISREIDQIRPKSVLALTATASDLVCEDILQHLKIKSSCREKELGFMKINEVRDNLHLCALFCDSEERKRQRLTNILSSSLKKGANLSNIYVNAPLTIVYVWRRMDAEILSEYLKAIGIETVVYHGGLDQNRRE
>Poteriochromella malhemensis_sgs1_40 98163|31331|strand:1(2...1979) (evalue:0.00016)
EQTSQEMSRSALDKAMRQQVAAQLYASNTAVAGVPIIYPDDPNYAYYGYSEAYEEEELDEAGNKKNTIPMHGNSTNFNINNLLFNNIMENDYFRALYQLRTYHEVITEIQANVKHVEPWQAGTSRYPSTAFCLLVKFLLMKLTVKQMNGLLKAQDCAYVRAIGFLYLRYSCPPNELWKWFDKYLEDDQEILPSADKSLKMTVGSYCIKLLTDMHYFGTTLPRIPVLIERKFKVMLLLLEERKKRRAENLLMLDRFQVGTKVRAIYTDEENEPAWYEAVIDSIEEDSETRFWVTFPEYGNSECVDLGDMELLDKPQKERSNNKDHRRERSRSRDSRNSKDRNTDSRSTDLMAKVIQSEREASLAVGRNYAQRPTSYKGSLSLKQDRFTVRRKSPSPEKRRRNRSRSRSRSRSDSRSRRRHERTRDHESSRSTTATNNNNSNASSHQPHPSQQQERLNKLKELYGDASAKQRWLSVFQFILYSCIDFQQTIRRLRLLSSFDLFLLISPLYEQFHCNGPVSQFDHIFVLPLLLPYPLAHSIELFSLSRRRLDTVNCTFPYQSFRKLSLETGKSLQLRLKLPQEWVLIVFCSSECLMCHRSTVTAGTQKVADQDRQYRWFDLKGLAAVGLWHMLLSIRPNPSHQLDSLQHYHHQNIKLENPS
>Poteriochromella malhemensis_sgs1_41 28719|14922|strand:1(2...1529) (evalue:0.0001620447252222222)
KELSHHYKVSSAAVMGGETYSLQRKSLDRLVDIVVASPGRLLQHKEKGNLFLSQVNYIVIDEVDTMLTQGFGSDIRAILRSTMLRKDIFRPQTQVIMATATLTKAVKSLLSDVEGNKFDIEFSDPENKTPKKLSPRATLEMKIIEVDGVHRTLPHVKHIFEETKGMDKLIVLKSLLERSSNKVQDGGMGRTLIFCNTISSCRAVEYAVNEYNTALAYHGDMPSDERSNNLLKFRNGEVNILIGTDIAARGLDIPKISSVIHYDIARTPQVYVHRSGRTARANQSGKTISFVTPDEFEFHQLITEYVTGKKKALNVKGYNNSSNSSTGVSSIIQNYKVEPNVLPYLRDRVQLAKKIFTLSFVLSHELKEKHWLEDQAEKTDLPIDDYLLDDMYEEDRKSSKNNKKEATPETNQQEKGKGKKEKGGKMVVEGAKHNKQKKELQALRKELQGLLETPIPSISRLNNPAIRSNKASSQSNDWRKRKVGFFVYTPPVQSSSGRQTWRNCNLKH
>Poteriochromella malhemensis_sgs1_42 28741|14925|strand:1(0...1236) (evalue:0.00017379032833333334)
QRFIPLLLSVIVFRPQTQVIMATATLTKAVKSLLSDVEGNKFDIEFSDPENKTPKKLSPRATLEMKIIEVDGVHRTLPHVKHIFEETKGMDKLIVLKSLLERSSNKVQDGGMGRTLIFCNTISSCRAVEYAVNEYNTALAYHGDMPSDERSNNLLKFRNGEVNILIGTDIAARGLDIPEIDHVILFDFPMNSVDYIHRAGRCGRAGRKGTVTSIVTKRDQILAGAIQAATEKGLPIDSLSASKKDYKPEGKLSHILRKARATKTSSTAPLKKTSSSVGVPTETRPAKKKEERITPLVIRSRRLEFKKKQQELVKENYKFMKNTVAKGRRGRITKKNPVLVPQKLKSRLSRPKKGELEGGRSSEGREGSKGSRGGSRPSARGGARQGRPSTMSKRRQNLYFMILNTLNCFADV
>Poteriochromella malhemensis_sgs1_43 83811|28709|strand:1(2...887) (evalue:0.00018596137375)
EEFEEEIFELPDTLIERTLLVETRNRLLKLLGILLLSFHSFGSDLTSTWTIKEDHTIDYINVCNSSQSVVMIFVNSVDASHRLTVLLQILNNQITPPSISDLEYEQLQHLRENLLDQLSINDDGNSGFLFRGKVAEMTRLIKPKEREEILQEASRGEVSIIVSSDRMARGIDLPRLKLVINYDLPKQARTYIHRAGRTSRAGKEGMCLSLVKKGQVPLLTTIRESIGRSKQASLEDNKQLKPCYMTQNYLETITPIYQHSIQILPSLLLEQQFILSVKQINDSKYLCFISCYYC
>Poteriochromella malhemensis_sgs1_44 72256|26469|strand:1(1...1913) (evalue:0.00023570394865714286)
KLLAEEYQNQSQWVVMQNDSKYVPPALRRAGPPSSEFKVREETQHSGDLAREFPTNTGYSTNQRWKDDRAQSEYRGGRNSTKFNNYGGRDYGQRDSYGYASRVNELGFHGDMRPNPRIEDELFFKNESQSAGINFDNYDNIPVEVSAGCPDPYNDFTPETIGDQLIKNLALMKFTKPTPVQKYSIPIGISGGDMMACAQTGSGKTAGFLFPLIAKMLRTGAMNPPEGRRGKGAYITALVLAPTRELAVQIFEEAQKFCYCTGIRPVVVYGGANIQLQQRELDAGADILVATPGRLVDLIERGRVRLDIVQFLVLDEADRMLDMGFEPQIRRIVQEEGMPVERQTFMFSATFPVEIQRLAGDFMRNYVFIAVGRVGAASKDVTQRIEWVEQQDKVQFVVDFLTRVPEGLVLIFVETKRGADNLEEVLVRYGFPASSIHGDKSQREREEALKLFKSARTPILVATDVAARGLDIPNVTQVINFDMPSNIDDYVHRIGRTGRVGNIGHALSLMNEKNRNIAKDLTEVLVENQQEIPSFLERMVGSGLQNRYGGRGGGRGRGGHFRFGARDFRREGDSVRGFATSTDSRQSKPRAQYSRPPYHGNDRTGGYEQSYDNYADNSAWQVVVFIWQLQFCLIRCK
>Poteriochromella malhemensis_sgs1_45 31550|16117|strand:-1(-2...1165) (evalue:0.0002850357)
VLTTLHLLNPVAGEVHVVVLCHTRELAFQIQKEYERFSKYLPDVKSRVFYGGVNVKTDVAALKVEVPNIVVGTPGRILDLATTQKALDLSKVKHFVLDECDQLLAKTDMRKTVQGIFLATPHEKQVMMFSATLNNEVREIARRFCQEPREIFVDNDTKLTLHGLKQYYVRLTEEEKNRKLSDLLDTLEFNQVVIFVSKVRRATELARLLEECNFPTICIHSALPQEERIARFKAFKEFKKRILVSTDLFGRGIDIERVNIVINYDFPSDNDQYLHRVGRAGRFGTKGLAVSFISTPEDEAEMAKVQERFAVQMPEIPETISTTDYMQTDHSPPRRVPLHVGSTDSLDPPHSCITPRCNIQDDSCAATVAVTDELTSVEKETINRSTGR
>Poteriochromella malhemensis_sgs1_46 4322|3667|strand:-1(1544...3521) (evalue:0.0002873707188)
ASFLKQEEELRYQGCDIVVATPGRLLDHLTQRTVDLTSVAHVVLDEGDTMLEMGFQEDVESILEQISASATTSKKRRGGAEDFADDSTDEDDVSVAKKKKEVQMLLFSATLPSWIVSMTNRLMTLPVFLDAIQEGETRLAATIKHYSLLLPDDTAFASSSPRRRGRSDRVEQVSSFLEDIILTRTTPSDTSSDTTSSDVARVRRGQQTIIFTNTKEEADRLLGLNCFQYFTSQVLHGDVSQYMRQKTLALFRQQYVDILISTDVAARGLDIQGVDLVIHLYPPKDVDSYVHRSGRTGRAGRNGTAIVFYNKQEQGLLNLLQRKLKFTFEGLGLPLPADITKACATIVDEKIADVEDDAVQHFLPHAKHLLARHLAQDGADVIDTAGGKLTELMAKCMAAISQRSSISVRSLVTGREGFLTLAFTGAFVKRSPELWNKFLLYYLGKTLGIERFATNYAQLPSAIIFAQNASQPLLLADFEEELAQQIVDRARHLSYPEEVGVAPCTSLPDYVQWQQPQTTATSFSSSRGGAWSGSRFGSGSDRPRSSGGWRGSGGGSGERGAWSSDRGRERGSGGERGSGGGSGGRWSREGSEGRSSDRGGGSRGGYRSSFSGEGRGSDRGGDRTSRSRSTRETRQRKVVGEVGLIGLGLVRVNNKQLF
>Poteriochromella malhemensis_sgs1_47 100514|31711|strand:-1(722...2627) (evalue:0.000294202)
MKLISCLLVSFICMTMLTRISSYLPSNVGRGSIMKLRIKSFARSLQTSVNTASTSIEEDNPIFLSKQPFKDLCQSPKLLDLLQTRDYTIATDIQSKSYHLIADGKDVIVGAETGSGKTLAYFLPLIDRAIQQRIKALENNESESDAAISLHPKRGIILAPSTELCDQIIRMTRFIHQPLSDEKDFKVLMERRAEKCLSWIQNPDNTTTSRPSHNMYEIIVCTPRHLQDLIKKEDHRDPLHPLYHLDTLVLDEADMLLDGSYFADVEKIVKTLKLIRRYKIQDNVIQKTDRTVQYILAAASLPTYGLKSIEQSAKKLFPSAAYIKTNYLHQHHPKIKQEYIPLTSEEMDSPLTLLRVVLDKLGQVTTSTTSLPSSSSTAAEENEPPAWLEGLQSSVMIFFNTAQKAEYFADILRTDGHVPCVEMHSLLTREQKEENLQRFQKEEVRVMVCTDSCARGLDLPFVKYVVQAEFALNVVQHLHRVGRASRAGREGVAINFYHPSVSALVDSIQGKLNYDMQVGEGEEEKEGGVKKSSIEQSFSRRRGFRNKLKKRNNMNNEQTPRHTQGREKSHHYKSQQSHSFLSLECEESSFIVSGRDLGWVSFILILKQKRTKKKELFQLKEAYYMRIKQTVGRG
>Poteriochromella malhemensis_sgs1_48 53401|22364|strand:-1(-1...1442) (evalue:0.00029831876)
LNHSKMATVDDEEIVDYGSDLEENQPSGGDGKEIKKGHYVGIHTSNFNDFILKPELLRAIVDCGFEHPSEVQHECIPTSLLGQDIICQAKSGMGKTAVFVLATLQRLEAVPGEVHVVVLCHTRELAFQIQKEYERFSKYLPEVKSRVFYGGIGVQTDLAALKAEVPNIVVGTPGRIMDLVQRKALDLSKVQSFVLDECDRLLAEVNMRRDVQIIFKATPHEKQVMMFSATLDKDVRAICRRFCQNPIEIYIDDDTKLTLHGLQQYYVHLKEEEKNRKLNDLLDMVEFNQVVIFVSKSKRALELSKLLEDCHFPSICIYSTLPQEERIKRFKEFKDFKRRILVSTDLFGRGIDIERVNVVINYDFPEDSDQYLHRVGRAGRFGTKGLAVSFLSTEKDEEEMKKVQARFAVKVPELPDHIETSAYMQSVVVQCCRDFIEEYETVLLRKISSQSHKLNSSYYFFQPSLRLLLPDLFIYPICFS
>Poteriochromella malhemensis_sgs1_49 19691|11080|strand:-1(125...455) (evalue:0.00030190519)
HGDLDQRERESILAEFRSGSSRVLITTDLLARGIDVQQVSLVINYDMPSNRESYIHRIGRSGRFGRKGVAINFIVKADVKYMRDIEQFYDTQIEEMPANVADLLQARGR
>Poteriochromella malhemensis_sgs1_50 53387|22362|strand:-1(-1...1268) (evalue:0.00030623934000000003)
SLLTSLTRPLCSVQHECIPTSLLGQDIICQAKSGMGKTAVFVLATLQRLEAVPGEVHVVVLCHTRELAFQIQKEYERFSKYLPEVKSRVFYGGIGVQTDLAALKAEVPNIVVGTPGRIMDLVQRKALDLSKVQSFVLDECDRLLAEVNMRRDVQIIFKATPHEKQVMMFSATLDKDVRAICRRFCQNPIEIYIDDDTKLTLHGLQQYYVHLKEEEKNRKLNDLLDMVEFNQVVIFVSKSKRALELSKLLEDCHFPSICIYSTLPQEERIKRFKEFKDFKRRILVSTDLFGRGIDIERVNVVINYDFPEDSDQYLHRVGRAGRFGTKGLAVSFLSTEKDEEEMKKVQARFAVKVPELPDHIETSAYMQSVVVQCCRDFIEEYETVLLRKISSQSHKLNSSYYFFQPSLRLLLPDLFIYPICFS
>Poteriochromella malhemensis_sgs1_51 53373|22360|strand:-1(-1...1268) (evalue:0.00030623934000000003)
SLLTSLTRPLCSVQHECIPTSLLGQDIICQAKSGMGKTAVFVLATLQRLEAVPGEVHVVVLCHTRELAFQIQKEYERFSKYLPEVKSRVFYGGIGVQTDLAALKAEVPNIVVGTPGRIMDLVQRKALDLSKVQSFVLDECDRLLAEVNMRRDVQIIFKATPHEKQVMMFSATLDKDVRAICRRFCQNPIEIYIDDDTKLTLHGLQQYYVHLKEEEKNRKLNDLLDMVEFNQVVIFVSKSKRALELSKLLEDCHFPSICIYSTLPQEERIKRFKEFKDFKRRILVSTDLFGRGIDIERVNVVINYDFPEDSDQYLHRVGRAGRFGTKGLAVSFLSTEKDEEEMKKVQARFAVKVPELPDHIETSAYMQSVVVQCCRDFIEEYETVLLRKISSQSHKLNSSYYFFQPSLRLLLPDLFIYPICFS
>Poteriochromella malhemensis_sgs1_52 53408|22365|strand:-1(-1...1055) (evalue:0.000323967608)
INCSFFLKFCVCSFFFFYALSGIGVQTDLAALKAEVPNIVVGTPGRIMDLVQRKALDLSKVQSFVLDECDRLLAEVNMRRDVQIIFKATPHEKQVMMFSATLDKDVRAICRRFCQNPIEIYIDDDTKLTLHGLQQYYVHLKEEEKNRKLNDLLDMVEFNQVVIFVSKSKRALELSKLLEDCHFPSICIYSTLPQEERIKRFKEFKDFKRRILVSTDLFGRGIDIERVNVVINYDFPEDSDQYLHRVGRAGRFGTKGLAVSFLSTEKDEEEMKKVQARFAVKVPELPDHIETSAYMQSVVVQCCRDFIEEYETVLLRKISSQSHKLNSSYYFFQPSLRLLLPDLFIYPICFS
>Poteriochromella malhemensis_sgs1_53 53359|22358|strand:-1(-1...1055) (evalue:0.000323967608)
INCSFFLKFCVCSFFFFYALSGIGVQTDLAALKAEVPNIVVGTPGRIMDLVQRKALDLSKVQSFVLDECDRLLAEVNMRRDVQIIFKATPHEKQVMMFSATLDKDVRAICRRFCQNPIEIYIDDDTKLTLHGLQQYYVHLKEEEKNRKLNDLLDMVEFNQVVIFVSKSKRALELSKLLEDCHFPSICIYSTLPQEERIKRFKEFKDFKRRILVSTDLFGRGIDIERVNVVINYDFPEDSDQYLHRVGRAGRFGTKGLAVSFLSTEKDEEEMKKVQARFAVKVPELPDHIETSAYMQSVVVQCCRDFIEEYETVLLRKISSQSHKLNSSYYFFQPSLRLLLPDLFIYPICFS
>Poteriochromella malhemensis_sgs1_54 53379|22361|strand:-1(-1...1055) (evalue:0.000323967608)
INCSFFLKFCVCSFFFFYALSGIGVQTDLAALKAEVPNIVVGTPGRIMDLVQRKALDLSKVQSFVLDECDRLLAEVNMRRDVQIIFKATPHEKQVMMFSATLDKDVRAICRRFCQNPIEIYIDDDTKLTLHGLQQYYVHLKEEEKNRKLNDLLDMVEFNQVVIFVSKSKRALELSKLLEDCHFPSICIYSTLPQEERIKRFKEFKDFKRRILVSTDLFGRGIDIERVNVVINYDFPEDSDQYLHRVGRAGRFGTKGLAVSFLSTEKDEEEMKKVQARFAVKVPELPDHIETSAYMQSVVVQCCRDFIEEYETVLLRKISSQSHKLNSSYYFFQPSLRLLLPDLFIYPICFS
>Poteriochromella malhemensis_sgs1_55 53393|22363|strand:-1(-1...1055) (evalue:0.000323967608)
INCSFFLKFCVCSFFFFYALSGIGVQTDLAALKAEVPNIVVGTPGRIMDLVQRKALDLSKVQSFVLDECDRLLAEVNMRRDVQIIFKATPHEKQVMMFSATLDKDVRAICRRFCQNPIEIYIDDDTKLTLHGLQQYYVHLKEEEKNRKLNDLLDMVEFNQVVIFVSKSKRALELSKLLEDCHFPSICIYSTLPQEERIKRFKEFKDFKRRILVSTDLFGRGIDIERVNVVINYDFPEDSDQYLHRVGRAGRFGTKGLAVSFLSTEKDEEEMKKVQARFAVKVPELPDHIETSAYMQSVVVQCCRDFIEEYETVLLRKISSQSHKLNSSYYFFQPSLRLLLPDLFIYPICFS
>Poteriochromella malhemensis_sgs1_56 53367|22359|strand:-1(-1...1337) (evalue:0.00032917818)
RGHYVGIHTSNFNDFILKPELLRAIVDCGFEHPSEVQHECIPTSLLGQDIICQAKSGMGKTAVFVLATLQRLEAVPGEVHVVVLCHTRELAFQIQKEYERFSKYLPEVKSRVFYGGIGVQTDLAALKAEVPNIVVGTPGRIMDLVQRKALDLSKVQSFVLDECDRLLAEVNMRRDVQIIFKATPHEKQVMMFSATLDKDVRAICRRFCQNPIEIYIDDDTKLTLHGLQQYYVHLKEEEKNRKLNDLLDMVEFNQVVIFVSKSKRALELSKLLEDCHFPSICIYSTLPQEERIKRFKEFKDFKRRILVSTDLFGRGIDIERVNVVINYDFPEDSDQYLHRVGRAGRFGTKGLAVSFLSTEKDEEEMKKVQARFAVKVPELPDHIETSAYMQSVVVQCCRDFIEEYETVLLRKISSQSHKLNSSYYFFQPSLRLLLPDLFIYPICFS
>Poteriochromella malhemensis_sgs1_57 123357|35392|strand:1(1958...2363) (evalue:0.00034128615)
RRVPDVNEKWLWLASEIDEFAANGKVLIFVLSKSDTEELTYKLREFFQRRQLDIQVDCIHGDKDQSERSKIMNRFAKKSTSVTSEGGGGGSKEELTILVATDIASRGLDVKDIRTVINYDAAKNIETYVHRIGRT
>Poteriochromella malhemensis_sgs1_58 123413|35399|strand:1(1933...2338) (evalue:0.00034128615)
RRVPDVNEKWLWLASEIDEFAANGKVLIFVLSKSDTEELTYKLREFFQRRQLDIQVDCIHGDKDQSERSKIMNRFAKKSTSVTSEGGGGGSKEELTILVATDIASRGLDVKDIRTVINYDAAKNIETYVHRIGRT
>Poteriochromella malhemensis_sgs1_59 28748|14926|strand:1(0...1011) (evalue:0.0003825225)
EDKDIYTYYYLLNNEGRTLIFVNSIKTARRLDGLLRALQFHCRTIHGDLPQRQRLKALETFQSSPRGILVATDIAARGLDIPKISSVIHYDIARTPQVYVHRSGRTARANQSGKTISFVTPDEFEFHQLITEYVTGKKKALNVKGYNNSSNSSTGVSSIIQNYKVEPNVLPYLRDRVQLAKKIFTLSFVLSHELKEKHWLEDQAEKTDLPIDDYLLDDMYEEDRKSSKNNKKEATPETNQQEKGKGKKEKGGKMVVEGAKHNKQKKELQALRKELQGLLETPIPSISRLNNPAIRSNKASSQSNDWRKRKVGFFVYTPPVQSSSGRQTWRNCNLKH
>Poteriochromella malhemensis_sgs1_60 14405|7433|strand:-1(47...2168) (evalue:0.000866607)
VKNPGLIQKRLPFSFPRTLSTAVKNVGLSNEAGSKGLKRNETKSLEYALRDLRRRIADEMQRPVYQVMSNDLVESIVKWKPRSKDQLKVMNGIGRYTLGRYGNQILSLVEEHFPHAEEGELDEIQSEAAHSFWADCQAKKEKKKKKTTKKKKDVDSTTSAATAKKSRRKKIEIMTEDEIKEIAPEEISFDELNAEQQRGVRKILEGESVFVTGNAGTGKTYMIKYVIQELIQRYGEDSIAVTAPTGIAALNLNGLTIHSFAGIGLGKGDKAHIKKKALTPTTVERWRKCKTLIIDEVSMLDRNLFELLHELACDARKNHDDPFGGIQIVLVGDFFQLPPVRQKEVSLIDIDEEVKADHELVNRLSPPIHPFHTSNNSHPHPVVENDLAEHNPLPMTIKRGSTAVLEKKRNVEFCFSSPLWSKLGLDSTSSWINLKKIERQSDEHFIHYLNEIRIGRISNKCLQELSKCLIDQKPKPTNGIIPTKLYALNEQVDGENNQRLQELPTEIVTIEAVNKWKIKPTNKKVVDYLLQAMERVIPEKIDLKIGAQVMLLRNRSRGTYTGQVRLTGPSLVNGSRGKVIGFSESVVRPGMLVPTVQFDNGMITTIGPVEYSVKVPHNGELIRSQIPLKLAWAATVHKSQGCTLTSAELMLDKAFDYGQIYVALSRVKNLDGLWLSTPIERRHVKAHPLVLKFYGHIHSGKNALDA
