# Supplementary material for: Putatively asexual chrysophytes have meiotic genes: evidence from transcriptomic data
Source: PeerJ. 2019 Jan 16;6:e5894. doi: 10.7717/peerj.5894 (PMC6339481; doi:10.7717/peerj.5894)
Supplement: Supplemental Information 1 — Identified loci are in FASTA format. [file peerj-07-5894-s001.zip › supplementary_material/Poterioochromonas malhamensis/mlh3.fasta.fasta]

>Poteriochromella malhemensis_mlh3_1 78381|27706|strand:1(2...1697) (evalue:1.22341e-11)
LRFSSAFFLKKLGMFCLQSTVLLFICSTFSLIYALDDYFLWGAATAAYQIEGAVKEDGRGPSVWDSFSAIPGKISHGNIGEVADDSYRLYEQDISLLKQLGVNAYRFSISWSRILPQGIGKVNPLGIAHYNRLIDRLIEENIEPLVTLYHWDLPDALEKLDGGLLSPNFEQHFVEYADICFKEFGNRVKRWITINEPWTVAFMGYGAGVFAPGRCSDRSKYAKGDSSRESYIAAHNMLNAHAAAVELYRNKYQSNQKGVIGITVNQDWAEPLKQTPEDIAAAERRVEFQLGWFTDPIYFGDYPSSMKYLVGNRLPQFTEKEKRRIRGSIDFLGLNHYSTKYYFARDKSKIISSSSNEKILYGINITSVEESMRFGGWADDQLNYETKHDVYGNLIGPQAQSPWLNLVPWGFYKTIMWVHERYLHSDFKDVPIVITENGCDAPHETEKPLAEALHDTFRINYFERYLSMMKQAIADGANVKGYFAWSLLDNFEWADGYDMRFGLFYVDYESPQRTRYAKDSAIWYRDYIEKNQDLKSWDVVLSDAVREMMKLVSSNHPAANFLDF
>Poteriochromella malhemensis_mlh3_2 25874|13749|strand:-1(1714...2383) (evalue:5.889590430645505e-06)
LLQTYQVAPAQEFCVERCVSFEKSFLCDLKVIGQWDQKYILAIDKSSGNLVAFDQHAVDERIKYERLMKETVKKVSLTPPLTMIITPSERLVLETRATLFSSWSFEFSFLDEDDFYAESQTLQITCLPAIIEETLTLDDFREFCHFVEGNINLPDSSLQPPVIKRIVAYKACRGAIKFGDSLSLEQCTHLIHNLSSTTLPFQCAHGRPSIIPLADLHGLLDG
>Poteriochromella malhemensis_mlh3_3 25862|13748|strand:-1(1666...2335) (evalue:5.889590430645505e-06)
LLQTYQVAPAQEFCVERCVSFEKSFLCDLKVIGQWDQKYILAIDKSSGNLVAFDQHAVDERIKYERLMKETVKKVSLTPPLTMIITPSERLVLETRATLFSSWSFEFSFLDEDDFYAESQTLQITCLPAIIEETLTLDDFREFCHFVEGNINLPDSSLQPPVIKRIVAYKACRGAIKFGDSLSLEQCTHLIHNLSSTTLPFQCAHGRPSIIPLADLHGLLDG
>Poteriochromella malhemensis_mlh3_4 83861|28718|strand:-1(-2...1387) (evalue:7.04608e-06)
GVFPKDFQFGVSTSSYQVEGAWLEGGKGLSTWDAFSHTPGFVANGDTGDIANDMYHLYPKDIEIMKSMNIHHYRFSIMWNRILPTGVAPVNQEAIKYYNNLINLLLENDIEPHVTIYHAETPLALTYYPNNPNPFLDSTNFPKWFSDYADVLFENFGDRVKQWFTFNEPWCTAVLSIPGGEDPYRIAHNIILAHGTTAQLYRKKYQAKQGGTIGIVLNTAHFYPANSDNADDVAAAQRAFDFNYEWFLMPLMKGTYPQSMIDTVGDRLPTFSDEEKQLITGTADFVAINYYFPFLVTAGSANPADDAGYYKDENVTSYYDPSWPLSQTGWGIYGPGLGDLLLYTSKQYPNLPIYVSENGLAWEEDNVTIAIDDKARQQYLYDHIDAVGNALKGGANVKGYFHWSLQDNFEWGSGYQMHFGLTWISRPSLERVPKNSFHYYSKIIQTAQPQEEEMTSFPLQLF
>Poteriochromella malhemensis_mlh3_5 10808|5963|strand:1(1761...2524) (evalue:2.1123494916479917e-05)
RLLSLLISKQLLRKFHFLSFSQVQSGSLHVRGENWMMKFWRVFHEKKNQRMTSYEEELKIRELSASDRNCLVSGFIFPSYASVVEELAINALDAQARKIDILIDGAKLDIQIRDDGIGITEPDMRLVGLWHYTNAQKVGNRGQSLAALRTLCKSVEIVSKANEADSSWVKFMTVEEEELRQIDDSIKTGTIVTVKGAFHALPVRKNAIKMDVELTNIKTMVERLSVLHHDVTWTFREARYQRELVYAPAQPSVA
>Poteriochromella malhemensis_mlh3_6 126029|35781|strand:1(2...635) (evalue:0.00013367603980230959)
NDDLYILDQHACDEKYRFETLQRTTSIKIQPLILPLTLDISSANEQIIHENLPTFEDNGFKLTYDENQPIGRRLQLWTKPYYKDVEFNVNDINELASLISEGLQDDMMENRLSKDYLLIKNQQQSNVSGSSEEGKEGKKRKMSVMLPKLMSTFASKACRTAVMIGTGLERKKMETIVRQLAEIDQPWNCPHGRPTLRHLVDLREIQSLLE
>Poteriochromella malhemensis_mlh3_7 126050|35782|strand:1(2...635) (evalue:0.00013367603980230959)
NDDLYILDQHACDEKYRFETLQRTTSIKIQPLILPLTLDISSANEQIIHENLPTFEDNGFKLTYDENQPIGRRLQLWTKPYYKDVEFNVNDINELASLISEGLQDDMMENRLSKDYLLIKNQQQSNVSGSSEEGKEGKKRKMSVMLPKLMSTFASKACRTAVMIGTGLERKKMETIVRQLAEIDQPWNCPHGRPTLRHLVDLREIQSLLE
