# Supplementary material for: Putatively asexual chrysophytes have meiotic genes: evidence from transcriptomic data
Source: PeerJ. 2019 Jan 16;6:e5894. doi: 10.7717/peerj.5894 (PMC6339481; doi:10.7717/peerj.5894)
Supplement: Supplemental Information 1 — Identified loci are in FASTA format. [file peerj-07-5894-s001.zip › supplementary_material/Poterioochromonas malhamensis/smc6.fasta.fasta]

>Poteriochromella malhemensis_smc6_1 70581|26185|strand:1(1...853) (evalue:1.34554e-12)
ITRLIWPVYGAIVLENPFLWLKSLFIRDGYIGSYVSLYWIVLICFFAGLAETAATKFGLNKVISRKIFHLLIVLMFLPLLHITKLQGFMSYALAGAFGIFVLIEFGRIVLMPPLFKPIGQYFEIFILQKEKLWKTPIITSHISLLLATASTIWFSCTLEGTNYQSSAPLIRYFGLITVGIGDSFAAIFGSKFGRKKWPDRQKTIVGTFAAFLSMVLSTITIYYFLNRRIESREIIVITITFLFTALSEVAIETNDNLFLPIYSVSLYIGINSIIQSQFQYQLS
>Poteriochromella malhemensis_smc6_2 127194|35989|strand:1(1...3170) (evalue:6.4e-11)
AENTALKADLLKAVQRNDECSRLTESLRVSEEERIRENNRFEAKYKEILALQQSAAEKYAEEVASLHENLRIVKGENSDLEELQESVTRLTEEKQLVEQFLVRERESCLTLSNQLKQKEKELSEMQLQTESMEDLKTKLEALKTKLKAVLSSPAPEADQITQKLREEVEQLRLTCHQLEEAASADRKKQEEEVKQLREEVDRLENSNKIIKEAEDQVRAELNALNHRYQAESAEWKTCEENRDELKHHLTLKDEEIEKLRCTVDEKDALLKEKQVQSDEGAKEIVTLREQLDDQSSQLSLLKEEIAQNQEKVLAERKGLEDDVKSLQEELSRLTNEFGAKNDAKVREKAELELLNERQLSELELCKAEVKRLEQRLQQQSDLTEKLQIELTETSNRGEEEKRKSNEAQEELKHVVTLKEAEIERQRRVLEQLEDELRSAQTLTSASLEESHHQSSALLRSKDEELEKLRAEVLNKEEYSKKLTIKVKQKMKETNELQEKYEQVAKEADALREEVRQAQMKVKEVNELLVSKEQQSTTLLSELNQLRDKSQQLEEQLTDRKTELMKKQEEYLALQQKATEQLNQLQQNMAERQEIQQKYQELQNNFQIISQEKLLYEQQSMQQHVTIQQLQDKLRLSESSSQEFSVFKEQLEKEKNDYLLKEKKYKAMLVKLNNTVQEKEGKLNQLEASFLRRPRRFQILLKVNINSAFLALLASTSSSISGGSGLNAITADAFSEWCYIFIDSPPSTDTPSVATDSADSASSTGENSKYRWVEMSVIQDWLQQGSSLIGSQPSQQSIDQLFTLAYTDMKELLLQEKAEIQNTLQDLTQQFQTYKTRAQTALKRMNQEDRERAQRQEQENEEIDRLNHVIEDMTAREEALRQSLEQTQARSSSWEKELQERIEEVRSVQAQYDDIKRQFDDVFSQLQHQTKEMQQTTHLLQELREDHEVLQANYQHKVKELEEVMQVMSAPTSHAPATNIPVPLAIPIMEKESVDEGMEMKRDKVTSLHPPSPHKLSISTSPTPSTPSSSSHNHNNNNTHNNTNINNNSKLLVFQQA
>Poteriochromella malhemensis_smc6_3 60219|24003|strand:-1(181...3943) (evalue:1.4e-10)
VYKQGQAGVTKATVTIIFNNSDVSTSPIGYESHKQISVTRQVAIGGKNKYMINGHTVQQSQVQNFFHSVQLNVNNPHFLIMQGRITKVLNMKPEEILSMIEEAAGTRMFETKKQVSIKTMEKKQAKVDEITKCINDEITPTLENLRNERLDYHKFQKNQLEYDRLMRVAVAFDFHQHEEKLLHSEQHRLKFLGEIQEFQTQIELKNTEVAAANFEIEEIVNHRDHELALEMERLKKEESQLSKDVVKINTLVTNQQDLLCNEEENRKGISKNISTIDKSLKSKRLQFQSLEKEIEEKVSQSQQIEAEYLAKCEQYQNIFAGKTDENTTELLSYGEQLLTWEKCEREALSKLQTNEQKLMFSQKKLEDFNRKYASMKTSSSYDEIIQENENLRLSIKEKEKVLKEMALGEIHLEELNGLTTSLNNQLSTNLSRFESLQASLQARLNFEYTNPEKGFNREQRVKGFIANLFRMKDQRYAIGLEVIAGAKLREVVVDNEQTGKLLLERGNLKKRVTILPLNKLSSSRISTEKIQKAKEIAASMKGDAFSPFELISFASDVQKAIEYSFGNALLCSSADIAKTVAFHPEIKVKAVTIEGDCYDPAGTLTGGSSQTLGSLLVKIAEFREVSDKIEKLQRDLRSHKDNLMKFERANQQSQSLISEIEVLNHTLKMNEDKLSETDVAQIIAQRGEMEAEIKAITEERKQLHELIKKTKAELDKLVKMEKSAKSNKEQKLKEFEKQMKTLQTECNSVKNLLISIKSKHEALLTEIKSLEAEMQLLQDQKRLSDANISRIMQDKHDIDEKLTDVREQYERISSMLMQKNQELLMYSKEIQQLEKMKEEKMKLTQNYQLEIRKITHKLQQWEKEIKDSQRLIQSYLKEHNWINKEKQFFGQQNTDFDFQFRDMKQLRQKLEELKEEQERLSKKVNKKVMGMIETAENEYNELTRKREVILKDKAKIESVIEELDLKKIQSLQKTYDQVNRDFGSIFSMLLPGTSAKLEPTSDRSLMEGLEVKVAFNGVWKESLTELSGGQRSLLALSLILALLLFKPAPMYILDEVDAALDLSHTQNIGLMIRTHFSSSQFIVVSLKEGMFNNANVIFRTKFIDGVSTVSRTVSGARAKSQQFSSSTTTKENIENEINQVVSTAIQNKKSTISKKPSSKYKFANEIEDEYGEDEELEIVPARKRGKMNTVAEKQPPLLQISFPNFSLYTFSTKVFQAHPILSLTPLVAMALAKNKSAKFLQAEWKTNNQGSSS
>Poteriochromella malhemensis_smc6_4 60187|24001|strand:-1(607...4369) (evalue:1.4e-10)
VYKQGQAGVTKATVTIIFNNSDVSTSPIGYESHKQISVTRQVAIGGKNKYMINGHTVQQSQVQNFFHSVQLNVNNPHFLIMQGRITKVLNMKPEEILSMIEEAAGTRMFETKKQVSIKTMEKKQAKVDEITKCINDEITPTLENLRNERLDYHKFQKNQLEYDRLMRVAVAFDFHQHEEKLLHSEQHRLKFLGEIQEFQTQIELKNTEVAAANFEIEEIVNHRDHELALEMERLKKEESQLSKDVVKINTLVTNQQDLLCNEEENRKGISKNISTIDKSLKSKRLQFQSLEKEIEEKVSQSQQIEAEYLAKCEQYQNIFAGKTDENTTELLSYGEQLLTWEKCEREALSKLQTNEQKLMFSQKKLEDFNRKYASMKTSSSYDEIIQENENLRLSIKEKEKVLKEMALGEIHLEELNGLTTSLNNQLSTNLSRFESLQASLQARLNFEYTNPEKGFNREQRVKGFIANLFRMKDQRYAIGLEVIAGAKLREVVVDNEQTGKLLLERGNLKKRVTILPLNKLSSSRISTEKIQKAKEIAASMKGDAFSPFELISFASDVQKAIEYSFGNALLCSSADIAKTVAFHPEIKVKAVTIEGDCYDPAGTLTGGSSQTLGSLLVKIAEFREVSDKIEKLQRDLRSHKDNLMKFERANQQSQSLISEIEVLNHTLKMNEDKLSETDVAQIIAQRGEMEAEIKAITEERKQLHELIKKTKAELDKLVKMEKSAKSNKEQKLKEFEKQMKTLQTECNSVKNLLISIKSKHEALLTEIKSLEAEMQLLQDQKRLSDANISRIMQDKHDIDEKLTDVREQYERISSMLMQKNQELLMYSKEIQQLEKMKEEKMKLTQNYQLEIRKITHKLQQWEKEIKDSQRLIQSYLKEHNWINKEKQFFGQQNTDFDFQFRDMKQLRQKLEELKEEQERLSKKVNKKVMGMIETAENEYNELTRKREVILKDKAKIESVIEELDLKKIQSLQKTYDQVNRDFGSIFSMLLPGTSAKLEPTSDRSLMEGLEVKVAFNGVWKESLTELSGGQRSLLALSLILALLLFKPAPMYILDEVDAALDLSHTQNIGLMIRTHFSSSQFIVVSLKEGMFNNANVIFRTKFIDGVSTVSRTVSGARAKSQQFSSSTTTKENIENEINQVVSTAIQNKKSTISKKPSSKYKFANEIEDEYGEDEELEIVPARKRGKMNTVAEKQPPLLQISFPNFSLYTFSTKVFQAHPILSLTPLVAMALAKNKSAKFLQAEWKTNNQGSSS
>Poteriochromella malhemensis_smc6_5 60203|24002|strand:-1(651...4413) (evalue:1.4e-10)
VYKQGQAGVTKATVTIIFNNSDVSTSPIGYESHKQISVTRQVAIGGKNKYMINGHTVQQSQVQNFFHSVQLNVNNPHFLIMQGRITKVLNMKPEEILSMIEEAAGTRMFETKKQVSIKTMEKKQAKVDEITKCINDEITPTLENLRNERLDYHKFQKNQLEYDRLMRVAVAFDFHQHEEKLLHSEQHRLKFLGEIQEFQTQIELKNTEVAAANFEIEEIVNHRDHELALEMERLKKEESQLSKDVVKINTLVTNQQDLLCNEEENRKGISKNISTIDKSLKSKRLQFQSLEKEIEEKVSQSQQIEAEYLAKCEQYQNIFAGKTDENTTELLSYGEQLLTWEKCEREALSKLQTNEQKLMFSQKKLEDFNRKYASMKTSSSYDEIIQENENLRLSIKEKEKVLKEMALGEIHLEELNGLTTSLNNQLSTNLSRFESLQASLQARLNFEYTNPEKGFNREQRVKGFIANLFRMKDQRYAIGLEVIAGAKLREVVVDNEQTGKLLLERGNLKKRVTILPLNKLSSSRISTEKIQKAKEIAASMKGDAFSPFELISFASDVQKAIEYSFGNALLCSSADIAKTVAFHPEIKVKAVTIEGDCYDPAGTLTGGSSQTLGSLLVKIAEFREVSDKIEKLQRDLRSHKDNLMKFERANQQSQSLISEIEVLNHTLKMNEDKLSETDVAQIIAQRGEMEAEIKAITEERKQLHELIKKTKAELDKLVKMEKSAKSNKEQKLKEFEKQMKTLQTECNSVKNLLISIKSKHEALLTEIKSLEAEMQLLQDQKRLSDANISRIMQDKHDIDEKLTDVREQYERISSMLMQKNQELLMYSKEIQQLEKMKEEKMKLTQNYQLEIRKITHKLQQWEKEIKDSQRLIQSYLKEHNWINKEKQFFGQQNTDFDFQFRDMKQLRQKLEELKEEQERLSKKVNKKVMGMIETAENEYNELTRKREVILKDKAKIESVIEELDLKKIQSLQKTYDQVNRDFGSIFSMLLPGTSAKLEPTSDRSLMEGLEVKVAFNGVWKESLTELSGGQRSLLALSLILALLLFKPAPMYILDEVDAALDLSHTQNIGLMIRTHFSSSQFIVVSLKEGMFNNANVIFRTKFIDGVSTVSRTVSGARAKSQQFSSSTTTKENIENEINQVVSTAIQNKKSTISKKPSSKYKFANEIEDEYGEDEELEIVPARKRGKMNTVAEKQPPLLQISFPNFSLYTFSTKVFQAHPILSLTPLVAMALAKNKSAKFLQAEWKTNNQGSSS
>Poteriochromella malhemensis_smc6_6 127220|35995|strand:1(1...3191) (evalue:1.5e-10)
AENTALKADLLKAVQRNDECSRLTESLRVSEEERIRENNRFEAKYKEILALQQSAAEKYAEEVASLHENLRIVKGENSDLEELQESVTRLTEEKQLVEQFLVRERESCLTLSNQLKQKEKELSEMQLQTESMEDLKTKLEALKTKLKAVLSSPAPEADQITQKLREEVEQLRLTCHQLEEAASADRKKQEEEVKQLREEVDRLENSNKIIKEAEDQVRAELNALNHRYQAESAEWKTCEENRDELKHHLTLKDEEIEKLRCTVDEKDALLKEKQVQSDEGAKEIVTLREQLDDQSSQLSLLKEKLEQSRLEVNQNEEKGLCERKSLEDEVKSLQEELSRLTNEFGGKNDAKEREKAELELLNERQLAELELCKAEVKRLEQRLQQQSDLTEKLQIELTETSNRGEEEKRKSNEAQEELKHVVTLKEAEIERQRRVLEQLEDELRSAQTLTSASLEESHHQSSALLRSKDEELEKLRAEVLNKEEYSKKLTIKVKQKMKETNELQEKYEQVAKEADALREEVRQAQMKVKEVNELLVSKEQQSTTLLSELNQLRDKSQQLEEQLTDRKTELMKKQEEYLALQQKATEQLNQLQQNMAERQEIQQKYQELQNNFQIISQEKLLYEQQSMQQHVTIQQLQDKLRLSESSSQEFSVFKEQLEKEKNDYLLKEKKYKAMLVKLNNTVQEKEGKLNQLEASFLRRPRRFQILLKVNINSAFLALLASTSSSISGGSGLNAITADAFSEWCYIFIDSPPSTDTPSVATDSADSASSTGENSKYRWVEMSVIQDWLQQGSSLIGSQPSQQSIDQLFTLAYTDMKELLLQEKAEIQNTLQDLTQQFQTYKTRAQTALKRMNQEDRERAQRQEQENEEIDRLNHVIEDMTAREEALRQSLEQTQARSSSWEKELQERIEEVRSVQAQYDDIKRQFDDVFSQLQHQTKEMQQTTHLLQELREDHEVLQANYQHKVKELEEVMQVMSAPTSHAPATNIPVPLAIPIMEKESVDEGMEMKRDKVTSLHPPSPHKLSISTSPTPSTPSSSSHNHNNNNTHNNTNINNNSKLLVFQQA
>Poteriochromella malhemensis_smc6_7 109822|33158|strand:1(2...2393) (evalue:7.1e-09)
ETLNANNLNDSEFSDDINLKEYENKIQELSLTVHFQQDQLAKAKEQLAAQETLLSKRNGNGVASPISPNNSNEELKKKYESEKEEMKGKILDLIKSIESLEHQLHLSNSRIQELENQKPLTQKQSQNTGIDKIKKEYDEKIAELQKKVVDQEEKMAQAQEYISYQESIIASQDSSAYEEKIADLEEKLNSLKQQLEDSEATVQSNEKKVQDLTDLVKQQEQREQLLEGEKQELLDSQDDKNQEIRDLQKKLSELTEQLTKQTNKIPDQFDKVKEFQRIKATYEQKMEELNKTIKSQAEQLQKANETIASNKEEADVLLKEEKEKVARLEEEIGELSNRLDKVSKETEDMTALVGSWDLRNTESEPGIPLSPPSKTVSTQESSEEFKKLQSQLAQVQQEKHELEEMIEQINFAIKSQEDQINQAKEYIAYQESTLTTNQEESVRALKEEQEKVNKLEEEILDLKNKVNESSNMIADVNRKLEETMKEKADLIQKVLKLEKSAAAALSAKSESTPVKSAKDEVQRLQSLNERLGEQLDAVETEKDELQGCLNQIQSHVVMLGKEIQDLHGTLLPEKKAGESSTLGSTGSISYEELSKYLTSLVVTWRELKVTVVTEREKTSSKSLANVAKETAEKLRIAQETLRKQSKEIDEFETEKQDLEDKIAELTSTLQTYEDEINKAKEYIAYQESQLESTHTGSEAALTEERQKVSKLEKEIGELTTQLDAARTTLQSTQSNAQELEKTLAVNETSQGELKNAYSQLQNYTLMIGKEIQDLYSTYLPDRQSAVSRTALPQGANS
>Poteriochromella malhemensis_smc6_8 109833|33160|strand:1(2...2405) (evalue:8.2e-09)
ETLNANNLNDSEFSDDINLKEYENKIQELSLTVHFQQDQLAKAKEQLAAQETLLSKRNGNGVASPISPNNSNEELKKKYESEKEEMKGKILDLIKSIESLEHQLHLSNSRIQELENQKIPLSPLTQKQSQNTGIDKIKKEYDEKIAELQKKVVDQEEKMAQAQEYISYQESIIASQDSSAYEEKIADLEEKLNSLKQQLEDSEATVQSNEKKVQDLTDLVKQQEQREQLLEGEKQELLDSQDDKNQEIRDLQKKLSELTEQLTKQTNKIPDQFDKVKEFQRIKATYEQKMEELNKTIKSQAEQLQKANETIASNKEEADVLLKEEKEKVARLEEEIGELSNRLDKVSKETEDMTALVGSWDLRNTESEPGIPLSPPSKTVSTQESSEEFKKLQSQLAQVQQEKHELEEMIEQINFAIKSQEDQINQAKEYIAYQESTLTTNQEESVRALKEEQEKVNKLEEEILDLKNKVNESSNMIADVNRKLEETMKEKADLIQKVLKLEKSAAAALSAKSESTPVKSAKDEVQRLQSLNERLGEQLDAVETEKDELQGCLNQIQSHVVMLGKEIQDLHGTLLPEKKAGESSTLGSTGSISYEELSKYLTSLVVTWRELKVTVVTEREKTSSKSLANVAKETAEKLRIAQETLRKQSKEIDEFETEKQDLEDKIAELTSTLQTYEDEINKAKEYIAYQESQLESTHTGSEAALTEERQKVSKLEKEIGELTTQLDAARTTLQSTQSNAQELEKTLAVNETSQGELKNAYSQLQNYTLMIGKEIQDLYSTYLPDRQSAVSRTALPQGANS
>Poteriochromella malhemensis_smc6_9 109806|33153|strand:1(0...1368) (evalue:3.9e-08)
GSWNELKATVVTEHSKVSSKAEQEAASSKEAAEKLRKALAFVEDLKDQITELEAEKKEHEEQIAELKSLEDQMNQAKEYIAYQESMITSTQEESEAALKEEREKVNKLEEEILDLKNKVNESSNMIADVNRKLEETMKEKADLIQKVLKLEKSAAAALSAKSESTPVKSAKDEVQRLQSLNERLGEQLDAVETEKDELQGCLNQIQSHVVMLGKEIQDLHGTLLPEKKAGESSTLGSTGSISYEELSKYLTSLVVTWRELKVTVVTEREKTSSKSLANVAKETAEKLRIAQETLRKQSKEIDEFETEKQDLEDKIAELTSTLQTYEDEINKAKEYIAYQESQLESTHTGSEAALTEERQKVSKLEKEIGELTTQLDAARTTLQSTQSNAQELEKTLAVNETSQGELKNAYSQLQNYTLMIGKEIQDLYSTYLPDRQSAVSRTALPQGANSINQEVL
>Poteriochromella malhemensis_smc6_10 29091|15069|strand:-1(-1...782) (evalue:1.8e-07)
LRIKEEDTRTLTIERNQTIEEIESLREDRSTFVADLESKENTIAALEAEVSKLSEALSSKEIEVSQLELQLTSTVESSEGSAAELNQLRSELVSTRAAFEEKEGDIMSLQGELEAVREALSNKEQELVSAIGEMKQVIESMKEDQSTFVADLESKENTIAALEAEVSKLSEALSSKEIEVSQLELQLTSTVESSEGSAAELNQLRSELVSTRAAFEEKEGDIMSLQGELEAVREALSNKEQELVSAIGEMKQVIESMKED
>Poteriochromella malhemensis_smc6_11 88344|29598|strand:-1(-2...709) (evalue:4.339574421186213e-07)
PKETRLSLEKHIKQFKADIIEYKKEIGLKGYTMEILQERYNRAQDEYELLSSTIMKLNENYTLIENDQKQREQKWLNALKSSTNIMKRKFDHYVQKKGSSGTIKFNHRDKKLELAFQVDNNDVESKANDIRNLSGGERSFVTFSVLLALGHVIEAPFRLMDEYDVFMDNITRRLTLEALQTYAKSPDQSNRQFIVITPHEVSAVTTGPSVKVISMPEPQRMSAHGLQQQTLNQAMT
>Poteriochromella malhemensis_smc6_12 122162|35197|strand:-1(66...2079) (evalue:7.1e-07)
MKQYQELQSEYQHFQQEHHSALEAKDSLYQEFQHSSRQEIQKVEDELEELRSGYAKLQAELNEVSESKAQIEAQEEEGKQFYESEITKKEEVIKNLESKVTGITEKLKELMQKYADLKNKNIQLEKNIEGISVEREKGLQQKESDIVKIQLKMERVEQLNADLKSELQTLSDRYSENQRLLQDLKHQYQDFQAKHEQCDELHHAVQVLHREKDDIVTSYERKLLIVQKDSQESIDKLTNQLHSIQYAYEILEQKYSDDTENKQILDNYKKKAQLALKSSNETISKLTMEKETFEQRNQQLEQDNEDQRKEIDLLRTEYNELKQILEDERTLLHEKEQQLKDINQKYEQLQSMRSSHNSSFPPRPISNKKNLAMEKLNLLREHSDTSLVPFDEYLDENGGVVIADSDDSGAGSRTDQGENRSNTDSFTEISYPNVSEVQSQAHHSVSPIQPRTSSLGNTPVLDSTDDLFHFNEKYLLVKQLQEQILEMKNNLARSNSVIEELSHNLKIEKNEKNELKGKYEDLLAYINRINLYESTPLTPSKTAPVSGFGDSSTGIEKLDHDGSEKSIPATFQERTINYEYLKNCIYKYMTSNSLSEKQTLYPVIGMILQFTSKELKQIEALIQEEIKNDPANQIQSAISTISSSLDYWFSSGTTNQPHPNPSTTTQRTEG
>Poteriochromella malhemensis_smc6_13 131297|36965|strand:-1(-3...1170) (evalue:3.6e-06)
QSFYTMIRRLQDEISSLEDNMNNLRMTVDRLNKRKTNKEEDMNQINEKRAMIESQIQDLELTIQSREKSLISYREQLQEIEEQLNESKQKLDVIEPSYQEKKRLLFQQTNQLNQMKARMDSLYGKQGRSQQFTTKAERNKFLTTQINRLKDQFNKKQQSGQQIIQKVEQDTQRIKTEEEILTKLDHEQQNHVKQIEQLNHQIMEQITQRNTFQEEKKLHQREIEKLYEQLHDARQDLEKGKAQLNRSLPQHISQGLAMIETIVAEKKIRGYYGPVIDNINLKNPSFRTAVEVAAGNQLFNVIVDTDATAAILIEELEKLNAGRLTFLPLNRLKLRNVSYPENHPNVKALIDVAIDYEEEVERAIRLVFGMKLIAKDLEIATEAARQFNMD
>Poteriochromella malhemensis_smc6_14 88372|29603|strand:-1(-1...1622) (evalue:4.724017619073768e-06)
KKNLNWKIKKASMSKQKGHKRKFVDDNDETSEEDVSFEKNELSELTRTSKRQKTKNSASQPSIENSKDMLTKYEDDLYDHLSEQEELDEVNIGENSSSFNVRTNFDAGQIIKVEMKDFMCHRRFTVDLGRRLNFIVGKNGSGKSAIATALQLCLGATARSTGRGSALSTFIREGSNGPAIVRVSLVNEGADAYMPEVYGKKIIVERRIAKGTGSGGYHIYNEKDQEVTTRKEDLEKILRCFNIYVDNPCCVLTQEESKKFVHGKDTDKYEFFLKATGLFNLKEDLMKIKLDLEQALKAKQLEESKLQTKQQSVNDLLNKIKQFEKIEEMEKQIKISTAKIYWTDFRNEFDKWATKQDLVDKLTAEKESAERAYDKASKTQHLQEDETLRLQEQVEDLERQQEQLTQQLADRNRVYREAAAVLHQLTTQETNHRNQQKDEERRIKDIDFELKQKRDIMMRTANADQRQKAEKIEKLEQLMENLRHQEKDLRDKVQETSQHLQRLNEEKQQARHVMDAAEETIRRTTEHIQSIRSSSNNRAA
>Poteriochromella malhemensis_smc6_15 60239|24004|strand:1(866...1183) (evalue:6.2e-06)
SEELGNSSNFGQQGICDNRPLLFFFELFEYFIQTITPIMFIQEIIIDGFKSYAQKTVVSGFDPQFNAITGLNGSGKSNILDSICFVLGITNLSQVRVGNLQELVY
>Poteriochromella malhemensis_smc6_16 122154|35196|strand:-1(1063...4306) (evalue:1.2e-05)
VSCLERNSSSSQKMFGGIGSLGDLNSTFASFTNALSLDNLQGNENPDLAKPATAEEVKTESSLPLPEAAAPKASKGHSRIFYEQKIVELQNILDTQQQENQILKERYKELEEEIYHKNKSPPSRDDDRTFEIESLKQIIEALREENTSIKQEKQQLTQKNRQLIEEKKALEAKFTELTLTPVKPPKSQLQSEIGINTDDETPPSPMPFLSSPSLVTPVKGAEIIPSNDLDVSINQQLQQSQDENKKLLRRINKWKNIEKEMQEKIQQLQQSQEHLQFQLNKQNEQHEQVLAQSNNESQRVYEELKESYEEKVRNLSQKEEELKQKEDLYLRQIKQMDSRLQELESDRSESEKLEGLMKQYQELQSEYQHFQQEHHSALEAKDSLYQEFQHSSRQEIQKVEDELEELRSGYAKLQAELNEVSESKAQIEAQEEEGKQFYESEITKKEEVIKNLESKVTGITEKLKELMQKYADLKNKNIQLEKNIEGISMEREKGLQQKESDIVKIQLKMERVEQLNADLKSELQTLSDRYSENQRLLQDLKHQYQDFQAKHEQCDELHHAVQVLHREKDDIVTSYERKLLIVQKDSQESIDKLTNQLHSIQYAYEILEQKYSDDTENKQILDNYKKKAQLALKSSNETISKLTMEKETFEQRNQQLEQDNEDQRKEIDLLRTEYNELKQILEDERTLLHEKEQQLKDINQKYEQLQSMRSSHNSSFPPRPISNKKNLAMEKLNLLREHSDTSLVPFDEYLDENGGVVIADSDDSGAGSRTDQGENRSNTDSFTEISYPNVSEVQSQAHHSVSPIQPRTSSLGNTPVLDSTDDLFHFNEKYLLVKQLQEQILEMKNNLARSNSVIEELSHNLKIEKNEKNELKGKYEDLLAYINRINRYQSTPATPSNTAGMSPAMSISNISGVMDSSTGVGKTGSHDGSEKSTSANLQERTINYEYLKNCIYKYMTSNSLSEKQRLYPVIGMILQFTSKELKQIEALIQEEIQNDPTDQIQSAISTISSSLDYWFSSGATNPPHPNPTSQNPSHRKQTLIFVFSVFFKSLNDEALINSTQLTKERAMGFVGEVYLQDVEK
>Poteriochromella malhemensis_smc6_17 97115|31144|strand:1(0...1641) (evalue:1.5628077507369565e-05)
IIEFNGRKSRYAPNAPPSTASFVVTPKGLITAGSGGDDTSIEDLRREYQEKKHRYDLESERLSAELMKEETLFSQFQTEALGMKNQIQDLMKKLKLPQQLEAVMVNLKKSIKDLEKRLTVDSSNQKKEKQQQYASSVDQLLNHLEGMTTDIEAFTQQRMNRRVFQTMKQLVQSQFEEKQSQLKKKEKDIEVLKKQKEILQRELDKVERELEEATMTLKDIMDRESPGNRDYFINVIFPRIMDECPETTREEIEDRIVEIEAQIKAIIDNPEVVERYQDLERDYEKASKELEIAEKEYLSAETTLQQRSEHWLNTVQTITQKLNNLFSAYMRGLGFDGEVVLRPIGRFIDYEMQLRVTFREGAPCTDLSGARHSGGERAVSTIMFLMALQQMTSSPFRVVDEINQGMDERNERLVFDRVVKSCCEDSLSPQYFLVTPKLLQGLRCLDHPQVTVLLIWNGPGIQEKWNLSTIVRNLKRKKGVMDEEEEDDDVAELENRPNILKRKERKTASTPVKQEAQPTLKYLKAGKQKVIFNRQLSNQPKYGLLR
>Poteriochromella malhemensis_smc6_18 26497|14020|strand:1(2...1487) (evalue:1.9e-05)
QVIQDDEHSEDEYEVVSGSQFTVSRFAYADGESKYFVNDKKSSFSEVGQLLRSYQIDLDNNRFLILQGEVEQIAMMKPKGAAPNEEGLLEYLEDIIGSNIFLEKIEQAGKQLEEINEVRVERVQRLKTAERERDNLSDSKIEVEMYLQKENDIRQKKNLVYQHNLMLSQDKLSALMQKLGEAQEKLSAKRSQMKEMDDHFHLLEKEYEARKKQYASLEKDLLSSSTQYDSLERKDVKVTEEMKHCKVNMKKAQGNLQRDQKKVEEIKPELETLRTQIEKYRATFQEFERSKNEAEAELTQLMESLHDETKELRAQLETEKIALSEAEKSVASLQAQKDLVENAIELIESRPKGVLKTIESLEEKLNKLLADKQSDERQLQEIAQFEATVVQKTLVKLQQEIAEVERREQDLAESVRSLLMTIETQKAALLNQQTAKQGNKIVQALIQATKHHGPLSKAGVRGRLGDLARIPAEYDVAITTACGMLDYIVVDSIA
>Poteriochromella malhemensis_smc6_19 28321|14740|strand:1(1969...3832) (evalue:2.3e-05)
NRRVYHFKTIQTNYQNNTNHLNMGDTGNVDPRQLELQQLQKEYRNMEINRRAYAEESQSILRTQQTTIDKLRKDNDAIKNDIALIMRGNNKAITAEQQEAIQILNEQGEKYLQSIEFEKKNIETMEEQIQVMKAKVLQQRKSMGGVNASRENYLMIQKQIRILENRLDKSLIKFNESSAQNKDLRNQIDDLRRERVVFENIYRKMEKDLQEKKRLMAEIIEMSNQAYEQRDAYQMEIAAIEQANRKETEEFDEQMLTLSRLLDTDLSLPTPSSSLGQRSKSLVRLNSAKASLLSPGRTRSGGAVGFGGLSPQPSMTSVGPGPTGNGSALPMSPNNNPNNNNAEVDFRERAQNFEEAFNKIRIATGINDIDELVQTFIKNEEHNFSLFNYVNEQNNEIEKYEEQITQLREEEMKYAQESGNDVNQHKEILKDLENKLQSTDAMAEKYELRCQDLSRIIESLKRGMQSIISKLDWDSGEDLQANTAGNSTPTLHASGSVGNNLTSTAATGANSIPTITEVNMVNYLGILEKKTVQLLHQYHQVQQLLLSNAGSKSSALDVLHGSHPAISADPNAHGEGDKNLQSLVTVLGAGPKIPMGQDHLHVNPPKADDYRSDEDDDEDED
>Poteriochromella malhemensis_smc6_20 88346|29599|strand:1(2...737) (evalue:2.3e-05)
TLIRYIYGNQSSEVSRYPFRNILNADTTAMVEAAIRTKEAKELEAVDARRHFEQMNQQIGASLKALSQYKQSVSETTKEIQTYQRQKEAIQDELQDINAINSMDLSPLELEKEDHLRVIQHVQSNLKQIEIDIEQANAEVNQAKKLKEEIDRSKAKILQGIQKLSEKITSTINDREQAKRRIEVMKHRYEEKKQQLQQEEEQLNQLNEFIDTKRQDAIQQTSALLGDDSEEWGFNPDKLSPKETR
>Poteriochromella malhemensis_smc6_21 88349|29600|strand:-1(-2...508) (evalue:4.019064802818185e-05)
NNRAAAIADYMPRLIQQMGEVRFEEEVAGPIGARVTMKEGYERDWGRAVERALGPYLRSFVTTNLRDRNLISNLQQKSDRSRGVPVYTQHRSSRYQVESMPSGVLTVADVVNIPDDIVFNCLVDQLSIDRIILARDENEVLQRFVVQRNGRDALDFDATSAITADGTLI
>Poteriochromella malhemensis_smc6_22 63071|24628|strand:1(0...1652) (evalue:4.362573333333334e-05)
KISSILQALHTLENNKHHLQLLDERHMKEIITKRRLIYNLQSNIQEYQKNRDITENEIETLTKTIQNYEEELDLPLHSNLTEAERNELQTLEDQQKQVSHQVDILKKEVVMLENSREEIETNIQTNLQKRKEELEYLLSDTATTVTTVTTTTVAEEAAAPSSGRKGKRGAPGAAPATTTTTTTTTSFRDFPAELASLRTEYESLERVLETTRNDYQEIMNNILSKSSQLNKYEIEVENKREQEKQYHDQLNEINNALGKLYTKKEVLQSSLETRQRSIRDLGSIPQKEQDEFKSYSEKQLTKRLNEVTGQLKKFAHVNRKALDQFLSFHEQRESLLKRKEEMVRDTKAIEELIQSLDMQKDEAINRTFTSVSQHFADVFQELVPNGYGKLIMKTVLEEAGDSEEEVEEEEGKKEKASNKKKGKKASSSPSISGSNGNGPTEDHVLNEEGSATAGGRVLSLPVDSYRGIQVIVSFNKSTGEQFSMQQLSGGQKALVALALIFSIQRCDPAPFYLFDEIDQALDTNYRKAVANLIYRQANSEESLAQFITTT
>Poteriochromella malhemensis_smc6_23 68079|25734|strand:-1(48...3057) (evalue:6.1e-05)
ASNVATVSAANVQFALTSFHGPKPITGMDVAVRKPLILTCSKDNTLRLWNFKDHVLELSKNFPEEMSSVALHPTGLHCAVGFTDKVRVYHILVDDLRVCMEVPIKSCRECRFNTGGNFFAAANGNAIIVFDFYTGEKIADLRGHNSKVRALHWMPSGCHLLSCGLDGAIYLWALDGAKRIGEFVQKGTMYTSVVNTSNSIMVVGNDRSLRELSSPDLAPTKLHDAGLILTNITVTLRMSVLFASTFEYAKPGNIRAYPYPLTGDFDDYPCTNSQIVRMRLTFDENFLVVADEHGCIVVMEVRGRQDRFQRSSATSYPDLISLPEWSDEVIVTRGELEDCNTNVAELKTKVQELKLTNEYQLKLKDMNHVEKLKETTDKYTQELEIAKSRFEMLQEVRVDYEIEAIEKLKYMEEIHQNNIQNLETSYQTQIMELVDKYQKLLRERDAQIERLDDQRQQLVKTHERYVDELTTDFDDKLHDDHQLRVNLEEEKNDLQRELTETQNQLEDDIDIEIENMKKRYEDKLSASREMTLKYKGENGIMKKKAILLTRDIEDQKEEMKNLYNKEKELHDSIKILEKEISLHKKEIKNRDLTIGEKEKRIYELKKKNQELEKFKFVLDYKIRELKQQIEPRQMEIMAMREKIKQMDEELEKYHKSNASLDTLIGELRNKIDELQAEVKTKRMTAKQLENTIDHCRSEVQAAMNHIQTPAMLVPAVQRIVQLYGSTQTIKPRIDPEVENEYNRHREFLQRSIAELKQALEQGSNQHMIINHQIREKNMTLIQEINNQREQNRLVKNHVQAEIGKIRHILQSMTLKKEKFSKLKGNNTNNNNQDKDSNNNGYVGSSIPPQQDVSGLLQSFLNHGNDNESLEFMDPSEILDKNKKRILVLKRFIDELQVKNQQKMLAKGLPPIVNINDNTGLIKKAPNTTAVGISLPPITSGGTVFTDNMDASTAIDLEESSPVPPDYNRDKPGKTYATEYQSPRLENPSENIQLYYIIQEVLS
>Poteriochromella malhemensis_smc6_24 912|1088|strand:-1(63...651) (evalue:7.3e-05)
REENPDAIVARVFPLTKIVPVPKKEEKPKPKPKPKVEEKPCVRPDCAARKEKLGELKGENKGLRMRVEALANRLETTRNKISLTDKSIIMAEEKNDSLNGQIEEARNRIAQMEQNVDKAEVLNQALRRQLQALQQEIENVKSETKNQQQQLQELLEDKTERKIVFSKDHSHRDPKMAGEVSVLKFPGEEYDSDQF
>Poteriochromella malhemensis_smc6_25 62308|24461|strand:1(24...3519) (evalue:8.5e-05)
EITSKNSYTILSLMISKLGNLIGGATATATVTPEVDSTELLDAKIEENERVKPAASPRPEKEKSSKSNGEKGTKKKDGVDADLTSEISESEDLEPVEVLLQFIPYYGQGDPANDSLVRSTLTSLSVEDIDSKDEYGNTLLLLACQYRCEDLVRIMLNKGANPNAVNLSGACCLHFACYRESASYNIAKILLQNGANPDIAESSFGCTPLHYCAGNGDIEFCKLILSYGAQINAYDSYNYTCVDYAREAGFNEVADFLQQRLEKFNSQNQLRTGFGSSKNLKPKGLQSAYDDMNEWESHFDPDTGGKYYINLRTGECLWESELKQRLINSQQAQVLQRTSSMRTGPASSITQNESILGEKEKAKLAQISLISQATQATLVIFFTKFDPTRLPEVENLMQQYKGKEVDLANELKERYKPSENDTEFTGLFNKAKELKKLYVQGTSDEIVSDVTRIDPLVIQDLVQEARKKFESQLDEETTILKKKFETQLEEERTSYRSAISEKEGLIVKLQTELEGLSKDKLTKEGEIVDMKNKLNNVQSSGGQEVEKLEKELTALRDENTELKKQIGTLQEQLNYEQDKLKSLELTLQNLTAGKEELIAREKAAAEERALQQRAREEAFNNQLHELEAKNKEKELRMKSDFNQSKNEWFRKEQELGDTLDQVKKVKDHEIDSLRKELADRKSQFAQEISSALMQVEDFKRLSEDASKRAEEAEQFQKMVQDELAEAKVIQKYNAQLHKDLLREQLARKKLHNDMEDLKGKIRVYVRIRPMSNSERERGSQEAIFKDGKMTVMLKGLGGPDNKKFYDFDQVFAGTEGNSQVDVFKDTKHLIMSVIDGYNVCIFAYGQTGAGKSYTMIGSADIGSCLSESGEFDEHAGITPRAVSELFRLLNERTAQVEAIVEVQMFQLYRDGLEDLLKEKRRKKKDEDEKPDPPLKVTLAEHSPTGLVYVDGAETMTAKSPSEVMRIFAKGSARRTTASTQMNAESSRSHLICSLVVKLTNRRSGTQTVGKLTLVDLAGSERVDKSGASGEQLKEAQSINKSLSALGDVIAALTTNQQHVPYRNHPLTMLMSDSIGGNAKTLMFVNTSPADYNLQESNNSLAFANRCKDITNMVAAGPGVQAAQMNALKKELAKLKKGGGGAKGMTTLERPDTAAGGRKNQNTQE
>Poteriochromella malhemensis_smc6_26 78048|27619|strand:1(0...1557) (evalue:9.3e-05)
DDKAGAPTFGFGGAAPAAPAFGAAGSTPSFSAAGATPAFGAAGKTPSFSAAPAPSTKADDKPSFSFSAPAAKADDKSGIPAFGGAAKPSFGLTTPAATTPAATTSALSFSLPATKDTTSTTKPAETSGTSFSFGGATTTATTTAPAATAPASTFSFGGTDSSKTSTAPAFSLPTASDKTSTGAKNDDKPAAALSFGAKPAGDATAAPASAGFSFGATPAPAAKTEEAKKDDKAAAPASTGFSFGATPGATTTTPATTATTGSTTAAATTATTTDTKTAPPAEYASLDVKTVVQKWYKELAQDAKDYERQAHKVNIWDRQLRENQKILESLVDNVHKIMINQSDLRSSCESIEAFQQNLESDLDNLSDNLDREIENLQLQEPTEDDYERERTCTLVENLDQALSQMEENLKKISNDYNTTSDGLSQKSGDIFSNNDLGPIAQIVSILNRHHESLAWLDERSRDLQQEIDIISKQLNQGTKNQISIVSCDYKMIFAYYVYFPPFPFYLFISFFFLEPLKA
>Poteriochromella malhemensis_smc6_27 124172|35533|strand:-1(1039...3148) (evalue:0.00013)
AIGNREVFSLRTIRKRNLCTPIPYSVFSGFSWRQRSNYVNFTMFKHGFGTSAVKYQFTIDLKEVILPDMFDEFDGTETLCIAFERKNKGLSYTEEKKISLNDNDEIVADFTNESFTSDVTLYRDKSGFVREKTGTLTLLQRKYGTSGSTREAFKAIGMAHIPFHQFTDNQAHQKELFFGGIVSHSARIVCVIAGVAKDGGQPINPSGTNDPDDGDSLASKSLTSTASQLNHNSTSFSTKPTDPSSVTTVAKTNVPFTLGASSSNTTTSTTKSSSTFFSLNKNGRHNEDKEKDTIQTQSMLSFHSSDDAKFENSFLYQNMKRRVEELEDSMLASAEIMDFDKAKIKELTQHVHDIESENDSLKQQSNDLHFQMEHLQTDYEILMRENESLKATIAKYTLEGGKLQSLLQKATDELNIQQDAKFKLEQLLKEKNDECEDLLAELIKTKVAVGDLNGELDETKKQLRILRGGGRGGSAPAASVGGGGGASAPRGPGEMTDRRPPQLQSNGAPRERVPSSDMGNRPAPPSNSQPYNNPQYSTPNYNNNPGPAQGRQRQGVSSTDYYMNNGNYTPSVGNNNGYNPNTTQSGYNSNNPAQNGYNPNQNVTSSGRGGPGGAGPDYYSYNNSSNNNMNGSSSRPSISQPPPAPASSSRAFIPSQGYGNPTPSQSQSTNSNGNSFTSSIKRGFGGWQDSIIVRSTSFSLIS
>Poteriochromella malhemensis_smc6_28 91501|30149|strand:1(2...2753) (evalue:0.00017)
AYDQYEEILQNIGVLVKVRNFLVFQGDVESIASKSPMELTKLLEHICGSDIYATEYEQLRKKKEEADESAIFAISKKKMFLSQLREVKLQKDEAELFQTKQKELQDYKTNQILWQLYQSQDIIIQHQTNITEHQEEMKEYDQELTNIQKNLNKLKLDANQSNTLYNKSDKAIQQTKQEKEKLESKLLPLHNKIILLKKRINENQGYEKKLKEKLNQKDSLLKTLKQQMNEMENQLNDLKTSLNEGSGSSSGGNGGSGGGALKLTEEQRHTYSALKEKATSISSSQKLQLSSMEMEYKSLQQQYTLHQNQFDAITKESNMITNTLNDYQQRREQLINNIKSYDEELHRIQYDNKGLSESIEHALHKSQELKHQLKGIDEKLLLLGDQRRKTKQEQEINAGIESMQSLFKGVYGKLSDLFRPIQQKYSKALTVAGGKLMDAIVVENKYIAQECIRYVKENRIGVFTFLPLDTIQVPNFPDRLRRIDPVHYHPCIDLIEVYEERFRPAVLYALETTLIADNLDYARQLSFDKGENVKIVTLKGQIISRSGAMTGGSLKQQITDRWEEKEYDNLKLKKRQLEEELQIYETTLEKRRLLHEFQERQRQYDARKEFCVKEIKVLEERIHSMQLQLTDKQKQIAQYQKEIESYQREINKMKQSITTLQQQIIDSEKDLFLEFSASIGVENILVYEQQMEEQQQLLQDEFVRLSKQYSSLKAQYDYERKQNISIELKQLQTEITQHQNQLEKMNNEEETIQKQLKQINDKLNELLLQYQQYSKEKNDIHDKLMKEKKDMMDINQKRENLLKKITSDEIIIERNRAELLQIIKQTIQFNEVTLPLVNKISDKDKSDWILDFSALIEIEPSLPTQLEGKYLNLMAFSNQYPDVDTSKLSNVDKEIQQKITALVNELETMKPNLHAAE
>Poteriochromella malhemensis_smc6_29 124159|35532|strand:-1(1039...3136) (evalue:0.00017)
AIGNREVFSLRTIRKRNLCTPIPYSVFSGFSWRQRSNYVNFTMFKHGFGTSAVKYQFTIDLKEVILPDMFDEFDGTETLCIAFERKNKGLSYTEEKKISLNDNDEIVADFTNESFTSDVTLYRDKSGFVREKTGTLTLLQRKYGTSGSTREAFKAIGMAHIPFHQFTDNQAHQKELFFGGIVSHSARIVCVIAGVAKDGGQPINASGTNDPDDGDSLASKSLTSTASQLNHNSAKPTDPSSVTTVAKTNVPFTLGASSSNTTTSTTKSSSTFFSLNKNGRHNEDKEKDTIQTQSMLSFHSSDDAKFENSFLYQNMKRRVEELEDSMLASAEIMDFDKAKIKELTQHVHDIESENDSLKQQSNDLHFQMEHLQTDYEILMRENESLKATIAKYTLEGGKLQSLLQKATDELNIQQDAKFKLEQLLKEKNDECEDLLAELIKTKVAVGDLNGELDETKKQLRILRGGGRGGSAPAASVGGGGGASAPRGPGEMTDRRPPQLQSNGAPRERVPSSDMGNRPAPPSNSQPYNNPQYSTPNYNNNPGPAQGRQRQGVSSTDYYMNNGNYTPSVGNNNGYNPNTTQSGYNSNNPAQNGYNPNQNVTSSGRGGPGGAGPDYYSYNNSSNNNMNGSSSRPSISQPPPAPASSSRAFIPSQGYGNPTPSQSQSTNSNGNSFTSSIKRGFGGWQDSIIVRSTSFSLIS
>Poteriochromella malhemensis_smc6_30 16840|9044|strand:1(1...1294) (evalue:0.00019)
SGGDDAELRNSLDAMKAATKKTVAAHEQAVEIGGKAYSSLQGIKQRLATDRIALEATVANAIAANNESNTKLELISQEIFQLQEQIRQLTQRLQEAQQSTSSTQSRVAKAQEEKQQLLRDIDQLLKQLDHSQSDSLALTDKLSAAERDAGRLEAENKALNLSATSLRNNSAALAQENDELRRIASSLRERVGSASSAKQNISTRLTLATDKVTSLQTTNQQLHVTVQQETKKQEVLKEEHRALLNDVTPSSSSSGPAVAVSPRFEEDSLAFVSTKTLASSTTSNTFDDTDDPFGGFDTDNKSVGTGFVKLEEETVVSTKSTVSPVPVVPVAPAVSPAPARSPVPAPAPVVATAPSTVSTAFDTSDPFGGFGDVSNAPLTSSTTAEDPFESAFSGSDVADPFGGDAGFDSLKSTDKLSAVASPVGAVDPFGG
>Poteriochromella malhemensis_smc6_31 58104|23495|strand:-1(-1...1367) (evalue:0.0002)
IQQVTNDQESSLDDLKLKYQLLQNECTELLESLETSESEKEELTIKYKTLEKEKFEMISLHLEKIQKNEEFIKDLKEKIQLLSQELEETKEKEEELKKNQSQFNDIEIQKQHFNHFKEQILAMTTRLFEDQTSSSLTSLEDRFEQTKNHLFINYQLSIDEITSLRETITELYQNTQTLQDKLQEKEGLAKHYYSEIKQIQQQYDQILHDKKEEYEELQEKYDQLSSQSSLYSTNQTSLQRDLQVLQGKYQTLEQDYSKFRDIISAQQSEIRDYEEKVNQKEEEIKKLRQSNYLESTLTLQQNEMKRLKTIHEKEAVSLRQRDQELQELKSLLSSRTGELEGCKISLRDLKDDISSYKKEIQELNDEISRLRKGRGLMSDGIASLSNSSTPNNNTSNNDEEKEKYAKLLQRIVSNLQQSAYWKTIQYGQWNNNTNTHLYSPSTNNSKTATSLLTAP
>Poteriochromella malhemensis_smc6_32 23416|12951|strand:-1(-3...840) (evalue:0.00023)
SNSTALPTSNNPNEFFDEFGLFDEVQSLRTKLTAKDHTINNLKDEINRLKSNNIELSTIKEDMESLEKQYEELKEYNHSLSDIYDETMEKLANTLESMNLMKTDYTLKLDANKSELQLLTNNMDKLVKQNTILVNKLTDCEEIINKYEKDTLRKNNEINSNENTIQSKEKKIQQLEEKLLQLEDNHHLFVKESESKEKEWNEIQTTLTNKLNKSDDLNKQLEEKCQSLEEQLKEIPILKKKLLQSENEVKELDGKYTNLEKEFQSLESESRSLQSQCQLL
>Poteriochromella malhemensis_smc6_33 91517|30151|strand:1(1...691) (evalue:0.0002397568297882353)
NLHAAEKFDDVMTKVHESSNELENCKDLVNQYALQFEEVRSQRLQLFNDCFDHINQTLSDIYRDLTKSSKHPLGGKAYFTLENREEPFLEGIRYTAMPPMKRFRDMEQLSGGEKTMAALALLFSIHSYRQAPFFVLDEVDAALDNVNVKKICSYMKQRSKEFQCVVISLKDIFFEHAEALIGVYRADDQEMACSKTLTLLLKNYPESFQEDEDEEEKEEELEGIAAQAQG
>Poteriochromella malhemensis_smc6_34 127206|35991|strand:1(1...1092) (evalue:0.00024)
AENTALKADLLKAVQRNDECSRLTESLRVSEEERIRENNRFEAKYKEILALQQSAAEKYAEEVASLHENLRIVKGENSDLEELQESVTRLTEEKQLVEQFLVRERESCLTLSNQLKQKEKELSEMQLQTESMEDLKTKLEALKTKLKAVLSSPAPEADQITQKLREEVEQLRLTCHQLEEAASADRKKQEEEVKQLREEVDRLENSNKIIKEAEDQVRAELNALNHRYQAESAEWKTCEENRDELKHHLTLKDEEIEKLRCTVDEKDALLKEKQVQSDEGAKEIVTLREQLDDQSSQLSLLKKEITQNQEKSLAERKSLEDEVKSLQEEVSRLTNDFGGKNDAKERELLNERQLAELELCKAE
>Poteriochromella malhemensis_smc6_35 14991|7778|strand:1(1...1657) (evalue:0.0002902780125)
TKRRELDELDALMTRNSPQLKTLQSRVNILQRDILAVGGMKLTKLQSKIDSYNQQMEMVGKAISSKETEENGLVKSSEKLGAAIAKSEQDLLKHETKLQQLEQEKKEMEADVKAMTEAMETSKQQLSAMESELKQKAAEYNELKEKNNQLKSMEVDLSMEIEKLQHEKKELDGQVKYWQKELETLRQVYSSEIKEIMTTITNIYVSNNLPVSEMNASFSVLGAAQSSSSSSKQNTRDRSADRMDVEEAEGEAETEGAKNPFGLEELPVLSSSDLEAISVDEVKREINLLEAERNKLKGNVNMNALIDFFKKEVNYRLKLKDLEAINEQRNTVRKEYDHYRKQRLEMFLNGFGQISLKLKEMYQMITLGGDAELELIDSLDPFSEGIAFSVRPPKKSWKQISNLSGGEKTLSSLALVFALHYYKPTPLYVMDEIDAALDFKNVSIVANYIKERTKDAQFIIISLRNNMFELADRLIGIYKTFDMTKSVTINPKKFSVPSDHSEAEENHSDAMKGKGKTTATTESKPLSDRTNLVKASKQGSTNYERLYYDML
>Poteriochromella malhemensis_smc6_36 14987|7777|strand:1(1...1657) (evalue:0.0002902780125)
TKRRELDELDALMTRNSPQLKTLQSRVNILQRDILAVGGMKLTKLQSKIDSYNQQMEMVGKAISSKETEENGLVKSSEKLGAAIAKSEQDLLKHETKLQQLEQEKKEMEADVKAMTEAMETSKQQLSAMESELKQKAAEYNELKEKNNQLKSMEVDLSMEIEKLQHEKKELDGQVKYWQKELETLRQVYSSEIKEIMTTITNIYVSNNLPVSEMNASFSVLGAAQSSSSSSKQNTRDRSADRMDVEEAEGEAETEGAKNPFGLEELPVLSSSDLEAISVDEVKREINLLEAERNKLKGNVNMNALIDFFKKEVNYRLKLKDLEAINEQRNTVRKEYDHYRKQRLEMFLNGFGQISLKLKEMYQMITLGGDAELELIDSLDPFSEGIAFSVRPPKKSWKQISNLSGGEKTLSSLALVFALHYYKPTPLYVMDEIDAALDFKNVSIVANYIKERTKDAQFIIISLRNNMFELADRLIGIYKTFDMTKSVTINPKKFSVPSDHSEAEENHSDAMKGKGKTTATTESKPLSDRTNLVKASKQGSTNYERLYYDML
>Poteriochromella malhemensis_smc6_37 131273|36955|strand:-1(-1...383) (evalue:0.00031)
FFLTFNSGKIKMIDSLQSEIAEIEDEITMTETEITEAIQNLKELEQNIKKTKAKIEEFEAHDRTPPEQQELIGLRALWKSFNDRSTQLEANSTELKHSLKDLKKRRKELFAKSSEQKQEGSWRIPKR
>Poteriochromella malhemensis_smc6_38 50503|21708|strand:1(1...1484) (evalue:0.00033)
LHGKGANLFVGLPRIGNGDASSSDRDQINNLQKRIKDLEKENYRLNHHISQAEQTLKNYRDVYGSIPSDPVKSNPPAKISNVQVINKENLTSAEANLTQATAQLQSQLQALEKQLKDSQQRNQDLTQENQKQSNQIKELQSQSRQVEALQQQIKQLQSQHDKDEQQITQLKDEIIQYKMRVASLSSPVKSSRASSNDHKHFIKLLQTSLHQLREEYQSTKRTAQDEMISIQSYANDRIEQLQNYFSLILQTASQTIQHQKSEHIVFKVETERTISELQEKIRQLETVASQKPIIKSPLKVAKAEIALSPIKISNDVADVSADDGTNEVETLKRRSQEYQEKIVKTSQAITSLSGLHLAEIKSIKHLAHIRELIRVAKEREQAIDKDRMIIEIKQLKEVQNVLTFALKTAEQSLSESQPQVVAKLIEGRSKRIKLIEQTYKGKLKDIEQRSLETCSVNSSHLEVFQSKAIENQQSAENMTKQATDELLILLKANT
>Poteriochromella malhemensis_smc6_39 13744|7184|strand:-1(-2...400) (evalue:0.00069)
IRYSLVIEKIEPLQAELEEEIMKLEQSQKRLKRCEEELKEIDDRIAAMKKEFASRTAEAERLKNNLKIAGTTLDKAEKLIGQLSGEQHRWKAQAGQLRSDLSKLPMKMLLAAGFATYLAKTPEDVRATMITKW
>Poteriochromella malhemensis_smc6_40 99856|31611|strand:-1(237...1584) (evalue:0.00073)
SHGNVHPVENDPEIHLPMVMVQEFQRLASTVNIDYYDFQELLGLSSEGAQDITTSSFSYFISEVVRKIVRLQSQPHGGGGGDGDYEYDETEIHRKKKKDQIKKHEKKLLSKVTILDEDIQKHLTVINQQQQGINNHKNENKIINQSKLMKNYYKEKQQKHILEEFIESQNKKIKILILHIEKLVKTLKIESNKKIKISEEYHILRKEEIQLKDTIHKQNQIHSIQSRAIEELKAGSKVLEDQLKLMDEKYLELRNKLDYARYVSGKKIKKAEKTASELRVKYAMLGSVVPLDSLPMPSSSSMSYHSGNYDGMSVGTFSHDGHSESFRPLTNGGTSAPPSAFVKHPTMRRGLSKLHLNTDMSVTGGVDGVPTMTTATTFNTAKSSISLDDVLEKIRVQHQGSKNDWTEDKVRKLVAKHQIKQKQLVQYMTLSFLFRYDVFLFFLSFCMV
>Poteriochromella malhemensis_smc6_41 91509|30150|strand:1(2...2390) (evalue:0.00074)
ILPNIKTNITEHQEEMKEYDQELTNIQKNLNKLKLDANQSNTLYNKSDKAIQQTKQEKEKLESKLLPLHNKIILLKKRINENQGYEKKLKEKLNQKDSLLKTLKQQMNEMENQLNDLKTSLNEGSGSSSGGNGGSGGGALKLTEEQRHTYSALKEKATSISSSQKLQLSSMEMEYKSLQQQYTLHQNQFDAITKESNMITNTLNDYQQRREQLINNIKSYDEELHRIQYDNKGLSESIEHALHKSQELKHQLKGIDEKLLLLGDQRRKTKQEQEINAGIESMQSLFKGVYGKLSDLFRPIQQKYSKALTVAGGKLMDAIVVENKYIAQECIRYVKENRIGVFTFLPLDTIQVPNFPDRLRRIDPVHYHPCIDLIEVYEERFRPAVLYALETTLIADNLDYARQLSFDKGENVKIVTLKGQIISRSGAMTGGSLKQQITDRWEEKEYDNLKLKKRQLEEELQIYETTLEKRRLLHEFQERQRQYDARKEFCVKEIKVLEERIHSMQLQLTDKQKQIAQYQKEIESYQREINKMKQSITTLQQQIIDSEKDLFLEFSASIGVENILVYEQQMEEQQQLLQDEFVRLSKQYSSLKAQYDYERKQNISIELKQLQTEITQHQNQLEKMNNEEETIQKQLKQINDKLNELLLQYQQYSKEKNDIHDKLMKEKKDMMDINQKRENLLKKITSDEIIIERNRAELLQIIKQTIQFNEVTLPLVNKISDKDKSDWILDFSALIEIEPSLPTQLEGKYLNLMAFSNQYPDVDTSKLSNVDKEIQQKITALVNELETMKPNLHAAE
>Poteriochromella malhemensis_smc6_42 109812|33154|strand:1(0...1386) (evalue:0.00095)
GSWNELKASIVAEHSKVSSKAEQEAASSKETAEKLRKALAFVEDLKDQITELEAEKKEHEEQIAELKSLEDQMNQAKEYIAYQESMITSTQEESEAALKEEREKVNKLEEEISEITDHLTEVQRENAGLKEGLQQQSKLNSKAETLEEKLTASQAAQQELESSYNQLQSYTLMIGKEIQDLYTTYLPDRQSPVSRFVSVSVPMKQDVLQQYFTALIGSWKELKASITTEHNKMSTKAQQEVSTSKEITERLKQTLLQLNEARKEKEECAEQIIELNSTIKSLEDQMTQAKEYLAYQESVIESNQEESETALREERDKVNKLEEEIAEMTKQLDDARTGHQSSHSTTQILEKKLMASESAQEALKNSHSQLQNCTLMIGKEIQDLYSTYLPDRQSAVSKTALPQGANSINQEVLTKYFTALMSRWNLLKATIIVEHSKVKQSKKQQVRGRQQRSYERYWSLQK
