# Supplementary material for: Putatively asexual chrysophytes have meiotic genes: evidence from transcriptomic data
Source: PeerJ. 2019 Jan 16;6:e5894. doi: 10.7717/peerj.5894 (PMC6339481; doi:10.7717/peerj.5894)
Supplement: Supplemental Information 1 — Identified loci are in FASTA format. [file peerj-07-5894-s001.zip › supplementary_material/Poterioochromonas malhamensis/fen1.fasta.fasta]

>Poteriochromella malhemensis_fen1_1 130223|36572|strand:1(83...1160) (evalue:7.074029e-15)
YSLILLFFVEKMSSFKHQPFELDFQFGHYSDATHVNGTSMLQLYHHYPQISSFYTQFEKDYDPIPLLHTMIYNYYLVPVVAVVAYLLFCYYGQIYMKDRKPFDLVGPLAWWNLGLSLFSTYGVIRTVPHLLHRIATKPFEECVCESVYSAYGGGACGLAVVLFILSKIPELGDTVFIVLRKKPLIFLHWYHHVTVLLYCWNSYVTKAAAGLWFVAMNYTVHAVMYFYFYLQAVKKVPKWFPTWIITMMQITQMIIGCVIVGASCYYYLYGGSIYAPGQCQNALSNLTAGLAIYGSYLYLFVEFAVGKFIFGDAHKKEKKPKKSDQEFCQLFLQVIDLFTSVRIQAEIQCRATFFLTCV
>Poteriochromella malhemensis_fen1_2 59874|23912|strand:1(388...1344) (evalue:8.64632e-15)
LLAKFYYWKKIMSNAAVIVRTIKEFYELHRYDQLFPNDPTSPPALQGGDWLYSWFAHPRVPFLAVFAYLLLSKKFFGFIRDVFKVQPKGPALQWTTIIHSAILAVYSAWTCYNTGKIVLPLIAQNGLYATLCDTSGDVWFKEGLGFWVAHFYLSKFYEFIDTWIITLKGREPIFLQTYHHAGIVIFMWGFTVTAATAGALITTLFNSFIHTLMYTYYTLAAFGYSSPLKHYLTQAQMIQFIVGIAITVPTVFMDQCVNPAQTVVIVGIQLYAVILIYLFYDFYQKSYTKKGFTDSPSSSKKSNQKQQRSYVGQSGKWQ
>Poteriochromella malhemensis_fen1_3 59883|23914|strand:1(1...1149) (evalue:9.751375e-15)
KARLLKIITPLKQPTTSLIVGQYHPQRYINRQIDSLIACKVIISYSFILFYSYYFDSFCCCCCFFVCRFYYWKKIMSNAAVIVRTIKEFYELHRYDQLFPNDPTSPPALQGGDWLYSWFAHPRVPFLAVFAYLLLSKKFFGFIRDVFKVQPKGPALQWTTIIHSAILAVYSAWTCYNTGKIVLPLIAQNGLYATLCDTSGDVWFKEGLGFWVAHFYLSKFYEFIDTWIITLKGREPIFLQTYHHAGIVIFMWGFTVTAATAGALITTLFNSFIHTLMYTYYTLAAFGYSSPLKHYLTQAQMIQFIVGIAITVPTVFMDQCVNPAQTVVIVGIQLYAVILIYLFYDFYQKSYTKKGFTDSPSSSKKSNQKQQRSYVGQSGKWQ
>Poteriochromella malhemensis_fen1_4 59878|23913|strand:1(0...983) (evalue:1.2977964999999999e-14)
NLFYSYCCFFVCRFYYWKKIMSNAAVIVRTIKEFYELHRYDQLFPNDPTSPPALQGGDWLYSWFAHPRVPFLAVFAYLLLSKKFFGFIRDVFKVQPKGPALQWTTIIHSAILAVYSAWTCYNTGKIVLPLIAQNGLYATLCDTSGDVWFKEGLGFWVAHFYLSKFYEFIDTWIITLKGREPIFLQTYHHAGIVIFMWGFTVTAATAGALITTLFNSFIHTLMYTYYTLAAFGYSSPLKHYLTQAQMIQFIVGIAITVPTVFMDQCVNPAQTVVIVGIQLYAVILIYLFYDFYQKSYTKKGFTDSPSSSKKSNQKQQRSYVGQSGKWQ
>Poteriochromella malhemensis_fen1_5 69487|25974|strand:1(1...1246) (evalue:1.462947885e-13)
IWWILMKVKVSLLCFFIITSLLNTFYNSLIYNTYQIQTFTRLLLSSLCYFKNQKKKMSDAMTQKFGEYLIYFSNVLALPVERNFKPDVFTSFAANNWWLCFTLVTLYLAGIFGGRKIMENFKPFDLRLALAAWNAFLCVFSFIGMCRTLPHLIGLVLTKPYEETVCSAASESWGAGPSGLWVMLFIYSKIPELVDTIFIVLRKKPLIFLHWYHHATVLMFCWSAYSTLAGSGLYFVAMNYTVHALMYGYYCLQALNVCPKSFPAILITLSQIAQMFIGTGVCISCWYYMFSGRSCSNDIQNLYAGAIMYGSYLYLFVDFAVRRYAAPKSSKKGLKKLDQAFPVSFNHPHSRARSVLLSVFLKYLSKLWHNRITQWWIGWLFVLQWHQKEINFQKRFLWGRAKVEQIFESQVSDF
>Poteriochromella malhemensis_fen1_6 48412|21164|strand:1(52...1033) (evalue:1.713286385e-12)
IQEQTIERKMVREVLAEVGQSILQWARPEGWVESPLSSWPLAKFEDAALIAIGYLVFVILGQLIMPYLPSVKGLYPFKFAYNMIQVMLCSYMCIEAGVRAYSAGYTLLPCNPFNQSNPPIGFIIYVFYLSKILDFLDTVFIILEKRWKQLSFLHVYHHTSIFLFYWLNINVGYDGDVYLTIVLNGLIHTIMYTYYFVTLHTKDVWWKSALTMSQMVQFVVMNSQAIYLIATGCKTYPRNITVAYLYYIISLLILFANFFVMSYIVKGDKKKGDKKSKKDEKKDEQTNSPQQDSQCSKTPSTTSFIRQVRFTYSVFFFFVSFFIEHS
>Poteriochromella malhemensis_fen1_7 61879|24369|strand:1(1...1195) (evalue:3.1844300000000004e-11)
IHTCSTQPCHRISIRQTTLPNTIPTLPNPCYLLDYLDLHSSFQSSQVLYRLGKMVADTGVNASTDAVKTSSAAAAPTTTTSTNLVEKEKIFTSALLPPIYLVAGYLVLLRVMAGYLKAEEDTDPFKRVWWSGPIFFSIFYLAMVYFGKKWMKDREEFQIKPYIFTYNLYQCILNLWCVVAMCYEVYSNPIFTGIWGNYPVSGAKSFRISFLIWIHYNNKYVELLDTLWMILRKKNNQISFLHCYHHVLLIWAWFLVCKIETGGDCYFGATVNSFIHVIMYGYYTLALLNYPCPWKKWITTCQMIQFCVCFSHSCFVVWNGNAPIILPLAQGFVMVNMLVLFGNFYMKSYSGKDKKAVKDAAAPAAKKLDQNQKNHIFALITASNAASIVSRLIENDV
>Poteriochromella malhemensis_fen1_8 13272|6991|strand:-1(-1...2078) (evalue:2.1700013869154725e-10)
GIQGLLQALKPLIQATNISCLKGKKVAIDGYCWLHKAVYGCAVELCLQQESDSWIKYCMSFLDLLIFNNIQVVLVFDGADLPAKGKTESERSENRQKNFQLGKDSFDKKDFKMARNYFARAVNITPKMAAEFIQFVKLKYGDTVTCIVAPYEADAQLAYLSKHGLVDAVVSEDSDCIAYGCSDIIFKLNRDGSCDRLILSDIYSKCIDTKFDLRNFSPSMFLEMCIIAGCDYLASLPGIGLKTSYKLLAKHRDGTGVLKALRLEGVIPLVPTSEGTFDVLDYELKYYEAWCTFHHQIVYDPRSKQAVNLNPVEVDKLPTCIRLHYQSQIAQVPPSSILQLPFLGVSISSDLITLIAEGLVDPSSKEEFEFCRRVVTHPDLVERQDGRKNHYQNSSHLKKSNSKNMKRSASDSATVVEKFRRISSKTLQPFPNLYRQKSTVPNYSSSSFLKENRPNSAPATILTDLDIPCHYEMLQGKEKDQLKYSHSDQPKDSASERTPFSSQAQVSRAFGESYIKDSFISPRSEFDTPTIDIYTISAELSTGLSPTPFSNPKGLSYISPSDSEYLDNFIASRDTVKEKTKNTTGNSKRTIKQYFTIQQATTQASLSKLSEMKKSQVSNDRPPEDSIFSTASDSESLYQHSLLPPSTTKSNIFEKFMFKQFLHQGCPICSQIFDFFFQMDSTLRAQCKIKKR
>Poteriochromella malhemensis_fen1_9 69806|26030|strand:1(0...1753) (evalue:1.2046982916937137e-07)
AIDLSPIMKGNQTSDLLVKTETLQSVTSLLESHPSTVSHNSTSTLDRAIATASNMADWAGRVVRKALKDHLNKEQQTLPSQTQPMTSIAAASIDQSRDQRLDETARQQSSKSRDRTLNWNEINERIAESEEEEQFLNSELDKGEEAQVTNASLILNSIEEEKERHQFLHDGPELMNFVDFAEEDENEDEGEDDEELKKALISSTRDTERLTEDMKNEVMDLIKAFDLPYLIAPFEAEAQCAVLEQLGLVDGVVTEDSDAFLFGSRAVYKNIFNDKKFVEVYLADDVEKELGIKREDMIALAYFLGSDYTEGVNGIGIVNAMEIIQAFPFGASEEEILLGLEKFREWLRGYDFVRQTIEEIEEKDRRKMEKQASVSTTQSKKRKKKTEVNDDEDSDDSRESEGKDMISEFERKEDERTERLVIFDKKHKSGRAKWTIPDSFPDPRVCHAYMHPMANRENEKFLWKYPNQKKVQQYCLAVLGWTEAEVEAHVSPVLKRFAEKSVQTRIDQHFMISYEDDTRFARIASDRLKSAVVQKTGKTTNLALFGAKRTAKKRKQKEDEKQTGANSNNLQHPTWRKFLGKLSS
>Poteriochromella malhemensis_fen1_10 119256|34694|strand:-1(768...2424) (evalue:2.2813194658731437e-07)
FIQIQNQTSLEIQLVKMGIHGLMKLISEECPGAIKEQELENFTGRKVAIDASMAMYQFLIAVRFGPGGGQASSMLMNEAGEVTSHIQGMFNRTIKLMTSGIRPVYVFDGKPPQMKGGELAKRLARRNRAQEELAEAKDNEEVEDVDKFARRLVKVTRQHNEDCRELLRLMGVPVIVAPCEAEAQCSELAKKKKVYATATEDMDALTFRSPKLIRKLTFNQSAATKEKQAILEIDFETVLKGLGLTYEQFVDLCILCGCDYCSTIKGIGPKTALKLIKQHKSIENIIIALEKEKKYTIPPDWYPQRVKKVKEGEENKEEEDEEEEKDEPEETTDLLESKEDGNDNEKTEEPTEGKENSEKEEKPEPQPEPEAEIIADDDENYETAPPLFAQARQLFLQCEVDDADSLELKWTEPDEEGLKSFLVDRMGFNAERVANGIKKLKEAQQTKSQKRMDSFFAPVSSTLSSTGKRKIDEQKKDSNKKPKAGAAFAKKRQTLTPGNQHKFPVFQNLFPRITQIRRSQIVVRRWLDRDCGYQILLIPRNLQVLYLDPLI
>Poteriochromella malhemensis_fen1_11 60433|24054|strand:1(766...1882) (evalue:7.331109834295729e-07)
LFFFHFVFERKMGVKDLWQLLSPIGRRISIETLEGKALAIDMSIWLTQFIKAMRDEEGKMIKNAHLIGTIRRILKILFHKIRPIFVFDGATPSLKANTIQRRRKTHERHESNRRAVIHKLLLNHVKSQQKERKIEQKSHTDNGQYANNFSAPPQTNTFANSSSEEKGDALSIPEEETKRDEGKKMNLNSSSVNDFQYVDVLDENIEWEGGYETLHAKDLNEENRGSDSEDEMEYNLPESYQDLSIEVLASLPVHMRKQIVEELRRKERIKSRTNYIPVADNPLLYSQTQLANFLKTSKLNRKVEAAQKFIDGDVQGKRVASEGNKKILFIPKDEPTLSRTSIEESGLSIAEDSFEEVEGRGFLTEELSPTAK
>Poteriochromella malhemensis_fen1_12 60427|24053|strand:1(718...1834) (evalue:7.331109834295729e-07)
LFFFHFVFERKMGVKDLWQLLSPIGRRISIETLEGKALAIDMSIWLTQFIKAMRDEEGKMIKNAHLIGTIRRILKILFHKIRPIFVFDGATPSLKANTIQRRRKTHERHESNRRAVIHKLLLNHVKSQQKERKIEQKSHTDNGQYANNFSAPPQTNTFANSSSEEKGDALSIPEEETKRDEGKKMNLNSSSVNDFQYVDVLDENIEWEGGYETLHAKDLNEENRGSDSEDEMEYNLPESYQDLSIEVLASLPVHMRKQIVEELRRKERIKSRTNYIPVADNPLLYSQTQLANFLKTSKLNRKVEAAQKFIDGDVQGKRVASEGNKKILFIPKDEPTLSRTSIEESGLSIAEDSFEEVEGRGFLTEELSPTAK
>Poteriochromella malhemensis_fen1_13 51626|22016|strand:1(1...735) (evalue:4.51209e-05)
SFPRECGGCYRLIDEVIRLEIKRLRQKLGFGRVIFYFDGPVSYYKQDTKEKRRKQIQQQWEVIYELSVGLARSSDVSPSQLPLPPLAFRVLNTVLKELNVSIVSCPAEADQQMAIDCQRLNQSQIDGKTVAYCYSSDSDYLMMKDIPLIALGSLDDEDALSLHLKQQRSSSQLSIAVVVWRRSNIAKLYSCSEDMLVKWAILIGNDYTRGFEKNRFHPSLSDDEFLSCDQMLYWLRNHYDQNED
