# Supplementary material for: Putatively asexual chrysophytes have meiotic genes: evidence from transcriptomic data
Source: PeerJ. 2019 Jan 16;6:e5894. doi: 10.7717/peerj.5894 (PMC6339481; doi:10.7717/peerj.5894)
Supplement: Supplemental Information 1 — Identified loci are in FASTA format. [file peerj-07-5894-s001.zip › supplementary_material/Poterioochromonas malhamensis/dna2.fasta.fasta]

>Poteriochromella malhemensis_dna2_1 109788|33151|strand:-1(396...2559) (evalue:6.002060004837587e-19)
IKAVLKNPLSLIQGPPGTGKTVTSASLVYHLARQNVGQVLVCAPSNVAVDQLAEKIEKTGLRVVRLAAKSRESTPCSVDHLTLHTMVRNLDTSDKAELRKLFQLKEEIGDLTASDARRFRILRQQAEKEILQAADVICTTCVGAGDPRLANLRFRQLLIDESTQAMEAECFIPIVLGVKQLVLVGDHCQLGPVVMCKKAAKAGLTQSLFERLVLLNHRPIRLQVQYRMHPALSEFPSNMFYEGTLQNGVKDTERLAPIGGFPWPNPSRPMFFLMNTGNEEIGGSGTSYLNRSEAASVEKIVTMMLKAGTLPEQIGVITPYEGQRSYVVNHMTKNGSLRSDLYKEIEVASVDSFQGREKDYIIVSCVRSNTQQGIGFLRDPRRLNVALTRARYGVIIIGNARLLARNPLWYTLLTHYQERDCIVDGPVNRLTISSINLPKPKISTNDKRLTFTALGAQGMNTMLGIDHFVDPYLTGQMFGASLSGNSATLAATNGGGYGTGTMANTVYYAKQWGDHPDIQAFDLKSQTSSLAATESVTMTSLAGGSISSSKKSKKNRDGNTNNADSRYNPIYNATNAINGSNDNNEVRQSAYNPADRIVRTSFNDTISLGSSSMGMFSTGVLYQGDTSFLLDPLNSLPGKVGGVGGNGAGVIGSGLSKSRIDQFDTTSLRSQDDTTSLLSQNFKQKRREEGGINCLLSIKAFAFGYIIIIYYLSLLRSCLL
>Poteriochromella malhemensis_dna2_2 43444|19713|strand:-1(-2...685) (evalue:1.3140078755233888e-07)
LTLDAQIEERMLKEDLYQKYLILQENLRLIEDQFYEKQRNLTEFKQSGSPNQSVLKNLEQQTFNLRQQMFEYRNQRLFYEISLDRLRHSLRQELLFEANIVGTTLSSAGKQQFLDYIMKENVFFTTCIIDEAGQTTEPSTLIPLRFGCRRLVLVGDPRQLPATVLSRKAEKFGLGRSLFERLEKAEHEVVMLTMQYRMHPEIRSFPSKYFYQNLLIDSPEIQQEISIL
>Poteriochromella malhemensis_dna2_3 33430|16792|strand:-1(-1...443) (evalue:3.4656948846253844e-07)
KYQGKDADVVLLSFVLLPSLNTSPPMVGPIMKAMEVNEIPRHSIPIVYESEKKVEEKNEGMDKDDDTGNILKDWKRINVALTRAKLKLIMIGSYQMMQGNPILKQLSDYLCIKDWMLTLPDNALSLYPVQLSSQKYLPDCISSASTG
>Poteriochromella malhemensis_dna2_4 50377|21674|strand:1(0...1449) (evalue:6.570800338571522e-07)
VEDNKLICLDGIEIKTIDGFQGGEKECILISLVRSNESKIVGFLGENRRINVAITRAKRHLTIVCDAETCRTDRFINTLIEHVEEFGEVVPVDFYMSEFLAIHSSLLPDSDSNYGYSIERLKEVFAERKEPQQNDTDPEKKEKNVKSSSTLAIKKKEQLPESEEERNERVIAQIRDILVKFRDGELKGGKLVQKKDSTILFNHLLVTSNPKSAASSSLFVPLQFPSSLSSFLRLKVHELATDFVLYHESSGEGKQRFVSVSKFPFNEKEEKKKEEFDVVEEKMKTETLADHSEQMGDRQLEKDEKNDGEEEEDEYEEEKNEEAEEINNSQKAENSKAGGSKKKAKKKSKSKGKTVGTGTTTNTDPNTISQQLIDSLDEDTFLAMQIEQNRRLAELHQYRIGSRPMPNYEKEYAKDKLKSKLAEKQDSRKVKIEPKATSGTSNSGSNNKKVLKKPVPNFGGGKVGTKQLSLQNRLFFPCERML
>Poteriochromella malhemensis_dna2_5 71056|26273|strand:-1(-3...2499) (evalue:9.5e-07)
VLLDDRHFIILCKRSFIFSSSSANGLLQRVVNLLEQYLLYPVDDREEKLIPQEVLEEANNDAIIELQRYAFENLRPKLDDLIVSSMGKLSNPTSLRSYVQILNYDEILQLTKDLKIVHEFDTSFDADSSVASKDFLLDLICERYCARKGLIDQFKGLSIYPNEVSLWDEYQIPYVSSSPLVIPKINLHYLSIEDYLYRHLLLYQSNSFYQIRGDIIDAVKRSAPKKIYNGSILFNGWSQYALPILSMTIDEVAKPTIGEIVPSRVSSTITIDIARFGKEIRDEWEAFKPLDVIFLVSFEEPQLELNSEVLDQLEKDKAILEAGMRLPTSKGSFGEEEVRSFLRLYGIKYIRGAEVSEYRDESNNVIHDLLIKGGNRSGTKRKIKIDFDPVQYYSDMQNGQDCYDKFHLIVRRDPRDNNFKAILETLRNLLITRSVGDSLPAWLEKSVVALGNVHSAHSRSLESNTPEKDNYFDTFLDFDHLKQSFSDVAVSLSAKKNKHAEASSFYRLEILRSVSDNSIEKVIAHPFLPRSRGPYPENAIIRSFVRFSPRQTEAVRAGMRSGLTLIAGPSGSGKTETVVQLISNLYHTYPNQKIVVVAQTNAALDDILGRFALKDIHPRHILRLGGLNEQSTYSKQGRIDWCLARRIQLLGQVQRLAYSIGQVGDMGSTCETASYFYNLMIQPKISQFWEYVVAAKESKQPLNIAAKFPFSSFFNDVVPPLFAGGNEEGHDYEELHLLQVDSCFNYLYQLFEELDDYRAMEYLRTSKLRQENLIVNQARIIAMTSAHAAIAKEQLVEIGFRYDSLIVEEASHLLDIETFIPSALQVPTVSSDG
>Poteriochromella malhemensis_dna2_6 42499|19481|strand:-1(-3...756) (evalue:3.4932351768571935e-06)
FGLALSLLERLTKHVPAYAYNIDSFPDTAGYNPKYIVELLECYRCHPVIMELPNHFFYHNSLISSASATTINTFLNWDILPNKRRPMIFHGCVGQNEQESNSPSWFNSIECELVLYYIRKLSEARQSRGFQLKDIGIITPYHKQVQKIRKAIQTLNLPDRPENKITVGSCEQFQGQERKVIIISTVRSSTEQLENDEYFNIGFVNNPKRFNVAITRSQALVVVIGNPNALNFDQHWGGLLWHCVDNECYTGC
>Poteriochromella malhemensis_dna2_7 19637|11043|strand:1(2...959) (evalue:3.7855800027910393e-06)
LVVLVGDPCQLPATVFSRTAKDANYAQSLFLRLQKSGHPVTMLCRQYRMHPLIAHYPSIRFYHGKLVTDPSVNALTTHYKPYHDDVSNRFRPFLFHDLLYSREESDNTSSIRNRDEARYILSLYDALTRRYPNHQKNIGIIAPYRAQRRLLMQLFQQRYGLTSLDTEIATVDGFQGREKDVIIFSCTRASHNSNSSNADVIGFLREWQRLNVAITRAKYALWIVGNSRTLQRDSEWSELISYARRQHCLLPFPNEKSTRFPDHATSNNNNNNHRHHQNNNNNSSNGNNGGHKNKSWKKNKDKHKQQQHKQSHNNNNNNN
>Poteriochromella malhemensis_dna2_8 29254|15144|strand:1(0...1053) (evalue:5.0259576067333214e-05)
RGLPQTNNLSSYLIQDQTKVNSWINQNLNPSQKNAVECCLNSKLVGVIHGPPGTGKTSTVIELILQSLLRGERLLVCAPSNIAVDTILSRVAIILEHLERENHKGSAVNLHKLRGHIVRLGHPARISTSILHYTLDYLISIDERTEIVSDVRKEMNDIRQKLYRQKDKRSGKYKRADDDESSKMTRKELRTELKAIQKEAVQRERAVVDGIMKTSRLVLSTCVGAASHLLRDIEFDTVIIDEAAQGLEAACWIPILQGRKCILAGDHCQLPPTIKCKEAEEGGLSVTLFEKVIKDERFKDVVTLLNIQYRMNDLINSWASKNMYQNQVISDQSVHHHTLIDLLPIASASAV
>Poteriochromella malhemensis_dna2_9 71064|26274|strand:1(2...977) (evalue:0.000153574118)
SDGIALPAMDESLRDRLKRVVLVGDNHQPPQALHNQSLSEQRTRFEESFFSRLIRLQYPVTYLDQVYTKPEVASYFSWRYEQPTYKVVVAPVIQATKDFVNGNAGFYYSSQWIDVPLFQNQGEVAVQSSYQNIGEAEYVVATFQYMCLLGYPADRISIVTTYEAQRKLIKQLLYQRCQLDHEGVGNVFSKPRHISTVDNFQGLRNDFVLVSLVRTQSIQSNDLKLALSAFSRARLGLYVYGHLPLFKQHQEWFPLLAQALRCPTKLTLVAGESFPTERVQSQVSHLDDTSDVKSKILEIEDVTTIGILVYQMVQQMQHMKSQQI
>Poteriochromella malhemensis_dna2_10 17176|9300|strand:1(2...734) (evalue:0.00020757434182063636)
TYLEKHPMIPMVFYHVDGNHEHDLDSPSYYNEAEVMKVVELCQSIAQEGLIPIREIGVIAAFRKQVLKIRQALRAVNLHAVNVGGVEDFQGQEVTAVIISTVLTSAVTRFLSSQGSFGLMNDAKRFNVSITRGMALCAVVGHRDFLLLDPYWKHYVSACDQYQGIEEALRQYGERKVQGKRRSDSLNTNDGDTTFFKTVEMVIQQIITDEQKHNIKKRGESFKIINKNNKQIQKNKNKGKYNI
>Poteriochromella malhemensis_dna2_11 26031|13821|strand:-1(-3...327) (evalue:0.00021761866666666668)
APEVIERTSVLQKQGSLPTFLQNSTLFFDINGEENRRGGSGLTSSCFNVIEAKRVIDMAYYLIMCGFHPTQIGIITFYSEQVNVLNEYLGKVIHKSKVHGLEIKSVDGF
