# Supplementary material for: Putatively asexual chrysophytes have meiotic genes: evidence from transcriptomic data
Source: PeerJ. 2019 Jan 16;6:e5894. doi: 10.7717/peerj.5894 (PMC6339481; doi:10.7717/peerj.5894)
Supplement: Supplemental Information 1 — Identified loci are in FASTA format. [file peerj-07-5894-s001.zip › supplementary_material/Poterioochromonas malhamensis/rad17.fasta.fasta]

>Poteriochromella malhemensis_rad17_1 34131|17042|strand:-1(-2...1039) (evalue:1.6667409500000002e-05)
FARCLDLLLLKEFQTIKMADEDDFMDTEEDEITIPKLAPWVEKYRPEKVDDVAHQEEVVKTLKKSIELGSVPHLLFHGPPGTGKTTTALALARSLYGPELYRSRTLELNASDERGIKVVREKIKNFAQGAVSNQKVPGYPCPRFKLIILDEADTMTPDAQSALRRIIENYSKVTRFCMICNYVTRIIEPLASRCAKFRFKPLPVVSMKERITDIATREGVKVTDSSLDALLTASKGDMRKAVTYLQSSHQLTQGKKVITPEIVADVSGAVPASVMEKLWKGFYSPTFDLLKEIVMEVVFEGFPMATILSQVHEIVVSSNNVSDLDKAFICQKLAEAESHLIDGASE
>Poteriochromella malhemensis_rad17_2 16658|8910|strand:1(0...351) (evalue:6.663948658888889e-05)
KGTKEKVDVKTISWVEKYAPKQFQEMKLHHSKTKALQEWINAGIEYQQRKDGSRRLPILFMFGNSGGGKSTAIELLCKQSNILIRNWQSTTDYSQFKSSFKGLSLSNSTVRRRRKKG
>Poteriochromella malhemensis_rad17_3 56894|23205|strand:-1(-3...1095) (evalue:0.00026097485)
ALPWVEKYRPSSLDELIAHDDIRNILRQLISTKKLPHLLFYGPPGTGKTSTIVATAKMMYNDQTYSSNVLELNASDDRGIDAVRDQIKEFAGTRRLFSDGVKLIILDEADAMTSDAQAALRRVIEKYTSNTRFCLICNYVNKIIPALQSRCTRFRFSPLKPDQIRSRLTDIVSLERVNATEGSINSLMQLANGDMRRVLNLLQSTHMAYPEVTEETVYLTAGAAIPKVIEGLLTSLLNDSFQDSYNLIYKAINEFGYALADIITEISLLTARKDLPDSAMAYVMDKLSNIEYHLSHGASEKLQVGALVGAFVGVRNIIKVQINIYCFIVFLPVFVVLPICKFQLYLKQSCHRKNENLCCTCSFSL
>Poteriochromella malhemensis_rad17_4 1789|2204|strand:1(0...340) (evalue:0.0003)
YHSKGANDLIGNEETARKLKDWLEIWNDVHLRKKVKLPLTKANVGAKAVLLSGPPGIGKTLLAHLLTRLFYYDILELNASDMRDKAEINRILSEAVSSKALSRPSFFQHMKSK
>Poteriochromella malhemensis_rad17_5 71152|26289|strand:-1(1056...3633) (evalue:0.00034350224285714285)
EKAPKDLPVGLVKVDLTYDTEEDILKDSDEDFTPHRKKQKTLTVQRNPSHVSREQSIPLDLQTQNESKVSLTPIAAKSKAIAGSGNLSKPSPQRSLKRKSEALSGGSKDASTTAKCFDDMKIAVTGVPSMMSREEIEEFILQNGGKVASSVSGKTSLLVVGRLLEDGRPVNEGNKYKTALEKKVAIISEEDFFEKYNPVKIRSQQQQQQLQQLNRAGTVKKATPASSLDTSLWVDKYRPKAAIDLIGHGETVRKLTDWLKSWNDVHLLKKFKPTFSKENPGARAVLLSGPPGIGKTSLASLVAGLLHYDILELNASDTRNKAEIDQILIEAVSSRAISQSSFFPQTKSKDNTSSSSSSTSKSRVVIMDEVDGMGGSDRGGISELIKIIKISKIPIICICNDRQSPKVKGLANNCFDLRVKRPTKSQIALRLVQIASQEGLQVDANAAEMLVEQSGNDIRQALNALQMWAMSGRSMTYQDVKEGMHRIEKDKVLRQSPFDACLTILSGGKQGGFDERYNSFFIDYSLVPLLIQQNYVDSSKSGIFRNPQMDDIQKMEQLSLAADAVSDLDMVGSKIRGLDQHWELLPTQAAFSVKVGFHVQGFQAFPSFPAWLGKYSSTTKKQRLTKEIVHHTCLSVGQGFLPIRLDYIPFLRNALLHPLISRGKEGALETIEMLDHYDLSKEDFSDSLREMQFKVENDKTLIDRYDLLDTQTKTALTKLYNSMSHKSSTITQTIGPKKSKRASASTATEEDFLDDDGEIVTDGALLNEVLEEEEEEDIEALRAEMNKSLNKSKAKSKSKSLTTEKKSEGTSRKNSKKKQRKKERKKRKQSDHKRRSPLTYFIFIAIRFIFWSYVFGRR
>Poteriochromella malhemensis_rad17_6 71127|26287|strand:-1(110...2687) (evalue:0.00034350224285714285)
EKAPKDLPVGLVKVDLTYDTEEDILKDSDEDFTPHRKKQKTLTVQRNPSHVSREQSIPLDLQTQNESKVSLTPIAAKSKAIAGSGNLSKPSPQRSLKRKSEALSGGSKDASTTAKCFDDMKIAVTGVPSMMSREEIEEFILQNGGKVASSVSGKTSLLVVGRLLEDGRPVNEGNKYKTALEKKVAIISEEDFFEKYNPVKIRSQQQQQQLQQLNRAGTVKKATPASSLDTSLWVDKYRPKAAIDLIGHGETVRKLTDWLKSWNDVHLLKKFKPTFSKENPGARAVLLSGPPGIGKTSLASLVAGLLHYDILELNASDTRNKAEIDQILIEAVSSRAISQSSFFPQTKSKDNTSSSSSSTSKSRVVIMDEVDGMGGSDRGGISELIKIIKISKIPIICICNDRQSPKVKGLANNCFDLRVKRPTKSQIALRLVQIASQEGLQVDANAAEMLVEQSGNDIRQALNALQMWAMSGRSMTYQDVKEGMHRIEKDKVLRQSPFDACLTILSGGKQGGFDERYNSFFIDYSLVPLLIQQNYVDSSKSGIFRNPQMDDIQKMEQLSLAADAVSDLDMVGSKIRGLDQHWELLPTQAAFSVKVGFHVQGFQAFPSFPAWLGKYSSTTKKQRLTKEIVHHTCLSVGQGFLPIRLDYIPFLRNALLHPLISRGKEGALETIEMLDHYDLSKEDFSDSLREMQFKVENDKTLIDRYDLLDTQTKTALTKLYNSMSHKSSTITQTIGPKKSKRASASTATEEDFLDDDGEIVTDGALLNEVLEEEEEEDIEALRAEMNKSLNKSKAKSKSKSLTTEKKSEGTSRKNSKKKQRKKERKKRKQSDHKRRSPLTYFIFIAIRFIFWSYVFGRR
>Poteriochromella malhemensis_rad17_7 71138|26288|strand:-1(110...2747) (evalue:0.00036459024285714285)
EKAPKDLPVGLVKVDLTYDTEEDILKDSDEDFTPHRKKQKTLTVQRNPSHVSREQSIPLDLQTQNESKVSLTPIAAKSKAIAGSGNLSKPSPQRSLKRKSEALSGGSKDASTTAKCFDDMKIAVTGVPSMMSREEIEEFILQNGGKVASSVSGKTSLLVVGRLLEDGRPVNEGNKYKTALEKKVAIISEEDFFEKYNPVKIRSQQQQQQLQQLNRAGTVKKATPASSLDTSLWVDKYRPKAAIDLIGHGETVRKLTDWLKSWNDVHLLKKFKPTFSKENPGARAVLLSGPPGIGKTSLASLVAGLLHYDILELNASDTRNKAEIDQILIEAVSSRAISQSSFFPQTKSKDNTSSSSSSTSKSRVVIMDEVDGMGGSDRGGISELIKIIKISKIPIICICNDRQSPKVKGLANNCFDLRVKRPTKSQIALRLVQIASQEGLQVDANAAEMLVEQSGNDIRQALNALQMWAMSGRSMTYQDVKEGMHRIEKDKVLRQSPFDACLTILSGGKQGGFDERYNSFFIDYSLVPLLIQQNYVDSSKSGIFRNPQMDDIQKMEQLSLAADAVSDLDMVGSKIRGLDQHWELLPTQAAFSVKVGFHVQGFQAFPSFPAWLGKYSSTTKKQRLTKEIVHHTCLSVGQGFLPIRLDYIPFLRNALLHPLISRGKEGALETIEMLDHYDLSKEDFSDSLREMQFKVENDKTLIDRYDLLDTQTKTALTKLYNSMSHKSSTITQTIGPKKSKRASASTATEEDFLDDDGEVSLSILLLKKLHCSSLQRDQIVTDGALLNEVLEEEEEEDIEALRAEMNKSLNKSKAKSKSKSLTTEKKSEGTSRKNSKKKQRKKERKKRKQSDHKRRSPLTYFIFIAIRFIFWSYVFGRR
>Poteriochromella malhemensis_rad17_8 71178|26291|strand:-1(1056...3693) (evalue:0.00036459024285714285)
EKAPKDLPVGLVKVDLTYDTEEDILKDSDEDFTPHRKKQKTLTVQRNPSHVSREQSIPLDLQTQNESKVSLTPIAAKSKAIAGSGNLSKPSPQRSLKRKSEALSGGSKDASTTAKCFDDMKIAVTGVPSMMSREEIEEFILQNGGKVASSVSGKTSLLVVGRLLEDGRPVNEGNKYKTALEKKVAIISEEDFFEKYNPVKIRSQQQQQQLQQLNRAGTVKKATPASSLDTSLWVDKYRPKAAIDLIGHGETVRKLTDWLKSWNDVHLLKKFKPTFSKENPGARAVLLSGPPGIGKTSLASLVAGLLHYDILELNASDTRNKAEIDQILIEAVSSRAISQSSFFPQTKSKDNTSSSSSSTSKSRVVIMDEVDGMGGSDRGGISELIKIIKISKIPIICICNDRQSPKVKGLANNCFDLRVKRPTKSQIALRLVQIASQEGLQVDANAAEMLVEQSGNDIRQALNALQMWAMSGRSMTYQDVKEGMHRIEKDKVLRQSPFDACLTILSGGKQGGFDERYNSFFIDYSLVPLLIQQNYVDSSKSGIFRNPQMDDIQKMEQLSLAADAVSDLDMVGSKIRGLDQHWELLPTQAAFSVKVGFHVQGFQAFPSFPAWLGKYSSTTKKQRLTKEIVHHTCLSVGQGFLPIRLDYIPFLRNALLHPLISRGKEGALETIEMLDHYDLSKEDFSDSLREMQFKVENDKTLIDRYDLLDTQTKTALTKLYNSMSHKSSTITQTIGPKKSKRASASTATEEDFLDDDGEVSLSILLLKKLHCSSLQRDQIVTDGALLNEVLEEEEEEDIEALRAEMNKSLNKSKAKSKSKSLTTEKKSEGTSRKNSKKKQRKKERKKRKQSDHKRRSPLTYFIFIAIRFIFWSYVFGRR
>Poteriochromella malhemensis_rad17_9 71165|26290|strand:-1(577...2797) (evalue:0.0003654180457142857)
EKAPKDLPVGLVKVDLTYDTEEDILKDSDEDFTPHRKKQKTLTVQRNPSHVSREQSIPLDLQTQNESKVSLTPIAAKSKAIAGSGNLSKPSPQRSLKRKSEALSGGSKDASTTAKCFDDMKIAVTGVPSMMSREEIEEFILQNGGKVASSVSGKTSLLVVGRLLEDGRPVNEGNKYKTALEKKVAIISEEDFFEKYNPVKIRSQQQQQQLQQLNRAGTVKKATPASSLDTSLWVDKYRPKAAIDLIGHGETVRKLTDWLKSWNDVHLLKKFKPTFSKENPGARAVLLSGPPGIGKTSLASLVAGLLHYDILELNASDTRNKAEIDQILIEAVSSRAISQSSFFPQTKSKDNTSSSSSSTSKSRVVIMDEVDGMGGSDRGGISELIKIIKISKIPIICICNDRQSPKVKGLANNCFDLRVKRPTKSQIALRLVQIASQEGLQVDANAAEMLVEQSGNDIRQALNALQMWAMSGRSMTYQDVKEGMHRIEKDKVLRQSPFDACLTILSGGKQGGFDERYNSFFIDYSLVPLLIQQNYVDSSKSGIFRNPQMDDIQKMEQLSLAADAVSDLDMVGSKIRGLDQHWELLPTQAAFSVKVGFHVQGFQAFPSFPAWLGKYSSTTKKQRLTKEIVHHTCLSVGQGFLPIRLDYIPFLRNALLHPLISRGKEGALETIEMLDHYDLSKEDFSDSLREMQFKVENDKTLIDRYDLLDTQTKTALTKLYNRLASCLVALFTFLPSLLV
>Poteriochromella malhemensis_rad17_10 71194|26292|strand:-1(1523...3743) (evalue:0.0003654180457142857)
EKAPKDLPVGLVKVDLTYDTEEDILKDSDEDFTPHRKKQKTLTVQRNPSHVSREQSIPLDLQTQNESKVSLTPIAAKSKAIAGSGNLSKPSPQRSLKRKSEALSGGSKDASTTAKCFDDMKIAVTGVPSMMSREEIEEFILQNGGKVASSVSGKTSLLVVGRLLEDGRPVNEGNKYKTALEKKVAIISEEDFFEKYNPVKIRSQQQQQQLQQLNRAGTVKKATPASSLDTSLWVDKYRPKAAIDLIGHGETVRKLTDWLKSWNDVHLLKKFKPTFSKENPGARAVLLSGPPGIGKTSLASLVAGLLHYDILELNASDTRNKAEIDQILIEAVSSRAISQSSFFPQTKSKDNTSSSSSSTSKSRVVIMDEVDGMGGSDRGGISELIKIIKISKIPIICICNDRQSPKVKGLANNCFDLRVKRPTKSQIALRLVQIASQEGLQVDANAAEMLVEQSGNDIRQALNALQMWAMSGRSMTYQDVKEGMHRIEKDKVLRQSPFDACLTILSGGKQGGFDERYNSFFIDYSLVPLLIQQNYVDSSKSGIFRNPQMDDIQKMEQLSLAADAVSDLDMVGSKIRGLDQHWELLPTQAAFSVKVGFHVQGFQAFPSFPAWLGKYSSTTKKQRLTKEIVHHTCLSVGQGFLPIRLDYIPFLRNALLHPLISRGKEGALETIEMLDHYDLSKEDFSDSLREMQFKVENDKTLIDRYDLLDTQTKTALTKLYNRLASCLVALFTFLPSLLV
