# Supplementary material for: Putatively asexual chrysophytes have meiotic genes: evidence from transcriptomic data
Source: PeerJ. 2019 Jan 16;6:e5894. doi: 10.7717/peerj.5894 (PMC6339481; doi:10.7717/peerj.5894)
Supplement: Supplemental Information 1 — Identified loci are in FASTA format. [file peerj-07-5894-s001.zip › supplementary_material/Poterioochromonas malhamensis/msh2.fasta.fasta]

>Poteriochromella malhemensis_msh2_1 28606|14864|strand:-1(-2...904) (evalue:8.269297298046194e-26)
VSELDVLQAFATAATISPNGSYCRPLIYPRGTGIMKLQNARHPCVELMDNMHFIANDYDMVTGESNFQIITGPNMGGKSTYIRGIGSIVVLAQIGMFVPCDSAEMTIVDCILARVGAGDAVQKGVSTFMAEMLESSVILNTATKDSLIIIDELGRGTSTYDGFGIAWAISDYINREKNCFCLFATHFHEITALAHHHKGIINKHVSAHIEEGSELVMLYRLQEGPCTESFGVFVAQSAGFPKEVIREAKRKAQALEGKAHEGEEEEASKERMESGRRKLRKMREHLDDFASRNIPQTPSNE
>Poteriochromella malhemensis_msh2_2 25347|13527|strand:1(2...455) (evalue:3.772045842786421e-16)
SLMNNRNQTGNKMETILTSPSSYGISLRKPSTDSLIPNDVNLTKNFEARHCQIVTGPNMGGKSSYVRMVGLLILLGQIGSYIPASSASLCIFENIFTRMGSEDDLSSGRSTFMCELIRTKKILSSINSHSLVIIDELGRGTSTHDGQAIAQ
>Poteriochromella malhemensis_msh2_3 17480|9479|strand:1(0...402) (evalue:7.649175803004529e-13)
NGSGKTVYMKQVAIIIIMAQMGCFVPATEAIIPARERILSRVGGNDDVENNTSTFSAEMKELGFVLRHTSRSTLILIDELGRSSSLIDGLCISLAVCEYLVKACPIVLYATHNIPPKLLTQAYHNVVSVHFQAT
>Poteriochromella malhemensis_msh2_4 24989|13437|strand:1(1...789) (evalue:8.718868999413947e-12)
VLELRCLESFMRLDTPAADAVNLLPKADQPSAFGSLFGVLNRCKTKMGSKTLERWLRQPLLELKEITDRQNIVELFYKQSILRNQLRDGPMKNIPDLDTVASKLRKKTAGLAELFRLYLFVKSLPVLVQILQELGKPSIEESDEMTCDNNDNDSEENPLTETLTRRYLTPLMQIMNKFQLYEQLIEHVVDFNALPEYKINAVHDVELQALVEEQNGLEQRADKVLQDARSSYASFAEVKLEKSSQHGLFLRTTKGDDERQLR
>Poteriochromella malhemensis_msh2_5 13547|7100|strand:-1(-1...368) (evalue:3.619054078304194e-09)
RFDTFFLRTASYDIPSEAKSAFALEMDDMRVILRDCTNQSLIMIDELGKGTSARDGSSLAGALLEYLQEKDVYGIFATHLHELFLLPVSMRNIIYKKMGYQIDSENEGNIQWTYRLEDGVCT
>Poteriochromella malhemensis_msh2_6 54177|22554|strand:1(0...528) (evalue:2.9183360311621154e-06)
GSGTSTSDGFGIAWALLSEIVEKNQSTIFCASHFYELNYLTQEIRDSLPSEMRLSLLEKMKKTEEEKEEAVSTDVFQSLHVDAYVNTDTRQVMMLYQILPGASNRSYGINVARLVEFPSEIIERATEIEEELTQSVQIQEVRDRGELDDHENPRKRQKVSTLCQLLSSVDSMKLK
>Poteriochromella malhemensis_msh2_7 25349|13528|strand:-1(60...456) (evalue:0.00012762855486956524)
QAIAQASLEYLISHIGCCTMFITHFPQIAAVTQKLYPESCFNSHMSYVERNKIIEAKHAEDDDEHEIIFLYKVVDEASKGSYGVNVARLAGIPRHVLQNAVEMSAWMTSHTKCNALSEKDSDVLLRLYQYY
>Poteriochromella malhemensis_msh2_8 14940|7754|strand:1(2...333) (evalue:0.0004727407)
FEIINFTKTKVGAKLLKANILQPLTDITSISARFDMVELLLRNGPIFAEVTDTLRSFPDLDKLLSQLCTYPKTITVQSIRGEIDALSTLRDAIRLCFKLAESFQSIDLTG
