# Supplementary material for: Putatively asexual chrysophytes have meiotic genes: evidence from transcriptomic data
Source: PeerJ. 2019 Jan 16;6:e5894. doi: 10.7717/peerj.5894 (PMC6339481; doi:10.7717/peerj.5894)
Supplement: Supplemental Information 1 — Identified loci are in FASTA format. [file peerj-07-5894-s001.zip › supplementary_material/Poterioochromonas malhamensis/mus81.fasta.fasta]

>Poteriochromella malhemensis_mus81_1 75009|27037|strand:1(1...460) (evalue:3.112239812500001e-07)
KTAMVTSHIDNEMHVLRTRNMDHSIMILQYLHKKVVARFQAALTQCKQADGAGVPRFRLFSDFQILYNKRVASSYRELFGFQLRQINGCSGSTALALMKRFGTTAAFMKFLRSNDRLTAEKTIEALQKEGESSGRIGPKLAKKIVSIYCDNY
>Poteriochromella malhemensis_mus81_2 74998|27036|strand:1(1...460) (evalue:3.112239812500001e-07)
KTAMVTSHIDNEMHVLRTRNMDHSIMILQYLHKKVVARFQAALTQCKQADGAGVPRFRLFSDFQILYNKRVASSYRELFGFQLRQINGCSGSTALALMKRFGTTAAFMKFLRSNDRLTAEKTIEALQKEGESSGRIGPKLAKKIVSIYCDNY
>Poteriochromella malhemensis_mus81_3 68482|25790|strand:-1(-2...841) (evalue:4.3e-05)
TIIISLSRGFKVTPQRLFSQTMSDTKEAARQLLTFARERKVRFPSIWDETKLFQTCGATIVLHRNDAGGFDMEGAIDDLISKYGSAPIESPVKGKGKGTKRKKDDEDEEAEEKEADDEDEGEEGGKKKKQKKPKAPPKTSVVAEESNRKVAEAVKEMADIYFKNKDMRKGGVFSKAAKAIRECETPITTAKEAMALKGIGKGIAGYIDEFLQTGEIQKLEELRAGIAQRIIGVFKSPISSFISKILEIAQFQKPLVDSFCINVKLRRKFNQNLEELLLML
>Poteriochromella malhemensis_mus81_4 47414|20917|strand:-1(-3...624) (evalue:0.00029)
HRIDLVRKSNGKMNPREAAEHLFSQAKDAKVRFPKIFDESKIRQTCGATVMIFKSGDEFDFEGALQSLVEKYGKEEEAAPAPKKTAKKAVKSEDDEGESSEAGEKKTRKRKKAAEGDEEDEDSEDKKKVKKTSVVAEERNRPVAEAIKEMADIYFKNKDMRKGGVFSKAAKALRETELHITTAKEAMSLKGIGKGIAGYIEEMLQTGT
