# Supplementary material for: Putatively asexual chrysophytes have meiotic genes: evidence from transcriptomic data
Source: PeerJ. 2019 Jan 16;6:e5894. doi: 10.7717/peerj.5894 (PMC6339481; doi:10.7717/peerj.5894)
Supplement: Supplemental Information 1 — Identified loci are in FASTA format. [file peerj-07-5894-s001.zip › supplementary_material/Poterioochromonas malhamensis/mlh1.fasta.fasta]

>Poteriochromella malhemensis_mlh1_1 131671|37151|strand:1(145...579) (evalue:6.0660486361350714e-05)
LRQFIKIFYHVIPIRLFIFLLSEFFFCFFFFVYLMVSVLSFRIPFEFVDVNVHPTKREVHFLYEDFILDQMTAALKATLGNTTTSRTFAIQTLLPNQWSETSESLLEDQDQEDNENRGSAKRGRDTEEAITPNNINVYPNKMIR
>Poteriochromella malhemensis_mlh1_2 10808|5963|strand:1(1761...2524) (evalue:7.776122378002923e-05)
RLLSLLISKQLLRKFHFLSFSQVQSGSLHVRGENWMMKFWRVFHEKKNQRMTSYEEELKIRELSASDRNCLVSGFIFPSYASVVEELAINALDAQARKIDILIDGAKLDIQIRDDGIGITEPDMRLVGLWHYTNAQKVGNRGQSLAALRTLCKSVEIVSKANEADSSWVKFMTVEEEELRQIDDSIKTGTIVTVKGAFHALPVRKNAIKMDVELTNIKTMVERLSVLHHDVTWTFREARYQRELVYAPAQPSVA
>Poteriochromella malhemensis_mlh1_3 107233|32827|strand:1(0...501) (evalue:0.00012044599999999999)
YEIVPALYSLPTFLLDLVMILSSGLSEEDTIHAVSLAVSELYSNFEIQEDAEEKQSEGEVEKQSGRDWSETSAGKRFFESIIFPAIKQYYYPTSQIRGSRSNDGGSRNNPLLIEITSLPQLYKTFERCQKSWCETLANKRCTCQQIMHILLLLLLFLESYGVHKIE
