# Supplementary material for: Putatively asexual chrysophytes have meiotic genes: evidence from transcriptomic data
Source: PeerJ. 2019 Jan 16;6:e5894. doi: 10.7717/peerj.5894 (PMC6339481; doi:10.7717/peerj.5894)
Supplement: Supplemental Information 1 — Identified loci are in FASTA format. [file peerj-07-5894-s001.zip › supplementary_material/Poterioochromonas malhamensis/mer3.fasta.fasta]

>Poteriochromella malhemensis_mer3_1 15749|8256|strand:1(2...1188) (evalue:1.866203787638612e-11)
LRIEDGNTEKILHYEPIIVQPKPLKKDSNNNNAVTYHWEHSTQCVIQLLDPLPPQYFLRVLSDRWLHSTTMIPITFHHLTLPNKFFPPTEVLDLNPFPVSSFNSKHVEEFFTSTTNSVVGGGRVIDTLNSLQTQSHFALYENPDNVVFCAPNGSGKTVCAELAILRHCVKQLPGKTLYITPHQEQADQIYVQWKEKFEKIFDKTVILLSGDLNRDQAILKGNSNDQNDVIIISTPEKWNLLSKKWKGKKFIHNITLYVFDDLHFIGQVGADEALSMKALIYETIIVRARFMSSQFDLNARFIGLSYSIPNASDVGSWLGVSSSNMIFNFPADCRPGPVHIALHTIDNYELHHRLQAMAKPVYDNIVKYSDHNLTVVFVPSRKQAQITAIDLIGYA
>Poteriochromella malhemensis_mer3_2 20924|11891|strand:-1(-2...1447) (evalue:4.976245717984914e-08)
NDIERGVVWEEVIIMLPPTITLIFLSATTPNAADFSDWIGRTKQKTVHLISTNKRPVPLQHYLYYDQEVVKLMDGDKDYYPTAISQAEKKMKEKLKAKQQMSEENQKMAMERNMERAISQVEAMGIKDPKQKQKIAQQIYNENFATPAPGGGGRGGGRGGGRDGGRGGGRGGGGDVVKRSSNPIGGSKEQWNELIQILFDGGREANGGLGEIMFGVGKSQRVLTKEARQEKNNMLVPYDKLPESLRSQMTRSEYEATEYRAHEEELENSDFGLLPVVVFSFSKKRCEECADHLKGQDFLTQKQKAYVKKIFHENVNGKLSAADKELPQIRRLKEMLGRGIGIHHSGLLPVLKKIVEILFSETLVKVLFATETFAMGVNMPAKSVVFNGLQKHDGRKFRDLLPGEYIQMAGRAGRRGLDKFGTVIITAWNELPDEPMIRDILVGRPTLLTSQFRLRYNMILNLVRTSSYQQKKGNNDGKGGNG
>Poteriochromella malhemensis_mer3_3 26294|13944|strand:1(1...1633) (evalue:1.0665306774707692e-07)
LRKLNKLPAIFFIFSRDGCEEAARNAGNTLRKVKLLNREEKLYIENAVDNFLKLNPLIPVIQESINLLKNGISVHHAGLITVWKGLIEELFIANKIKVLFATETLAAGVNMPARTTVITSVSKKIGKSTTTLRTSQLLQMAGRAGRRGKDTEGTVVLMRNRFDSATEPHRILVAPIDGIKSQFKASYAFVIKLLSTKTIEDCRVLIERGFGTFLAQKYARKRKNKTKAVTMTSEDGGNMKLFPILLKYSLPELKSYVKLMNRIKKEKNSLDYLISKNIDTDEEIIDIFTEYMSIGSILQLKSGDIGYFLGDMMIEENSIYFYSDDARMLSLQKEREPSNRMDSKEGEDEPKKNFLQNLFSPALSSTIPPPTYSNRILQTTEPFDVSDEAVDKSFGKKKKKGVNQSSNRIPAYGMITQSGDFLCFTKNDIQHLVSLETPLQSSLPQIEDSSVFDKLVGLIMHIQGWEKTPYKHPLQENRVHSPRPSQYFYKARYQLQDLQATNSDVYNAIQYVLSLPSHESPDDLVAQQQRQNHEIIKQEKILVQ
>Poteriochromella malhemensis_mer3_4 15752|8257|strand:-1(-1...1049) (evalue:2.656041104328912e-07)
SGKTKRYRFTHNKLNEEQIDYFQQQDSLLGSLLTEGIGYIHEGFSKKEIALMESYCEQGLLRVLLVPYAMSYSLTLSASLVIVMDTVTFDGVNNQYIDLPPHYLWQMVGKADCHSDYESRVTVFCSTYKKDQLRRLLHESSYPLESYFDQFLKEMITDEVVNGTIETLTDAVDYLTWTFYYHRLSQNPNFYRLTGTTVRHISDHLSELVENSVTELQECKLLALEEEINVLPLNLGMISSFYGLSSSTIDMMATAITEKAKIRGIIDIITTAAEYHSLLLRYGEVGQLKKLGYDVAPKYPNLPLDALSMASGGGGSEEESLIKCKVIILLLCHLLRHPMSYEFLSDCKT
>Poteriochromella malhemensis_mer3_5 26299|13945|strand:1(1...571) (evalue:1.9e-06)
MIYDTEASNRDSLNNIFMVCFDEFHYMNDPDRGTVWEECLISCPPEIRILALSATVGNIHEIKDWISNIHGPTEIIQSDYRPVPLRYLYALRPGLFPYFRDPNAGPGSLNGITKKNGDLDGGSKINPSILRIEQDAVKEFARYSSGKDRKGGGGRRRESDDNEKNGKTLTKNDQMAISRNLIPSYNKIIE
>Poteriochromella malhemensis_mer3_6 18981|10633|strand:1(0...761) (evalue:3.3263765034600812e-06)
EKSRVESLFSEVLSRLNPLDTDLPQINRLKDMLRRGIGVHHGGLLPILKETVEILFTDSTVKVLFATETFAMGVNMPAKAVIFNGFRKHDGKEFRDLLSGEYIQMAGRAGRRGLDKFGTVIITAWNDLPPELTIKTLLTGRPTLLSSQFRLRYNMILNLVRVNNLTVQQMIKRSFTEFATQRQLANSDIGTKVRKYEMLLNYLKNSIYYLSEEEEEEINNKRKTPKNDESDALEIELERRHAYFNHIHYYVNI
>Poteriochromella malhemensis_mer3_7 7336|4568|strand:-1(514...913) (evalue:3.4685868151348e-06)
SWRGSDKGYENISRSDVIQMLGRAGRPGYDVQGKAVIMTSRENESYYAGIGLNAEIVESKLRNMIVEGIQNKRIPFLYFFLNLLCFCQVIAAEISQYTITNLADCVVWMKSTLFAIRQFKFTQRFILIVEIA
>Poteriochromella malhemensis_mer3_8 15747|8255|strand:-1(-1...764) (evalue:3.9e-06)
VNLIHALIDVIASQGWLKSALSAMELCQFVVQGLWENDSVLLQLPHFTSSFIQQRLLTSDVKVETVFDIIDLEDEDRTRLFQGFSKRQLADIAAFCNSYPYIDVSYQLSFENEIVAGETVTVLVKLQREVDEDDEEQNEKIGLVSSPRYPLEKFENWWVIVGDVKGNNLFAIKKVTIQKKATAKLEFFAPQVPGDYELKIYLMCDSYLGCDQEYEFPMCVLPDDNDKMDENQKLLQFQQRIIIFKIKFNSPISP
>Poteriochromella malhemensis_mer3_9 44435|19987|strand:1(2...2042) (evalue:4.190627405193385e-06)
GIGIHHGGLLPILKEIIEILFQEGLIKLLFATETFSIGINMPAKTVVFTATRKYDGKDFRWITSGEYIQMSGRAGRRGKDDKGIVIQMIDEKMEPDVVKNMIYGASDPLYSSYHISYNMVLNMLRVEGADPSNLIKSSFHQYQQEANAPNLLIEAQELEREKAAILVEEESVVEEYFTLKELLCKLHEELNQKTMISAYILPFLQNGRLLQLQHNDILYGWGVIVDIKKTSEILGNAKHMSKHLNMSYYLGKLTPKKLPDSEYILEIMMEVCHLSSRNKENGLDIAPRLLQENGNTDSSSGQGKNEMMLIQCGLDCISTLSAIKLNIPKDLSKEKYRLNIKNCINEILRRFGNNPAVPSLAASAPSTSSSEKKDSVGSKEGIPYLDPKTDLGINDPSIDKIYQLMDRKSDVIERLEHNKYSNISKLESPVIQSYYTKNVEKYQLKQQLTEEIMKLKKQANELQSVIMKDELRKMKKLLKKLEYIDMENILTTKGRFACEITAGDEIIITNMVFSGLFNELSIEQTVALLSCFVHSEGAGGGSGGSGNASEQSILKFRSEMHKPYRNMLQVIKEVIHQYKDCHMNVDENDYMNSFNPILIDVTYAWAKGQKFVEICKISEVFEGSIIRSLRRLDELLRQLAAASLSIGNHELVTMFTEGSNKIRRGVVFAASLYIQSSEV
>Poteriochromella malhemensis_mer3_10 21133|12013|strand:-1(-3...330) (evalue:5.627872702885999e-06)
KPDKGLFFFDNSYRPVPLQQQFIGITERKAVKRVQLMNEICYEKVLLHAGKNQVLIFTHSRADTAKTARALVEMATTNDTLGRFVQEGSASFEILKSETDNVKSADLKEH
>Poteriochromella malhemensis_mer3_11 16473|8787|strand:-1(-2...472) (evalue:1.606173854748386e-05)
AHTSAGKTAVAEYAIAKSLRDKQRVIYTSPIKALSNQKYRDLQEEFGDVGLMTGDMTINPNATCLIMTTEILRSMLYRGSEVVREVAWVIYDEVHYMRDKERGVVWEESIILLPHKVRFVFLSATIPNAQSFVSWVSKIHHQPCHVVYTDYRPVPLQ
>Poteriochromella malhemensis_mer3_12 7561|4656|strand:-1(-3...354) (evalue:1.8095837608161604e-05)
YSLLNLCDFSLRVVALSATLPNIEDVGIWLGCQPSTILQFDESYRPVPLEIKTISYPDKSNPFLFERSLEPKVKEIILRYGDGKQCIVFCSSKRNAENQASKLSEQHTIPFRQPPPTF
>Poteriochromella malhemensis_mer3_13 57902|23458|strand:-1(-1...1790) (evalue:1.8731750000000002e-05)
AFMDIFKTLAAGAKFQKDKTKPLADLFRGFSSTTSSSSQEDDDLNFFRAPKPKEDSNGVKQEKAKKRPREEPNEPSDENTNNFDREDELNAFRNRLKIKVKGEAVPNPCPTFHEMNISKSIKSVLLHNIEESRWKEPTPIQMQAIPALIQGRDILASAPTGSGKTASYLIPVLSRLNERTSSNKNGIRVLLLAPTKELADQIFRELLRLTTGFSKNFKICNLKKNIMNRAINDEGKSTFNKFQILVATPLRLVSLIRANAIDLTSVESIVMDEADKLLELDRSKPSKANDDDDEDDNEEEEGQKRERSSFLQQVDEILAQCPSPSNLQRALFSATIGPFVRELASAFLINPIEVSIGIENSGASTINQKLVFVGREDGKFLAIRQLIQQGIKPPVLIFVQSMERAKDLFKELIFDGINVDFMHSGRSAYQREEIIRRFRIGEIWVLICTDLMARGIDFKGVQMVINYDLPLTPVSYIHRIGRTGRAGKQGEAITYFTEQDIPRLRPIANVVKLSGCDVPDWMLAIKQLSTKNKRKLRNHAPMRRKITKKVFEEKGESNDNDGDDGDNREKKRSNKKRRKTQIHFDDYSYVTVKRQN
>Poteriochromella malhemensis_mer3_14 7333|4568|strand:-1(-2...514) (evalue:4.2254600370205996e-05)
KNNYEKTWGRRQLFSFQISNCKNFPQSKFAPFLNPTLTNRRALSSLAEQRLIEFTSSTAVVPLHEVHVMSRHLTRFSSMLLLMKMESNSDLLSVLKTLAECEETHKPIRKSDKKILNGFSRQVRFPLNAKIQSPDQKVFVLLQAVISSKFQISDFNLRIEQAEVVEKSIRL
>Poteriochromella malhemensis_mer3_15 24951|13424|strand:-1(1446...3360) (evalue:6.2e-05)
HRFELSQLNEELTPLKIAIMEAELRKDKKSKKKVKKHAEETEAEPEIQQDRISEEVAEVEQEEEQPVVDHKEKKIKKKKVTEESVDNVKSDDVQVDEEDNHQESSDNTENTPTPSAATIFSKEPFENLPVSEKIKKALKTMGFTIMTEIQSKSIPECLAGSDLVGAAKTGSGKTLAFLIPIVELLNRIQFTRKQGTGAIVISPTRELSLQIYGVLRDLIEFAECPQTHGLIMGGANRKAEAEKLIKGVNILVSTPGRLLDHLANTAGFVYQRLQMLVIDEADRILDQGFEEDMHQIIKLLPSNDRQTILFSATQTRKVEDLARLSMKPNPVYTGVHDDARVATVEGLQQGYVVCPAEKRFMLLYSFLKKNKNKKIMVFFSSCNSVKFHAELLNYIDIEVLDIHGNQKQQKRTTTFFTFCKQATGILLCTDVAARGLDIPAVDWIIQYDPPDDPKEYIHRVGRTARGTNTQGRALLFLLPEELNFLKYLKQSKVNLQEYEFPAHKIANINSQLLMLVEKNYYLHRSAKDAYRSYLLAYASHSHKDIFNVHEIDLQGLGQAFGFSVPPRVDLNFSPRGDRAVTRKNKKRSFGDVEQMSDDRINKKRQFAASGHAFSADNPYGKRAEGDKRQFSRQFEQL
>Poteriochromella malhemensis_mer3_16 28728|14923|strand:1(2...1466) (evalue:9.36487e-05)
KELSHHYKVSSAAVMGGETYSLQRKSLDRLVDIVVASPGRLLQHKEKGNLFLSQVNYIVIDEVDTMLTQGFGSDIRAILRSTMLRKDIFRPQTQVIMATATLTKAVKSLLSDVEGNKFDIEFSDPENKTPKKLSPRATLEMKIIEVDGVHRTLPHVKHIFEETKGMDKLIVLKSLLERSSNKVQDGGMGRTLIFCNTISSCRAVEYAVNEYNTALAYHGDMPSDERSNNLLKFRNGEVNILIGTDIAARGLDIPEIDHVILFDFPMNSVDYIHRAGRCGRAGRKGTVTSIVTKRDQILAGAIQAATEKGLPIDSLSASKKDYKPEGKLSHILRKARATKTSSTAPLKKTSSSVGVPTETRPAKKKEERITPLVIRSRRLEFKKKQQELVKENYKFMKNTVAKGRRGRITKKNPVLVPQKLKSRLSRPKKGELEGGRSSEGREGSKGSRGGSRPSARGGARQGRPSTMSKRRQNLYFMILNTLNCFADV
>Poteriochromella malhemensis_mer3_17 95007|30829|strand:1(77...1685) (evalue:0.00017879400000000002)
FDSLYLIAHILINKMSDTNTDQKTEEIPTPTTTDKREEEQTKSEPTHVNDAPAASSSSIIDHTNDSAEAVSQQLQNMTIFGNKSLDELHRIQAERSHLSAGILFNDPALRIPRPILESLTLEMRFEKPSAIQASSLPLIFDGKNMIAQAQSGAGKTIAFVIGMLSRIDPRVNAVQALCLTPTREIAIQIVDDAVRPLSTRIPGIRYELGITGVDVESDSVSTAHLIVGTPGTVKRWIKDGYLPTKGIRIFVLDEADTMVSVKTLGADTMAVKQKIPPTSQFLLFSATYTDEIMDYAQKIVPNAYTIRPPKREELVLDVIFQVWMDVRKARGGKLQVLKDIYSFLTLQQSIVFVEMKREDDAVASMMRQAGFEVSVLHGDIPFHERDRVMRDFRAGKSKVLIATNALARGVDVPAVAAVVNFDLPFERLGQKVVADPSTYLHRIGRCGRFGRRGTAINFLESPKDFEILGEIEKYFRRRMAKEWDPNDIEGLSDAIKERPEGGEIIPEAEQGNSVTPSGFVGKQKQKLVSAYDDFD
>Poteriochromella malhemensis_mer3_18 95000|30828|strand:1(100...1696) (evalue:0.0001819135)
PYSIFFLINKMSDTNTDQKTEEIPTPTTTDKREEEQTKSEPTHVNDAPAASSSSIIDHTNDSAEAVSQQLQNMTIFGNKSLDELHRIQAERSHLSAGILFNDPALRIPRPILESLTLEMRFEKPSAIQASSLPLIFDGKNMIAQAQSGAGKTIAFVIGMLSRIDPRVNAVQALCLTPTREIAIQIVDDAVRPLSTRIPGIRYELGITGVDVESDSVSTAHLIVGTPGTVKRWIKDGYLPTKGIRIFVLDEADTMVSVKTLGADTMAVKQKIPPTSQFLLFSATYTDEIMDYAQKIVPNAYTIRPPKREELVLDVIFQVWMDVRKARGGKLQVLKDIYSFLTLQQSIVFVEMKREDDAVASMMRQAGFEVSVLHGDIPFHERDRVMRDFRAGKSKVLIATNALARGVDVPAVAAVVNFDLPFERLGQKVVADPSTYLHRIGRCGRFGRRGTAINFLESPKDFEILGEIEKYFRRRMAKEWDPNDIEGLSDAIKERPEGGEIIPEAEQGNSVTPSGFVGKQKQKLVSAYDDFD
>Poteriochromella malhemensis_mer3_19 18987|10636|strand:-1(-1...884) (evalue:0.00019662351518181818)
MLYKGSDTTRDIEFVIFDEVHYVNDAERGVVWEEVIIMLPPTITLIFLSATTPNASDFSDWIGRTKQKQVYLISTNKRPVPLQHFLYFDNEMYKLMQGDTNYDRNMIPSIATKMKEKAKAPQKTAENAKFAAQRQQEKADKVAQFVGKNNPGKQQQMLQQMNKHHGKPGGGGGGGGAGKRPSGGGKGQWTTLIKILQAGGREAAGGLSEIDFGVAKSGKVLSKEARKQKNEQMVKYEDLPKELRAKMSKKEYESTEFRGDENEAAATGEIGLLPVVVFSFSKKRCEELADFFKG
>Poteriochromella malhemensis_mer3_20 72256|26469|strand:1(1...1913) (evalue:0.000338361)
KLLAEEYQNQSQWVVMQNDSKYVPPALRRAGPPSSEFKVREETQHSGDLAREFPTNTGYSTNQRWKDDRAQSEYRGGRNSTKFNNYGGRDYGQRDSYGYASRVNELGFHGDMRPNPRIEDELFFKNESQSAGINFDNYDNIPVEVSAGCPDPYNDFTPETIGDQLIKNLALMKFTKPTPVQKYSIPIGISGGDMMACAQTGSGKTAGFLFPLIAKMLRTGAMNPPEGRRGKGAYITALVLAPTRELAVQIFEEAQKFCYCTGIRPVVVYGGANIQLQQRELDAGADILVATPGRLVDLIERGRVRLDIVQFLVLDEADRMLDMGFEPQIRRIVQEEGMPVERQTFMFSATFPVEIQRLAGDFMRNYVFIAVGRVGAASKDVTQRIEWVEQQDKVQFVVDFLTRVPEGLVLIFVETKRGADNLEEVLVRYGFPASSIHGDKSQREREEALKLFKSARTPILVATDVAARGLDIPNVTQVINFDMPSNIDDYVHRIGRTGRVGNIGHALSLMNEKNRNIAKDLTEVLVENQQEIPSFLERMVGSGLQNRYGGRGGGRGRGGHFRFGARDFRREGDSVRGFATSTDSRQSKPRAQYSRPPYHGNDRTGGYEQSYDNYADNSAWQVVVFIWQLQFCLIRCK
>Poteriochromella malhemensis_mer3_21 48462|21171|strand:-1(-3...4377) (evalue:0.00036644)
LNIVGRFDTSSTRVGILKAVSSNIIIFDDTKKSELVHHIRDIWHDIATDATVLGEPSSFKLNDLVAKEDNYSVKQAGLVDSSTSRNVVLEAVSGVGNEGTTVVGFGKLSQSTVRVQAKVVFQLPVISVPEDRKAQDIQKLLQDLFPWLLQEANERRSESKFLVKNSEVKDVTATVESCFTSSKQSSQEKLLETSLTLNSFNSNEISRIIDDFNQANSAGGDSVKVFPVKLHVQLSLDPLEIYYLETTVISELKAHVHQLWDRRFSQTSNAVETLASLSTSTQVSFRATRMQDNYTLAKYGLFHPSVSHEQRVVTGNIQITSSESHQIRPTVVGKAQQAVHVVSVKKYLSSHPLEVLLTDDVTIRELKSHVRSVWSLDSPALADFSSIYFVGNPSLEDSEVLIAHPSLVSSELEIKQSTEGEVQKHLQDGLNLSRLSVIGKGSQRPYRLTLIRTAGTVEEEVGGAQSHVVVFEDTTVSDIKKQVCTIWKDLNADPSIQAPHVKHPVQLLYNSIDLLNEDSTLASYGLLDERVDDSDRIVVVRSLVHLLIHQGRFINLQRYIWNQADSRSKLSQISPLAAVSSVAQLQEGILLQSNLSFTSKDCYRTYEELKKIFPREIAEECSPYKFFKKRERITLQRSKDYEDFLKSQITKLARQFPEKTGQLLNSFQIQDVPRVFNLCDLVQELKQSDMLPCLPFHLNSFEAIRLFQQLLSDLEYRQKAAHPTYYLDLQADVDRRRKENDRERDAQGKNEKNIEEVEKTLEIVSDVDIYAPHPAFTACKGAPLSQQELDQLVADMERYDGFEKRDANAMRENKGQNQAILRHALIRGLRRGIGLFIDEVSFPSYRRAIQKLASNGKLGVVISDGSLAFGVNMPFRTCIFCGEMRGTLDELMAQQMSGRAGRRGLDEQGNVIYAGIRVPMIRKIMIGKISNITGRKYPTKYDTMFLQAVLSPRHTGYYRAELLGGRTLSEFIDGVESDPRFSMTVSKKTMIDLGFIAPTRNKDYQPNFRAHSTYGLLTAVWEMRNCIYESITIGMLLNDIIEEFVPIIAPLSLNEKKRNTEIMEPYIHSFFSILIQLIGRTPVKRHGVKVTDLAYFHHQNHRELFDRWASKFAEHQSILDAKGYSHLKNPVPPGTELDGTFLSCAIDRHFIHTLDEASKQDMKQMIWHVGSVLLILNKVAHVEPEYNRVGHFLFRNAFEKLRYLNSELIASVIDFDNIAAAEAERRIDAKSAIIKPQQAQDWTDLSRISWSEAIVSVLADNKDFAEKTNGTDELALHEMIEQYVALTGHDLAFIKQCLTSTNINTKSHIQTIVKTLLNGSSFALFFPNSEAKFSVKIGLLVWYCVIANSQAARSFHIYLQALYDQLDEDEAEQFEKAMLAWETSSLDQFKIYIPNSYQSYQLTAELAINEPITPQQWSELKTRSQPFLEFLKQEEEEEEEEERIQSRNLDNFFIGLSAL
>Poteriochromella malhemensis_mer3_22 122720|35286|strand:-1(74...1955) (evalue:0.0003757848)
QQQQQQQNQEMILNESKFVPFTLVDSIDEFQDSLNASSNKQLYVSNEIIFEDILFNHEIIQNEYYGVDSLLNQPQGQSQVRGNRKSSQEKLAEESNNEEEGEQSGEISKDAITNEKEEEKGVGLRWNRYKSREFYELVRYINDNLETMKITTPTKIQEIAIPLLSIGKSTVLHAQTGSGKTLTFLLPLIYLVDPNMDKVQTIILAPSRELVTQINRVCSQLFAGTNFRSVGLIGGANIKSQIKQLRDKKPQIIIATPGRLAELVFKYQTISLQNVNTFIIDEADNLLQDPFQNEIKTLIEGTSFIKAKIAAAVNSEATTTAADTNNPAMKRKYVLCLASATANNNPTVTSFMEEYSVKNDYYHPSNREEEKVTTTPSKAIDSASTANTKITTTKENERSYVKAIVNHAGMLPSTITHGIISCPRIKVYEMLKKFLNAKPEINRALIFVNDPYKVETVYQKLLSYGFIVAPLHGDSSKDDRKEIFTRLRDGRLRLVVTTELSARGLDIPDVTHVINFELPTDALHYVHRVGRCGRAGKPGLAMNFCTPETKFVIRRFVKQLGTKVFDCEIRGGQVFLKKIQKDIIIRTTSYKMGNIMIERKITSLKEFIVFLERLKLFFTFLSKCQR
>Poteriochromella malhemensis_mer3_23 129985|36515|strand:1(2...554) (evalue:0.000474635)
YSNPLQFPINHSTVKANDPSILQNSSQDSIMIIPVRCFTCGKVIGNKYDWYLDLLVNEYSAKDALNELGLTRYCCRRMILTHVDLIQKLLNYNTMQHRTLATPSSNTAPTSTTSANAPQISLIGVSFVHRRSCFMQKLIIQKSFFSFKQCFLLNLNVVDSSVDRKKGEVSYGEEINYIMLSEEI
>Poteriochromella malhemensis_mer3_24 83476|28635|strand:-1(145...1726) (evalue:0.000487968)
DLTTLSYRKKRNRDDYDDDYDPFQESENEDKVKKDKPKPKAKLRFLTAKPITPSTTTNTPETGIEPKPHFYSRKALKEIGLNDRMVNVVQSMGIVKPSKVQALAFPTIYSGKSCIIGDQTGSGKTLAYLLPILQRMDELFAARTLQRPGERAPYVIIMTPTTELADQVATVAKTLGNALKFRTSCFTSLSDFDGEQKKLRLGTEVLVTTPGRLFELMRKNEIVLNDLQVLILDEVDVLFLDKSFPLQPIGQACPDTTQFLFTSATLPSEVTKQILTEFPNTITLYGPGLHRISPNIHEIVIDCSGDSNQLRSSSTVLENKREALIQALDDDLSERTLIFCNTIEQCRKVENFLLREDRHSKLRDIYIYHSAVDAKRREENLYQFSKPLLKRPAILICTDRTSRGLDFNRAYVDHVILFDFPFEPSEYLRRVGRTGRAGRPGKATVLVYGKQVDAAKMVVQASIEGKQIDPSIIDPKDEEDEEEEYIRQELARRKKDLPYKPEWAKGKSRKIDQSSRKQIEQNQYLC
>Poteriochromella malhemensis_mer3_25 78651|27756|strand:-1(-2...2098) (evalue:0.00099)
GQLALVGEKSIIMARGGKKHKKDNKDKKKKRNRDDLDLSLDDSDAEDGGQQKAKKQKSEGANQGRKLEYNLPVPDWTSLLQSPVNNNVWTGLVGEDPPSEELKLTRKNIGVNVKGNLTKCPAPILSVEDAALPSIFKQYFAHHGLSNPTSVQQQCWPCILSGANVLGIAPTGSGKTLGYLLPAFNLLESRPSSSKSLLISPSILVLVPTRELALQVLSVAKSFRPFSKVRCGVLYGGHEKETQLEDLQQYGSSLKVLIATPGRLLDVLGSTKKTLQLATVTYTVIDEADRMLSLGFQEQLTAVLSQIRPDKQIVLFSATFPGNLRNLSEVWAPNSVVVRCNAIDLSNIKAKPQLSTENSNSETLDVETKGEVLAEDSEEPQLEANTFTSSITISPTVNQLIHICAPHKRPRLLIKYIERIREEEKKTQQRQASPMIIFCNTIKTLKFVMEFLNRQHLASVPLHGQLPQQKREENLLDLKSGKVNIVIATDVAARGIHIKRLKYVINYEFPSNIEQYCHRIGRVGRQGEFGESYSLMTRNFAPLANDLIALLKRCGKQPEPNLEKLALDFSLGKILDDLNETLEDDAESQEEEKDETPDKETHKESETKAKKGKNKEKVSNIEKQIPSQQINKQTNLILRVSIIFRFNKVRYLQTICLIKIKLNLRTTFILKSIFILLKNFKPSNCIFQRNLVIQLHLLY
