# Supplementary material for: Putatively asexual chrysophytes have meiotic genes: evidence from transcriptomic data
Source: PeerJ. 2019 Jan 16;6:e5894. doi: 10.7717/peerj.5894 (PMC6339481; doi:10.7717/peerj.5894)
Supplement: Supplemental Information 1 — Identified loci are in FASTA format. [file peerj-07-5894-s001.zip › supplementary_material/Poterioochromonas malhamensis/lig4.fasta.fasta]

>Poteriochromella malhemensis_lig4_1 58749|23621|strand:-1(-1...1514) (evalue:6.857025396796656e-11)
YQTLCKVGTGYSFSQLTELREKLKEIEIPWNPRHPPDHLAHWKISKPDDRPNVYYPPDQSIVVQLKCAEIVESISFSCNLTCRFPRVQKIRYDKLSHEILSVNDVIAAKNRPRKTLGADGEGEGADGTAGGKKKGRKTTTSRKKELVTDTQFRLNTNLKEVVTDGQLFQGDIFCVLENEFQVLDYVTRTVSKQFTRDQIMEMIKKQGGQIVANAAFPNCKVVAGNKKTVQLKNIIDQGEKDVIDFRYIVDCVDAGRKLPYRRYYFLNLSPTSAQQLKGVVDLFGDSFTDDIDEKTLLAIFHNVENMIDMIEKKKTPKVSLLKKRKAAPVIEPVAPEEDELLAVDDWKAIKASHGWRQLIDESFSFEERDPIYHKGNSLYHERVVIYVDMYKDLGKPESTMNDRYVSAKVDAERLDQSLDSFSLAQLRTYYGQLLSRGALITHSLHSDVTHVIMTPNEERYQKIQERIRSLRLGNQHSYEKRILRVKWVEDCLKANELLEPLPEH
>Poteriochromella malhemensis_lig4_2 15372|8033|strand:1(0...675) (evalue:1.866964390344969e-09)
DIISCCRKRGKFSCILDGEILAINGETKAHLPFGHNLTIARNEREYGENKQHTVGWHKELNEWMMFFMFDIIYIDGEDSQFLLSQACEDCGLTGAAAQSITSITGEISHLPLILRRKLLQRVLEPEPYRVEFIPCRYVISTDLLQRKKDLEDYFNEITIDGKEGLVVKNLNSTYELGEKSRSTSYWVKMKPEYGDHAADLDLLILGGYYGEGQNLRGQGISTFLC
>Poteriochromella malhemensis_lig4_3 82847|28494|strand:-1(154...3457) (evalue:2.653326622588142e-05)
KNFEIKQHRETQQSLYTIQQYNTIQQLYIIYTLLQHNTTQHNTTYHNPTTHSRTKITIKFFNVLTALLLPSISIYAFIGPTRYSALKARGTLRSFSRMKKFLISKGGDGTDVSKPAASRKQMTQESKPMEVETPTAVQPEQIPVASLPIHTGDGDTKTSLALNRDLYRSLSELSNDIRKLVTWKTDESIPYSVIVNTFEDISKISGRIEKENFLSRLFSAVILSAPHELEALIYLASNHVYPAYEGLELGIGDSLLVKAVCEATGRKKDAVDEAYEKEGDLGIVAVQSRASQKTLGFVAKPKPLTASYVLEQFRSITQIKGEKAQARKVEIIKAMMVRCQGQEAKYIVRALQGKLRIGTAEQTVLVALAHALIGCQKMELAQMTTLSQEDVELLERREGAWEKADSSTQPLDETSQSQSLGELFGRVRDRETFEARNLRRHFLGKLNLSRDKLYEYSEIAVKRAFSECPNLSALVNGVLHHPLHNLFEVCKLQNGIPVAPMLAKPSKEINEVLKRLSGLAFTMEYKYDGERAQVHLLPDSSVKIFSRNSEDNTEKYPDLREHIRRSKDEFVQSCIIDAEVVAYDREKGCLLPFQVLSTRKRKVETGEEDSQKVKVILQVFDMLYLNGKSLLRESLRTRREILRKSFHHTEQYLHMASGLDHVEDGDTAPIETFLNEACNALCEGLMVKTLDENATYEPSKRSLNWLKLKKDYINGMGVCDSVDLVPIGGYRGRGKRVNTYGAYLMACYDPDRDEYLSVCKLGTGFSDEDLARLTANLKERVITSKKRPLNYNVGEALYPDDWFEVGDVVWEVQAADLSRSSVHRGGVGRISNDLNDGTVRGIGLRFPRFLRERDDKKAEQATSSEQIVDMFYNQNSASTNNAPKREGNGEEEEDEWIQATAEFVFSFRNNKIKRCFFIVFWSVELELGSITLTTRLIQLDGCSSVLSKSGSFSSSSLSSSFSPSSLSSPPGPPNPPAPGKPPMPPIPPKSIPPIPPMPPKSMPPSKPLISKSLPSASSSSIYLSQSIFTFVFSKFLSFNNLGQNSASLSFLLSFIWTEEARTFHTEPSASISVKNSRFREYCFPFEFPEKTKPLLVNSTL
