# Supplementary material for: Putatively asexual chrysophytes have meiotic genes: evidence from transcriptomic data
Source: PeerJ. 2019 Jan 16;6:e5894. doi: 10.7717/peerj.5894 (PMC6339481; doi:10.7717/peerj.5894)
Supplement: Supplemental Information 1 — Identified loci are in FASTA format. [file peerj-07-5894-s001.zip › supplementary_material/Poterioochromonas malhamensis/rad23.fasta.fasta]

>Poteriochromella malhemensis_rad23_1 116597|34245|strand:1(88...1072) (evalue:2.7e-09)
KEIMEIFVKTLTGKTISFLGVQPDETVETVKNMIYTRTEIPPDQQRLIFAGRQLEDGRTLADYRIQKESTLHLVLRLRGMISSFTTTEATNNFDGFLLGINPAPVTADFRARWPEAKFREYEFRTDQRDILSVGQRKTLIKFLNILWEMQAPSFLERTKKPLTDLKVRFSNTTAALVLLSYRRSGDTSHNTEAMEELLAKHCQGARGARIALRCTRGPAPGAIAWHFDGGYATDTVQVALNDDTEYEGGRLCYFTEESGVQVLQRSAGDITKHGRESLHAVTRLTSGTRYSLFVVDQANGLGEELVVDPTLELTVDILAQAGKDQDC
>Poteriochromella malhemensis_rad23_2 116583|34241|strand:1(88...1072) (evalue:2.7e-09)
KEIMEIFVKTLTGKTISFLGVQPDETVETVKNMIYTRTEIPPDQQRLIFAGRQLEDGRTLADYRIQKESTLHLVLRLRGMISSFTTTEATNNFDGFLLGINPAPVTADFRARWPEAKFREYEFRTDQRDILSVGQRKTLIKFLNILWEMEAPSFLERAKKPLTDLKVRFSNTMTALVLLSYRRSEDTSHNTEAMEELLAKHSKGERGARIALRCTRGPAPGAIAWHFDGGYATDTVQVALNDDTEYEGGRLCYFTEENGVQVLQRSAGDITKHGRESLHAVTRLTSGTRYSLFVVDRENGLGDELVVDPTLELTVDILAQAGKHQDC
>Poteriochromella malhemensis_rad23_3 116610|34248|strand:1(88...1099) (evalue:2.8e-09)
KEIMEIFVKTLTGKTISFLGVQPDETVETVKNMIYTRTEIPPDQQRLIFAGRQLEDGRTLADYRIQKESTLHLVLRLRGMISSFTTTEATNNFDGFLLGINPAPVTADFRARWPEAKFREYEFRTDQRDILSVGQRKTLIKFLNILWEMEAPSFLERAKKPLTDLKVRFSNTMTALVLLSYRRSEDTSHNTEAMEELLAKHSKGERGARIALRCTRGPAPGAIAWHFDGGYATDTVQVALNDDTEYEGGRLCYFTEENGVQVLQRSAGDITKHGRESLHAVTRLTSGSRYSLFVVDQENGLGEVQVVEPSLELTVHILAIAGRDQLSRIEVKLIQF
>Poteriochromella malhemensis_rad23_4 5024|3797|strand:1(139...2907) (evalue:3e-08)
KKMSGTPSIKDLLPVIRSQISRIKAPHTHDKVYKDECVYSFDSPFTDTGLYVNLITYQGVGQRYLHIDAKKSNAVLYLHEKFHQIPRETSNESEEKQEITKLAIGVEGGFNTQKKYDIIEEYSLIILTENKESILATIPLPSTEIPEFITNVINTVIKHDGMKKNLAVTTWEADNEKIISKYAETLQQVNPNNLKISQDRKLWKDEASDATDNLWLNLSTGYIGGGRKNWDGTGGSGSALQHYIDTGRKYPLVVKLGTITPHGADVWSYAEDEDCLVIDPKLSEHLSFWGIDIMKLEKTEQTLSELEVKLNQTYDWSKIIEKNELLVPVTGPGFIGLRNIGSSCYLNSLLQVVLSLAEFQERYYYRHQEIAQTSSNDPSNDLITQLSKISFALFSDHYVPPLPQSLSSGNVYEESANDVSLLEKYVIAPYMLKHAIGKNHPEFSSGRQQDVSEFYLYFLDQLTKIEKNQLTRLTYQTGNTIPLTSIIFHYHLQTQYKELNGKGGVKTLKTGSQTLFNLLELPVPTEKAIPKIRNVENNEKEEDEKVDPETKRQRLYSTSNTNDEVELTIPFEACLEKFFEPELMEFQHPTLLTKQPFLRHYRFQTFPRYLVIKLARYYVTENWTQKKITAEVPMPLTLDLNQYRGHGLSHGEFELQESGTTSANTTAPAPAAAEFVVDEGALQQLMSMGFSENGCRRALIATRTNDAEVAMNWVFEHMEDPDFNEPPVTAPAATNTATSALPPVNEESVQMLTAMGYNTEQCTAALIATDNNIERAADWLFSHVEDLDAAVNEVFGRANASTAGSGSSGGDSGAVLDDGDGKYTLRAIISHIGKNTDHGHYVCHILKNGEWYFYNDEKVAKCEKPPLGFGFMYIYRRDDGPGTFFLQRKLSPCLSSITKQITISFHIFDFLSFRRVQITNAL
>Poteriochromella malhemensis_rad23_5 24900|13399|strand:1(1...473) (evalue:1.1e-05)
KQQQRTIFSSLNMMRRLIKSPSSPPIDDEAREHLLSKNDDHDEEEKAEEEDLAKEWTLHIRCATTEQKELEINISSEATINQLLECIIRRLNINEEAQTVRLIYQGKLLSSLGHVISSEVKNHSFVHVAISPKVRTRANNTPTSQTPRAASHEQVWR
>Poteriochromella malhemensis_rad23_6 62920|24607|strand:-1(199...997) (evalue:1.380342730902797e-05)
QSANSGSVSIEQLRQHPQFNMLKQLVQQNPAALPQVLDLIGQQSPALYAAIQDNNDAFITMMNEPIVENPVPSAAVPPTPPSPASPAGGLAGALGDPSQVMQLLASLPPQQRAQFAQSAGINPQELEELLVILNSLPPEQRQQFLGGALGALGGGMGGGMGGRSPAHVVRLTEEEMAAVNRLTELGFSRQQAAQAYLACDKNEELAANFLLGGGFDDDMQDFGGDDGGDDEDDNMYGQSRELPPEAMLVCKRNVTTQSTGELIIN
>Poteriochromella malhemensis_rad23_7 26610|14054|strand:1(83...1323) (evalue:1.5e-05)
QMFNRGYVQVNKNEDHLGDEEANINPMMNVELTPSDTKKPPENYHGFRIKVLYKERTYEVNELTPTTTIMELKRRIEAITEVPVLRQRLIATGKPLKPDEKTLEFFKIIENTSVHLFPIPEATAAPVAATPTATNATPTADIVNTYNNAWLTPPNNGPSFPAFRSMYYDMAMEQSVREVKLWCFILVSLSAMELLLNFNYLTATGKIGHGTLDSILFVFDTICSIGGVWVGTMGMKSLRTMDIADIRKYVQWLGILAVGCIILRILWVADVIEQVKEAVKESKENNANGDSNATDDPKQQQQQLDDRAVVTFGVQAFIVATICIGAWISCFRRAIRFHLTVMSQPTNEQQQPGTSATVNTAGENIPTAQATNASTVHNPMTVVQRIEIVDVCHYLKSQELCEDYCLSSSHERS
>Poteriochromella malhemensis_rad23_8 25317|13519|strand:1(186...1914) (evalue:1.625298800034e-05)
QLFEHNTKQTIFFSSYQLDHSLQPLHHPAFLEMSEITVHIKCSNSDKAEIKIELSATVLQLKEKVGEALSVPAAQQRLIYKGKVLKDDLTLENYEVQDGHTVHMVKGAAAATAAKTSTASSTSSVPPPNTAPSSNPAAGANPFPNPFANPFGGGAGGNPLAGLGGLGGGGMPDMGRMQEQLLRNPEMMQQIMNSPMMESLMNNPDLMRNMMLNNPQMQAMLDANPQIRHILNDPAVLRQSMEMMRNPNAMREAMRNQDLAMSQLENLPGGFNALRRMFEEVHEPMMEATQNIAQPTNNTNTTNTTSTPSSTAPTNSAMPNPWGGGATNPNPAAAGGFGAANPFLNPFADPFAGLGAGGMGAGLGGMGGVDPATAAQMMQDPMMQQMMQQMLSDPNMVQRLSMMNPQLGAAMQNPQMRAMMTNPQFLQQMSNPANIQAMMQMQQAMQTLQGNGLMPNMGGLPPFGANRFNNPGLSPDIAALNFDSLLGNAGGGVGGFGAPRPAPAPAAPVDPAVRFAAQLQQLRDMGFLDDAANLRAIQATSGNVNAAVERLLGGNQTISSSLLFPQQCNHTFSSL
>Poteriochromella malhemensis_rad23_9 4349|3671|strand:1(2...1193) (evalue:1.7788416666674646e-05)
KKKKNCDFYLDMRISVKTLNGELFQIDVEGEDKVGDVKRKIQDYKPSLVSERQKLIHSGKVLKDEQSVSDLGLAEADFIVCMITKEIAKKIDPVKPAVVSTPTVVSTPEPTTPQVVTEIRAPPVDTSSPVVSSDHNEALQALINMGFPEKECKSALAAAAGNPDLAYEFLLTGIPDNTHAPSVASVSNSTATPASIEQLRSHPQFNTLKRVVQENPASLSQVLDLIGQQNPALLAAIHANNDAFLAMMNEPILETNQPSPVSQTPPRGADASQMMQFLSSLPPEQRALFAQSMGMSPDQLQGFINMMSTIPSSELNNILRNNMEGDNDPPGVIRLTHEEMAAVNRLVALGFSQQQAAQAYLACDKNEALAANLLLEGGWAEDADEYGDDMHEDNFH
>Poteriochromella malhemensis_rad23_10 30612|15696|strand:-1(23...887) (evalue:2.7e-05)
ITRYRQLGERKGFLSLILLIIDSSHHRCDVREVCDCLFLHSSFISLTSFTALEKMLNRLKQVVVTQNTPKSKAAIPKTSKPKMITLHIRNYHTTEVSEVSVDPNSTIQEIKRNVSDKLMIPPLKQCLVCKGKKLENEESLTYHGIIEGTLIHLLIKDIEEMTLLVYCPGMRKMKVHLYNKSHVEDLRRAIAKYVPSDAIEFKLLFHGTELEDERLLCDYKLKHKAKIIVSIPPPPDPIPVQTALKDSPLALPFHSMSLCAHITVIAFSFFERILHIDLLSGLFFCFF
>Poteriochromella malhemensis_rad23_11 100191|31669|strand:-1(56...3974) (evalue:2.7e-05)
FSFVEQFQSSLAIFLRQPPFFSSFLNQALLKTRIIYIYIIFLLIERIVLIEYLYLIDYLFSKHLGIVVKSFLITTDQDSYFIQRILLHKILYSIKMLAVPFMRAEGNIDVSTLETTLKNQRVFPEEYVVADCRRLDQLRKEVVAVHDPTDASQALLLQYFYQLKSLIPRLQALENEIKFNFHWHDAFVTGRKSSSSSLLFEMAAVLWNLGAFDSIRGAKVDRSSDEGIRVAGKYFQQASGYFDYLKEQILPAISQTSSLPCLSNDCLNMVKQLMLAQGQLCFYEKAVRDKKREAMKTGIVAKLAAQTSSFYTATSLACRTGTLGSILDISWFAITDFQAKCFHGAGEYWQALASKELALQKGSGYGEEITRYNRAEAYVRQAIETGRKHNILPALPAGAEALLNIIVANRANAQKDLTTIYMENVPNEGSVPEVIGVAMVKPSIIPEQSTVIPSLDILLFKFILPRQIVEQLNRFHGEVQQVVGNTTVIADNATNLGRTTLSSVGLPGALEGIKTENSVPASLWNKILKIQSMGGVERLKSLVMDLTNSSKRAQQSIRMIEEAIQQEESKDQAFFAQFPHYNGTRSIVLLADIKTNFQLLRDAFNNAQVNDETITRELIENTTEQKLLLLTKTREELLKLFPTAQSIADRQKATVTPPQEVNLLDFDDFTPTQPPAPAANSAESILGPDGVALEIKLHELAELFEQRMKQVERLKSFQSLNIQDAVQQTLLATSSSSSAPTAAGAPSNSSAAVQELIDRHLQEIHQLRQTIEQGVLQQQEALIQEILRLNDSFNRYKESNPVILEKNRFLTTVDENITRFFSLHSQVNAGQTFYNNLQAKLTTLQQNIDDVAFTQQWQRQEYEKDTIDEHHRLEQEQRDRELAMQLSNELNINNNNNNNNNPPPSNNNGGGAALYTNVAPQARPPVVAGGYNPTPSNPVVGSAGNYLGVTSAVPSVSAVPSGSGIVYGTPVNGPPAGFQQINTQNPPPAQAAIPVTTTASNQGAYNPYHQPQPASYAPQPAASLPSGGYSPALNYSNISYASTSAASNYNGTYNGYSQPAVPVNQPYNPAPTPYAAYPSNPAVSNPPPQNNYILQQPTLSQPAPQPAPLPPTTHQAPVASQQPPAAQRNLSSAEMEAKVSRVMEMGFPRDQVYSALSSCGWNEETAINVLLGVEAPPPQNQPPPLPPKPATSSSSNTHHKGGFFWGHKKQIRIIKKCQFSVIIYLFEHKNDKSMPFLNLPAFLNLSMCLNHIYIQIDFQSSSSSYSLVCHLINVVIAKNKKKIIRNIYKKQLFLQIVSKVKQRHS
>Poteriochromella malhemensis_rad23_12 116637|34254|strand:1(2...1016) (evalue:3.917983605e-05)
NLISIKTKSISPKEMQIFVRTLTGKKITLEVECNDTIESVKYKIQSKEGIPVDQQRFIFAGKQLEDDRILSDYNIQKEQTIDLVLRLRGMISSFTTTEATNNFDGFLLGINPAPVTADFRARWPYSTFGGYEFVTDERYILSQGQRKTLIKFLNILWEMQAPSFLERTKKPLTDLKVRFSNTTAALVLLSYRRSGDTSHNTEAMEELLAKHCQGARGARIALRCTRGPAPGAIAWHFDGGYATDTVQVALNDDTEYEGGRLCYFTEESGVQVLQRSAGDITKHGRESLHAVTRLTSGTRYSLFVVDQANGLGEELVVDPTLELTVDILAQAGKDQDC
>Poteriochromella malhemensis_rad23_13 116626|34252|strand:1(79...1087) (evalue:4.613703313333333e-05)
LEKMQIFVKTMTGKTINLEVEPDESIVSVKCMIETKEGIPLDQQRLIFAGRQLEDGRTLADYRIQKESTLHLVLRLRGMISSFTTTEATNNFDGFLLGINPAPVTADFRARWPEAKFREYEFRTDQRDILSVGQRKTLIKFLNILWEMEAPSFLERAKKPLTDLKVRFSNTMAAIVLLSYRRSGDTSHNSEAMRQLLSKHSRGESESRIALRCTRAPSPGAIAWHFDGVYATDTVQVALNDDTEYEGGRLCYFTEESGVQVLQRSAGDITKHGRESMHAVTRLTSGSRYSLFVVDQENGLGEVQVVEPSLELTVHILAIAGRDQLSRIEVKLIQF
>Poteriochromella malhemensis_rad23_14 116615|34249|strand:1(2...1043) (evalue:4.9782573337142857e-05)
NLISIKTKSISPKEMQIFVRTLTGKKITLEVECNDTIESVKYKIQSKEGIPVDQQRFIFAGKQLEDDRILSDYNIQKEQTIDLVLRLRGMISSFTTTEATNNFDGFLLGINPAPVTADFRARWPYSTFGGYEFVTDERYILSQGQRKTLIKFLNILWEMQAPSFLERTKKPLTDLKVRFSNTTAALVLLSYRRSGDTSHNTEAMEELLAKHCQGARGARIALRCTRGPAPGAIAWHFDGGYATDTVQVALNDDTEYEGGRLCYFTEENGVQVLQRSAGDITKHGRESLHAVTRLTSGSRYSLFVVDQENGLGEVQVVEPSLELTVHILAIAGRDQLSRIEVKLIQF
>Poteriochromella malhemensis_rad23_15 131101|36868|strand:-1(-3...456) (evalue:5.0547145833333334e-05)
TITLEVEPSDSIDNVKAKIQDKEGIPPDQQRLIFAGKQLEDGRTLSDYNIQKESTLHLVLRLRGGMQIFVKTLTGKTITLEVEPSDSIDNVKAKIQDKEGIPPDQQRLIFAGKQLEDGRTLSDYNIQKESTLHLVLRLRGGMQIFVKTLTGK
>Poteriochromella malhemensis_rad23_16 23191|12883|strand:1(0...561) (evalue:5.3850605e-05)
IIKKAFHRQHLSYQRSLFLILSLSSVTCPWSPLEDTSRSRVFSTIHQKMLKSMILLLFFIFLISLPSLTTGKVFNAPLFMIKPGSPSTDRLAKIVGMRGGMQVFVKTLTGKTISVDVEPDESVESLKAKIQEKEGVPIDQQRIIFDGKQLDSLKSLADYDIDDDSTLHLVLRLRGGLNDQMGVFNF
>Poteriochromella malhemensis_rad23_17 116604|34246|strand:1(99...1122) (evalue:5.7862126625e-05)
NTHTTKIKMQIIVRTLTGKQIYLEVECSDTIESVKQKIQDKEGILPDQQRFIFAGKQLEDGRTLSDYNVQQRQVIDLVLRLRGMISSFTTTEATNNFDGFLLGINPAPVTADFRARWPYSTFSGYEFVTDERYILSQGQRKTLIKFLNILWEMQAPSFLERTKKPLTDLKVRFSNTTAALVLLSYRRSGDTSHNTEAMEELLAKHCQGARGARIALRCTRGPAPGAIAWHFDGGYATDTVQVALNDDTEYEGGRLCYFTEENGVQVLQRSAGDITKHGRESLHAVTRLTSGSRYSLFVVDQENGLGEVQVVEPSLELTVHILAIAGRDQLSRIEVKLIQF
>Poteriochromella malhemensis_rad23_18 23194|12884|strand:1(136...604) (evalue:7.161007e-05)
NLFLIHILRLLSTIHQKMLKSMILLLFLIFLISLPSLTTGKVFNAPLFMIKPGSPSTDRLAKIVGMRGGMQVFVKTLTGKTISVDVEPDESVESLKAKIQEKEGVPIDQQRIIFDGKQLDSLKSLADYDIDDDSTLHLVLRLRGGLNDQMGVFNF
>Poteriochromella malhemensis_rad23_19 54831|22730|strand:-1(412...1777) (evalue:8.6e-05)
FNPYMPNSPFNNVHDDDEKALKIAILISEQEAEFGVNMYQVVTKKDEMEVQALLNRGFTVDEAILWIFEKRGYCSNKSIADNKSDTVNQGSNGDEISASTLTHSFISESPGEGRRRQKSKSDLDTSQEHKSNDDIRSRSKESEVGVSPADKKMSQERPKPGKKLRSIFSFGGSGASSKTNSNVNSPANSRVNSGDNTGSATKNQHHHKTPEEKEIQKVLKYKDKDVKVITELGFSREQAVQALVENDHNVTMATNYLISSLNDLDVASRNRERRINHSQSDGSHNSHNSSYNSLPVPMIAPGPYAPYPMMYYAPYPGTIPSSLAPSFDNQIMMYPPPPNNSYSVPASHSGSFYQQSLYQQGVSATNSPANLLRTGSTTGIANASHSNHSSFYDVDPNERVLYNRALSSSNDSFQSDPRKKKSGSSNSANNTPSASFYNSRNGTIQQLPPTHMSR
>Poteriochromella malhemensis_rad23_20 37955|18117|strand:-1(-2...334) (evalue:0.0001323710297114222)
FFFFFNRNKRFEFTYSLLFKHSHTLELTMQIFVKTLTGKTITLEVEPSDSIDNVKQKIQDKEGIPPDQQRLIFAGKQLEDGRTLSDYNIQKESTLHLVLRLRGGMQIFVKT
>Poteriochromella malhemensis_rad23_21 9780|5616|strand:-1(-1...455) (evalue:0.0001326569431142857)
TGKTITLEVEPSDSIDNVKQKIQDKEGIPPDQQRLIFAGKQLEDGRTLSDYNIQKESTLHLVLRLRGGMQIFVKTLTGKTITLEVEPSDSIDNVKQKIQDKEGIPPDQQRLIFAGKQLEDGRTLSDYNIQKESTLHLVLRLRGGMQIFVKT
>Poteriochromella malhemensis_rad23_22 4427|3681|strand:1(0...636) (evalue:0.0001650171184007)
KKIYRPLVHSSPTKYYIQLAQFEDFLPSCQLSEGFQLTIMQIFVKTLTGKTITLEVEPSDSIDNVKQKIQDKEGIPPDQQRLIFAGKQLEDGRTLSDYNIQKESTLHLVLRLRGGAKKRKKKTYTKPKKAHHKRKKVKLAVLKFYQVDKDGKVIRARKDCPHETCGAGVRMALHKNRHHCGKCSLTYFIEKQTSPSLLKQDEDKQLQKRRK
>Poteriochromella malhemensis_rad23_23 9778|5615|strand:-1(-1...434) (evalue:0.0001662477551435)
FLSSPTRKDLEDLVLLKVKTEREVRSEKFSHTSTQFNCALGFKQETSVQNNFQLPITTRQIMQIFVKTLTGKTITLEVEPSDSIDNVKQKIQDKEGIPPDQQRLIFAGKQLEDGRTLSDYNIQKESTLHLVLRLRGGMQIFVKT
>Poteriochromella malhemensis_rad23_24 11108|6085|strand:1(31...559) (evalue:0.00016902847020128)
TFISISSVERRLVFKMQIFVKTLTGKTITLEVEPSDSIDNVKAKIQDKEGIPPDQQRLIFAGKQLEDGRTLADYNIQKESTLHLVLRLRGGAKKRKKKVYTKPKKAHHKRKKVKLATLKYYQVDKDGKVVRSRKSCPECGPGVRLAIHKNRLACGACGFKEDKQILGRIKEATRS
>Poteriochromella malhemensis_rad23_25 116592|34244|strand:1(99...1095) (evalue:0.00019906594124)
NTHTTKIKMQIIVRTLTGKQIYLEVECSDTIESVKQKIQDKEGILPDQQRFIFAGKQLEDGRTLSDYNVQQRQVIDLVLRLRGMISSFTTTEATNNFDGFLLGINPAPVTADFRARWPYSTFGGYEFVTDERYILSQGQRKTLIKFLNILWEMQAPSFLERTKKPLTDLKVRFSNTTAALVLLSYRRSGDTSHNTEAMEELLAKHCQGARGARIALRCTRGPAPGAIAWHFDGGYATDTVQVALNDDTEYEGGRLCYFTEENGVQVLQRSAGDITKHGRESLHAVTRLTSGTRYSLFVVDQANGLGEELVVDPTLELTVDILAQAGKDQDC
>Poteriochromella malhemensis_rad23_26 31828|16210|strand:-1(42...474) (evalue:0.00020354367200219997)
FFFFLICSSLEDLLYQPKQNKMQIFIKTLTGRKQALNFENDSTVASVKQALQEKEGIQVDQIRLIYSGKQLSDEKTLEDYNVTAGGTIHMVLQLRGGNQIESLSSQSSAYLFPHHNLFVFLCAYLKLFQTRKVKIGKQDVICG
>Poteriochromella malhemensis_rad23_27 116632|34253|strand:1(99...1095) (evalue:0.0002488242674)
NTHTTKIKMQIIVRTLTGKQIYLEVECSDTIESVKQKIQDKEGILPDQQRFIFAGKQLEDDRILSDYNIQKEQTIDLVLRLRGMISSFTTTEATNNFDGFLLGINPAPVTADFRARWPYSTFSGYEFVTDERYILSQGQRKTLIKFLNILWEMQAPSFLERTKKPLTDLKVRFSNTTAALVLLSYRRSGDTSHNTEAMEELLAKHCQGARGARIALRCTRGPAPGAIAWHFDGGYATDTVQVALNDDTEYEGGRLCYFTEENGVQVLQRSAGDITKHGRESLHAVTRLTSGTRYSLFVVDRENGLGDELVVDPTLELTVDILAQAGKHQDC
>Poteriochromella malhemensis_rad23_28 116587|34242|strand:1(79...1060) (evalue:0.00025697992135)
LEKMQIFVKTMTGKTINLEVEPDESIVSVKCMIETKEGIPLDQQRLIFAGRQLEDGRTLADYRIQKESTLHLVLRLRGMISSFTTTEATNNFDGFLLGINPAPVTADFRARWPEAKFREYEFRTDQRDILSVGQRKTLIKFLNILWEMEAPSFLERAKKPLTDLKVRFSNTMAAIVLLSYRRSGDTSHNSEAMRQLLSKHSRGESESRIALRCTRAPSPGAIAWHFDGTYATDTVQVALNDDTEYEGGRLCYFTEENGVQVLQRSAGDITKHGRESLHAVTRLTSGTRYSLFVVDRENGLGDELVVDPTLELTVDILAQAGKHQDC
>Poteriochromella malhemensis_rad23_29 116621|34251|strand:1(79...1060) (evalue:0.00026649047685)
LEKMQIFVKTMTGKTINLEVEPDESIVSVKCMIETKEGIPLDQQRLIFAGRQLEDGRTLADYRIQKESTLHLVLRLRGMISSFTTTEATNNFDGFLLGINPAPVTADFRARWPEAKFREYEFRTDQRDILSVGQRKTLIKFLNILWEMEAPSFLERAKKPLTDLKVRFSNTMTALVLLSYRRSEDTSHNTEAMEELLAKHSKGERGARIALRCTRGPAPGAIAWHFDGGYATDTVQVALNDDTEYEGGRLCYFTEESGVQVLQRSAGDITKHGRESLHAVTRLTSGTRYSLFVVDQANGLGEELVVDPTLELTVDILAQAGKDQDC
>Poteriochromella malhemensis_rad23_30 104345|32376|strand:1(97...2542) (evalue:0.000328729000095)
EELFKSLVLLQFLSFFQCCVTMEGEDTINVIIKTINNDVYNIPVTNSTPIHQLKDAIRESTTIEIDRQRLIYRGKVLTDESFVRDYNIEDGHTVHMVARPANYREIQQSVNSPPQSRPVTETPPSRTAAHNLFASMLSAASAPRNTDETSDNSASNISQPSNTTPATNAAAAAVPAEPNLEYLRQGLLTMHTLFSTIDTVNIPSSSTRTAESKTEDSSREAKPSANDAPIPSNVTTSPLPSERRFFVGQWLDVKDTVSQWLEATILDIDDNNRRIFVHYNGWPQRWDEWIAFDSPRVAPFRSRTNHAALSANLSPSPNISVAHAPATGVNDIRTILPELANLFRMLQPVVEELGELSQESLRHSRPTQPADGRYARGMPWNQYLNNTNDASISDNTNFDQKEGEKGPEEKYMDLPDAKDTPIEGFAEETRFRSQEEVDARLQLIARDACPLFDRFGRILSDISPHLWNRAMPGINRPTPANRFDPFQSLESRLLSLLRERPPSPPPIQAYRAPITSQGPRLEPIDMLRTGILRAAPMPSDQSESNTAANNTSSNEGGRTATSGDRAAGRRAGLDHHVDIHIAIVSPQTTNRTNVDSLSRTVANLTASLQAQAQHLAARTQELSERTSAVSEITSAITEALRNNGVSNGSNNNSETQTTSIALGDDLDEEVEGILNPPEVDDGRRVENRDNSLPSLTDQSEDREESLDDLNISVNQNENEASTLMPSEDNEGEVTPFYNISNQRLQSNYGTVTQPEVTPSDAPNSNENDDTNEDENTEDASPNGSSRSLFQRLRRSFFSSRQFCSYNTIPSQRQN
>Poteriochromella malhemensis_rad23_31 104353|32378|strand:1(97...2524) (evalue:0.000336943000095)
EELFKSLVLLQFLSFFQCCVTMEGEDTINVIIKTINNDVYNIPVTNSTPIHQLKDAIRESTTIEIDRQRLIYRGKVLTDESFVRDYNIEDGHTVHMVARPANYREIQQSVNSPPQSRPVTETPPSRTAAHNLFASMLSAASAPRNTDETSDNSASNISQPSNTTPATNAAAAAVPAEPNLEYLRQGLLTMHTLFSTIDTVNIPSSSTRTAESKTEDSSREAKPSANDAPIPSNVTTSPLPSERRFFVGQWLDVKDTVSQWLEATILDIDDNNRRIFVHYNGWPQRWDEWIAFDSPRVAPFRSRTNHAALSANLSPSPNISVAHAPATGVNDIRTILPELANLFRMLQPVVEELGELSQESLRHSRPTQPADGRYARGMPWNQYLNNTNDASISDNTNFDQKEGEKGPEEKYMDLPDAKDTPIEGFAEETRFRSQEEVDARLQLIARDACPLFDRFGRILSDISPHLWNRAMPGINRPTPANRFDPFQSLESRLLSLLRERPPSPPPIQAYRAPITSQGPRLEPIDMLRTGILRAAPMPSDQSESNTAANNTSTATSGDRAAGRRAGLDHHVDIHIAIVSPQTTNRTNVDSLSRTVANLTASLQAQAQHLAARTQELSERTSAVSEITSAITEALRNNGVSNGSNNNSETQTTSIALGDDLDEEVEGILNPPEVDDGRRVENRDNSLPSLTDQSEDREESLDDLNISVNQNENEASTLMPSEDNEGEVTPFYNISNQRLQSNYGTVTQPEVTPSDAPNSNENDDTNEDENTEDASPNGSSRSLFQRLRRSFFSSRQFCSYNTIPSQRQN
>Poteriochromella malhemensis_rad23_32 129745|36460|strand:1(76...958) (evalue:0.00046)
IMVLYENAPMSFAVSLATLLVTTFGPHRSALDIVKIGKGDFGRIFSSQFAFDSTTETIVALILIYSCRLFESQMGSRKFGAFVIFSWILSVLIQLLLLKLFQVIGLYLIPSPGPYFLVFAQLAFFYRYIPKVYMTQYVFMGIEFSEKSGIYLLALQLFFSNGIKTIFPSLVGLLVGYLYARNTFKVQKLLLPSFFEKFFRLVNALVGTLFPFTNRPQPRQPQGRANNLNNFPTNQQYQQQPPQQQYQPAFELPPPDEESIQTLMNLGFEREAVLLALRHSGNNVDAAANRLLR
