# Supplementary material for: Putatively asexual chrysophytes have meiotic genes: evidence from transcriptomic data
Source: PeerJ. 2019 Jan 16;6:e5894. doi: 10.7717/peerj.5894 (PMC6339481; doi:10.7717/peerj.5894)
Supplement: Supplemental Information 1 — Identified loci are in FASTA format. [file peerj-07-5894-s001.zip › supplementary_material/Poterioochromonas malhamensis/mph1.fasta.fasta]

>Poteriospumella malhemensis_mph1_1 77594|27515|strand:-1(378...3717) (evalue:5.9633e-23)
FEVQIHIFLQFSFFFLFFSYILNIFFDNPLDQSCLIYIRQDGRERMYKVVGDYQLTEKIGKGNFADVYLGISEKTNNKYAVKVISKETFSDPRLVAGLDAEIKIMKEFSHTNIVRLFKYFSSEKNYYLVVEYCSGGDLNKYIKKNGRLPERQALQFLAQLTEGLSFLHEKNFIHRDLKPANVLLSDNTENAVLKLADFGFARHLSTASLAQTRCGTPLYMAPEILEARDYDSKADIWSLGCIFYEMLVGTCPFKGTNETDLLQNIRTQALRVPSGIPVSQASIDILVRLLERSSSKRASIDQLVRITRRILAESDADSGKVASTSEMKPSSSSMEGRRTSQDQLKRSGIAGLMKQQDEPLPATLPQPIDITASPSSLTNASRNDLPKPVRSLSNHQLNEQEISERLRKSSLDAQQASHHQPPLSTSPNTLTMMHANPPAVKLPNHLHNAAKIDSPVPSSEKHSQRPSITGGNRGNPLIPISLDSHSDVRKMRSTSSDHQQFPPTPSSNNPSPGGVGVSPFFPGYGPDDLSYLQNQQTPKSASFKDTPFINYAYPNNSHQTPRGSFAGPESFGAMTPGGYPMPPPPTPATSYGVDPSFARSPYTPGLYIPPPQPVARQSTHVEDDDFVVVDPNNNSNPGMFSPQQVPSKPQTTGVMSGLGYTLAHNISNLPGNQQPTSTQQPLHNQNPYTPTIHAESVTSRPSSYTKGVWDMSNKAYGNSASSYGQHPPLHPQTIVEESSEMNESLMFFKNLLERCEMFCDIINVITNIADHIVTQEQQTHSSRSGSSTDTLTTKDVEAMSAPSTLSSNEEKKKRKSLTMQAVSTTETNNSSTGTAGASSTGSTGNRIIDLPQLQREDTVDVSLNVKNVNESIDRYLNACSLYFHALTILKNLIVSLTSYSESTENQHIFQATNVLTTIQHDLNVMFDQLLGRSENCQRMIDELVQLSPQQSYYHKVMIPKPELLLIQEASRLEQEASMEDLLGNLARSANLYTIAKKLVNGATITYSEEDQRKVQNQLKSFSDNVDIKLQGVQYKIKQMKSFPMTGASTASQSGVSGPLGVNGGVDHGVAIGTGTRAATHFGALGVGVGGGEDVLDNFYADMQENGREHMQQ
>Poteriospumella malhemensis_mph1_2 68580|25803|strand:1(5360...6632) (evalue:4.24475e-22)
SMGCNNSTAANAAPPASNPAPKPQASRPTSVSTPTTPVNNSSKEQRVRPPGATIQQFYKLGEVLGEGGYSVVRLGTSLEDGRKVAVKVVTRANLAKEDEDSLRSEVQILTSINHPNIVKAFEFFEEEKYFYVILEYLDGGELFDRIVKKTFYNEKEARDLVQTLLLALKYLHHKNIVHRDLKPENLLMATQNDDANVKLADFGFAVIAEGNTVTSQCGTPGYIAPEILENKSYGKPVDMWSFGVILYILLGGYPPFHDDNQRALFRKIVKGEYEFHPEYWGTVSDEAKDLIRGLLTLDMSKRLTVDQALAHPWLNRSAKELEARNLDSNLAALRKYQATRKLKAGVKAIMAVNRMKNLMGGLKEAAAIVNAENSDAPADPTRIQALFLVSFCSDFSFVFLSLVCSVIQQNTNLSNNHKHKQQR
>Poteriospumella malhemensis_mph1_3 54376|22608|strand:-1(-3...1233) (evalue:4.27712e-22)
TIIYIIINKIIIILIKQYYSIFRSVLLIYNNSREGKMSSTNFKVLELIGKGSFASVYKVMRKSDGKVYAMKRVKISKMSRKEIADTLNEVRFLASIHHPNIVGFYEAFIDNNDTELCIIMEYCGCGDLSQKVERYKKKRQYISEPRIWGYIIQLLYSLQALHNHGICHRDLKAANTFLSEDGSIKVGDMNVSKMLNKGNLKTQIGTPYYMAPEIWNNQSYNEKCDLWSLGCMLYEIASLRPPFLGDSFPALKRAVVLGRYAPIPSVYSESLSRVINSLLRVNPRERPTAAQVLSMPEIQDKILSFQALQRARPEPDNLLLNTIKVPQALRKLNDVLPKPCYPEPIISPRAPPPVPPPSSNESESLKEAAVGVVSEVSPRAVPHSRNPHPPQRAQPHHAPHRVQFSNYARQV
>Poteriospumella malhemensis_mph1_4 72304|26482|strand:-1(823...2131) (evalue:1.47734e-20)
GELFDKIANEGKLPEDKARFYFKQLVEGLEHCHNNGICHRDLKPENLLLDTDGNLKISDFGFSTLNIGDADGDGTQRAELLHTTCGTPNYVAPEVLGKDGYDGKKADVWSCGVILYVLLAGYLPFDENTMAALFQKIKNADYEFPEWFTPDARDLIKKILVPDPVKRPRLAELKLHPWMQKSDSGPTPIIPIDHAAQMGAPRTVNTVHTTPVPPPANNNGGHSNHPPAAPAATHSHKEKENHHHHHQQRDNHNHTAPKQEPKTNQHQHQAPPALAVDKINDQFSADKAAEMSTPTNAAAQSSARNSGKHANGHAAPAPVVQESPKETPKPQEAPEPAPAPVPAQEPKKAVTVTPPAPTPAQQPPAAAPAPKSTPTTQQPSNKPAPPANQTRSTTTEVDTGLFCCSARKQPGKQRNYQTIIEERTQKKKDSMDICA
>Poteriospumella malhemensis_mph1_5 91998|30225|strand:-1(598...1705) (evalue:1.64016e-20)
DLGGLELLFLVNHTKGLDSFLLRFFQLSVQVIRKAVFFWNVLVFFSVILACVTYRQLYSCLRMERYQKLEKIGEGTYGVVYKAKDKKSGKIVALKRIRLEAEDEGIPSTAIREISLLKELRHPNIVRLFDVVHAERKLTLVFEYLDQDLKKYLDVCEGGLEITFVKSFLYQLLTGVAYCHHHRVLHRDLKPQNLLINREGDLKLADFGLARAFGIPVRSYTHEVVTLWYRAPDVLLGSRKYSTPVDIWSIGCIFAEMVNGTPLFKGTSEETQLDIIFRHLGTPNETNFPGLTELPDWKDTFPQYPSPRSLHDLVPKLDESGVELLTAMLVYDPSQRITAQTARQHRFFDSLPDAIRHAGDDMRQILPR
>Poteriospumella malhemensis_mph1_6 43404|19703|strand:-1(-1...995) (evalue:1.7349e-20)
QILEKGIELKAEPVSLIREYSSSLFNSDPSTSEFFSQDEAGDGEQTTRVASTSEIKNLMQTVQAQVKVESEKPKRVEIEERKRKLESMDNVFNQPVEVGSDNSETSTIKVPTQNVKEIYEAIPKITPKLNQNQNPPVSSGSSKRRKVSFLSSSGSQPTNKTCSSDTPNDNIFLQKEKYFNLNEKTYFKLATIGKGGSSTVFKVISPKDGGIYALKTVDLSKHSSGDEEEIEQVFNSYGNEINLLNKLKHSSSFIIDLIDHQIFVEERKIAMLLELGDIDLAKLLSQSTKGANNGNQSMALDPIFVRMLWKEMLLSVQHIHENRIVHGDLKP
>Poteriospumella malhemensis_mph1_7 35521|17500|strand:1(1...1828) (evalue:9.27902e-20)
GNEPVLKSCRSSERLSKYQKLKNLRTAKKQKDNPTSVSTSLEPSIVSESIDQHPREQQQTEQRRVPSIGNEREVTDREENNSSPMLSEVSNDEDSVHMMNEENIIPNIPPNPPLTLNSLRNHLSVNPDLNHSQSQSQSQSHSLIDLPMTSPIHQGVMNPNHTPLQNNLTTVQAPSASTNETRTKSPINFIKGEVIGEGTFGKVFKGLNETTGELLAIKQFFLADGSKKEVDELQREINVMWELNHENIVRYRGTTKTDKYLYIILEYVTGGSIANMLTQFGSFSENLIRRFSFQILRGVDYLHDKGIIHRDIKGANILVTDTGVAKLADFGCSKRLAGLCTASLEESMYALKGSVPWMAPEVIKQAGYGRSSDIWSFGATVIEMATGKPPWSEYRDNLAALFHVATSTKPPTLPSQLSSPCAEFITSCMMIDPDKRSTASDLLRQSEFLKTEIIKYGIQNNPLKLADQPTSTTTSRATHSNPTTSTNSSNNGKIHTNASSRAKVSSNSKVARNQSNAVKQTKALWRQIRCKSCLKLRSLMNWFSLFILFPSRLLFVFVCALCDNSFFLLFVCFFFYWINSSLHVNRQVFSLFWTFIRISISGQFLKRD
>Poteriospumella malhemensis_mph1_8 25519|13598|strand:-1(-1...1370) (evalue:1.57006e-19)
INPPESKKKKFQKFLIDKLYLLSENMSSNPTIITNVLSPNNPHITNFDPRERYVLQGILGEGGYGRVYQALDTVRQQLVAIKIIDLESAGDEVQDAHREIAVMANLHCPHLIQYYASYVINTNLWIVMEYLDAGSLLDIIKELGPLPESFIAYIIKEILLALQYLHHERKIHRDVKAGNLLVGSDGSVKLADFGVAGQLTDSVDKRQSKIGTPFWMAPEVITESKYDGGADIWSLGITAIELATGLPPYAQKVHPFRVILLIPKNPPPVLEGDFSETFKNFVASCLVKDPLQRPTATQLLEHPFVKDAVRSEGWKTFIAEKVMVNRYVPERDPSSELVRTGSNDSNCSNWNLTQKTAGSSSSRHRNAQIASSNSGNLNPSSSSFINVRTPRQGSISRGLAIENTNGFDDIIINSPRTPARNNSERNLEELMTINSHTPRGLMSPGHRQRQISSPRV
>Poteriospumella malhemensis_mph1_9 25715|13690|strand:1(0...1074) (evalue:1.33986e-18)
KIFQFLFNCLATHNKQYIHQLQTSNFTQVKSINSDLQLLKKKFKFFKFYQKQTSKMDRYQKIEKNGAVGEGTYGVVYKARDKQTNEIVALKRIRLEVEDEGIPSTTLREISVLRQLKHPNIVLLNDVVQSEGRLFLVFEFVDKDLKRYFDATEGMLSPQLVKSYCWQLLRGLHYCHVKGVVHRDLKPQNLLVGRDGTLKIADFGLARAFVPPIRPFTHEVVTLWYRAPEILLGTKTYALPVDIWSVGTILAEMVTKRPLFPGDSEIDEIFKIFRILGTPNEETWPGVTSLQDWNEEFPIWPSLNLSKFCPGLDEQGLDLLEQMLAIDPRRRISAREAMRHPYFAEYMDEMQRIKNCD
>Poteriospumella malhemensis_mph1_10 20507|11617|strand:1(2...1242) (evalue:2.93848e-18)
KRDQEKMKRGRWDDSDEDTEQKKKKQSHDEVKRKQSSSRKGVKQDSVSLKELEPSTLSTSMHPRPALREYKPLVPACRSTDNYEKLNFIDQGTYGMVFRARCVETKEVYALKQVKFGGEIGKIGFPYTALREINILLTLKHPNIINVREVVADPSSDSVFMVMEYCENDLKTCMKQNRQSFSIAEIKQLMVQLLSAVEHMHQRWYIHRDLKTANLLYSNKGMLRVCDFGLARKYDSPIAPYTFEVVTLWYRAPELLLGSRLYSTPIDLWSVGCIFAEMLLGEPLFPGQGEPDQISKIFKTIGAPNEDRWPGFSALPNASKISWKLPSKNRLRELFPLTGFAGNLPLSDTGLSLMNQLLNMDPAQRISAAQGLSHPWLTEERPYPTAAALMPTFKSRDGQDQQYQFELNYFVKK
>Poteriospumella malhemensis_mph1_11 4395|3677|strand:-1(367...1768) (evalue:9.53896e-18)
KKRLSRQCAETIEQVNKDKIQKLMTHHTFKAAGQQFEIEKKYSLIRPIGHGAYGVVISALNKETGEKVAIKKISRAFEDPVDAKRILREIKLMKRFSHENIIRILDIIPPPQNAEEFEDVYIVQDLMETDLHRIIYSKQPLTIDHIQYFIYQILRGLKYIHSANVLHRDLKPSNLLLRSNCDLKICDFGLARGVEDEANGGLTEYVVTRWYRAPEIMLACQEYSSAIDIWSVGCIFAELLSRSPLFPGDDYIAQLRLICDKLGRPNEKDLDFVTSERARRFMLSLPQKPPVPLSELFPVHKNEKHALNLLHAMLEIHPKRRITIDKALEHPFLESLHNVDDEPLYEESFSFDFEQEELSRERIQQLIWEEIREFHSYLPSSYPGAASKGKMKTCSEGKTGDEKERSSKELQSNYVYSLYQCIFMILKQILTFLINRVFYNSPREYFLSLLSDLFQLLSPQFPLVHV
>Poteriospumella malhemensis_mph1_12 39433|18577|strand:1(1...1134) (evalue:1.04393e-17)
SEDNYYDDDFEEFNPDLDIAEEVSEDEDEEEKQKKFFAEVMNDTHELTYIAATDNRKSSFVDRLRESQHNSTAPTTSSSQTIIQPKKVNSSISHEDLPPSSRNYYSSRSQDPQHISSLDSADQDHPARVSTAMTSASTTGAFSRVGTADPNQQPKKRQKNPTWISKRQWRLGEKIGSGSFGEVFQAMNDKGKLFAAKRMNVIDKSLEVDNLLGEIQLMRGLSHKHIVEYLAAFVDTEACYLYIFQEWVPGGSVAHLLKKFGPFSPSVVKNYTRQILLGLQYLHTNGIIHRDIKGGNILVDDGGTVKLADFGASTKLSAFDKTQETTTIKGTPYFMAPEVLAASRYGRKGDIWAVGCTMIQMLTGEPPWKDRNLKGLI
>Poteriospumella malhemensis_mph1_13 30765|15749|strand:1(2...1771) (evalue:1.24495e-17)
GAIVIPMNGQPPPRIVMMAPMGQPALPPSTAIARPPPSTAPVPVVKETKNVKRNKIQLPTSYSHDKPTTGDWLNKRYIVNNYILLDTLGSGSYGEVRLCKERVTDKLYAIKIISKEFLKKKKNGKTSETYFEDIKREIAIMKKLLHPNILRLYEVLDDPKVNKMYLVLEYMKRGDLVNVLKKRTEEERKLQGASLNVTGSDDITTQFSPLPDFDLWHIFRQIVSGVRYLHFQNIVHGDIKPQNLLLGEDGIVKVADFGISQMLSGSGEKLADAGGTPAFMAPELCENKSFSGQLADVWAIGATIYMLKFGHPPFIAKNIVNLYYKICNDPLVFPFAIDPGLKNLLEGLLEKDPEKRMSMVQIGAHPWFRFPPSAVPKVPPPVPKTNNNTPQLVNKAEDKQTPRGLASKSDEPKPTGGLSFQPPPTYDAEEEAAFNEPIQTASINDVYMSIGGIRQMSDPNLNVSTLNIENAIQDIDEDFEDEDDDDDEGKEDVEDVDVDSDDDKPANPKPKKPKYDLRRNKEEIMKDEKSKNESEQTKEPPTKVQTESNEEKIDIQENLLQTNWGNDVFQIVEDLNDEDEDIDDDDDDD
>Poteriospumella malhemensis_mph1_14 124765|35625|strand:-1(687...2829) (evalue:3.79858e-17)
SVCAVKRIWELGRGRPLLIQCFPHIRAIYQRMESAPTVLAQYRLGKTLGIGAFGKVKLAQHLITGVNVAVKILNKGKILHMEKEEKVRREMNVLKLCTHPHIIRLYEVIDTPSDTFLIMEYVSGGELFDYILSRGRLSPDEARHFFQQIVSGVDYCHHHRIVHRDLKPENLLLDSNNNIKIADFGFADMTYDGDFLRTPCGSPNYAAPEVISGNLYAGPEVDVWSCGVILYALLCGRLPFEALTIPKLFCKIKSGMYSLPHSLCQSSRDLIIRMLMVDPLKRITFKEVTQHPWYLHKLPDYLTLHPTLIEMQERSRDPEIIDKVCQLPNICGVTPEIVTEAVFNSGGDTILVNRLKVAYELLLHEKRQKRRIEDVIFALQDSSTTPPASSSGLSLSSNVSNVYRSEFNSKTGTTSLAGPAERLSLTQLDGRDLSSRRSRWYLGIQSKKDSAHVMNEVYKALKALKCLWYQVSNYRIVCCWEYTSSIVAKSKPSQMSSALASIQADFDNNKKRNEMKGFRLPPTDFSGQEPHKMEIADLVMEMDETLQPMILDNDTDDEMAINEDSCHKEQDNPSHNEDEVYARKKGSNEAIGSCSLDSHIRTALSLYKVQQNLYLLDFQRVEGDSFGFMKLCAFIINELKNMSSASRTTNKQQQIVAPQVQRPSKAQTGRFYVNHYLKLLLAIVKALRSQRVRFQFFIFFFLRIILENIRSVY
>Poteriospumella malhemensis_mph1_15 49309|21388|strand:-1(480...1392) (evalue:5.37393e-17)
NLMESDLERIIRSRQVLTNQHLQYFLYQILRGLKYVHSANILHRDLKPSNLLVNANCDLALCDFGLARGFDNAGVELLTGYVVTRWYRAPELLCDCATYGKAVDVWSVGCIFAELLLHEPFFRGDNPQHQLEVIVSKLGCPARERLTFIKHMEPLQAILKYEGRRPLPFHAFFPPNTSPVGLDLLSRMLQFHPDDRITVEEALAHPYLKDFHGHMTEPTAKSLFDFDFERTPDHDLPEAEVRRLMFEEVCLYRPPHGSAHPGEAKNHHGDHFGAKSDGSKGYHKQAQRASREYRGGIIIYHSF
>Poteriospumella malhemensis_mph1_16 49303|21387|strand:-1(1826...2738) (evalue:5.37393e-17)
NLMESDLERIIRSRQVLTNQHLQYFLYQILRGLKYVHSANILHRDLKPSNLLVNANCDLALCDFGLARGFDNAGVELLTGYVVTRWYRAPELLCDCATYGKAVDVWSVGCIFAELLLHEPFFRGDNPQHQLEVIVSKLGCPARERLTFIKHMEPLQAILKYEGRRPLPFHAFFPPNTSPVGLDLLSRMLQFHPDDRITVEEALAHPYLKDFHGHMTEPTAKSLFDFDFERTPDHDLPEAEVRRLMFEEVCLYRPPHGSAHPGEAKNHHGDHFGAKSDGSKGYHKQAQRASREYRGGIIIYHSF
>Poteriospumella malhemensis_mph1_17 124806|35632|strand:-1(687...2712) (evalue:8.26453e-17)
NVRKRAYLLSRTQVISCLVAQHLITGVNVAVKILNKGKILHMEKEEKVRREMNVLKLCTHPHIIRLYEVIDTPSDTFLIMEYVSGGELFDYILSRGRLSPDEARHFFQQIVSGVDYCHHHRIVHRDLKPENLLLDSNNNIKIADFGFADMTYDGDFLRTPCGSPNYAAPEVISGNLYAGPEVDVWSCGVILYALLCGTLPFDDMSIPNLFYKIKSGMYSLPSFLCQSSRDLIIRMLVVDPLKRITFQEVRQHPWYLHRLPDYLTLHPTLIEMQERSRDPEIIDKVCQLPNICGVTPEIVTEAVFNSGGDTILVNRLKVAYELLLHEKRQKRRIEDVIFALQDSSTTPPASSSGLSLSSNVSNVYRSEFNSKTGTTSLAGPAERLSLTQLDGRDLSSRRSRWYLGIQSKKDSAHVMNEVYKALKALKCLRYQVTNYRIVCRWEYTSSIVAKSKPSQMSSALASIQADFDNNKKRNEMKGFRLPPTDFSGQEPHKMEIADLVMEMDETLQPMILDNDTDDEMAINEDSCHKEQDNPSHNEDEVYARKKGSNEAIGSCSLDSHIRTALSLYKVQQNLYLLDFQRVEGDSFGFMKLCAFIINELKNMSSASRTTNKQQQIVAPQVQRPSKAQTGRFYVNHYLKLLLAIVKALRSQRVRFQFFIFFFLRIILENIRSVY
>Poteriospumella malhemensis_mph1_18 124744|35623|strand:-1(687...2808) (evalue:8.88138e-17)
SVCAVKRIWELGRGRPLLIQCFPHIRAMESAPTVLAQYRLGKTLGIGAFGKVKLAQHLITGVNVAVKILNKGKILHMEKEEKVRREMNVLKLCTHPHIIRLYEVIDTPSDTFLIMEYVSGGELFDYILSRGRLSPDEARHFFQQIVSGVDYCHHHRIVHRDLKPENLLLDSNNNIKIADFGFADMTYDGDFLRTPCGSPNYAAPEVISGNLYAGPEVDVWSCGVILYALLCGRLPFEALTIPKLFCKIKSGMYSLPHSLCQSSRDLIIRMLMVDPLKRITFKEVTQHPWFQHRLPYYLTLHPTLIEMQERSRDPEIIDKVCQLPAFHGVTPDIVTQAVFSTRKEGGNQLKVAYELLLHEKRQKRRLEDVMLVFEDSSTTNPASSSGFSGLSLTSNTFHNEFNIKAGGTSLCGPAERPSASKDSRDLSTRRSRWYLGIQSKKDSAHVMNEVYKALKALKCLRYQVTNYRIVCRWEYTSSIVAKSKPSQMSSALASIQADFDNNKKRNEMKGFRLPPTDFSGQEPHKMEIADLVMEMDETLQPMILDNDTDDEMAINEDSCHKEQDNPSHNEDEVYARKKGSNEAIGSCSLDSHIRTALSLYKVQQNLYLLDFQRVEGDSFGFMKLCAFIINELKNMSSASRTTNKQQQIVAPQVQRPSKAQTGRFYVNHYLKLLLAIVKALRSQRVRFQFFIFFFLRIILENIRSVY
>Poteriospumella malhemensis_mph1_19 124754|35624|strand:-1(687...2712) (evalue:9.17241e-17)
NVRKRAYLLSRTQVISCLVAQHLITGVNVAVKILNKGKILHMEKEEKVRREMNVLKLCTHPHIIRLYEVIDTPSDTFLIMEYVSGGELFDYILSRGRLSPDEARHFFQQIVSGVDYCHHHRIVHRDLKPENLLLDSNNNIKIADFGFADMTYDGDFLRTPCGSPNYAAPEVISGNLYAGPEVDVWSCGVILYALLCGTLPFDDMSIPNLFYKIKSGMYSLPSFLCQSSRDLIIRMLVVDPLKRITFQEVRQHPWYLHRLPDYLTLHPTLIEMQERSRDPEIIDKVCQLPNIREVTPEIVTEAVFNSGGDTILVNRLKVAYELLLHEKRQKRRIEDVIFALQDSSTTPPASSSGLSLSSNVSNVYRSEFNSKTGTTSLAGPAERLSLTQLDGRDLSSRRSRWYLGIQSKKDSAHVMNEVYKALKALKCLWYQVSNYRIVCCWEYTSSIVAKSKPSQMSSALASIQADFDNNKKRNEMKGFRLPPTDFSGQEPHKMEIADLVMEMDETLQPMILDNDTDDEMAINEDSCHKEQDNPSHNEDEVYARKKGSNEAIGSCSLDSHIRTALSLYKVQQNLYLLDFQRVEGDSFGFMKLCAFIINELKNMSSASRTTNKQQQIVAPQVQRPSKAQTGRFYVNHYLKLLLAIVKALRSQRVRFQFFIFFFLRIILENIRSVY
>Poteriospumella malhemensis_mph1_20 54786|22717|strand:1(284...1970) (evalue:1.03487e-16)
QFFVFLYLFFCQLEKIFQRRTIKMVKKVGKYELGRSLGEGTFGKVKYAVDTETNEAVAIKILDKEKIQKQNMGNQIKKEISIMKMVKHKNIVGMIEVLASKTKIFIVLELVTGGELFDKIVQVGKLSEDQARFYFQQLIDGVEYCHKLGICHRDLKPENLLLDEHGNLKISDFGLSSLYVGDADGEGTSRTELLHTTCGTPNYVAPEVLSDQGYDGKKADVWSCGVILYVLLAGFLPFDESTIVALFAKIQNADFTYPSWFTPEVRSLLDQMLVADPKNRISIANLKNHAWYQGGVDHNNHHSSPAGIPATPTEAQLEAAVQPVQKGGQGNELNNNGEDVFKDDEFEDFDTNTSTGPVKLNAFDVVSHCGGFMIDKMFSPEIFYKVPTDDVSSPAKSYSNLGGSILFGSTGSKSKSYQFTASNTSAIDLSREVCNALEAILFTIEGNKERSIQSGIIKANRVTAKGMVGITIQVFILSPTLSLLTIRKGKGDLLEWNNAYSELVEKRIAHLINKAKSPDADVKEYYQKKLMSNLNDDSQKMRNKEGRRDIVSREMCICVYV
>Poteriospumella malhemensis_mph1_21 42001|19346|strand:1(0...1990) (evalue:1.15996e-16)
STIKVSESANILDEEFRPVPAEEEVKVEVKIGPQHFELLKLLGEGAFGKVILVQSRLNKKLYAMKVISKRLLRKKNNVMYMKSERDILTKITHPFLVSLCFAFQSQTKLFLVMQFLPGGELFLHLRKRGIIQERDVQFYLGEMIIAIDFLHSKGIIHRDLKPENVLLRKDSHVCITDFGLAKEIGDGKAARTLCGTSEYMAPEMLTRNGYGKAVDWWALGALTYEMLVGKAPFTAKTQKDLDKKILTEKVSLPPYLTASAHSLLRGMLDKDMNKRLGCAKSNMFSIGGVTALKQHVFFDGLNWQRLANLELSPPIDLRTTNYTTASSSKPQSSNKLPKASSLVDGGGKDKVKDKAKEDGVEEVPPSSDVEEDNAVVETLDEDDFVRTLRYFDAEFTGQVLSRSIVEDTLTPMTGTTAAHTPRPESPNTAEAEEFVNFEYVDESVTYSKQQIEEFEELFKIKQQKATKKKMLKQKKEEIKQKEEEEKRKKLEEARKREEEEKERRKELERQRMLSQQIEQRQRARDQAVKSLAKEKQDLLAQQLVHQENVLAVQKKMKSVQKKLRDIQELKEKLKKQEKSIDKDQQAKLSKEPSLLAELQQFQQEESQLVQTRDTHDQLFVSFASREEAVVADHRKEEDLDRQLQATFTLVPPPLQKKEEVKEV
>Poteriospumella malhemensis_mph1_22 91987|30224|strand:-1(598...1645) (evalue:1.32167e-16)
DLGGLELLFLVNHTKGLDSFLLRFFQLSVQVIRKAVFFWNVLVFFSVILACVTYRQLYSCLRMERYQKLEKIGEGTYGVVYKAKDKKSGKIVALKRIRLEAEDEGIPSTAIREISLLKELRHPNIVRYLKKYLDVCEGGLEITFVKSFLYQLLTGVAYCHHHRVLHRDLKPQNLLINREGDLKLADFGLARAFGIPVRSYTHEVVTLWYRAPDVLLGSRKYSTPVDIWSIGCIFAEMVNGTPLFKGTSEETQLDIIFRHLGTPNETNFPGLTELPDWKDTFPQYPSPRSLHDLVPKLDESGVELLTAMLVYDPSQRITAQTARQHRFFDSLPDAIRHAGDDMRQILPR
>Poteriospumella malhemensis_mph1_23 9146|5432|strand:-1(595...2350) (evalue:1.87335e-16)
KEQQPPQKTENVKPPPPPSNKPAHSGKASPVQNAKDSEDDVNSIHTTHHSPPSPASISNTNTVGDYSHFNQKLSISDFDLLKVLGKGSFGKVMLVRKKDDTNGTLYAMKTLRKAALLKRNQVAHTATERYILQNIHCPFLVHLVYAFQTTDKLYMVLDYMAGGELFFWLKKDRKFSENRSRLYAAEITVALEALHAADIVYRDLKPENILLDEAGHLRLTDFGLAKGGVTGSGAEGGTKTFCGTPEYLAPEILENKGHGKAVDWWALGTLLFEMLTGLPPFYDTNVQRMYHKILHEPLRFPKAEGRTVSEEAKDILRGLLERKVSSRLGSGPTDATELKRSRYFSVYEFARIAQKAYEAEFRPPTSASPTDVRNFDKEFTSEPAADSVVERGHMSETMKEKTKFEAFTFQGDNKLQFAQVELVIAARESEMPALTESMQVIKCMTIHSPGCNSQIFKCQDSIFWAQNIIFQDLLNHIHSQHRRNQFLDHSTKDLRSTFWDFQANLLPHNHVLNKFYHLTMGIFNRAGKFESLSMEGFRVFDDFKNCFCDINNVDRLNKIRASVHQWEKWQLCGRVCDPIEKPIF
>Poteriospumella malhemensis_mph1_24 105210|32503|strand:1(158...1988) (evalue:2.02458e-16)
RSFVLSQYTVEELKSSFKSIDTRQELHYIFCLHISHMIQVLTCHKEYFFHRISPLFSFEFYLPHKTIALHSNRIIPIKHIRKQMRKYRLVAKKGEGTFSEVLKAQNVKDGKYHAIKCMKNRFESIDQVNNLREIQALRRLSPHEHIITLEEVLYDQPTGRLALVFELMDANLYELIRGRRHYLNPNLIKSYMWQLMKSLDHMHKKGIFHRDIKPENILIESVNEIGKGLKLADFGSCRGIYSKQPYTEYISTRWYRAPECLLTDGYYGPEMDLWGAGCVMFEITSLYPLYPGSNEVDQINRIHKVLGTPSAEILNKFKSKGASHISFDFPSQKGIGIPQLIPHASPDAIDLMIKLIKYDASERITAREAMRHPYFKEVREAEQKQQAESKVTQANTLPTPSSNASVASNQPSIAQSNLPSANAGVKPLPSLVPSNAGTDPTISNFTKGNASHQGGDNQYYLMQKPVQGQGGNQNKHGNNSNLMNVTGTNGGGGTSSLPPIVSANNANNNTGKYADPKSARSNMPSNNNNTQKKRKKYRMNYAQQNSEGVMKAYGLQGMGGGTGGTGVSNGGFSSGGTYGQYQGGTKNGGGYPNVGKKYQQTMKSSEPGV
>Poteriospumella malhemensis_mph1_25 105217|32505|strand:1(158...1973) (evalue:2.84037e-16)
RSFVLSQYTVEELKSSFKSIDTRQELHYIFCLHISHMIQVLTCHKEYFFHRISPLFSFEFYLPHKTIALHSNRIIPIKHIRKQMRKYRLVAKKGEGTFSEVLKAQNVKDGKYHAIKCMKNRFESIDQVNNLREIQALRRLSPHEHIITLEEVLYDQPTGRLALVFELMDANLYELIRGRRHYLNPNLIKSYMWQLMKSLDHMHKKGIFHRDIKPENILIESVNEIGKGLKLADFGSCRGIYSKQPYTEYISTRWYRAPECLLTDGYYGPEMDLWGAGCVMFEITSLYPLYPGSNEVDQINRIHKVLGTPSAEILNKFKSKGASHISFDFPSQKGIGIPQLIPHASPDAIDLMIKLIKYDASERITAREAMRHPYFKEVREAEQKQQAESKVTQANTLPTPSSNASVASNQPSIAQSNLPSANAGVKPLPSLVPSNAGTDPTISNFTKGNASHQGGDNQYYLMQKPTQGQGGNQNKHGNNSNLMNVTGTNGGGGTSSLPPIVSANNANNNTGKYADPKSARSNMPSNNNNTQKKRKKYRMNYAQQNSEGVMKAYGLQGMGGGGTGGTGVSNGTYGQYQGGTKNGGGYPNVGKKYQQTMKSSEPGV
>Poteriospumella malhemensis_mph1_26 123710|35465|strand:-1(2430...4437) (evalue:3.90895e-16)
LSLLVTNLIRTKFISRESCLVVFFFQTVGNSDSFRFVKNFFFVIEQLVQKTTHQQILTEEFNFIWKPLNTFIHMNRFQTIIFYLFQFSSVFFYFIQSHNRFLPVTVFQRKMGSAASANKMHVGNKKFAQNYMLARELGSGAFSVVKLAMHLETGQKAAVKIVSKKKLSDEDYQALMMEIQILSELDHPHIIKLFETYDEGTDFYIVTELVAGGELFDRIVAKAHYTEKEARDLIKIMLETMAYMHKMGIVHRDLKPENLLLCSETDDSDIKIADFGFAKRIKDLSPKETACGTPGYVAPEILRGDKYGAEVDVWSMGVICYVLLAGYPPFYDEDQKRLFKKIKEGRYHFHEDYWGNVSPEAIHMIQQMLCVDQSKRWTSEQLLSHPWIVMGDETLQAKDLQQSIVVLRKFNARRRLRAAADAVILANRMQKLFAKATGGSSSSVDKDSGSSVKKAMSMIDPTLLKDGSEPSEDASGRERRNSFDSDLYGDSPSMNPALDLLNDKDLENVQCSRFLYGYFHVCFFLLNSVPHLNGFITIYYQTLLFFIIIIIIFCLFKKSKFQIEGENTLLVLQPPKICISIITNMDKFSPLNINAIFSVGSSFTDTTISSSLQNSEQFSGIKAISYNIQNYIDRSCCSLFCKNSIISKRSLCSIVVNFSSIERILNGE
>Poteriospumella malhemensis_mph1_27 14192|7366|strand:1(160...1930) (evalue:7.97747e-16)
SPSRKMYQDDEEFIVTNLDDGEKYRVGEVAEKFNVVRLDAKDSKSDAKVRDGEEEEEDEKFFDAKQNYLSLSPQKQSGGGVYNPLSIPDGARLTFLKISAVGTTRDADDKAYSVYYLDVRCNVASPSSWFVYRRYSQFRRLSDVLRNEGYAVPVLPPKKLLGTFSTDFVKQRKSDLEAWLQNLADMHVNYPGSKDPQSHPYYRRFLTEDANRPPQPLVRIYPEQGDRSFMSDSKSSKSSKVSLDDFELVKVIGKGSFGKVTLVRKKNDQKLYAMKVLSKPNIVKRKQVEHTKTERRVLGSLNHPFIVKLHYAFQTEEKLYFVLDYAAGGELFFHLSRMKKFPEPAARFYSAEISLALEALHEHKVVYRDLKPENILLDGEGHIKLVDFGLAKEGINDAAEGANSLCGTPEYLSPEVLDRQGHGFAVDWWNLGMVTYEMLTGLPPWYTTDREKLFEALRSAPLKFPMSVNRTAALFIQALLNRNPLKRLGANGGQEVRSHPFFASIDWEALYRRNIAPPFQPCRNYDETDATNFEKEFTMLPIHSVDESSYDARNLLGEQSETFLNFTYEEESHLEQLRDSLAAARRKQA
>Poteriospumella malhemensis_mph1_28 89705|29823|strand:-1(120...2004) (evalue:9.43164e-16)
SKKTTRGCPCLEVEKISKKLYRRKNTIGVKLVKMTDKSAEPVPTVVNGHTFTIDTRYVLRDSRILGKGSFGVVCTAYDSIRKIDIAIKRIRPYANDEWDAKHTLREIRLLKLLGPHPNIVSLYELSLFEAKTELYMMMELMDCDLHRVIQSKQPLSEKHHKCFVKQILEAIKAMHAIGVFHRDLKPGNILVSKDCQVRITDFGLARFMDEPTRSGQNDVSPMTEYVVTRWYRCPELLLSPNRPYSEAIDLWSIGCILAELLRRKPLFPGKNHANQVQLIFEVLGYDGTEDLGFPVTGEAAAFLDKRCRFRKQPLKKFIPDASDQALNLVEELLTVNPATRPSAITAINHPFLAEAEILNDYTKNYLQRPTVDYFNFEHEKFTVAELKDMIDQEVYSAAANAYRFKNSNNLSNYNSFSNSPPPSNPYAGKSNTNTPTTTAETSSAANTSYYQPAAHHPLTSQQSQQNMTRPDENEGPASQLATQMKNTRIVTKDNPFSRNGPSNNNTSNNRIPLRQQSNENVDSEETKQQLQKFLKSDASENNNGKVVGPSGSILTAVRNEMGPPGTRGRKSVPKTPSPQKMDLILQKDYQNKQRLVNAQQQPQGGYGAYRSNAGAQGRADRSYKPYQ
>Poteriospumella malhemensis_mph1_29 66717|25411|strand:-1(142...1915) (evalue:1.06564e-15)
RNIRNFSKIHFLHDRSLIMSKATLDIPPIRTSEDENEGVENIDEEENENNDNTRVLKVKEPEPQSPIQKIELKPSDFYFGATLGEGAFARVVHAKSKKTGTEFAIKIMEKAHIKRENKVKHVLMERKVLTMISHPFIVKFHFSFQDPEYLFMCMDLVPGGILLDLILLKQSENVDKNIPNRACSFEVTQFYTAEMIEALEYLHTNGIIHRDLKPENILIDQIGHIKITDFGTSAICTDNQSPRTSFVGTQDYVSPEVLSGERKATRASDLWAVGCMIYQMLTGISPFRGQTEYLTFELIMGHCKGNHPLQFPDTVDPNSQDLISALLRYNDYDRLGGSEEEDSENGYSKLKAHPFFSGIAWGELIHRLPPYQPDSTLFPDSSNMRDGAQEDWTDIGEATPITHYTPQGELLKHGVDSNDEGVQEHNKIWNRFLLEGENQLLTSTIYKRKGLFSKKRQLVLTDKPRLIYIDPDTMELKGEIPWTRHQPVSCTIKNSKEFDVKCSITQRVYHLSDSNIGSQVWVEHINVMLERERTLSVQFSSSPVNYLANRDSQQEIRSQEHLCRLQFPFFYCPQIDSRVKSVINFQKSYL
>Poteriospumella malhemensis_mph1_30 124837|35636|strand:-1(216...1923) (evalue:1.12944e-15)
EVIDTPSDTFLIMEYVSGGELFDYILSRGRLSPDEARHFFQQIVSGVDYCHHHRIVHRDLKPENLLLDSNNNIKIADFGFADMTYDGDFLRTPCGSPNYAAPEVISGNLYAGPEVDVWSCGVILYALLCGRLPFEALTIPKLFCKIKSGMYSLPHSLCQSSRDLIIRMLMVDPLKRITFKEVTQHPWFQHRLPYYLTLHPTLIEMQERSRDPEIIDKVCQLPAFHGVTPDIVTQAVFSTRKEGGNQLKVAYELLLHEKRQKRRLEDVMLVFEDSSTTNPASSSGFSGLSLTSNTFHNEFNIKAGGTSLCGPAERPSGSKDSRDLSTRRSRWYLGIQSKKDSAHVMNEVYKALKALKCLRYQVTNYRIVCRWEYTSSIVAKSKPSQMSSALASIQADFDNNKKRNETKETTIPRRYFKNQEPSKMEIENIEENLEDMVQPMRLDDDTDDKMTINELESCHDKEQGNLNISKGEGGAAMNARSIASNNAIGSCSLNSHIRIALSLYKIEQNRYLLDFQRVEGDAFGFMKLCAFIINELKNMSSASRATNKQQQIIAPQKQCTKQTDDCIL
>Poteriospumella malhemensis_mph1_31 124817|35633|strand:-1(687...2487) (evalue:1.39642e-15)
EVIDTPSDTFLIMEYVSGGELFDYILSRGRLSPDEARHFFQQIVSGVDYCHHHRIVHRDLKPENLLLDSNNNIKIADFGFADMTYDGDFLRTPCGSPNYAAPEVISGNLYAGPEVDVWSCGVILYALLCGRLPFEALTIPKLFCKIKSGMYSLPHSLCQSSRDLIIRMLMVDPLKRITFKEVTQHPWFQHRLPYYLTLHPTLIEMQERSRDPEIIDKVCQLPAFHGVTPDIVTQAVFSTRKEGGNQLKVAYELLLHEKRQKRRLEDVMLVFEDSSTTNPASSSGFSGLSLTSNTFHNEFNIKAGGTSLCGPERPSAIKDSRDLSTRRSRWYLGIQSKKDSAHVMNEVYKALKALKCLRYQVTNYRIVCRWEYTSSIVAKSKPSQMSSALASIQADFDNNKKRNELNNQEPSKMEIEDIEENLEDMVQPMRLDDDTDDEMTINELESCHHKKQGNSNVNKGEGCAPMNVRSIASNNAIGSCSLNSHIRIALSLYKIEQNRYLLDFQRVEGDAFGFMKLCAFIINELKNMSSASRTTNKQQQIVAPQVQRPSKAQTGRFYVNHYLKLLLAIVKALRSQRVRFQFFIFFFLRIILENIRSVY
>Poteriospumella malhemensis_mph1_32 89691|29822|strand:-1(793...3073) (evalue:3.08983e-15)
SKKTTRGCPCLEVEKISKKLYRRKNTIGVKLVKMTDKSAEPVPTVVNGHTFTIDTRYVLRDSRILGKGSFGVVCTAYDSIRKIDIAIKRIRPYANDEWDAKHTLREIRLLKLLGPHPNIVSLYELSLFEAKTELYMMMELMDCDLHRVIQSKQPLSEKHHKCFVKQILEAIKAMHAIGVFHRDLKPGNILVSKDCQVRITDFGLARFMDEPTRSGQNDVSPMTEYVVTRWYRCPELLLSPNRPYSEAIDLWSIGCILAELLRRKPLFPGKNHANQVQLIFEVLGYDGTEDLGFPVTGEAAAFLDKRCRFRKQPLKKFIPDASDQALNLVEELLTVNPATRPSAITAINHPFLAEAEILNDYTKNYLQRPTVDYFNFEHEKFTVAELKDMIDQEVYSAAANAYRFKNSNNLSNYNSFSNSPPPSNPYAGKSNTNTPTTTAETSSAANTSYYQPAAHHPLTSQQSQQNMTRPDENEGPASQLATQMKNTRIVTKDNPFSRNGPSNNNTSNNRIPLRQQSNENVDSEETKQQLQKFLKSDASENNNGKVVGPSGSILTAVRNEMGPPGTRGRKSVPKTPSPQKMDLILQKDYQNKQRLVNAQQQPQGGFDSARSNGSGVSSAASTASAGNRMSRSTFPNGDADSSASGKRVNGIGYNDADTTNANNNKRPVNKIMGMPFPSLTSGIKSFTRGSASNATSSNGSSKSVLSNSALAGDNYTGYSNHPVTINRSGAIQHTGSSIIHNSGSDYYQSHQVISSRRLF
>Poteriospumella malhemensis_mph1_33 101333|31880|strand:1(361...2587) (evalue:5.18525e-15)
ILNQFFIPLSRNYFTPLIDWKNTSIMALRVEVNGFGICKTGSPYSLFVICVQQEKFEAWAVYRRFQNFIVLRDQLISHHPAIPALPQIDYNNYDLQYLESVRVFLDRWLQSLTCNTYILRMQAMYQFLCIDANMQPPYLELYWANSFSSQTSDNNEMEMNEMFDEDDDDFPNDDHDYYDEDKESNDHMESVFDFGNNHNNHHNSHHNNNRGGGAGGNKTFRQPSPRANAKKRPSNPAINPPPMQIDEDENDAKEGMDIQSLSYVQAEFIYDKKEDDSKLQVATEVMNAANNSPNAVKRTISLEAFKIIKVIGKGSFGKVFLVRDKANGNLYAMKVLKKDYIKKKNQIEHTRTERAVLGNVRHPFIVGLNMAFQTADKLFFVLDYCSGGELFFHLGKVGRFTEERAKFYAAQIVLALEYVHSLGIIYRDLKPENVLLDRYGNVRLTDFGLSKEGVLDHSSGANSFCGTPEYIAPEVLLRQGHGRAVDWWSLGALLYEMITGLPPFYSRNRETMFEKIMKAELTFPNTVGEIPKNLLSRLLVRDPKQRLGSGDRDAQELKEHPFFSDVNWTALATGKMTPPWVPTIAGSLDTSQFDEEFTSMLPIVSPDVRDAYFGSLDKAFEGFTFVDDSAAQYMMKNNRSKMSGTASTAAFLATKKNQEMRLNEMQEVLERRNYNHLSLPSSQCKQYNFINLKLIPREEEITIYQPTTRKTLFYINHHDTDILQQLHTYSYRRLLLSFLIA
>Poteriospumella malhemensis_mph1_34 101366|31882|strand:1(361...2587) (evalue:5.18525e-15)
ILNQFFIPLSRNYFTPLIDWKNTSIMALRVEVNGFGICKTGSPYSLFVICVQQEKFEAWAVYRRFQNFIVLRDQLISHHPAIPALPQIDYNNYDLQYLESVRVFLDRWLQSLTCNTYILRMQAMYQFLCIDANMQPPYLELYWANSFSSQTSDNNEMEMNEMFDEDDDDFPNDDHDYYDEDKESNDHMESVFDFGNNHNNHHNSHHNNNRGGGAGGNKTFRQPSPRANAKKRPSNPAINPPPMQIDEDENDAKEGMDIQSLSYVQAEFIYDKKEDDSKLQVATEVMNAANNSPNAVKRTISLEAFKIIKVIGKGSFGKVFLVRDKANGNLYAMKVLKKDYIKKKNQIEHTRTERAVLGNVRHPFIVGLNMAFQTADKLFFVLDYCSGGELFFHLGKVGRFTEERAKFYAAQIVLALEYVHSLGIIYRDLKPENVLLDRYGNVRLTDFGLSKEGVLDHSSGANSFCGTPEYIAPEVLLRQGHGRAVDWWSLGALLYEMITGLPPFYSRNRETMFEKIMKAELTFPNTVGEIPKNLLSRLLVRDPKQRLGSGDRDAQELKEHPFFSDVNWTALATGKMTPPWVPTIAGSLDTSQFDEEFTSMLPIVSPDVRDAYFGSLDKAFEGFTFVDDSAAQYMMKNNRSKMSGTASTAAFLATKKNQEMRLNEMQEVLERRNYNHLSLPSSQCKQYNFINLKLIPREEEITIYQPTTRKTLFYINHHDTDILQQLHTYSYRRLLLSFLIA
>Poteriospumella malhemensis_mph1_35 94614|30758|strand:1(229...2230) (evalue:5.21478e-15)
LGIDKRKHKQKVREMDRFVVHGSITLEELASVLKTSFPNRNITVCNSASEKKAKANANAQEIIISTLQNDDLFVGSSVKMEEKNKELKEAEESASKAVLSIQTLHKQQQALFDEFALLRQRYDDQKNSLVTILWNQCAKYHPDLRQIPPIEDSNQFTENDFQVGEFIVGDLLGEGQFATVRSCKKKGGNQDYAIKVIKKERITSFTSLMRVSNEIDNLKLLHSAYIVCVIQVVHTTNHLYIVTEKGGKDLFEFFDEHPDGVPESWAREIISCVLKGVLYCHDQGICHRDLKPENILLSFDHDTERCVDLKLCDFGLSTKFKSKVTLSDFCGSPGFFAPEMISQGSYYGDKADVWSVGCILLELVLGHERFCDIWMVGYDYDVLQNKEQFTATLHETVEQLPDMLNFSDDLNDFIMRFLELKPSKRPTIRNLAIHPWLQGIMDDAITAGSLAARINGSDGRPWSPPTISPSNSFSLDSQDVSFRADGSSFKDVVVAPDVLKAAYNNLSEKERRQMEEYILQRKNGENVMKLPPIMPATPNIGHAKKILRKGNELASRSYGPTPENQQFFVQDVHTPQPMTPIQHGFQSPNNRSPLPSVSEYNEEEARTLHNSMNLSSSSYSPRNAHTPTPNPKLQLSFSESQLKQEYNANNKQISEKEKDEEGKEKN
>Poteriospumella malhemensis_mph1_36 78139|27653|strand:-1(754...2239) (evalue:6.19018e-15)
SSHRASSSLKADQLDPYHQDYRLVTLFEACFWKESCCVDLILSYCGERTRTSYIFLKIILIFQKRISIVLIKMAEDNEKIERHVLRKFEICQRLGKGAYGIVWKAIEKRTRAVVALKKCFEAFRNATDAQRTFREIMYLQALSGHENVIRLQHVIKAENDRDIYLTFDHMETDLHAVIRAGILAEIHKKYIIWQLLKALKYLHSADLLHRDIKPSNILLNADCHIKVCDFGLCRSVAESAGPQPVLTDYVATRWYRAPEILLGSTMYTKGVDMWAVGTILGEMMNGRPVFPGTSTMNQIERIIEVINFPAKSDIDAIQSQYAATMLESIPPMNYKLIGEVFPTASTEAIDLIRATFHFNPTKRPSAEELLKHIYVADFHNEEEEPIYPYGPLRLPIDDNVKLTAPQYRERLYQEITNRRKESRKKDGNNASSHGGAAVAGGGAAGNGVNGGNNSVHGNSVNGNNSIHGSNASTLGNTSHHNQSEKREDRCRMRE
>Poteriospumella malhemensis_mph1_37 78149|27654|strand:-1(898...2383) (evalue:6.19018e-15)
SSHRASSSLKADQLDPYHQDYRLVTLFEACFWKESCCVDLILSYCGERTRTSYIFLKIILIFQKRISIVLIKMAEDNEKIERHVLRKFEICQRLGKGAYGIVWKAIEKRTRAVVALKKCFEAFRNATDAQRTFREIMYLQALSGHENVIRLQHVIKAENDRDIYLTFDHMETDLHAVIRAGILAEIHKKYIIWQLLKALKYLHSADLLHRDIKPSNILLNADCHIKVCDFGLCRSVAESAGPQPVLTDYVATRWYRAPEILLGSTMYTKGVDMWAVGTILGEMMNGRPVFPGTSTMNQIERIIEVINFPAKSDIDAIQSQYAATMLESIPPMNYKLIGEVFPTASTEAIDLIRATFHFNPTKRPSAEELLKHIYVADFHNEEEEPIYPYGPLRLPIDDNVKLTAPQYRERLYQEITNRRKESRKKDGNNASSHGGAAVAGGGAAGNGVNGGNNSVHGNSVNGNNSIHGSNASTLGNTSHHNQSEKREDRCRMRE
>Poteriospumella malhemensis_mph1_38 115368|34079|strand:-1(423...1779) (evalue:6.21809e-15)
MEQSQYCISKQHHHQTYYLLSLLIASYDQARIRRIIIIIQINLLEENSQKQQGIFYIIYITRSMGATSSRQAISGEEITRARAETRIVLPQASYHSTNYMMGSAEVELKFRQTYEMVRILGRGASAEVHLIRHRVTKQEYACKIVKKTNSMNDDRTMKTETTIMKKLEDNHLLRMYELYETEDTIWMILEYAEGGDVMHGLASLEVYSEREVSKIFKQILLGVKYLHGEGIVHRDLKLDNILFTTQSSSHDAAFQVKIADFGLSALTNVKRTENNSQKMKSIKSLKEMWGTTEYFAPEVYERSYGSQADIWALGCILFEMLTGELAFPYKEKDEGFVEKAMRKGMITKKAPRLFEQKAGWKELSEEAQSLIRGMLKRSAEKRFDIDECLNHPWITGEGLTDRHNQELHKTSRIMVERSDRRKKRYEVLVEEMKRGDAHKHALSLIKTMQIM
>Poteriospumella malhemensis_mph1_39 123691|35464|strand:-1(2430...4956) (evalue:7.77945e-15)
TFRYILATTSSSKMVTRCEFLKKCSFLDPLTNEQISKLAGALETVTFEDGEYIVRQGDAADSFFIIEEGNVKCTQIKSTGREVDLLTLKAGDYFGEMALMLNDTRHANCIALGKVRCLTLERQKFALLLGSVQDVLAKRMRIRILQSVPLLSKLPENKLMKLSSVMRVQSFPDGAYIIRQGEEGSRFYIINEGEVRCTRLVAPNREEELIRLTAQEFFGERALITNEARKANVIACGPVECLVLERSNFQSLLADVQDDLVNVINKREINDKPPVQEEVVDLTPRTNYRYEELKIMRTVGTGTFGRVKMVQHGPTGQVCALKCMNKSEVVASHQERNIMAEKNLLFECSASPFILRLLQTYNHPHQIMMLMEFIQGGELWSYIYEKTNTIARCQAGGFEMSAVKFYAANVILAFKHIHSKGIAYRDLKPENLLLCSETDDSDIKIADFGFAKRIKDLSPKETACGTPGYVAPEILRGDKYGAEVDVWSMGVICYVLLAGYPPFYDEDQKRLFKKIKEGRYHFHEDYWGNVSPEAIHMIQQMLCVDQSKRWTSEQLLSHPWIVMGDETLQAKDLQQSIVVLRKFNARRRLRAAADAVILANRMQKLFAKATGGSSSSVDKDSGSSVKKAMSMIDPTLLKDGSEPSEDASGRERRNSFDSDLYGDSPSMNPALDLLNDKDLENVQCSRFLYGYFHVCFFLLNSVPHLNGFITIYYQTLLFFIIIIIIFCLFKKSKFQIEGENTLLVLQPPKICISIITNMDKFSPLNINAIFSVGSSFTDTTISSSLQNSEQFSGIKAISYNIQNYIDRSCCSLFCKNSIISKRSLCSIVVNFSSIERILNGE
>Poteriospumella malhemensis_mph1_40 124733|35622|strand:-1(687...2817) (evalue:8.78603e-15)
SVCAVKRIWELGRGRPLLIQCFPHIRAMESAPTVLAQYRLGKTLGIGAFGKVKLAQHLITGVNVAVKILNKGKILHMEKEEKVRREMNVLKLCTHPHIIRLYEVIDTPSDTFLIMEYAAGGELFDHVASRGRLSPDEARHFFQQIVSGVDYCHRNRIVHRDLKRENLLLDANNNVKIADFGFSNVTYDGDFLRTPCGSPSYAAPEIISGNLYAGPEVDVWSCGVILYALLCGRLPFEALTIPKLFCKIKSGMYSLPHSLCQSSRDLIIRMLMVDPLKRITFKEVTQHPWYLHKLPDYLTLHPTLIEMQERSRDPEIIDKVCQLPNICGVTPEIVTEAVFNSGGDTILVNRLKVAYELLLHEKRQKRRIEDVIFALQDSSTTPPASSSGLSLSSNVSNVYRSEFNSKTGTTSLAGPAERLSLTQLDGRDLSSRRSRWYLGIQSKKDSAHVMNEVYKALKALKCLWYQVSNYRIVCCWEYTSSIVAKSKPSQMSSALASIQADFDNNKKRNEMKGFRLPPTDFSGQEPHKMEIADLVMEMDETLQPMILDNDTDDEMAINEDSCHKEQDNPSHNEDEVYARKKGSNEAIGSCSLDSHIRTALSLYKVQQNLYLLDFQRVEGDSFGFMKLCAFIINELKNMSSASRTTNKQQQIVAPQVQRPSKAQTGRFYVNHYLKLLLAIVKALRSQRVRFQFFIFFFLRIILENIRSVY
>Poteriospumella malhemensis_mph1_41 115372|34080|strand:-1(423...1701) (evalue:1.12247e-14)
FAWNLINNCHKTIAKSYFENIHSVVIIYIYIQQRSLIMGVSTSSQRISGDDVTRARAQTHIVVPESNVHSANYLSGADPERKFKQNYEMVRILGRGASAEVHLIRHRVTRQEYACKIVKKTNSMNDDRTMKTETTIMKKLEDNHLLRMYELYETEDTIWMILEYAEGGDVMHGLASLEVYSEREVSKIFKQILLGVKYLHSEGIFHRDLKLDNILFTRKSSEGEEGAFQVKIADFGLSALTNVKRTENNSQKMKSIKSLSEMWGTTEYFAPEVYEKGYGSQADIWALGCILFEMLTGELAFPYKEKDEGFVEKAMRKGMITKKAPRLFEQKAGWKELSAEAQSLIRGMLKRSAEKRFDIDECLNHPWITGEGLADRHNQELHKTSRIMVERSDRRKKRYEALVEEMKRGDAHKHALSLIKTMQIM
>Poteriospumella malhemensis_mph1_42 87995|29529|strand:1(142...2548) (evalue:1.62509e-14)
DNPELYRNLFEAKMSDDEDFSPHNNHRAPLPGTAHAPHYQPMMISQPEMEIATQHDFSASQGLLLNSEEEKLLVDNPNLKPILPWAKLISKCNNMPNYELMDQLPDEEERYNVYTLGRSSQCAIKFDTPRISNRHCIIYCKMNKSNPNPKEHYLEAFIEDCSANGTFINKKIKLKKGVPRQLHSSDEISLLNPALITQNVGVSEIDILNNTYQIMINLPNQNKTSNLIHANKSLKAQVLTKAVEESSALLGRSNTVIRLLKQQRNIYDFYEFRELLGTGTSGEVFHGIKKDTGKDWAIKVINLKKMLNTSAGNNQQLMNEMIANTAAITKEAEMLRSLRHPNIVHLEDIFSDDENIFLIMELSFGGDLFDRISSKKRYHENEAKLVMYQLIDAMVYLHNMNIMHRDLKPENILLIDKLNDCNIKISDFGLAKILENDNNHGEHLNRHQTKGGKVTGAKTFCGTPQYFAPEVLQRQKTILGQGSYSVEADMWSVGVIMYVLIAGAFPFSDRALYQPQLYSKYNIRTGVWVTISEQAKDLLSHLLVMDPKHRLTAKQARDHPWFDDIRPQKVSETGNTGSNSSSESAMEIPTELITPKGEDDPRFHSPVKAEPNLMAPPPAPVPAVNHSSPKRTRSSNRVQKTDSSVMLVETPAGAGEESRGADSIEEEEGDDGAKNQSNTRGRRKRSIAEVAQAPVRASPRRKGNQEKQSDSWRMTVFKPRKRVIVSLCFLDYQCISEIQQNIFLSSAFTVRSSITVIRISILWQCFSNCFVQFFLICNYHLFISYIACKNGDNFHPHMTSF
>Poteriospumella malhemensis_mph1_43 61748|24343|strand:1(0...1941) (evalue:1.63396e-14)
SVDGLSETVCLLKRIITTLSTLIGQFVNNQFDLLEKKRFRKQFEMEKEGKKVEKIDPNSLDFRQDVDPNALYELNSLLGEGSYGAVYRARSRAPEKAEEVAIKIIPDADDDLTALWREIRFLQVLRSPFVVSFVESLLFDNELWLVMELCDGGSLYDLKEANQAAFSEDELKAMMSFCVLGLAHLHAQMSIHRDVKSGNILLTRDGRAKLGDFGISAQLTDTIMKRRTVIGSPYWMAPEVIQETSYDGKADIWSLGITLLELCEGSPPYFNVHPMRAIFMISSKPAPTLKEPEKWSSDMQDFVSKCLVKDCEKRSTAADLLKHPWIRHTVREIGPAGKGLPVLENLIEKYWETVERLRTSRFKLPDNIGDGNEGKVDGNQDENNIATMRSNGIPATRQQIRNASLSKSLAATMIRSRASSNAPRMINYDYDDDNGGTMVRRPATADGTFVRSPYQAEEKDNLNSIVVRHNNSNNGYDDATMRRSDVGTFIVNRDSEKEGTFQRFEPAAKEGQREEIQAALKYFRDEPLPPLPDAKQASPRAERKDEQTKSFADETKESKVQPPAPPSSTDRQVYENEVAILDTLTTGSNSYQDETVEELRKEIMRQLSALKKQYRQDLETLTNSYEARRKVLKDALLNLSAITDKQ
>Poteriospumella malhemensis_mph1_44 124823|35634|strand:-1(687...2703) (evalue:1.9935e-14)
NVRKRAYLLSRTQVISCLVAQHLITGVNVAVKILNKGKILHMEKEEKVRREMNVLKLCTHPHIIRLYEVIDTPSDTFLIMEYAAGGELFDHVASRGRLSPDEARHFFQQIVSGVDYCHRNRIVHRDLKRENLLLDANNNVKIADFGFSNVTYDGDFLRTPCGSPSYAAPEIISGNLYAGPEVDVWSCGVILYALLCGRLPFEALTIPKLFCKIKSGMYSLPHSLCQSSRDLIIRMLMVDPLKRITFKEVTQHPWFQHRLPYYLTLHPTLIEMQERSRDPEIIDKVCQLPAFHGVTPDIVTQAVFSTRKEGGNQLKVAYELLLHEKRQKRRLEDVMLVFEDSSTTNPASSSGFSGLSLTSNTFHNEFNIKAGGTSLCGPAERPSGSKDSRDLSTRRSRWYLGIQSKKDSAHVMNEVYKALKALKCLRYQVTNYRIVCRWEYTSSIVAKSKPSQMSSALASIQADFDNNKKRNEMKGFRLPPTDFSGQEPHKMEIADLVMEMDETLQPMILDNDTDDEMAINEDSCHKEQDNPSHNEDEVYARKKGSNEAIGSCSLDSHIRTALSLYKVQQNLYLLDFQRVEGDSFGFMKLCAFIINELKNMSSASRTTNKQQQIVAPQVQRPSKAQTGRFYVNHYLKLLLAIVKALRSQRVRFQFFIFFFLRIILENIRSVY
>Poteriospumella malhemensis_mph1_45 88000|29530|strand:1(142...2587) (evalue:2.00184e-14)
DNPELYRNLFEAKMSDDEDFSPHNNHRAPLPGTAHAPHYQPMMISQPEMEIATQHDFSASQGLLLNSEEEKLLVDNPNLKPILPWAKLISKCNNMPNYELMDQLPDEEERYNVYTLGRSSQCAIKFDTPRISNRHCIIYCKMNKSNPNPKEHYLEAFIEDCSANGTFINKKIKLKKGVPRQLHSSDEISLLNPALITQNVGVSEIDILNNTYQIMINLPNQNKTSNLIHANKSLKAQVLTKAVEESSALLGRSNTVIRLLKQQRNIYDFYEFRELLGTGTSGEVFHGIKKDTGKDWAIKVINLKKMLNTSAGNNQQLMNEMIANTAAITKEAEMLRSLRHPNIVHLEDIFSDDENIFLIMELSFGGDLFDRISSKKRYHENEAKLVMYQLIDAMVYLHNMNIMHRDLKPENILLIDKLNDCNIKISDFGLAKILENDNNHGEHLNRHQTKGGKVTGAKTFCGTPQYFAPEVLQRQKTILGQGSYSVEADMWSVGVIMYVLIAGAFPFSDRALYQPQLYSKYNIRTGVWVTISEQAKDLLSHLLVMDPKHRLTAKQARDHPWFDDIRPQKVSETGNTGSNSSSESAMEIPTELITPKGEDDPRFHSPVKAEPNLMAPPPAPVPAVNHSSPKRTRSSNRVQKTDSSVMLVETPAGAGEESRGADSIEEEEGDDGTKNQPNTRGRRKRSIAEVAQAPVRASPRRKGNQGEWIGAVSKVFDVITFFCSSFCIIEKQSDSWRLIVLKPRKRVIVSLCFLDYQCISETQQHILIFSFYSQVFYHCYSYKYSLAVFFQLFCLVFSHLQLSSFYFIHCMQEW
>Poteriospumella malhemensis_mph1_46 124791|35630|strand:-1(687...2703) (evalue:2.06376e-14)
NVRKRAYLLSRTQVISCLVAQHLITGVNVAVKILNKGKILHMEKEEKVRREMNVLKLCTHPHIIRLYEVIDTPSDTFLIMEYAAGGELFDHVASRGRLSPDEARHFFQQIVSGVDYCHRNRIVHRDLKRENLLLDANNNVKIADFGFSNVTYDGDFLRTPCGSPSYAAPEIISGNLYAGPEVDVWSCGVILYALLCGRLPFEALTIPKLFCKIKSGMYSLPHSLCQSSRDLIIRMLMVDPLKRITFKEVTQHPWFQHRLPYYLTLHPTLIEMQERSRDPEIIDKVCQLPAFHGVTPDIVTQAVFSTRKEGGNQLKVAYELLLHEKRQKRRLEDVMLVFEDSSTTNPASSSGFSGLSLTSNTFHNEFNIKAGGTSLCGPAERPSASKDSRDLSTRRSRWYLGIQSKKDSAHVMNEVYKALKALKCLRYQVTNYRIVCRWEYTSSIVAKSKPSQMSSALASIQADFDNNKKRNEMKGFRLPPTDFSGQEPHKMEIADLVMEMDETLQPMILDNDTDDEMAINEDSCHKEQDNPSHNEDEVYARKKGSNEAIGSCSLDSHIRTALSLYKVQQNLYLLDFQRVEGDSFGFMKLCAFIINELKNMSSASRTTNKQQQIVAPQVQRPSKAQTGRFYVNHYLKLLLAIVKALRSQRVRFQFFIFFFLRIILENIRSVY
>Poteriospumella malhemensis_mph1_47 124856|35641|strand:-1(687...2820) (evalue:2.39849e-14)
SVCAVKRIWELGRGRPLLIQCFPHIRAIYQRMESAPTVLAQYRLGKTLGIGAFGKVKLAQHLITGVNVAVKILNKGKILHMEKEEKVRREMNVLKLCTHPHIIRLYEVIDTPSDTFLIMEYAAGGELFDHVASRGRLSPDEARHFFQQIVSGVDYCHRNRIVHRDLKRENLLLDANNNVKIADFGFSNVTYDGDFLRTPCGSPSYAAPEIISGNLYAGPEVDVWSCGVILYALLCGRLPFEALTIPKLFCKIKSGMYSLPHSLCQSSRDLIIRMLMVDPLKRITFKEVTQHPWFQHRLPYYLTLHPTLIEMQERSRDPEIIDKVCQLPAFHGVTPDIVTQAVFSTRKEGGNQLKVAYELLLHEKRQKRRLEDVMLVFEDSSTTNPASSSGFSGLSLTSNTFHNEFNIKAGGTSLCGPAERPSASKDSRDLSTRRSRWYLGIQSKKDSAHVMNEVYKALKALKCLRYQVTNYRIVCRWEYTSSIVAKSKPSQMSSALASIQADFDNNKKRNEMKGFRLPPTDFSGQEPHKMEIADLVMEMDETLQPMILDNDTDDEMAINEDSCHKEQDNPSHNEDEVYARKKGSNEAIGSCSLDSHIRTALSLYKVQQNLYLLDFQRVEGDSFGFMKLCAFIINELKNMSSASRTTNKQQQIVAPQVQRPSKAQTGRFYVNHYLKLLLAIVKALRSQRVRFQFFIFFFLRIILENIRSVY
>Poteriospumella malhemensis_mph1_48 28543|14836|strand:-1(355...1621) (evalue:3.19386e-14)
ENGIVHRDLKLENFLFEDNNASSPLILIDFGLSKHFTKEEKLTQKVGSCYYTAPEVLNGNYDSRCDVWSLGVLCYMLLSGSPPFYGKSVEDVYNAILTKDASFTDKKFKHVSNACMDFMKRLLVRDPRYRISTHEALNHPFITGAAFYPRYTNVLSTRSVEMDVDSGPRLSASQCTMILESMMVFMRADPLSRLLMEMVSHSLGSQELQQFREEFRAIDASHLGKVSKKDFVAALGNSEAAVQYNIDVKVVYESISVTRKYGHGTDLTYHEYVAAAMHKRVTVSENRLMLLFSYLDPEHKGHVSNQSLRNALGDDVPQAEIDAMIAVADTDGDRLVTFSDIVNLWHQVWNTDAADSSHVSHSSRYKQSHKNNLVYQEQRFVVLCCDSVVSYYSLLRNVRPVRQKSKTMLVEVIRGCGADQF
>Poteriospumella malhemensis_mph1_49 35537|17502|strand:1(2...1115) (evalue:3.59303e-14)
PYVASFLTLSNRYRGTTKTDKYLYIILEYVTGGSIANMLTQFGSFSENLIRRFSFQILRGVDYLHDKGIIHRDIKGANILVTDTGVAKLADFGCSKRLAGLCTASLEESMYALKGSVPWMAPEVIKQAGYGRSSDIWSFGATVIEMATGKPPWSEYRDNLAALFHVATSTKPPTLPSQLSSPCAEFITSCMMIDPDKRSTASDLLRQSEFLKTEIIKYGIQNNPLKLADQPTSTTTSRATHSNPTTSTNSSNNGKIHTNASSRAKVSSNSKVARNQSNAVKQTKALWRQIRCKSCLKLRSLMNWFSLFILFPSRLLFVFVCALCDNSFFLLFVCFFFYWINSSLHVNRQVFSLFWTFIRISISGQFLKRD
>Poteriospumella malhemensis_mph1_50 68549|25802|strand:1(29...818) (evalue:8.01561e-14)
VLWVKSVMYLSFSHSKCRDLKPENLLMATQNDDANVKLADFGFAVIAEGNTVTSQCGTPGYIAPEILENKSYGKPVDMWSFGVILYILLGGYPPFHDDNQRALFRKIVKGEYEFHPEYWGTVSDEAKDLIRGLLTLDMSKRLTVDQALAHPWLNRSAKELEARNLDSNLAALRKYQATRKLKAGVKAIMAVNRMKNLMGGLKEAAAIVNAENSDAPADPTRIQALFLVSFCSDFSFVFLSLVCSVIQQNTNLSNNHKHKQQR
>Poteriospumella malhemensis_mph1_51 48785|21259|strand:-1(393...2004) (evalue:1.06978e-13)
SVASLSLNDYFCDKFALQIKNLKMGNCLSFCFGDSRREYQTIADHEQVRLVDEDRKPSTAKSSTNNNGLTKNPSKTESNPSGKSNKASAGDLTLSNSNHSKASPVPISQQSSLTSTGYSNGSNPDSITGAPPTTATNEIRNVVTKHSAVSTLPHYLSSSTSKTSFNQNYELKEEMGIGSTSKCYRCVRKSDNKEFACKVIDKRQVEMKFSGLLDQFYIEIQVLQTLNHPNIISLQDTYESNERIYIIMELMKGGELFDYVVEKGTLSEEEASILVRKITSAVAHMHQQNIIHRDLKPENLLLTNKSSNAEVKLIDFGLAKIMLEEPVASSFLGTKGYLAPEMLQRHSYDKAIDMWALGVIVFVLLCGCLPFDDDSSRIANDAAARKKFTLRFPKWASSLSASAKDLLHNLLEINPKTRYTADQALNHPWVSGKTVQLNNYLQSPCILGEKRKELRSPIAQYNIPEMYDRVSGGSTATSRAAYPAGYGGGGRHYKQNYDYDNAPTRARKNSFQSKQSYHDATLSSLKPIYSRHEFHF
>Poteriospumella malhemensis_mph1_52 27923|14581|strand:1(2...2355) (evalue:1.07744e-13)
MRIFVQICLALKHVHNANILHRDLKSQNIFLTQKGMVKLGDFGIAKVLDATDDQARTQIGTPYYLSPEICESKPYGRKSDVWSLGVVLYELLALEMPFQANSLPALVHRICSAEPSYSKLESRYSNTLVSLCKSLLLKNPDQRPEVSQIVRTDFIKDHISRLLSFTLKSGTGGAPALPEAPQSRVSIDPDEADDKIERLRGKEKEAQSKGEKSEDAREKVRKIRQEMMNNQQQPRNRKPGEEMKVYEGKEADNYVQQRGAVPSTNNNRALSPKSAIAAARAGAAGGGGGARQVSEAPRVNPFQRQNSNQPSNVVVGGGAAAGGGRVKSLAEIQAERQQTSNYESNSEYARREYFERRAAAQAVKMRVESYERGGYDPGNAVPLRQGGRRPSDSEYSTNNHNHPSDNDNLVGLNPEQRIAMLKAQREKEKEREIAEKERQMKQAIEQQREERRRSEANQKPKAIAFDIDINSDRVEAKNVKVRDVPVAAPVNDVGSADQKYSKHQRKPSNTEETNSNQNRPVKKGWGPPVEASEIFQARGIQPPSNIDKTPPSQRYGNRRDGDAKEGNSNSNSDVEDFGSNDFLAVGNERGEEEEDNREILKRIEYKRRSQLEVRQQAREVLTKLREQRQLQVKNRRSQPREVSPMRRREAENLSVVGESRSGRRSPMRSRAEIEAREKANAAAPVSASGKERRPSGTESKLVSASEDRSRSNSRSRGGDAPRDEPTPVANNLSLVVEEMADDLQDTLSNWLEEQKRAVTVRRKKPASPVPGRRNEAKEALLKEE
>Poteriospumella malhemensis_mph1_53 124841|35637|strand:-1(216...1890) (evalue:1.11851e-13)
TPSDTFLIMEYAAGGELFDHVASRGRLSPDEARHFFQQIVSGVDYCHRNRIVHRDLKRENLLLDANNNVKIADFGFSNVTYDGDFLRTPCGSPSYAAPEIISGNLYAGPEVDVWSCGVILYALLCGRLPFEALTIPKLFCKIKSGMYSLPHSLCQSSRDLIIRMLMVDPLKRITFKEVTQHPWFQHRLPYYLTLHPTLIEMQERSRDPEIIDKVCQLPAFHGVTPDIVTQAVFSTRKEGGNQLKVAYELLLHEKRQKRRLEDVMLVFEDSSTTNPASSSGFSGLSLTSNTFHNEFNIKAGGTSLCGPERPSAIKDSRDLSTRRSRWYLGIQSKKDSAHVMNEVYKALKALKCLWYQVSNYRIVCCWEYTSSIVAKSKPSQMSSALASIQADFDNNKKRNEMKGFRLPPTDFSGQEPHKMEIADLVMEMDETLQPMILDNDTDDEMAINEDSCHKEQDNPSHNEDEVYARKKGSNEAIGSCSLDSHIRTALSLYKVQQNLYLLDFQRVEGDSFGFMKLCAFIINELKNMSSASRATNKQQQIIAPQKQCTKQTDDCIL
>Poteriospumella malhemensis_mph1_54 97944|31293|strand:-1(-1...2117) (evalue:1.13034e-13)
SNIRGTLSSSLREKMSRSKLADFEILSRLGAGSFGVVYKVRRIVDNQFYVIKNVRIAELSYKEQTEAINEVQILAQLKSPYVVRYFDSFIDKDSLHIVMEFCNRGDLQNLLKKAKEKNVPGLKDNVIWNICLQVILGLYYLHKKHILHRDLKTANVFLLKDPSQENYLVKIGDLGVAKLMDTSTALANTIVGTPYYLSPELCKDMPYRDKSDCWALGVIVYECLTLQRPFDAKNQCALILKIIEAEPLPPPSLSMISNSLWNLSIWLLQKDPNKRPSVKDLLTESVIRDRVDGLRFSLPEELFNSDITHFLTEEEESNKISNQERPSSSASFRSHQTQPREEYSQEKPLPPSSSASNTPRIEDRHTAVPANSGNVNMSPALTKPPSMKAVTKAPSQRISNEAKQKVRGDRVRGNNRRMPSEKALNRYQMKPPPTKSTLDYNADRKASDQRLVALSSSKELGYLDSPGNKTSQEDEEDLNEDIAEDVEEYNEDDYEPDFEEDDRLDAKSVHLTDEEVRDSEENLISPIDDVAQPYNYERVVDTDSGNMHRANSIVTNHGEHDVESWKELILEGKRKAFYDLGEDLYRKVYDLCDFHMKENVDEGEGNIKLVTELEALIRREQYTNFELACEAAFRIKMLLVLESRYGKLDDDDEKTLRKQSICMCMKQMLVSVVYSPVVNICLFLKVHFREEEEEVPSLSLMNLTL
>Poteriospumella malhemensis_mph1_55 9183|5445|strand:-1(1253...2498) (evalue:1.29944e-13)
IFLRYLEFSSPSRFLSKLVRFMGCTSSSATTSNRGTGEKSRGPAPEDLTPPSSSSSLPTRKFSNLYSLGEKLGEGTYSIVRMAMRRADNLKVAVKIVTRDGMSESDEVALKREVEIMRSFDHPNIVKVIDFFEETDSFYLVLEYLAGGELFERLAEKTVYTEREAREIALILFQAIKYIHDRGTVHRDIKPENLLLLSKDDDVGIKITDFGFAARIGSGSIKQQAGTPGYVSPEVLERKPHGKPVDMWAMGVVLYMLLGGYPPFYSNEEDSRAMYRRILMGNYQFHPEYWANISVEAKDLISGLLTVDPNQRLTVDQVLNHPWLRKPTSELALISLDRNLALLKDYKSSRAAAQFGAIATGIAIDVVRKVSGANLARASLNDVAVDVIRKISSSNLSERRQSYHANMGKKSPVR
>Poteriospumella malhemensis_mph1_56 120131|34857|strand:1(80...1496) (evalue:1.35466e-13)
QRTFILLLFSYCDIKSNNKTTINQQNYKYNTNQLQSNNNNKQIILEQDNNNKKNTMGATTSQRISGDAITRARQNSHIALPESNIHSTNYWTGSAEVEMEFRQTYEVLRLLGRGASAEVYLIRHRQTKEEYACKIVKKTNSSMNDARTMKTETTIMKKLQDKHLLRMHELYETEDTIWMILDYAEGGDMMHALASLPNYSERNVAKIFKQMLLGVKYLHSEGIVHRDLKLDNILYTKEEEGESEESEIQVKIADFGLSALTSVKRTSENSKKVKSMKSLKEMWGTTEYFAPEVYERAYGSQADIWALGCILYEMLTGDVAFPFRDSNDDSLLDKVMTKAMLKKKALRSFEMKDGWKELSAEAQSLIKGMLKRNATMRFDVDECLAHPWITGEGLDARHSQELNRTKKIVKERSDRRLRRYESLINEMKKAEAHRNKQIQFQQPQLAVTAAQQTSQYEMSQVYIIVECSYVQ
>Poteriospumella malhemensis_mph1_57 30706|15727|strand:1(234...1821) (evalue:1.55565e-13)
RRKALRILLESVRICTPTYFRFASLSVGRGKYGSVFLARHINSSKYVAIKYISKQTVYTHRCVRKLQQEINVLQTIEHPFAVKCLGGFVTPGCFALVLEYAFGGELYHRMKNVIKMSDDEAKFYFVEIASVLAYLHEDLSVVFRDLKPENILIDHEGHIKLCDFGFAVEHKNDSGDPAEDLRDGCGTVMYMAPEIASGKLTHGFPCDWWSLGVVLMEMVTGEAPFGDSDNMTKFEIFTNISEKTIIYPIFMNFGLRSLLKGLLNRDPKQRFNWSEVKTSSWLHNVSWGDVNQRKIRPPWIPSSAGPGSTENFVKWQLTIPKTVDEISAETYSQGIVLPKIKEEPRVDPLSLPSLDPMRANLSRRKSSTSNLTSQPSMQKMMSRKNSMMNGAAASEDNNKGVLENPAHMSLKKKASIMKEHSNATLNSNAPDSPKLERRISKVNAPPLTLKSPSKVIASNQYISSFQIESMVRDLSNSSLQLQSKYLGQTSCIPHLHCYCSEAKIELFRTFFCYYFFLHSLLVFLSIGV
>Poteriospumella malhemensis_mph1_58 8699|5239|strand:-1(53...2528) (evalue:1.63574e-13)
QFKLRSFVMAGKAVFSHKNYSLVADDRIVRNAGAPKPTREEDAEVLQELARYVEAKIINEYGFSSIQIPEDENPSTSILASPGWMIASKLLLIIQNAYGSQLGIYSRSICFDQGISKGTWLPYIERAISAGYSVLILRPNTNSVVVETAGEAPTKVPIKGSESPEIHVLNVWENVVNRNEKANHIVLLSYGNGASLCKDLFLREMVSSGPDNNRIKGFITIEASHIVEKDDAGDIRDALGRIAINLEGNPAPIGNRLGYRKDQLGCTCLSLGLPPGVTDVKNVAQSVYLAMDSVFKYFTLCESGGNVSKNFGVVIARDNGLDYTTAIVMVNPSATEEDNLPAPPSPSPKPAPPAEKQGFFSRLFGGGSKPTTQSNKDKNGEEKLTVADFDLLKIVGKGAFGKVMLVRKKNSSDEGKVYAMKVLRKDVIAAKGQIEHTKSERDILFEVRHPYIVRLRYAFQSDDKLYLVTDYYNGGTLFYHLRKSRHFTEERARFYAAELLSALDHLHKLNIIYRDLKLENVLMDHQGHLALTDFGLSKQNIDVTGGATTFCGTAEYIAPELLKGQKYGSAVDWWSFGILLFEMLHGRTPFYDKNRKLMFYRIINTEPSFPQTFSQEAVVCIRGLLRVDESERLGSGPRGAQDIIESDFFKVIDFDKLYRREIPPPFVPEVANEFDTKYVPKVYLQADAKDSMSDEKPAGKKGRGDHNPVFEEFTFAGEKHLDGQIFNQNLSCKTMEIKNKVNENRIKLFSFSIVVFCFFNFLFFSLPVFCFDFLYGLSNCFQKFSSSVRFLKTIHIFARVNKGINFSQKIIVQVYISQIITTFQ
>Poteriospumella malhemensis_mph1_59 105890|32595|strand:-1(966...2664) (evalue:1.66654e-13)
KLRSDCTLNMEQRNQVARNKTLFKGFFLVLVQCTLLFSLRPKSKKPIYIPWFSNHTMESTQNHVDQNISECIAEVNTEIDRGSTEVIGTSVTCESNLWKRGKSFLHLLSKRYYLLSGSCLYYYYAYQAGARPKGVIFLTGSIIERIREDEMEMKGYYGFEISQGFLVSDHHRHEKRVLYCKGEEEREKWISSLQHAAHNVSIEEDYVIGKELESGRCYVVCECIHKITCLRCVVKIIDKSTIRPEEEESLRTEIAILKLVNDPNKIKLEGLYESRQNIYIVMEMLKGGELFERIVGRPRFTELEAARLLRPLLESVAYLHDLGIVHRDLKPENILCGDELEDLKIADFGLSKMILPKEKMDSACGTLSYVAPEVLTMQGYGKEADLWSVGVILFLLLCGKLPFDGDDHNEIIRSTIQADLKVNPVVWSKLSDEAKGLITSLLNKSPKDRISARDALRHPFLVNTLLQARRMSVSPAPVDHSHPGIAARGPSPTPSSPHPAEKAVNGTTTPIPVEKAVNGNKTLTAADKAAEKAASGTATPPVNYTPELVGHQGEEVKNFKKRKNH
>Poteriospumella malhemensis_mph1_60 120111|34853|strand:1(118...1471) (evalue:1.70946e-13)
YQIKQQNNYYIYKSIAITNNNNKQIIIIRLEYNTMGATTSQRISGDAITRARQNSHIALPESNIHSTNYWTGSAEVEMEFRQTYEVLRLLGRGASAEVYLIRHRQTKEEYACKIVKKTNSSMNDARTMKTETTIMKKLQDKHLLRMHELYETEDTIWMILDYAEGGDMMHALASLPNYSERNVAKIFKQMLLGVKYLHSEGIVHRDLKLDNILYTKEEEGESEESEIQVKIADFGLSALTSVKRTSENSKKVKSMKSLKEMWGTTEYFAPEVYERAYGSQADIWALGCILYEMLTGDVAFPFRDSNDDSLLDKVMTKAMLKKKALRSFEMKDGWKELSAEAQSLIKGMLKRNATMRFDVDECLAHPWITGEGLDARHSQELNRTKKIVKERSDRRLRRYESLINEMKKAEAHRNKQIQFQQPQLAVTAAQQTSQYEMSQVYIIVECSYVQ
>Poteriospumella malhemensis_mph1_61 120122|34855|strand:1(0...1539) (evalue:1.72277e-13)
SWSGGMNHQRQRCDEQQQKRHESYDSDKEHSFSSFSPTVISNQIIKQLSINKTINITQINCNLTTITNKQYQNKIIIIRRIQWELQPHKEFQVMPSLELDRTLTSHYLRATYTPPTTGQAQLRWRWSSDYEVLRLLGRGASAEVYLIRHRQTKEEYACKIVKKTNSSMNDARTMKTETTIMKKLQDKHLLRMHELYETEDTIWMILDYAEGGDMMHALASLPNYSERNVAKIFKQMLLGVKYLHSEGIVHRDLKLDNILYTKEEEGESEESEIQVKIADFGLSALTSVKRTSENSKKVKSMKSLKEMWGTTEYFAPEVYERAYGSQADIWALGCILYEMLTGDVAFPFRDSNDDSLLDKVMTKAMLKKKALRSFEMKDGWKELSAEAQSLIKGMLKRNATMRFDVDECLAHPWITGEGLDARHSQELNRTKKIVKERSERRLRRYESLINEMKKAEAHRNKQIQFQQPQLAVTAAQQTSSQSVNRDESSVQYRIVQLCIVIVLLKEKIMYIM
>Poteriospumella malhemensis_mph1_62 105906|32597|strand:-1(966...2655) (evalue:2.024e-13)
LLGMPHWNKEIKLHNNKTLFKGFFLVLVQCTLLFSLRPKSKKPIYIPWFSNHTMESTQNHVDQNISECIAEVNTEIDRGSTEVIGTSVTCESNLWKRGKSFLHLLSKRYYLLSGSCLYYYYAYQAGARPKGVIFLTGSIIERIREDEMEMKGYYGFEISQGFLVSDHHRHEKRVLYCKGEEEREKWISSLQHAAHNVSIEEDYVIGKELESGRCYVVCECIHKITCLRCVVKIIDKSTIRPEEEESLRTEIAILKLVNDPNKIKLEGLYESRQNIYIVMEMLKGGELFERIVGRPRFTELEAARLLRPLLESVAYLHDLGIVHRDLKPENILCGDELEDLKIADFGLSKMILPKEKMDSACGTLSYVAPEVLTMQGYGKEADLWSVGVILFLLLCGKLPFDGDDHNEIIRSTIQADLKVNPVVWSKLSDEAKGLITSLLNKSPKDRISARDALRHPFLVNTLLQARRMSVSPAPVDHSHPGIAARGPSPTPSSPHPAEKAVNGTTTPIPVEKAVNGNTTLTAADKAAEKAASGTATPPVNYTPELVGHQGEEVKNFKKRKNH
>Poteriospumella malhemensis_mph1_63 64218|24917|strand:-1(324...1377) (evalue:2.0309e-13)
FSFTLLSSVANHNSLQYRSTTIVTYKQMQTTLPQDLRFTREIGNGGFSFIYLVESQSTKEKFAAKILRDQFPNAIEKLVREEEIHGAVVSHPNVVRSYGCTVVGGKQALVLEYIAGGDLFDFTVRRHHLQESETMKIMAHLFHAVAFLHANNIVHRDLKLENILIADTSDLSSVKIADFGLAKVDTTGTITGKVGSYTYMAPEVYLRQEYGKEVDLWSLGVMMYTMFCGGLPFPDGVKCEQRVLYGEPHFRESQWRHVSEQAKDLIKALLVKDPHKRITATQALYHPWLRHHYQAPAVASPTNSSEKKRKFSIMEVDDDSQCQEAEVRRISFKERKLTDEQNKEEQQAEL
>Poteriospumella malhemensis_mph1_64 30694|15726|strand:1(98...1772) (evalue:2.03944e-13)
VDREMGTSSSRYRYHNSSESEIAASKAGKDKDFSWIQFGRSRLTLKEEGFENITGIGRGKYGSVFLARHINSSKYVAIKYISKQTVYTHRCVRKLQQEINVLQTIEHPFAVKCLGGFVTPGCFALVLEYAFGGELYHRMKNVIKMSDDEAKFYFVEIASVLAYLHEDLSVVFRDLKPENILIDHEGHIKLCDFGFAVEHKNDSGDPAEDLRDGCGTVMYMAPEIASGKLTHGFPCDWWSLGVVLMEMVTGEAPFGDSDNMTKFEIFTNISEKTIIYPIFMNFGLRSLLKGLLNRDPKQRFNWSEVKTSSWLHNVSWGDVNQRKIRPPWIPSSAGPGSTENFVKWQLTIPKTVDEISAETYSQGIVLPKIKEEPRVDPLSLPSLDPMRANLSRRKSSTSNLTSQPSMQKMMSRKNSMMNGAAASEDNNKGVLENPAHMSLKKKASIMKEHSNATLNSNAPDSPKLERRISKVNAPPLTLKSPSKVIASNQYISSFQIESMVRDLSNSSLQLQSKYLGQTSCIPHLHCYCSEAKIELFRTFFCYYFFLHSLLVFLSIGV
>Poteriospumella malhemensis_mph1_65 120117|34854|strand:1(118...1519) (evalue:2.23803e-13)
YQIKQQNNYYIYKSIAITNNNNKQIIIIRLEYNTMGATTSQRISGDAITRARQNSHIALPESNIHSTNYWTGSAEVEMEFRQTYEVLRLLGRGASAEVYLIRHRQTKEEYACKIVKKTNSSMNDARTMKTETTIMKKLQDKHLLRMHELYETEDTIWMILDYAEGGDMMHALASLPNYSERNVAKIFKQMLLGVKYLHSEGIVHRDLKLDNILYTKEEEGESEESEIQVKIADFGLSALTSVKRTSENSKKVKSMKSLKEMWGTTEYFAPEVYERAYGSQADIWALGCILYEMLTGDVAFPFRDSNDDSLLDKVMTKAMLKKKALRSFEMKDGWKELSAEAQSLIKGMLKRNATMRFDVDECLAHPWITGEGLDARHSQELNRTKKIVKERSDRRLRRYESLINEMKKAEAHRNKQIQFQQPQLAVTAAQQTSSQSVNRDESSVQYRIVQLCIVIVLLKEKIMYIM
>Poteriospumella malhemensis_mph1_66 38141|18177|strand:1(2...696) (evalue:2.35779e-13)
LYLSFPLKRLYALGRGSSSIVYKTLKLTNLKIYAEKVLVVSDPVKKKQIIREIESLRSMFSHNMTQNNNNNPAFTSPFSSPEKPTKLTELMTPKGIHPNCQYIVELYDVLQNPVDGTLSLCLEYMNNGSLQDIVNRGGCTNETILASFCFQILAGLQFLHQFRMVHRDVKPSNILLSVDGRIKLSDFGLAKTMDVGHSLADSFIGTFEYMAPERLAGEPYSFSSDIWSFGL
>Poteriospumella malhemensis_mph1_67 105874|32594|strand:-1(966...3978) (evalue:2.74578e-13)
EETQLHLYSNFSQSNHSIQDSFLLFLQIYFSFPSGNFLTLSTTTHQLEIHSIFLRLFQTKSILPRFITSLFTSVLLNNQATTSLPFKSQNTYSSQPFLILTIRLNQQMKLLDLIRGTSQNESHDPKLHHEAKLSMQKFNEDEIVILRKTWKDLADRAGGKGIDKDTFLQYFPLAGLLGERLFAQFDTRKSGFIDFDEFINGLATVCRGSKDDKIHFVFNMYDVSHDNTVSKQELTTLLNHIPKEAFHPVMSPTSIPLSRGNSVVVSPSGISNHFPDPELLHAEINASNNGTLPVDSESFEIDDVDHYTNQDIVEKAFAECDLNHEGRLTYSEFKMWIERNPSILEYIESILPYNGPKDVQPHHHKKETLPHMKRIHSRVSLGRSGSIQEVAGEIFNHTSGSRRASTGSRRYHINTNGHWETGSPVPMSPYAGQPLSRNSSFSHPPLPNLTATGSNAGATNLSARMNHSPSLAESNIDQEEQARYHLVQAMELTQNHELKLAIQSLLEGMAEANIHVDRADTSEVYRTVVTCESYLWKKGKSLFHMLSKRYYLLSGNCMYYYAHQADVRPKGVVFLTGSIIEKIKEDEMEMKGYYGFEITHQDLCTGDHHRHEKRVLYCKTEEERDKWVSSLQHAAHVVPIEDDYVIGKELGRGRFSVVCECVHKITGVHCAVKVIDKSTIEPEEKALLRTEIAVLKLVNHPNIIKLEGLYESRQNIYIVMEMLKGGELFERIVGRPRFTELEAARLLRPLLESVAYLHDLGIVHRDLKPENILCGDELEDLKIADFGLSKMILPKEKMDSACGTLSYVAPEVLTMQGYGKEADLWSVGVILFLLLCGKLPFDGDDHNEIIRSTIQADLKVNPVVWSKLSDEAKGLITSLLNKSPKDRISARDALRHPFLVNTLLQARRMSVSPAPVDHSHPGIAARGPSPTPSSPHPAEKAVNGTTTPIPVEKAVNGNKTLTAADKAAEKAASGTATPPVNYTPELVGHQGEEVKNFKKRKNH
>Poteriospumella malhemensis_mph1_68 115377|34081|strand:-1(489...2085) (evalue:2.88345e-13)
MEQSQYCISKQHHHQTYYLLSLLIASYDQARIRRIIIIIQINLLERSVIREQWIFYIIYITRSMGATSSRQAISGEEITRARAETHIVLPQASYHSTNYMMGSAEVELKFRQTYEMVRILGRGASAEVHLIRHRVTRQEYACKIVKKTNSMNDDRTMKTETTIMKKLEDNHLLRMYELYETEDTIWMILEYAEGGDVMHGLASLEVYSEREVSKIFKQILLGVKYLHSEGIFHRDLKLDNILFTRKSSEGEEGAFQVKIADFGLSALTNVKRTENNSQKMKSIKSLSEMWGTTEYFAPEVYEKGYGSQADIWALGCILFEMLTGELAFPYRENDEGMVEKALRKSLITKKAPRLFEQKAGWKELSAEAQSLIRGMLKRSAEKRFDIDECLRHPWIRGEGLTDRHDLDLTKTKKIVKDRSIRRKKRYEALVEEVKRGEAHDNALSLIKTMQIQCGMNVSLISQLSQIYMYYYRVLFIDTGVSQSFFFLYIVSSLLFFSLSVLWVFVFSFGFGFVFDTLSLPPSIYLILDIIL
>Poteriospumella malhemensis_mph1_69 115362|34078|strand:-1(489...2004) (evalue:3.03246e-13)
FAWNLINNCHKTIAKSYFENIHSVVIIYIYIQQRSLIMGVSTSSQRISGDDVTRARAQTHIVVPESNVHSANYLSGADPERKFKQNYEMVRILGRGASAEVHLIRHRVTRQEYACKIVKKTNSMNDDRTMKTETTIMKKLEDNHLLRMYELYETEDTIWMILEYAEGGDVMHGLASLEVYSEREVSKIFKQILLGVKYLHSEGIFHRDLKLDNILFTRKSSEGEEGAFQVKIADFGLSALTNVKRTENNSQKMKSIKSLSEMWGTTEYFAPEVYEKGYGSQADIWALGCILFEMLTGELAFPYRENDEGMVEKALRKSLITKKAPRLFEQKAGWKELSAEAQSLIRGMLKRSAEKRFDIDECLRHPWIRGEGLTDRHDLDLTKAKKIVKDRSIRRKKRYEALVEEVKRGEAHDNALSLIKTMQIQCGMNVSLISQLSQIYMYYYRVLFIDTGVSQSFFFLYIVSSLLFFSLSVLWVFVFSFGFGFVFDTLSLPPSIYLILDIIL
>Poteriospumella malhemensis_mph1_70 76636|27369|strand:1(202...3397) (evalue:3.11706e-13)
NIIKLEQSTQSQLEDVFYKHLEHIFTQQYCRLNSNRPRSSSNPLNLNMSSSMLYNRNGGGVNSSDPSKNAQSNHSLNQQRSQGSTNGRPSSAGATRSRSGVYGYNRGSQGNTNLYAQQTPNTTAPGVYGQSYGNQRPSSAGHSRPSSAAATSLANATNIYTNQGNPINPLNINQMHISTPSNPMPNVQGVPSSSGNARPRSAGAVRRPYDGNASSNPAANNIYAQQQPKVTNTPIYDQQYNPFTNTLSGSAGHQRPLSASATAHTTNPQHYSANYISEQWNNTAYKLQYGNNTKQQQPPTQNPPQQSTGGATLQQPNSYGSLPPTTQTSTNDKQRPTSSSAASKLRQALDLSHKLEGGDNKVSGAAEMQIRELAGFENDADAEGLDDFILGVEGLDAGNNPINAMNAPDDEMDGKPVQDSRSHPEVSMTTPSASLELANNSSLGMGPNGVDVRNTSLDSFSEDNIQVGLTTVPNQFCTKRDALELRKLLLLSSGTRGGIVPSSSAVMDMYMVGKVVGVGSYGKVRAAWHRLTGSKIAIKTYDKAKLKDPAHWKRVHSEIKIMEQISHPRIARMYEAVETPKRMHLIMECLDGGNLCSYVKAKRRLSEDESRRIFFQILQAIEHLHALGVSHRDIKLENVLFVNDKDIKLIDFGFSTVCQPGKKLKVFCGTPSYMAPEIVRRVEYEGKPVDIWSLGILLYALLCGCFPFRAKAYPDLYRRIARGTFQIPEELSAPVKDLLRQLLTVDPEQRVTAHTALRHSWLQVQYVNAPNMDKLRQEMTILISEKPADDLDEQVISELVAFGMGRDEVIRLVLTKTHSSLATLYYLLLDVVVGRRRAAGAVGKGKGVVGLNPNASNNASNPMSSNKYVQQVRKTVHSASNGGGATAATTNSNSNFPNAILSGNNTNGSKMPVTSGPITVTQAVNEAAILAQQQQQQQYNYDYSNAINAAAERQEYRARPKSASQTRVSNITALMNAGSTNSNTSNANGLAQAAAVIANGGGNALPTVSGNVPQQRPLSAYAVRRQKIAEKREREVTCVLSCLVCLVSFGLFRYYKCVCLSMTW
>Poteriospumella malhemensis_mph1_71 35532|17501|strand:1(855...1899) (evalue:3.23306e-13)
KSHQVCFFLAFFYYYFMNSFLSVFSPNRRFSFQILRGVDYLHDKGIIHRDIKGANILVTDTGVAKLADFGCSKRLAGLCTASLEESMYALKGSVPWMAPEVIKQAGYGRSSDIWSFGATVIEMATGKPPWSEYRDNLAALFHVATSTKPPTLPSQLSSPCAEFITSCMMIDPDKRSTASDLLRQSEFLKTEIIKYGIQNNPLKLADQPTSTTTSRATHSNPTTSTNSSNNGKIHTNASSRAKVSSNSKVARNQSNAVKQTKALWRQIRCKSCLKLRSLMNWFSLFILFPSRLLFVFVCALCDNSFFLLFVCFFFYWINSSLHVNRQVFSLFWTFIRISISGQFLKRD
>Poteriospumella malhemensis_mph1_72 35543|17503|strand:1(142...1186) (evalue:3.23306e-13)
KSHQVCFFLAFFYYYFMNSFLSVFSPNRRFSFQILRGVDYLHDKGIIHRDIKGANILVTDTGVAKLADFGCSKRLAGLCTASLEESMYALKGSVPWMAPEVIKQAGYGRSSDIWSFGATVIEMATGKPPWSEYRDNLAALFHVATSTKPPTLPSQLSSPCAEFITSCMMIDPDKRSTASDLLRQSEFLKTEIIKYGIQNNPLKLADQPTSTTTSRATHSNPTTSTNSSNNGKIHTNASSRAKVSSNSKVARNQSNAVKQTKALWRQIRCKSCLKLRSLMNWFSLFILFPSRLLFVFVCALCDNSFFLLFVCFFFYWINSSLHVNRQVFSLFWTFIRISISGQFLKRD
>Poteriospumella malhemensis_mph1_73 53270|22330|strand:1(1...556) (evalue:3.44125e-13)
NKKLSIIHYDLKPANILFDEFGDVKITDFGLAKVIDEAEEGTSMELTSQGAGTYWYLPPECFHMKGPNPPRISSKVDVWSAGVIFYQMLYGVRPFGEGQSQENIWSEKTILNAHSVHFPTDPKAPKVSEEAKELIRRCLEHDYHRRQDNRLVKWRNIFLNTEKQIKQIHNMEMQIKTFCFLLFF
>Poteriospumella malhemensis_mph1_74 10142|5722|strand:-1(521...3086) (evalue:4.18904e-13)
LIFGAYIRIRTMGGAASIDSAHTLDIDYSTLKSSGIDFVAAYRALDSRIKKGKSANVGDVSIPFLAIRQLSKNLRNQESLERTKRKVLKSRSVPNNIKFKDSLDFVFVQDENVNDDLNHTDLAIIPDTDLGIIEAEERVKGKRTKPNLSLQVADSFEDTVVDVLDKNSHQPLKAHSPTANARISPSGAFHIGKIKVLETGIEKIDSFNFNGSFSLQEVGKQSNRKIHLAPDTSLPAIGGKKEFIEIAALGTGASGVVSEAIHVPSLTIVALKMLPIYNQEKRRQVSRELAILCKNLSEMHLLNDSLALTERKDQTEEDSDNSNRCDNILSLYNAFVDPKSGLINLVIEYMDGGSLEDLVRQGGCKDEQVLADIARQTLNGLVFLHRNKSVHRDIKPANVLCSSSGIIKIADFGISKILDQTSGFANSFVGTVCYMSPERITGDSYNYSSDIWSFGLTLLAVAKGRFPIRLADFESEVKSIDEVDESSVQPKVIGGPKGYWAMIQAICDERPPSAGDDFTPSLNSFIDSCLRKRPEERLTAKDLLQMAFVTENLRSPRHPASIFKPGANRDVQIEEEEFHEFGFSDLQGSGTIPSEKISDPEDESSIIYAIRLEHLDRLLDRIAEKLKVSESKVQDSKLNTPASTSVDSIEQMFLESQDRLQNPSERREERWDNDRKESTTKVSAMAKVGSMRSVHFQDDEMAGTNKHLKAEEKKSVTTLRSRANLRALELLIPEDEGDVSRKLPKPSSYFLSTVEMSDKETEVHKDLVENTESASYADELQRLIPKLDQLGLPKWKQLASQLNLPVPIVLLAAKSKLGDLIDLNDVQVSCFFLYKLQITKLKNWNCIDSSVEKE
>Poteriospumella malhemensis_mph1_75 41947|19329|strand:-1(2280...4830) (evalue:4.39722e-13)
VARPIKGSKTASQICIINQIDSHSKGSLMSFGGETKAKDIAGLRKEDLVRELKMCADLPNLLASGGTEDYSEESQVTLDDFELLAVLGRGGFGKVMQVRHKGSGIIYAMKILKKSELRRRRQVERTQTERTILANVRHPFIVCLHYAFQNAQKLYMVMDFVQGGDFFTLMRKFRRLPEEWVRLYVLQVAMALEHLHEREIVYRDLKPENILLCADGYLKLTDFGLSRYFETRPPNPEDIVDHEKEDFVTRSFCGTEQYMSPEMLLQQGHNYRMDWWCLGLLMHEMISGRHPFHGPTHYDTLRNMVTKPPTIDPRLSPPAAAVVKSLLIKNPRARLGGKEGMIELKQIPYFTAINWDDLQQKRIDMPYKPKLQGETDISSFETTFTKEKPIDSVPEPDKRNENDKKKAANKGLLGIFGLGATNGGNGANGTKGNEENPDPDAFKGFSFTKEEDSALYSTAKQSFVSTLQLFDSIVDRKIRIICLVYRMRILVNHNRILYYSKIRQPVKALLLEKSDFPDRLFVKYLAQLSCLIMGASESKEEKEEREQAQSVYDTRYISWDETGNLRYGLVHPVKRSEQLKEVLKRDYVDDEDGKTWYIMDSAWIASWLAYVQFDRKAAPAPGPCNNRRLITYDYSEKRYVGRSGLIMARKDFGGDYRRVSKEVWELFCEYYPGSGPTITMVFELAEKNEKGFYDTSKWTILDPPPAPEDATIKKKKKLINIQVPMTLKRQLSARTESKATDDPAARDSTSLLTKPLPPDDPNTSNILAMTNPTANTSDLIGEDSHAADSDDDIDVAPLNSFAGKTKNDPKLVSLNVNYSKVSEEKKESIKESQSPKRDSFFENVYFSKD
>Poteriospumella malhemensis_mph1_76 41929|19327|strand:-1(2230...4780) (evalue:4.39722e-13)
VARPIKGSKTASQICIINQIDSHSKGSLMSFGGETKAKDIAGLRKEDLVRELKMCADLPNLLASGGTEDYSEESQVTLDDFELLAVLGRGGFGKVMQVRHKGSGIIYAMKILKKSELRRRRQVERTQTERTILANVRHPFIVCLHYAFQNAQKLYMVMDFVQGGDFFTLMRKFRRLPEEWVRLYVLQVAMALEHLHEREIVYRDLKPENILLCADGYLKLTDFGLSRYFETRPPNPEDIVDHEKEDFVTRSFCGTEQYMSPEMLLQQGHNYRMDWWCLGLLMHEMISGRHPFHGPTHYDTLRNMVTKPPTIDPRLSPPAAAVVKSLLIKNPRARLGGKEGMIELKQIPYFTAINWDDLQQKRIDMPYKPKLQGETDISSFETTFTKEKPIDSVPEPDKRNENDKKKAANKGLLGIFGLGATNGGNGANGTKGNEENPDPDAFKGFSFTKEEDSALYSTAKQSFVSTLQLFDSIVDRKIRIICLVYRMRILVNHNRILYYSKIRQPVKALLLEKSDFPDRLFVKYLAQLSCLIMGASESKEEKEEREQAQSVYDTRYISWDETGNLRYGLVHPVKRSEQLKEVLKRDYVDDEDGKTWYIMDSAWIASWLAYVQFDRKAAPAPGPCNNRRLITYDYSEKRYVGRSGLIMARKDFGGDYRRVSKEVWELFCEYYPGSGPTITMVFELAEKNEKGFYDTSKWTILDPPPAPEDATIKKKKKLINIQVPMTLKRQLSARTESKATDDPAARDSTSLLTKPLPPDDPNTSNILAMTNPTANTSDLIGEDSHAADSDDDIDVAPLNSFAGKTKNDPKLVSLNVNYSKVSEEKKESIKESQSPKRDSFFENVYFSKD
>Poteriospumella malhemensis_mph1_77 12672|6717|strand:1(1...775) (evalue:4.5081e-13)
IINLIDIAIGERRDAVFLLLEYCENDIATICKQIQHPFQESEIKTLLKQLLSAVEFLHKNWVIHRDIKLSNLLYTREGNLKLCDFGLARTISSNKTSDLTPLVVTLWYRPPEILLGSSEYAFSIDMWSVGCVFAELLNEGPIFNSSTEIEQLLVIFALLGTPNEVIWPDVTKLPVCVNGSLSLEMERNRFPFNTLADRFPFLHCEGLELLNSFLTYDPAIRITARVAKNSNYFLCSPYPRPLELMPHFPPFQQMNHI
>Poteriospumella malhemensis_mph1_78 6261|4107|strand:1(107...1403) (evalue:4.67588e-13)
LSLTTFYMCVVSMTFLTSSKPLFADNYEIICPIGQGGYSTVYKARSKTNPNQIVAVKRLDKRRKNHTVEEMTERCKHEAKILSEADHPNIVDYITCYDESDYFYIITEYLPGSDIFTQIRKEGKGFTELECRRIIKSLLITIKSLHDQNIIHRDLKLENLFYYPKADGSHSQDNAIKLIDFGFATYVKGMNITDGVGTLYYAAPEVYKHEPYGKPVDLWSIGVIAYILMYGKYPFYSKQKNQLSKLILSGKFEFPEINKSGEKVSTKFKTFIMKLLLLNPLKRFTVDDALEHNWINGLTFRSAATVFVAIFRLKKLMQRRKTAKNNLNNLKEYDLSTMKSSQLSERFASSTILSVDEVVVEEVVVEDYSSLPQPSLANELIAMKKLSYQTPTRGYQTSFVDKVAHGIEKFIKGFFRQRNNNKIITMNLLIE
>Poteriospumella malhemensis_mph1_79 56817|23186|strand:1(162...1605) (evalue:5.6852e-13)
LRRENSIRSSSHHLYLLFVSKQVDFLVISSWILIRNMSEPTAPATTPAPEEKASRRSVFQKVTSAILNVFSMEEPQPQNFEISAPYNFKHTTHVQADPHSSTGFTGLPLPMRQVLKASGITKEETDRNPQAVLDVLTFHMEGIKPPPSRLPTRSSIARIMNREKLLKQDSYKNHYGGLKKLGQGASGIVYSATDRKTGRKVALKISPINEMNELVNEIGLQSLSCHPNIVEFIEAFQGTDEICIVMELMVGGSLTDCCDVKRPMQESMIAYVCKCMLMALSFMHREYRLHRDIKSDNVLINLEGEVKVADFGFAINLTSEQIKRTSVVGTPYWMAPELIRGLEYDSKVDIWSLGITAIEMAEGEPPLLNEPPLRALLLITTNKAPTLNKKYRWSQEFHHFLAQCLQLNPEKRASADQLLLHPFIQTACSQEEFAGFAEQCLKKKSAGKKQIATEFVLFREFRSIYLFFSCFRVFQKKGEK
>Poteriospumella malhemensis_mph1_80 53266|22329|strand:1(1...832) (evalue:8.0648e-13)
NKKLSIIHYDLKPANILFDEFGDVKITDFGLAKVIDEAEEGTSMELTSQGAGTYWYLPPECFHMKGPNPPRISSKVDVWSAGVIFYQMLYGVRPFGEGQSQENIWSEKTILNAHSVHFPTDPKAPKVSEEAKELIRRCLEHDYHRRQDNRLVKWRNIFLNTFFSSIRPDVNTISQDPYLKNKQNKYIIWKCRLKPFAFSLSFDSFFLSFFFILPPHAVLCRCNFFFLLLFFYVSSYYLRSSLRILVQCRSILLVHFNLLFKNYFPSFQVPKQIAAR
>Poteriospumella malhemensis_mph1_81 6937|4372|strand:-1(567...1758) (evalue:1.23926e-12)
NKEREKNKELYTTTITKTILLKRKMTRVTDNYRLIRKIGSGGFSSIYLAENEFGEQVAIKSIKKRSNASSDYYFREARIHYLLSQFDEKIVKFYEMYEDDEYVHFVLEYLPGGDLFDTLINQMKMKKFYSEKIIKNIIKNLLQSVQTMHANNIVHRDLKLENLLLVNKADQVPNIKLADFGLAVEDIIGDNINTFAGTPLYMAPENHRKESYGKPVDIWAVGLITYLLFCGNLPFGNDENFVKARVLKGEFQFREKEWQNSSSLMRDFIKNMLKIDPRLRPNVEESLNHPWFHYDDDDEMINLLATMNVAVESRKRVLSDIDEESKRRKVMNESSTTTTGRCCPEDDTCFQCLDAIYNLNPADKSTRLLIPPMETIFSIVHQKSIYIVNIVFVSCE
>Poteriospumella malhemensis_mph1_82 53740|22445|strand:1(0...1110) (evalue:1.3872e-12)
VETEFDGISPSTLREITLLMQMNHENVVKLENVVMDKERMSLIFELMDSDLKKYLDQTNAPLPLETIRSFTLQLLSGLSYCHSMGVMHRDLKPHNILISSSGKLKIADFGLARSFTPFNRSLTTEVITRWYRAPEILLGYSKYCSSVDLWSIGCILAEMSNNQALLMGDSDIDQLYKIFKMNGTPTSSDWPEIENLPYYRSNFPKWYPMKLSLLVPNLPVDGVDLLQKLFDYDPFRRITAKAALQHIFLSDNVSSKSKMVSPGSLVSPSHESISDEIITDTLNLRHQVTPDVNLQETGLREAVEIEEVNRDLNPHIFNEISEKSITDESQLPGHLTRSRKRKEIAVMAKPEAEGEIKKQRVNTRSSSQK
>Poteriospumella malhemensis_mph1_83 53751|22446|strand:1(0...1110) (evalue:1.3872e-12)
VETEFDGISPSTLREITLLMQMNHENVVKLENVVMDKERMSLIFELMDSDLKKYLDQTNAPLPLETIRSFTLQLLSGLSYCHSMGVMHRDLKPHNILISSSGKLKIADFGLARSFTPFNRSLTTEVITRWYRAPEILLGYSKYCSSVDLWSIGCILAEMSNNQALLMGDSDIDQLYKIFKMNGTPTSSDWPEIENLPYYRSNFPKWYPMKLSLLVPNLPVDGVDLLQKLFDYDPFRRITAKAALQHIFLSDNVSSKSKMVSPGSLVSPSHESISDEIITDTLNLRHQVTPDVNLQETGLREAVEIEEVNRDLNPHIFNEISEKSITDESQLPGHLTRSRKRKEIAVMAKPEAEGEIKKQRVNTRSSSQK
>Poteriospumella malhemensis_mph1_84 43459|19717|strand:-1(676...2608) (evalue:2.00722e-12)
FFFCSHSSLPISAYFVSQFSILTPSQNISIVGSFLQCAMVLTTSNNEGGIGFGSEMENTMNTAMTTELVPTHFIKKRQTRDLIECMEVANAVGTGTYGVVYKAIDKSEITRPQVALKKIKMERETQGFPVTAIREIKILHLMNHDNIIKLREIITYDKESNDEKEKNELKLKGITLGDVFMVFEYIEYDLDGLIKSPNFYLTTDMIKSYMYQLLSGILYLHDKKILHRDIKSANLLISKNNVLKIADWGLARTLPPPNHKLTVPVVTLWYRSPELVYGTKHYGTEIDMWSVGCIFAELRQKSELFRAGTEPEIIELIFRLLGTPQGSLLDQYKTYPDWEKINFTKTYQSRLSAEYSRQFDTFGLSLLERLLDLNPATRITAKEALEHRYFSPDTLPTPSTLPPIDLAPVTGWTQQEKVRKEREEQRKAAELQAHLPPQPVRPPNPPPPPPTAIQGTARPKDARNRDRENNPKLNKFNIIKKPSAAAGGAPPPPPTTSAPPPPPPQDRREEDRPPLDDPNSKRQKIDHYPSSTYAAPPPPPPLGPPPSSHYPPHQYPPSHYPPRSPRSSHHSSSHYPPQSHSHHSDHRPPPPPHSSHHHSNSHNNRDGSRDNNYYRRQWISKAQCTMYIEKQQQIIKYINLQIL
>Poteriospumella malhemensis_mph1_85 120524|34911|strand:1(15...2718) (evalue:2.31681e-12)
HNRQKETAENTTHSLLLKQVLLQTFSPRHSFENQIYQVCFLFLALDSHSQLTLSFLFLHHQLRRWACRMEVLRISSFDGQSVWLDTATELFEVGNFLGGGAAGNVYECEHIRTHERFALKILNPLGYKILSPSLLRRCNVILKGKTFNDNEKGGEHLLKKEHLWWVVNGTTKQYLACYYSEKQGSLRELSLNQCIEIWGTDSNNMLDSDDSLDLNHLRGIGNNNIVPNYPPKFIEFLRKRNKIFREIRNMRKISNHRNVIRLEAVLELIQDSKSTLFLVMELANGGELFDRIKIDCGTREETAKIYLKQLLQGVKHCHDQGVCHRDLKPENLLLQDDGANGTILKIADFGFSAYFDQYNETVNGDGRNIAANAFHSPVQQSKEEPLRVLKSIVGSPFYVAPEVMQSSGYDGTKVDVWSLGVILYAMLAGNLPFGQDLSTCKRFKHFCKWVKEQTAKGVKFWDDPNIEYPPWLFPARFSAAAKGLIVAMLHPDPALRITVEEAMSHPLCGFGSGLSSSPNSNADANNANRTPLENKFNALLQQNQQNTSAANDQSVHMEIVPEVPLKSSQTNSHTTDGYDDEAGVFKMEEDEDTAEEKEDRTNNNSPAIDKAKEQSELGKMLVEADTTLTSSGRLSGSLKPLPIAPPSYLSSHPVRDLIVTSPEDADDDDTHSPAAALHGQQGVQANQLFRQDSTGSEARMIPSFNDRVKRSTRFITSVPAEQVLSKIEDILHEVSRHRIETPVGYISKVDLNWEHFRLEVFGQDIQGLPICALQLYEIPTNVTSVACSPNDYIYSPSQSYGSWMLNQQQQQTPQFMVEFIRGQLEIFAFKRFYQWVRMRLSELVKKDYAMSFFDQASSPAFDRFIYQRNQLSQLVKKSKKKKTCSKLIMILYDNYFGRRN
>Poteriospumella malhemensis_mph1_86 56209|23048|strand:-1(-1...644) (evalue:2.37776e-12)
ASSVPDKVLVSFEEEVAMLARLRHPNICLLLGVCLEPSHRMIITELVPRGSLWEALRTPNLFQSDGKFFWPVWVIKKVLEGAGRGLIYLHSHNPPIIHRDLKSPNLLLDESFNVKICDFGLAKLRDLTTILTANVGTVQWMAPEVLTGNVYSESADIYSMALVLWEMFTGKCPYEGMKQVEIALAVVNTNLRPSLPSRCSQDQISFIQKCQPSE
>Poteriospumella malhemensis_mph1_87 107632|32894|strand:-1(1714...3463) (evalue:2.53843e-12)
FKSLGIESSSNFYRVPYDLFPYKMNRGLQLDLSMGREGFDTLEATYRNEGLSVGADHMRLFGEEVRLDVQYNDLVLGERIGQGACSSVNLAYHRHTKEVYAIKMFNIYDHAQASQLYNEILLLTSFQCDALISLKGAFHDQGCIGVILEYMDRGALDFLMDTDIRINEEVMAAIVFQIIWGLGYLHYERQIHRDIKPGNVLMNSKGEVKLSDFGISKELDHTTAMSASAVGSYRYMSPERLIGDKYDASADVWSVGVSIVQLWNKEYPFASCAETPIHLSGELQHFTLEKILPRSAGVSNQMREFLRSTLEINPNDRASCMELTQSPWFEACGITSLPEAQKLVSKWLRDVDKLRKWKKASPPSTKQSLNNNMMSSSQSARGHQRVPVRNAAAIVRDVCEMSISLDASNSKWDMNEMSLSRSHNPFTSSGTFTGSVSGAGGFGFAPGGGGGPGRGGMGPPSHLPSSHHHNMNGSHSYSSASSGYSHPIQHNNNHRRPLQAHKKIPTMDEYEEDFEQVDPYDHDQEFKQYEDSRRGSRSSHQEEKKSSSSSKYPRKQKQEYKRVKQQQLMIMFVSIQLNGRVY
>Poteriospumella malhemensis_mph1_88 107645|32895|strand:-1(1704...3453) (evalue:2.53843e-12)
FKSLGIESSSNFYRVPYDLFPYKMNRGLQLDLSMGREGFDTLEATYRNEGLSVGADHMRLFGEEVRLDVQYNDLVLGERIGQGACSSVNLAYHRHTKEVYAIKMFNIYDHAQASQLYNEILLLTSFQCDALISLKGAFHDQGCIGVILEYMDRGALDFLMDTDIRINEEVMAAIVFQIIWGLGYLHYERQIHRDIKPGNVLMNSKGEVKLSDFGISKELDHTTAMSASAVGSYRYMSPERLIGDKYDASADVWSVGVSIVQLWNKEYPFASCAETPIHLSGELQHFTLEKILPRSAGVSNQMREFLRSTLEINPNDRASCMELTQSPWFEACGITSLPEAQKLVSKWLRDVDKLRKWKKASPPSTKQSLNNNMMSSSQSARGHQRVPVRNAAAIVRDVCEMSISLDASNSKWDMNEMSLSRSHNPFTSSGTFTGSVSGAGGFGFAPGGGGGPGRGGMGPPSHLPSSHHHNMNGSHSYSSASSGYSHPIQHNNNHRRPLQAHKKIPTMDEYEEDFEQVDPYDHDQEFKQYEDSRRGSRSSHQEEKKSSSSSKYPRKQKQEYKRVKQQQLMIMFVSIQLNGRVY
>Poteriospumella malhemensis_mph1_89 56207|23047|strand:-1(-1...656) (evalue:2.81235e-12)
ASSVPDKVLVSFEEEVAMLARLRHPNICLLLGVCLEPSHRMIITELVPRGSLWEALRTPNLFQSDGKFFWPVWVIKKVLEGAGRGLIYLHSHNPPIIHRDLKSPNLLLDESFNVKICDFGLAKLRDLTTILTANVGTVQWMAPEVLTGNVYSESADIYSMALVLWEMFTGKCPYEGMKQVEIALAVVNTNLRPSLPSRCSQDQISFIQKCWSLNPQER
>Poteriospumella malhemensis_mph1_90 43466|19718|strand:-1(4...1246) (evalue:3.55531e-12)
FFFCSHSSLPISAYFVSQFSILTPSQNISIVGSFLQCAMVLTTSNNEGGIGFGSEMENTMNTAMTTELVPTHFIKKRQTRDLIECMEVANAVGTGTYGVVYKAIDKSEITRPQVALKKIKMERETQGFPVTAIREIKILHLMNHDNIIKLREIITYDKESNDEKEKNELKLKGITLGDVFMVFEYIEYDLDGLIKSPNFYLTTDMIKSYMYQLLSGILYLHDKKILHRDIKSANLLISKNNVLKIADWGLARTLPPPNHKLTVPVVTLWYRSPELVYGTKHYGTEIDMWSVGCIFAELRQKSELFRAGTEPEIIELIFRLLGTPQGSLLDQYKTYPDWEKINFTKTYQSRLSAEYSRQFDTFGLSLLERLLDLNPATRITAKEALEHRYFSPDTLPTPSTQENRVFLYFGLIS
>Poteriospumella malhemensis_mph1_91 112759|33632|strand:-1(628...2005) (evalue:4.00245e-12)
SFLIRNTQKRKIDSVLIQQYLPVLFIMTVPEFISSSSFANDYAIIDRIGDGGYSTVFLAASKVNRSQYVAAKRLNKQRPGKSAEVMTNRYKHEAQILSTLEHPNILHYEAAYDEKEYFYIVTEYLTGNDLFAQITVDDRMIKEKECRAILRSLLLAVQYLHDKNIVHRDIKLENILSTIDLKDDESSSYEEMIKLIDFGFASYVEGNNLNDSVGTHYYAAPEIYKHEYYGKAVDMWSIGVVAYCLLYGQYPFYAKQKSILGKQILSGLYRFRSRNRAGEFVSAEMKSFIANLLVVNPAQRMTVEEALNHPFMKQERISFTTVATVLRAVQKFKRLVKNSKKVTKIDEKKCETASSVTSIDLSEGSSHASPAEDSSSFIITINESAKSNKSAKSTKSTATTNTMTSSSFALPEVFSDSGVWGKMKQRVHSVFSMIPYNLRQRKPVFSAHQCILLQCFVL
>Poteriospumella malhemensis_mph1_92 125534|35728|strand:1(344...1478) (evalue:5.82346e-12)
SSFNPFEKPTTLPYFMHLKREISTSVSDLHLATVSDSIKRLKIAKDGIAVPMPLTIRKPTESSNLVHVMSSARDDFAQRYEIIREVGKGGFSTVYQCRNRQTGADYAVKVVDLRPLRLRERFNPQRLKREVEIMSRLHHPNIIQFIEVYEDADHLMMVMEYCPGKELFDVILARKYLQEEEAKPIFQQIALALFYLHSLNIIHRDIKPENFLMGRGRDRHTVYIIDFGLAKLFQNPRTGKHIPRKQGYSLTGTARYASVNAHLGSELSRRDDLISIGYVLVYFLKGVLPWQGLHGKNNEEKYKLIFEKKSMTSLDELCAGLPEEFLNYFHYVTSLEFDQIPDYNHLKNIFRQLFLSNKYVYDNILYDWEVIAFKTKK
>Poteriospumella malhemensis_mph1_93 53457|22379|strand:1(2...2035) (evalue:6.24747e-12)
KITKAKINPNSEVLEDDVEGNPNGFCLHINDGQVPTWQLRAESLREKKAWIIRLNYIIAIVKWLESFEKIRVLGVGGTGIVYELLHKSNGKRYALKEIEIKNQKQREMAISEAGMLKDIMENIAHPNILHIEKVFQVGSKFYLVFPLCTGGELYEHIIRRGHFTEHDAAIITRDLIGGLHALHEHDILHLDIKPENLLFDSMGDNAKIKITDFGLSKLFSDQQNTARGKFSMKLMEDRLRTLQETGELNREKLRGTIGYMAPELILTGHCSKATDIFAAGVVLFILLCGRPPFNSKSNREVLEKTARGQYNMTGAEWDDISPEAKDLVAKMLIVNPEERISTTDILNHPWIKQLDEDQQSVDDVSSTSSGNEVHTPGSISHSRSGSYRSNTLNRKGSGVNLANALRHLSGHVKQLQSEKFATNVTRLVSLMQQSGQSKSTLSKLYLVPALTSGAKGGSDVKGSSNSVVGNNNNNEITKTDEEMELLFLNSEFREGFAEAIRNLSDNDSGRLSIEQFMAIVKYVTLNSSNNNTTAAATAAAIANGGGNGGGSGSSSEKITGNTGGGIGGGSEKANNNVGLGPLIISKFIDRDGDGFITADDIFAAQALILQRSEIFLKVVFRIYAEAIWYPGRQLNLRSLMQQTPLKGDQSGLSTPGGSKVLASSDSLLPTVVEPPKF
>Poteriospumella malhemensis_mph1_94 54024|22505|strand:-1(109...1159) (evalue:1.13476e-11)
LQQKKMNKNLRRSLSIDTKSQDAFEESFIANGDVFIKDNVAINSSGIAMWNNPKKFSLHYEDIIIGEMIGRGACSIVLRGIHGPTDTPLALKVINLFDRSKREQLIREIVTLYDAQCTTLVTFFGAFYREGAITIALEYMDGGSLANVLDQVGPIPEPVLANMAFQILWGLAYLKHDKRVHRDLKPSNLLINSKGEVKVTDFGVSAELQSSIAMCGTFVGTFKYMSPERIRNRPYSYMSDIWSLGIVLMECATGRYPFHDNNNCIEVAQTILDADIPELPRQFSQPFRDLIKQCLNKDPEKRLPAEVLLGSPWLIQHGATSNENAIRNVQRWVRQASGKQVISRILVGL
>Poteriospumella malhemensis_mph1_95 6745|4292|strand:1(11...1015) (evalue:1.15429e-11)
SSLERKKERKLMATKYYTGKFLGEGTWGLVYEATRKADGSQVAIKKIKPMPQKELGMNFTALREVKYLKELKSINVVELIDVFLSNGELYLVLEYCPFDLENVIKAPSIILHTNHIKSYMKMILNGMEYLHHNFILHRDLKPANLLIGRDGQIKIADFGLARNHSSPENMTSEVVTRWYRPPELLFGATFYSSGVDMWSVGCIFAEIVLRIALFPGNSDIEQLGKIFNVLGTPNLEDWPGMNLLPNYVEFEPREPLDLSKIFSKPRDNSSSTGSALSSDLDLILKMLALNPAKRISASKALKHIYFHQDPQPCDPADLPVPPEKLSLMKIGAGA
>Poteriospumella malhemensis_mph1_96 75198|27068|strand:-1(608...1703) (evalue:1.1972e-11)
FDLVFFCPSVCGQIYGLVKIIMSIARVYADVNSTRPPSYWDYENISVDWGDQDDYEVVRKIGRGKYSEVFAGYSIKNGCKCVVKILKPVKKKKIKREIKILQNLSGGTNIIQLLDITRDPISKTPALVFEYVNNIDFKVLYPNFTDYDIRYYIYELLKALEYCHSNGIMHRDVKPHNVMIDHERKILRLIDWGLAEFYHPGQEYNVRVASRYFKGPELLVDFQEYDYALDMWSLGCMFAGMIFKKEPFFHGHDNHDQLVKIAKVLGTDELYDYLEKYDIELDSQFEGLLTSYARKPWGRFVTPENQHLVSEEALDLINRLLRYDHQERLTAQEAMAHPYFLPIRSNDGDYPTKKEEVISLVDSD
>Poteriospumella malhemensis_mph1_97 100675|31742|strand:1(1...748) (evalue:1.22882e-11)
LLKDVDHTNIVRLFSVYESSAYMYFVMELCLGGHLGNLIARQPNKYLDEDWARRLCRQILSAVTHIHSRGIAHRDIKLQNILIDCNNDRIAQIKLIDFGYGSRYVGNLPMKTKCGTPYTTAPEVIRENYDERCDVWSVGVVLYIMLCGRRPFEALDIGGPLTDAGKAAMITNILAGRYHFNHRPWQNVSRAGVNFVKTLLNQDYRTRVRSHEALENAWLIDPITRSSKSSPLLSAKSFRAVSKLKQSQE
>Poteriospumella malhemensis_mph1_98 118747|34626|strand:-1(1496...3251) (evalue:1.25565e-11)
GTDLQPDGHIISSADIYSWKLKKEYDGTVYAVYCVHVALKSGFKWIVERRYTQFRELRKEIKKVRPELKSIPFPRKQWLFNLSKAALKSRQDILNQYLSEIIAITPQLLEVSIFLEVEIRLSSERYGAGKGPSIKRSLSFGSLSQALSIKDFHLIKVLGKGSFGKVFLVRPIRAPQSEVYAMKVLKKSEVIKRHQVDHTLTERYILASMRHPFVLCLRHAFQTSDKLYMVTDYCPGGELFFHLKRLRRFTEGMMRFYSAQISVALAHLHSHNIVYRDLKPENILLDQQGNVKITDFGLSKRLDRTHQIGSKKAAELTFCGTPEYLSPEMILHRKSNSGYGKEVDWWSLGIVCFELLTGWPPFYDRDFNRMCEKILYRPLVFPTQKYNLTRDAEDLVRSLLVRDPVKRLRYLMEGAENTSAKGSTAPLSGKDAESSDGFQDSDEEDRGSGKGKGGRGTSGNTVSTSAGSSPSMSQNKGNNNGNAWRTWTEAEEKLALQRHPFYEGMDWQKLVECQIEPPFIPPRPREITDTCNFDKEFTKLSVKESVDQVPKGGVEAGKGKSGVEGEKDYSQVFKGFSFSLQPTL
>Poteriospumella malhemensis_mph1_99 118737|34625|strand:-1(-3...1704) (evalue:1.57529e-11)
FPRKQWLFNLSKAALKSRQDILNQYLSEIIAITPQLLEVSIFLEVEIRLSSERYGAGKGPSIKRSLSFGSLSQALSIKDFHLIKVLGKGSFGKVFLVRPIRAPQSEVYAMKVLKKSEVIKRHQVDHTLTERYILASMRHPFVLCLRHAFQTSDKLYMVTDYCPGGELFFHLKRLRRFTEGMMRFYSAQISVALAHLHSHNIVYRDLKPENILLDQQGNVKITDFGLSKRLDRTHQIGSKKAAELTFCGTPEYLSPEMILHRKSNSGYGKEVDWWSLGIVCFELLTGWPPFYDRDFNRMCEKILYRPLVFPTQKYNLTRDAEDLVRSLLVRDPVKRLRYLMEGAENTSAKGSTVPLSGKDAESSDGFQDSDEEDRGIGKGKGSRGTSGNTVSTSAGSSPSMSQNKGNNNGNAWRTWTETEEKLALQRHPFYEGMDWQKLVECQIEPPFIPPRPREITDTCNFDKEFTKLSVKESVDQVQKGGVEVGKGKSGGEGEKDSEVFKGFSFSLQPTLQKISFRAFALRCLFHSSVIVEAAHQMDTSPFILNELCQLVKSFMQSLVGLGRLSFRI
>Poteriospumella malhemensis_mph1_100 128864|36300|strand:-1(-2...1507) (evalue:1.88689e-11)
KEKDLPELISQHTKQYNSRLSLPRNSTTREINMGNCQPNNSTKHHNNHGNQSRHTPINGISPNEITLSEGSRRDSKLTNIHVVNPDIKIHTVVSAELDYDHETAMTLPLGEVSDEQLLAEVARRKLDLHDKITDNLVKETYEFGKILGHGASGEVVQVTHKVTAKQFACKIVKKNSNMNDAQSMSTEIEIMKRIRHRNVVSMYELYETPKCLWIVLELVDGGDLYHFLANTPEYNEVVASRQFKQILQGVHYLHSLGIVHRDLKLENILLSRASTPGGIGDIKIADFGLSALVRLDEDGYDIEESGKRKRYRSLKDMWGTKEYFAPEVVNQAYGPQADVWALGCVLYEMVTGEQAFPTKENDSENRFYARISRGEYDTSRIIWRKLSDEVKNLIHSMLQIDPVDRVSASECLLHGWITGRGHNENHLKPLPEVQESIRARLERRRRKAEAKKQELLEFTSNSICFFIRVVLIFFQQQIFSTICFHHNFTVIQSFSSALCAGR
>Poteriospumella malhemensis_mph1_101 51261|21917|strand:1(88...1255) (evalue:2.24084e-11)
YKLIIMSLKRKASQGIVEHQQKAVRTVSALSEPSVVDRLLSISNFKPEEIPYGELINGRYSIEKFLAKGGFAKVIVAIDQVTKQRVAIKIGTAKQPVIIQLMRREMNALRKLDHKNIIKVYDLHQDAKLCCIMMEYVEGGELLDRITKENRCYTENRAHVLAKTLLSTIAYMHQKHVIHRDLKPDNLVMVSHSCDSDVKIIDFGLSAVSLQECQGKVGTAYYMAPEILKGENYDEKIDIWSIGVVLYLLLFGVLPFGGRTREELNRSILEKDLVFPENSPVSSEARKFLRELLIKNPCERLSASQALGSNWIYQPVVSSSAELSETKKNLRRFQAKRKLRKFLYVILAVVVWRRICKHRHVSQIPFTNSMEIIDDDDPIHSTSEGFQL
>Poteriospumella malhemensis_mph1_102 40228|18862|strand:1(2...1838) (evalue:2.5607e-11)
SKTRKLKKPVVKPSMKRQLLGMRQNKIDSKQKKRNSMTSTVRTLPTPLSLNDFDVGVTLGTGSFGRVRFATHKGTGSFWAIKMLKKAEVIRLQQVEHMISEKNILSNLDHPFIVRLSGTFQDPKYLYMVLEYIVGGEFFTHLRKAGRFDHVASKFYATQIILVFEYMHTSDFIYRDLKPENLLLDKLGYLKITDFGFAKRVAFKTYTLCGTPEYIAPEVLLNKGHGKGVDWWTLGILLYEMMAGQPPFVDDDPMGIYQQILAGKVTFPRHFDRNAKSLIKKLLVADLTKRYGCLKGGADDIKKHKWFQGYDWEALLQRQLPAPIIPSVAGDADTSNFDPYPDSLEEAPLPVLGQNKDPFLEFQFRNAFQLQRLTIIICRNQSCRRKYAQYSSIILLSSFFFPNNIKVFLWFSLSSIHSYHEVTNFLLQLFYFFLSLSFIHQNLLEPFTELKSNNTVLLVQIILFKQLLFVLDVHSFHFINEIVSFAKLVTHHHQLILQFLVLLVELLDLRQSLSLLRLSNILGGVRMVQLVCRCKIFLQHQFSLRQSPTCSGRKLCFLICKLFFLVVQRGAAMRHSATTTHRINDSNICCGYQGPHFIEERVSLLPRLELN
>Poteriospumella malhemensis_mph1_103 94421|30725|strand:-1(-2...700) (evalue:2.6618e-11)
PDKGMKYSEKYNWLIKNGDLNNYTLNDFEFGKVIGKGLMGTVRVCKITKKNKYFVLKSIRKDYIEKHHDHRHIRNERLVLSALTSLFCTRYFGNFQDRYYIHFALEYCPGGELFHRLGRKKFFIPSVAKFYATEIFSALAHMHSLNFMYRDLKPENVILDEEGHCKLVDFGFSRPCNDDDRIHTLCGTPAYLSPEQLDGKLTNGYTRVVDWWSFGVLLYELLTGKTPFSNRSG
>Poteriospumella malhemensis_mph1_104 82566|28444|strand:1(0...949) (evalue:3.23446e-11)
DRNIVHRDLKPENLMLTTDAEDAEVKIVDFGFAATEVHGNTLTEQLGTPAYIAPEILNHQPYGKPVDMWSFGVILYILLGGYLPFHSQDTQVMYNKIRKGAFEFHPKYWTRISNDAKELIRGLLTTNPAKRLTVHQALRHPWLLKEDDKLENKKLDNSLAQLKKFQAAKKFRGAVKAVMAVQRMKRLVGAAAASSTPSATTTAKEESTPSEPTTPSLTLPHTMKANYVLTDELLGEGFYAKVYTGISNLTKEEVAIKVFNKKKMQKHDYTNLLQEISTVKLIGDHNNIVKYYDFFDEEDKCYVVMEKICGGELFDR
>Poteriospumella malhemensis_mph1_105 130399|36625|strand:-1(-2...1204) (evalue:3.26845e-11)
FVIIIKTSEQSISSNHMEIASAIQLAHIKIEENNVSSNATPMTTTPGKYSQDNDENVEENNENVPMKNISPNRVLGEGSPKHSSQPAKRWTLKDFEIGKPLGRGKFGDVYLARERKSKFIVAIKVIRKKQLLKAGVEHQLRREIEIQSHLRQKNILRMFGYFWDEKCIYIILEFAPGGELYKQLTARGRFSEPLTAKYIHDLSIALNYCHIKHVIHRDIKPENLLIGQKGEIKIADFGWSVHAPTSRRTTLCGTLDYLPPEMVEAREHDATADIWSLGVLMYEFLVGSPPFEAEGYRATYRRISNVDLKFPPIVTPGARDLISRLLVKDQSKRLKLTEVPKHPWIVAQMQIYRQKTAQQAANAQAQSQSHSQPQTQPQQGQQPTTLHHPPSLSFFLLVYSA
>Poteriospumella malhemensis_mph1_106 53717|22443|strand:1(0...687) (evalue:3.82761e-11)
VETEFDGISPSTLREITLLMQMNHENVVKLENVVMDKERMSLIFELMDSDLKKYLDQTNAPLPLETIRSFTLQLLSGLSYCHSMGVMHRDLKPHNILISSSGKLKIADFGLARSFTPFNRSLTTEVITRWYRAPEILLGYSKYCSSVDLWSIGCILAEMSNNQALLMGDSDIDQLYKIFKMNGTPTSSDWPEIENLPYYRSNFPKWYPMKLSLLVPNLPVDGVDLLQV
>Poteriospumella malhemensis_mph1_107 53728|22444|strand:1(0...687) (evalue:3.82761e-11)
VETEFDGISPSTLREITLLMQMNHENVVKLENVVMDKERMSLIFELMDSDLKKYLDQTNAPLPLETIRSFTLQLLSGLSYCHSMGVMHRDLKPHNILISSSGKLKIADFGLARSFTPFNRSLTTEVITRWYRAPEILLGYSKYCSSVDLWSIGCILAEMSNNQALLMGDSDIDQLYKIFKMNGTPTSSDWPEIENLPYYRSNFPKWYPMKLSLLVPNLPVDGVDLLQV
>Poteriospumella malhemensis_mph1_108 128763|36280|strand:-1(1966...3187) (evalue:1.08037e-10)
CFRQISSSKYFHQMKSTSDYLILKELGKGSFGKVFLGENHRGSQRAIKILLRRGKNDDKRRFERECMIHSQLNGHPNIVRYYGCFENQNMMGMLMEVLVGGNLRDELKRRKRFEEYQVISMIRSLLRAIEFMHSKFIAHRDIKLENILIACNSRTPIVKLGDFGLARFAWFESGLGDGAGSPPYMAPEVFSDNGYGRPVDMWALGVVTYTLLSGRLPFGNNESTKDKILNCQFNFDGKVWNRISSSAKSFIRQLFNPDPSQRLTAEMALSHSWLIEGSGLVASPFTRSSDELMEDFQNNEILELLAIDSTHSEDVDLTDIDYVEMVEKDHHLSRPPLKRKASKKNLSEGKCMKIRESPQELQGQMVSCILQPCKLQQLCICGAVCESSPNLSFVLDMYEEKRTNEP
>Poteriospumella malhemensis_mph1_109 94416|30724|strand:-1(-2...769) (evalue:1.26258e-10)
ILKVVFCIFTMNLSIRELGSTSEKGNIVPYEVNVDFTLKVIFGAEFGIKDVDLLETISTGVFGRTRLVRSLKDKRYFALKIMKKARIVKQAQLPHVQNEIKIMSRIRCPFVVELRAVFQDENTLYLLLDYIPGGELFSHLRRDRRFELPIYQFYSVEIACALHHMHKLGIVYRDLKPENVILDEEGHCKLVDFGFSRPCNDDDRIHTLCGTPAYLSPEQLDGKLTNGYTRVVDWWSFGVLLYELLTGKTPFSNRSG
>Poteriospumella malhemensis_mph1_110 38637|18307|strand:1(129...1001) (evalue:1.49287e-10)
KHLVRLVRKLKINMNNSNKSNMTSQVSFSEDTIQYERAKIQKTYQGQSVFDSWEVGNRYQLSESLGKGSYGQVAKAVDRVSGKFVAIKQMKRIFDEPTDAKRAYREMHILRHLKHPSIVALLDVISSTIDESFLNNANISRIPRSLGNIYLVFEFVDTDLSKILKSNQYLTQEHIQYILYQLIDGMRYIHQTNVIHRDLKPANVLVSCADCTIKIADFGLSRVVGSDQIVTNHHHDSMYQDSKDHGHVDASDEYPMDEDDNNTFGEGSVNDNDSDSHSTHSGSNHRISGS
>Poteriospumella malhemensis_mph1_111 44965|20151|strand:1(269...2567) (evalue:1.50629e-10)
LVIKEWCYQHYSCFCLTVSKMNGETAVLQNSTINNPLSNLKPPLSAPTDVLINNSIQSNNNNTSWPCTASQYEQGALISKGGFSTVLTGICKTNQQKICIKILELETMNLSFEEVLQEIQLMRLCNDANILTFHTNFVHKEELWLITQLMDKGSCLRVMTLSKALGLGEGFSEECLAFVLAETLKGLSYLHSRSLIHRDVKSGNILLDSRGGVKVSDLALSGTIAIEAGRQKAKTVVGTPCYMAPEVLEQQQNQGGYDHKADIWSLGITALELAKGYAPYAHLTAMKIMTLTLDSDPPSLKNYPYDKQQSPSGPPFSKNYEDFYKQCLQKHPKHRPSSAELLKHRLIRSATSCALIDFLQKIPNIDDVETVNSLLGQQSFNEGNPFSNSIQDLLQDFEDLDLIPATTSPQNAAKTIHADVRDQNEVAFSTYSSKSIDDGMKTPSRFHSHTQRSFDRFEDETFNRSRSFSNNQVHSPEANSGSEHLSNVTTEQNSENNSAKYNPFPSPVDIRKEVGDQADDLTPGSSSYVPGTTWVFDTSVRAEDGSFKPVQSTLEKKNEKISEPVDDIADFLDDFEEQEATIKTALDRQHPIQISYFVLQMFNPVFMIYVSIRTFLLNQKLSMQFIVHFLHCCYSLYQLVVCSCLLLIFVQSLLLMFLQIIISYISSFYSWKTSSLSCSLSSISQTQSYLPAYMLVHSGISVGYLLFIALCWYLFSSFSLRQLIDCAVKLLLCFCSLFYFFSQPSLCYLNEWLLDNQILIIKNERE
>Poteriospumella malhemensis_mph1_112 9639|5578|strand:-1(-1...698) (evalue:1.57023e-10)
NCGDLWSVVYETPPFCDNCGVPFALCAFYTANLVLGLSHIHEKGVVFRDLKPENIMLDEKGYLRIIDFGFAKRVPYTKVDANGELKVYAKTYTLCGTPEYLSPELIFNLGHNHASDIWALGVIIYEMLMAVTPFAPKRPDNVTELFTNIAMVKKNGLVLSSRIDQHAGNPQARVLISQILKADPAERLGVQEGSTRCILDHAFFANVNIEAIKNRTLVPEFIPVANQHHEPL
>Poteriospumella malhemensis_mph1_113 26860|14141|strand:1(0...3627) (evalue:1.66788e-10)
KNEIFYGQVSKSGMTDFSNWFFSWESNYYNGPFKYSTFPQLSPFRFPRKHLIRTDLPLCTFPSLSIYTDELDRQGKIVSSNLLRELESKFSGIIISLVKEKSDANFLIFIDKLICPSEESFELQVRENKILIVGHDYRGIISAIESFISLIFHSSHLYEQFISLPALALSDSPRIQQRAVMISLQEYLHAQPHTFAHTISVLSKLRINTIFLLCDSSLDTDAEERTQFAQDFMLCYNSFALHSDQHFINLVVAFTLENQPSFRSICSEVLRLSKAEKVLLLSKHDDSVECIEGPEFQNLISELTQISSLKSLVFALNESSRDLLGDQLDILHFPVQVYDIEDVLPSSLAPKPVVFFQEYLDNLWQHVSDSILEENNLVCFPLSQKMDSLTPQLPNWFALAFFSYISYAGERYLHLLESGLQEQLAADLFSIILLHEKQDSWRLHSESLQRLVFMKSFYLVDGSEIVPKQNVEQSVSYLYLAENIQLPEIPSRDDLFDLYRVYQSVLKSLKYNQSSSKMKRFQRDAGSNMIEEYKHYLYVMFSISRALFYARSIAAKDESNLGSNRVVVTNAPITADLNPAQQKRAAVYDNVDMTRRFEIKIHPKTENITKLLINVVQQNILFRNFKSEEHTKIVEAFEFIRAKAGEIIIKQGDSGEYFYIVESGKLEVYMESCGLRLKVGRTLDEGDYFGELALMYNTPRAATVITVEDSNLWRIDRQTYRTIVTHHNKETSDEFFGLVSNVHILGKRLGDVLSHAQLSKVVSTLEIEEFDHGSVIIRQHQTGDYFYIISEGQVDVWQEAVLSTSGGVLNRSMMGTKLVTLKRGDYFGEKALLADDVRQASCIAVGKVICLSLSRDDFIAMIGSWQDITNVDHIQSLAAKKAKIRESVYDSQYHITLHLDDIEQLNTLGVGAFGKVKVARHKSTAQLYALKAQSKAFIVSQNMQEMILNEMHIMKQIDHPFISKLHASIQDRKYIYFLLELLPGGEFFSFLQSAGRLSEDKSRFYSASVVLALEELHKNKIAYRDLKPENMVMDGRGYVKLVDFGLAKHITAGSTWTMCGTPDYLAPEIILNKGHNYAVDYWALGVLIFEMMHGWPPFYHDQPMKVYEKIILGKVDFPASFSKPLEDIIAKFLVTNPSKRLGNMKGSINDIFKHKWYGSFDWQGLLLGTLSAPSVPDLSTFDSAVAAGADDEDDSDDVEDSDWEPLLM
>Poteriospumella malhemensis_mph1_114 26820|14138|strand:1(0...3675) (evalue:2.05485e-10)
KNEIFYGQVSKSGMTDFSNWFFSWESNYYNGPFKYSTFPQLSPFRFPRKHLIRTDLPLCTFPSLSIYTDELDRQGKIVSSNLLRELESKFSGIIISLVKEKSDANFLIFIDKLICPSEESFELQVRENKILIVGHDYRGIISAIESFISLIFHSSHLYEQFISLPALALSDSPRIQQRAVMISLQEYLHAQPHTFAHTISVLSKLRINTIFLLCDSSLDTDAEERTQFAQDFMLCYNSFALHSDQHFINLVVAFTLENQPSFRSICSEVLRLSKAEKVLLLSKHDDSVECIEGPEFQNLISELTQISSLKSLVFALNESSRDLLGDQLDILHFPVQVYDIEDVLPSSLAPKPVVFFQEYLDNLWQHVSDSILEENNLVCFPLSQKMDSLTPQLPNWFALAFFSYISYAGERYLHLLESGLQEQLAADLFSIILLHEKQDSWRLHSESLQRLVFMKSFYLVDGSEIVPKQNVEQSVSYLYLAENIQLPEIPSRDDLFDLYRVYQSVLKSLKYNQSSSKMKRFQRDAGSNMIEEYKHYLYVMFSISRALFYARSIAAKDESNLGSNRVVVTNAPITADLNPAQQKRAAVYDNVDMTRRFEIKIHPKTENITKLLINVVQQNILFRNFKSEEHTKIVEAFEFIRAKAGEIIIKQGDSGEYFYIVESGKLEVYMESCGLRLKVGRTLDEGDYFGELALMYNTPRAATVITVEDSNLWRIDRQTYRTIVTHHNKETSDEFFGLVSNVHILGKRLGDVLSHAQLSKVVSTLEIEEFDHGSVIIRQHQTGDYFYIISEGQVDVWQEAVLSTSGGVLNRSMMGTKLVTLKRGDYFGEKALLADDVRQASCIAVGKVICLSLSRDDFIAMIGSWQDITNVDHIQSLAAKKAKIRESVYDSQYHITLHLDDIEQLNTLGVGAFGKVKVARHKSTAQLYALKAQSKAFIVSQNMQEMILNEMHIMKQIDHPFISKLHASIQDRKYIYFLLELLPGGEFFSFLQSAGRLSEDKSRFYSASVVLALEELHKNKIAYRDLKPENMVMDGRGYVKLVDFGLAKHITAGSTWTMCGTPDYLAPEIILNKGHNYAVDYWALGVLIFEMMHGWPPFYHDQPMKVYEKIILGKVDFPASFSKPLEDIIAKFLVTNPSKRLGNMKGSINDIFKHKWYGSFDWQGLLLGTLSAPSVPDLSTFDSAVAAGADDEDDSDDVEVMSCGWMFQSYYMIIFFRILIGNLF
>Poteriospumella malhemensis_mph1_115 48733|21240|strand:1(1...693) (evalue:2.11801e-10)
KVGDFGLAAKLQNETERRMTVCGTPNYIAPELLEGKKGHSFEVDIWSTGVVMYTLLVGKPPYQSKDVKSTYKRILANSYSYPENITISNEARTLISRMLELKPEARATLQEILDHPFLNPAQVPSSLPVSAMKENPSFHVKTTLMTMQQVEKGLSYQNPGKVMMDYEHPAKQLPKVFNNENDPNVHNRLFQHNIVEEMMQKPAPPSITNPSILAPSVPAPAPTSARASTP
>Poteriospumella malhemensis_mph1_116 9923|5649|strand:1(1...2323) (evalue:2.18974e-10)
TNISVTIIKLSPVCQQFQQDLYGLITIPSLKIFFRPIVLQFLICFRRSDYLLNQTRIIRQVFAQVKFFVETKLDRYISQIMNRYKITKQLGDGTYGSVLKAVNRQTGEVTAIKKMKKKFYSWEQCMQLREIKSLKKLNHPNIVKLKEVIRENDELFFVFEYMEGNLYELMKSRDRYFPEATIRNIMFQIFQGLSFMHKNGFFHRDIKPENMLVKGDVIKVADFGLAREIRSKPPFTDYVSTRWYRAPEVLLRSTNYNSPIDQWACGGILAELYTLKPLFPGSSEADEIYKICAILGSPTMRSWPEGIKLAAQMQFRFPQFPTTPLNQIVQNASPEGLSLIQDLLLYDPQQRPTASQTLQHPFFQTNNALPAPLSSAEPLPSTFTRRPVVKTEAEIKAEERALAKKMQEELEKGESFTVPEVNILHEAAEPARGFSTYVQKRLAGEPVAGPISNVPSGNHMQGIKSNQNDNFLSQEENDLLFGLESSGNNFSGLTTKPEQRSNLPTADDSTTNTADTTPNLYGSSYSVEKEKPVGAIASENKTYSSSVYHPSFQASTISNNYSTGSKDHGFNNPPSYQGSSSTVTGRGNIVTSNADEPHYNSRNNQDDSLFQDSLFSEANSVNRLLNKPKGNSAATNFGSANLSNNLMGFGSGGSNNLNTGSIASFGAQPSYSSVNSNISNNAGNKPGQLGGFKPSVLGGLGNNVSTSSSAGTAGYLPPSGAGTGSRFGRLAQFGVMSGNNNNSNNGSVTSHNQLNDGSGSSFASGLGFGRHKI
>Poteriospumella malhemensis_mph1_117 43451|19716|strand:-1(-1...974) (evalue:2.5461e-10)
FFFCSHSSLPISAYFVSQFSILTPSQNISIVGSFLQCAMVLTTSNNEGGIGFGSEMENTMNTAMTTELVPTHFIKKRQTRDLIECMEVANAVGTGTYGVVYKAIDKSEITRPQVALKKIKMERETQGFPVTAIREIKILHLMNHDNIIKLREIITYDKESNDEKEKNELKLKGITLGDVFMVFEYIEYDLDGLIKSPNFYLTTDMIKSYMYQLLSGILYLHDKKILHRDIKSANLLISKNNVLKIADWGLARTLPPPNHKLTVPVVTLWYRSPELVYGTKHYGTEIDMWSVGQVLCFCVSIFVFGGCLFRFVLVVQDLREEGDM
>Poteriospumella malhemensis_mph1_118 75204|27069|strand:-1(-3...1026) (evalue:3.65819e-10)
FDLVFFCPSVCGQIYGLVKIIMSIARVYADVNSTRPPSYWDYENISVDWGDQDDYEVVRKIGRGKYSEVFAGYSIKNGCKCVVKILKPVKKKKIKREIKILQNLSGGTNIIQLLDITRDPISKTPALVFEYVNNIDFKVLYPNFTDYDIRYYIYELLKALEYCHSNGIMHRDVKPHNVMIDHERKILRLIDWGLAEFYHPGQEYNVRVASRYFKGPELLVDFQLYDYALDMWSLGCMFAGMIFMKEPFFHGHDNYDQLVKIAKVLGTDELYDYLDKYDLELDSRFDGILSAHTKKPWHRFITSENHHLVSEEAIDFLHNLLRYDHQERLTAQEAMAHPYFQP
>Poteriospumella malhemensis_mph1_119 63065|24627|strand:-1(388...1843) (evalue:7.89435e-10)
DYLINTTIRKQYTHDSARDISQPSIQNPPIYYRNFFFSLQMGGGASRQVGPNEGVTQHNTTNANQQYETPRLLVSPRGSQIISPRSSRKENVHPVNPDIKVHSVVALELDHDHEQAMLLPLGEVTDEQLLAEVARRRLDLHDKITDALVKESYDIGKTLGHGASGKVYMAIHKHTGKKFACKVVKKNSNMNDAQSMSTEIEIMKRVRHRNIVSMYELYETPKCLWIILELVDGGDLHHYLANTVHYNEVMASRQFRQILNGLHYLHSLGVVHRDLKLDNILLSGQGASCEAKIADFGLSALVRIDEDGYDPEESGKRKNYTALRDMWGTKEYFAPEVINQAYGPQADVWALGCVLYEMLSGEQAFPVREGDTESKFYGRIKRGEYDLSKPVWKKISKEAKDLLQKMLKVDPNQRFSASECLVHAWVTGQAHRAEHLVPLEDAQRNMRERLERRARRAAAQAQAQAQAQAQALQNNNNGNNNTNQ
>Poteriospumella malhemensis_mph1_120 123130|35348|strand:-1(153...1035) (evalue:8.18047e-10)
GVSLNLIRKFSVQLLRALELLSRSDVNIIHCDLKPENILLKHPRRSAIKLIDFGSSCYANKRTYTYIQSRFYRSPEVLFGLPYSQKIDMWSLGCVVVEMHTGEPLFGGANQVDQVCRIIDILGMPPLEMIKASPDKVRNQFFEKIKVGEERLLSGICDITCSVLDDSDNCLYVLKRPNKELPKPRKLADIIGVYTGGPSRRRQGEANHTVENYEEFLDFVQKLLIYHPDLRASPTDLANHPYILRLESTAPTASDNGSNPSNTNNNLGSGSGPVGMETSETQLPTSEPKRQVK
>Poteriospumella malhemensis_mph1_121 54537|22652|strand:1(2...2459) (evalue:1.09111e-09)
PSPARKSFFGSSPTPPAPPSTPMTPSSKNIRRAESNGFESPIKSYYKSPQLVEMLKSCLVQHFLLKDLLNFNPIIDKLQEKIAVPGEVVIWQGSIGDLFYIIEKGSCEVVKDGKRVAVMSEGKSFGEMALLNSAVRQATIRALRTCRFWCLHRKAFREIIAIQEKQKVEERLQFLKGIELFQKFNDGGLEKIADVMTMKSYQPNDKIIRQGEVGDRFYMIASGRVSVTQQSTFSSTVVELVKLGPNKYFGELALIEDSPRKASVTAITAVTCWTVDRKSFLSLFGSMKEALNESVGVRMLKNVKLLNALSEHQLISVARCLENKAFVEGEVIIRQGDVGDCFYMIASGEVSVQVNHVQVAVLEAGTFFGEMSLLSNEKRSATVIALKDTTCLLLSRTNFNEHLGPLDEVIKAESERRQQMLSITQSGRRRASTSDGLLNRLRTISGSWFQTSTSPTNGSPKRDSLLRSNSLFGMTASMFSLSTLDKIKKLGFGTFGTVYLVQHHDTSKYYAMKEIRKEHLFSTDQEKYLYSEKENLLLLLSSSSSSSNNGSIFFPELYSTFHDPKCVYFIEQYFPSGDLWKCLYSNNLGKTKVGGITVEQARFYAANVLGAIQYMHQHDIIHRDLKPENMMLDASGYLKIVDFGSSKLLPLSDKTRSMVGSPEYLPPEMILCKEYNRSADIWTFGVFIFELLTRMTPYQHNNLVMIYRNIIETEEVLVTQFQQFQGFDSTAKTLISNILQFNLNIRLGMLHNGLQDLWESPFFSGILLEQVERRQIPAPYIPPSQDDADQVDTLEYIDLLEDPDNIPKYTGFFDYSEF
>Poteriospumella malhemensis_mph1_122 5381|3869|strand:-1(298...2785) (evalue:1.14483e-09)
KKVTRFTTKLCSEFWLDLHGYIFLCDLLGITFTTFVLLFIFLCQIFGYSRKMGCCQSSTVSETALNTQPNSSAAHHQSIVKKGKEDKIELAFKAKRANIFTHGVDLERQAFTIRRNPKSENHAKLILTAVSQNYIFASLNHEDLDEIVLCMESVDVTAGENVVTQGQNGDYFYVIESGKFSIVVDGKTVGQLQRGHSFGELALLYNSPRQATIRADSDGFLFSLDRETYKYVVAQSSSNRALEIKKALARVPLLADLTEDQLEKLCDTVEIFGYNPGDIIIKKGQEGNIFYIVKEGVVSVTEMGAQFSDHTLTVGEYFGERALLTGEPRAATITAQTAVKVLALDRESFNSLLGPLRDVLDHNMNLRVLSSIKLFEKLSVQEKKKLAGSFQVEKFVNNTTIIRQGDPGSKFYIIKEGSAKVVVDTKEVAQLRNGTYFGEMALLDDEVRKASIIATSDCECFVLERDTFNRLLGSLKHIINRETQQRLEVLKGAGPKDDSEPQLNLAFNDLQNLAVLGSGTFGRVTLVQEKKSKQVYALKAMLKSEIVAHKQQINVLNEKNVMITSNHPFILRLYQTFKDSKKLYMLLEFVQGGELFSVLHTASSDGVPDAQAKFYGAAVILALGYLHSKDIAYRDMKPENCLIDKNGYPKLVDFGFAKVITGKSYTLCGTPEYLAPELVLARGHTKAVDYWAYGILLYEMEAGYSPFSDPQGMDQVVICKNIVNGRLVFPRNFNADCKDLVKRLLSREVQTRLGNLKGGVDDIKQHKWFSDLDFDALYKKQLKAPWVPKVAGITDTSNFDPYGVEDHMDDGGYVDHGNWDKDFQVCTV
>Poteriospumella malhemensis_mph1_123 29499|15223|strand:-1(-2...1246) (evalue:1.47606e-09)
NQETKGSMQEVCVNHTTQKIKLGIYYFVRRMSEIVAQSFFDDDYETQRMIGDGGYGSVFLAISRKDRSRRYAVKMLKKNGNLRPLQEAMILKELSPHPNILQFEACYDEKDMFYIVTEYLPHGDLFQLVTEGEPVTSPTVIAGPPQPPTEKECRRIVREILLAVKHLHDRGIVHRDLKLENILLTAPLSDLKAESIIKIIDFGFATHAYGASLIDSVGSFYYAAPEIYKKEPYGKSVDLWAIGVITFALLSGHFPFHSVDMETLKRKIVKGKFDFRSMIDDDVVNEFGERKQINLWDNISNEAKDFITAFLQINPKHRMLIDQALEHQWIQKDVFDIVTVVRVRRVCKKWRRRISQKLSKNQEEMSNNTSEESSPIKASSDDLSLIIKSPPINSNVLPSLKMNDERLVHIERLLG
>Poteriospumella malhemensis_mph1_124 9198|5455|strand:1(1...2221) (evalue:1.67133e-09)
KKKKQLNMGSGASAENARTTVAHLLTGKPADASDIKDLEQARAEIRNLRRIARDFQNQLREEMKHAAGKNGAKKREAVLDRGEQIKTSASYVPKVVPKSQAIRDLLFGVVQSNVLFSSYAAEEQNAIVDAFESRSFATGVYIIKQGESGDHFYVVQSGHLDIFVRGKDGEQTKVGNSLGPGSGFGELALMYNTPRAASIKTTSDCVVWEIDRASYRGILVYFKYLRNKQYMEFLRNVEIMEKKLGSIMSESELEKMTISLERETYESGETIIRQGNVGDNFYIIAEGDVGVFRADETGKEKKLTVLHQGGYFGEKALLKEDVRQASCIAESRVVCLTLGREDFIDMLGSLDDMMNKDKAESPTPIVTSLAEESKSAPLLDIQLGDLEVKATLGCGAFGRVKLARYPKTDQYFALKCQAKRSIVESGLQEHVLNEMRVMRKINHPYIAKLYASLQDKCNIYFVLELLQGGELFTHLRNRGKLTEQSARFYAAIVVYAFSTLHAKKIAYRDLKPENLVMDNSGYVKLVDFGLAKQLLSGKTWTLCGTPDYLAPEIILNEGHDLAVDYWALGVLIFEMVVGAPPFYAEDPMEVYEKILSGNPPMPTFFTRNLSDLIKKLLRSQQGKRLGNTRGGTAAVVKHKWFSSFDWASIENGEAKAPYVPTISAKDDVTNFDKFDDGDQPPPSDWMPDLNSQNPSNPRILQIPFLDPSSFGLLQGIMFIDFQLNCKGFCVITQQKQFIPK
>Poteriospumella malhemensis_mph1_125 41807|19294|strand:1(2...3011) (evalue:3.01671e-09)
GDLASQIKAARRNLFSESKILHWFVQLALGLHYMHSNKVLHRDLKTQNIFMLGNGRLVLGDLGISKVLDGTMDFAQTCIGTPYYMSPEIFQNKPYSYKSDVWALGCVLYEMTTLNHAFDANSLNGLATKIVKGKYPPIHAKYSRYLRELIAQMLMINPQQRPDLDQILRKPFIKKHIVNFFVDIASRPSTSIGEGTMVFKAAAGGAVSGNSYNDSNMISLRQQLNSLDMADAVAEAMRPKGNPQDDQEAIKLAREQASALKREQEHKKMVEAALEKLRLERESRAKLRNDPYKQQAPQRGPPPSKRPSGAAAPPVQLSPPPQQQQAPNRNVSNEALRKEARDKLPASNYDTPPAVGGGAAGGRRRTFGEEKDREPVRDRERERIEREKKAIDERKRLQEQQEQMRLERVRAEDRRREEVRAEARAREEARLREEAKLREEQEERMRMEQVRERAEAAARAKREAQRERERERQREEIEQLKRDKLELDRRATERERIREEQRAQERQRLDERRREQMDIMQSKLDNMNDQLGKLELNRNSNPRAEEKGEEYMSARERVYLRRQEKQAKEEQERLDALREAEFENRRIRANAQNEFRNKVYGDHIAGNHANGGIPLNRNRSSDPYGDEETPRYEFDSQGRNRKGQKMDSEELTDRLEEATRGKGSRYESEGNSEKRNSGRGSSVNPDGNKSSASSTQLNDDGSDSDPEEELFQKGGANLDEEEEDLHRREEELRAELNFATLRVEELRRTLQETKSFLGPRLPTRGKEVKAPVSSKDNHQNNIPREVVKEDEEDDEDLYDLEESDEYEESFDEGGSSKLKGAYQNNKPGSIATNLDDYYNQMEGADRTVRRIKPESANPHYGGLQDAPSPSGKLSDRIERLRQRCMEALGRDAFMDAYSFMKQHEMESQGYDNGRDLNDDDFEAKKIARVRAILGEGKAHYISLIDQLIFMEGAETDQRINNLSFGSHSSLRFCTFVNCLLDIRIQKPNRDNFFFSLLIRKDR
>Poteriospumella malhemensis_mph1_126 56410|23097|strand:-1(-2...967) (evalue:3.04112e-09)
QTFGSQVGQLSQNLGNSVNQAIHQGFNTSIQLNEELRVGSHTVLVKEKIAEGGFGLVVLVADMHTQKEMVLKRCNIDREEVFNIVKKEISILQRFTGPYITKMVENDVNFVNNRPDSREALLLLEYYPGGHLLHRLNQRQGSYLPAESIYRIFGQILMGVKVFHENNPPIINRDLKLENILFGTDGKVRLCDFGSCEESPILVRNQSEREKVEEAILKETTQMYRAPEMVNLYMRDRLTEKTDIWALGCIFYSLIFLKHPFQDVGSLAILQAKFNIPADSPVSPDAITFLHRMLDIDPEARPSVAELLQQLVEIAAGRTLPP
>Poteriospumella malhemensis_mph1_127 42432|19456|strand:1(0...1146) (evalue:4.12316e-09)
GLIDSKYSFQPREIKCIMKQLFEALEYLHEKRIIHRDIKTSNILISNDHRVKLADFGLARQLPYSEFGREVTRTEAPLTNNVITLWYRPPELLLGATKYTTSVDIWSAGCVMAELELGRPFMVGRTELEQLDCIFRTFGSPSEDTWPGLSTFPNYDKFYNPSATNTANTTTTSSSSSGKSRGGGSAPVAGVVGMVGIPSYGNTVRSLSLSDSSFHLFDRIFVYDPNRRSSAKGCLTNVYFLTRPLAPSDPRELEPLAVNDGQSFHEYETKQQRKKDEELKKQQQQQQVLLDQQRIEEEQRRVTIAHPPPPPPPPPPLFPPPSHQPSYYPPPQQMPYERVTGKRSNNPESYRQQKVVIILLSCHVSVYSLTSSGLFLCQCCK
>Poteriospumella malhemensis_mph1_128 105136|32491|strand:1(1115...2900) (evalue:4.18272e-09)
YQQLVQHSWLVLSYDLIMESYLLESVCLLLMFGCASSRNYKPKKKKKLRKPVSSQTRHAVKIGFSQIRKFVERSVFLRKGALFVVLLSWNQAGREKVFQLIQYSSIFIEYYYFSFVVFQPSNVFSIKREIIERGKILSLIVLIISIIKNLLFYLIERFLSPFLFVYRSIFNQFIELQLSLYNFYMSAVHDTNGTTNQNPPPAANPGEAIGAVTAQDRRELRSDTVNYDAQRMIGHGSFGAVFLAKVVETDEIVAIKKVLQDKRFKNRELQIMRQLMKQPHPYIVLLKHHFVSKGSKSDDVYLNLVLEYIPETIYSVAKYFSRRKEFMPIFSVKLYMYQLSRALGHIHGIGICHRDIKPHNLLVDPVRHVLKLCDFGSAKAFVKGEPNVAYICSRFYRAPELVFGATDYTVAIDVWSAGCVFAELLIGTPIFPGSSGVDQLVEIIKVLGTPTRDELKCMNPSYQEFKYPVIAARPWTSIFRPSTAPDAIDLVSKMLLYIPEKRLKSIECCGHQFFDELRDPNTTMPDKSPLMPDLFQFTHEELVLSNPELNNKLIPAHVRSTVTTTASSATALPASRTEAIAPPNTTQPTETQGR
>Poteriospumella malhemensis_mph1_129 123675|35463|strand:-1(1147...1852) (evalue:4.96375e-09)
RDLKPENLLMDNRGYLKMIDFGFAKKFPYTKNNQKHDKTYTLCGTPEYLAPEIVMSKGYDRGVDYWALGCLIYELYLARTPFQADYTNKIFQNIVAADKVLSFPRGMDPQHVTLIKKLLTVNPAFRLGTLSGGIDDILRDPFFSTVDWTTITAQQIPAPYVPPITGGLDSSNFDDYEEEESIPEYLGSQEFFENFQTNWGNSPSITDTRVNIQFTSENQQSIKKNKMKLNDQIF
>Poteriospumella malhemensis_mph1_130 106612|32721|strand:1(0...894) (evalue:7.12436e-09)
IHRDLKPGNFLISHRGEVKVADLGIMKQLPPKIPGKLQKTNTFVGTATYMSPERIDGKDYSFPADIWAFGLSMATIALGKLPIDTRGGYWTILHGIRDEPSPSLPSDRFSPEFCDFVNQCLKKNPDERSSCKELLKHAFLQKAEPEDLTFDQNDERGRHELVTILQSIVKHIKNLKKIYQDKFMYKKNNSSQSNEIGLSKYLESRTTIHEKLFGNLLQDSTKDILQQIVFYQNHTHGGNNRVGGNVVGAAMSSKNGRLTKPRLNVLAKQLNLPIEFVIREARQFCDNYQDEQDEKYL
>Poteriospumella malhemensis_mph1_131 15890|8379|strand:-1(-3...1440) (evalue:9.3534e-09)
NYTIRLTAMGGSIGVAKNFYDNSISDEEGYYSIDGMGKGVVKEEVEKFDIEHIAQHRFGLVNSSVLDVPYINRYPFNEYRYMKKLGIGKTSIVYKATSVKDEKERFAIKEIKVSELKRQEFEDFRYELNILSQLSHPSIMKLHSVYDSGGPNSKFFLILEYLKGGELVNAILQNRHYAEVDVIHFANQIISGIQYLHSRGVVHGNLIPENIVLANQRFSDRINNHVKIVGFDSMETIQHRRNQIQFQPNGVNVDTKKRLLVDEQFRAPELMELFQSENLCTSREADIWSFGVFLYILLSGQLPFPHGKTAVLHPISSFTDSKWDKISFVAKELLCKLLHPEPQSRYNASDAKCHPWILADEKISPENSSQVSETSGNVETSNYSQNDESAARKKVSSTAKSVKPLLTLNHNLNALEEFQRKRYFYLEGYRSQNSSNILSPAPPERLTIYRFMSEDLSKEVANHKLSSLNKEVKGPESPPV
>Poteriospumella malhemensis_mph1_132 101082|31843|strand:1(0...2189) (evalue:9.57554e-09)
RLPSWRRQSKVSHPSFCVCSSHFEQMRNLQKSDQKYLWFDDVQADSKLAPPEFKSKSELSYLILPDKTAKAERSNILLLGFSTESQPSSASKLKFLGGLGSAIATAFYDFEDTESDEEGLHGEGIELDEKKFVPSKPLVPSSTMLSNIVDPADPASNLSLGVWGRNLSDANLAMYGDGNVGLDYDCDEENFYDEDELFCKSFHTDNHDSTAATENSDTSSHLTIAIEKPALPLEGIKTEKKSPPIIPKLMITSSGSTTNLYSARDSRGPTPRSGRGRGSGGYNSARSASGMYSARSARSEVNTARSVVAPTWQPSAPFSFPVGEIPAKQLIPDELTLNDFSDVKHLADGSNSNIYIGRLNNQRVVIKMIKEKQQLNPTTIHEFDLEHGMLVRLQHPNIIKILGAGFHPRRFIVLEYLGGGTLNTLLVKNQAQPGLTSKLFRKPSFTYRELLSRGREMADALDYLHRRCHVGAAIIHRDLKPDNIGFAEDGSLKLFDFGLVTCVKQRQNLTGAYQMTGFTGSLRYMAPEVALSAAYTEKVDVYSFGILLWQMARDRVPFKGLNKDEFMKSVVMDGDRPKLDSSWPAEFSKLLTSCWNKESIKRPSFADVVQDIDKMLYSLKASQVQPQQPNVPFLKNVGKQHSTPVRPSNWFQIEQQNDCGQLLVFLLSESFFDLCVQIKTIPLCIMLLILVEQQSVFNCLILVQLSIFIYLCVIALVSQVLVYFTPPPS
>Poteriospumella malhemensis_mph1_133 97514|31226|strand:-1(240...3678) (evalue:1.25084e-08)
NMPITSQDDFFQLLDAVRKGRGEEREQALTQLHSLAAKSEIRDFDWFRDEAINIYASVIGALNSSWIHDLSGKINRSESLCIAIWSRIVLMPEFLPDIAYSIAVIDDPFIERAVERIVTLSADKSETAAPKTLLPLNAIKLLQHLLLNIYQNNVHIRSSIRKYLSKYLLHTQSTHRISSPDPLLMNDTGDARNHVSYLLQILHALISGFIALDTIHPEERKENENHIEFHYFQRKELLLEILIPLHLPNEMIVWRDQVPVLQLYHEDLCRCLITLIEKSKFPEEADNGSSLTSFSRPQGTLLTDALKAILPLWPDSFNNNTPKQVLLLHEVEILVERCSDFEFSLIQRQLLARLVQCIGTNADNIRPAQRALQYFKNPKVLALLLSTKMNSVINPQLSIGKVSLIELLPALYRGGNLSWNPTVNKMTSLALKGMMDYNQDLFAEVCNQFFGNRFGPGPLSRNRGGEDLIAPEKHRREPTSSVSLTTSSQPEKKQRMLPPTTRPAPHPSDAKANPVAKYMTKLDKGSQPPVTITGVAPWARNQPATTPTDVSTDNGGGAKTNPPITITGVAPWKHTALPNSTSVSSPDLAPKPVEPAQPSRTAATVDGKTIICSYMRQCYEEVFSDSGNGDSKLSSGEWNQIQLANKPQLLPTLKFHDLVFGQVLGDGAFSTVKYARHITKGKSQSQWPEYAVKVIDAKKVIEFNYSLSVIREICILQAINHPNIARLISAFQFHQSAYLVLEYAKQGDLHTFLINQGKITDHSLLRFVIGEIAAGLSSIHELGFCYNDLKPENILITELGHIKITDFGACRPMNEIANKIVLEHVNHLLFMRNGNWKDDDVDETFQEDNLQKLFSPEQLKQQFLTKTNDRCEGTAAYMPPETFSAEGYYSEGTNPMVDAWALGCVLYFCFYGKPPFYGDPTQVIEQMDDFFQDEKHHHHLVHFQDNNNNDEKLSSPSEGFNSWIDVANRSCEELIFQLLRRDVNSRLSIGRLLDHPYITRGFTPRYESAITSLLSAESVQSNCPLYQPTQLYAQKSPPWPLYDTEGKQSAANDKWARRQFSSLWAPMPPQYSLQGSNHGAVSLSPGIKSSIQDDLLINLLLLRQPLPIVEEGLKQRNNNDENEKQLFLTKKVKMMNAKEKMMLKQ
>Poteriospumella malhemensis_mph1_134 101970|31983|strand:1(1...2035) (evalue:1.61505e-08)
SELTETAQKFELSALRTEQDPQLVRSRTRRKSSNNPPLAWSPSHQDSSFDIKSRNLSELLNARQDGKCSNEMEMDENISRLLSTSSDKDTTLSHPPIKKEESTHAWLTEDVNNFSKSCDIFDEEFQIHRSEKHGSHDKSGRLLNYSIEKSIFEMANSPSFRLGDFGTPVNHVGSPSVFDSIEYSIGNEDSIDVSPKKTLSHQIECGLSNHSLDNNTSNLFENRSPSGVYYVSDLSNNLLKVHKVRRKQSVVLPLPDLAAFDNSRSRIDVEKGSPICPPTPLRTPLWHSSLLGMTPEHAEWGPAFQNSEGPISIPLIMRQNSLEDNKLLLSQTESPRGDVLFLRDFIIDGLIGTGAFAEVYLVRTRHEADNIRQFAIKKIKRQFRSRKDRDWLLNEVKVMKKLGSKCNYIVEFIRAWQEDSYFYVQLGLASKGSLKDLQSAFVLSNKIFPDYTIWHILHDVVHGLHHIHNSGFVHLDIKPANLLIHEEGYIQIGDFGMASEVGSQEDGHEGDTRYAFPLSCFSILRCFVRYMAPELLNFSERMCSADIFSLGLTILEISYDTQQLKENNIALPTEGLSWQHLRSGQLSIPTCRPTELKYIISDMVNPDPIARPTALRLIERIPNSDSNFLDDEVIMQVQCHPAKSTALFTNFCSISDSVKSAGDTQTLALLDRAITPF
>Poteriospumella malhemensis_mph1_135 68270|25753|strand:1(2...2906) (evalue:1.69376e-08)
RRHCRGLILLITNFQSRCWEDFCQDIFSICLIGDLQDMNEVEIIEDDDGATYDFVEVLQNSLWISSPEYAGWLLKRSSNWFVNKSLLLRGHAWARKWVSLHGTELVYMDKEPTLDNMRRIKVRRAQITASTAITNDETEPTQFYINFNIEHTPEWQFRAESVEEKNNWIVKLCQVHAITLWLDEYDRVKVLGIGGQGTVYELVHRKTGKHLAMKEMEIKSDKQMQLAIAEAVFLKKIVETVCHPNIMRIEKVFQVGSRFYLAFPLCTGGELFDAIVDRGHFSEHDAAVIIHDLISALHALHAHDILHLDIKPENILFANKDIDSRILLTDFGLSKVFSEEESKFHASIEDHEIFQKNFQKHLELYIENGDLDEKVSIRGTNGYISPEIIIDGYYSKAADVFASGVVLYILLCGYAPFAGRSTRQTFLKTVKGKYKMTGVEWESVSEEAKDLVKKMLVVDPFDRITTEEILNHPWIVAAGPFPEVVQPPEFLSPISAESVHKSAKPVDPLPQPPNAIPVVVTPTPPITVAEQPKPVEHVDVVEVVPTEKQDSVLSDSSSITRANKPSALSQLANHVQYLKTEKMAATMTKLFSLQGQQVGHSRLADKYLIPVHLDQFPNEKLEQAPVENLTFLVNDEMRRAISSAIFESFGSHRNKITLEEFGIIRKKFAFLPFSASTVSSGSTPSGASNLNVNLGEILLANLMDRNHDGFITIEDIYNFQVLLMHKNEVYLQAVFRVYLEALWYPGKNLNYLNTVQHMNLKGKDSEPVESTAKETPPEVNASGKLAGLLDSFSGKRRPSKGKDQEVKFDVVEPPKFITAKNVAVIFEKFGYDPKHAETVFNVLCETLQRIRLGAKPVQETPKDGKDAEENLAVEKEEISENTSVRNVRRHRMDVNDFVRACRIDDVLIQVLYRQQHQKLYSLIEKAKRRFIEEKERQARLPTEERKQVTLEAVVHDVLQQAIADKVV
>Poteriospumella malhemensis_mph1_136 4418|3680|strand:1(2...1445) (evalue:1.70415e-08)
KKNNLQRFSFSHIQIRYNQFFIFHFTMELRVARKFRVGPKIGSGSFGEIYAGTNVHTGEEVAIKLEPLKSKHPQLLYESKIYRILQGGYGIPSVKWFGSEGDYNVLVIDLLGPSLEDLFNYCGKKFSLKTVLMLADQMLHRLEYMHSRSYIHRDVKPDNFLIGTGSRKHICHIIDFGLAKKYQDPRTGRHIPYLEGKNLTGTARYASINTHLGIEQSRRDDMESLGFVLMYFLRGSLPWQGLKATTKKQKYQRILERKQATHPDQLCRGYPSEFRDYFAHCSSLGFEDRPDYRYLKRIFRDLFERQCFEDDGVFDWDIIKKAQQIGPEISTDPNAESARATQEGAQNLNKDVADGVNASNKASLGGANLQPSTSAQREGTNSNGGGQKLDEGNSGRDENENRETGQRRSIISSIRHSLFGSRGGTNNPTTTQTTAQNGPSGVTSGKSRQNSGSRFNTFPHFLFLINYLFFLCCLFVRFIS
>Poteriospumella malhemensis_mph1_137 116140|34175|strand:-1(152...3698) (evalue:2.43225e-08)
LLPSIIPNTENHVPRHFTSDDHKYGFYWLKFDGTVSGIQLQDFTYIGMLGKGGYGSVHLVTEKYTNINLAVKVIVLKNSVMSRMIKRECIILQKMQHPNIVKFLYSFLSNNRLYLVMKYVTGGNLKQVIERDRPTLLQLRIWFAELISAVEYIHNVGILHRDIKPANCMISDQGYLQLADFGLSKSIKRHPLPEMPSPGRNATVNASWSMEVSSMNSGPGVVESQTGSFPGTAGDKKKKLIEKQKEKGGRLLVNGRSAGLGRLDVSNEMREKLASFFPLKSHLAGGEGKATTVKALVVNSAQAGKEESKQVHAHFTIGVCRANRVDAEMILTSMNVDIVFIEFNHDDNMVEVCEMIKDIRVTSRNTTPVYVLTVYYQANSREFIECGAEECFEKDFNHLDEEVLARIFNIASYDYQKNSSYQMENSNRHKPVRTQATESGVELALDVPEAIGSSGNGAVRAIAERQAGWKGDGLSAGEPLVTPVRSSSPVYLAGMAEKVGNDRNANMSAAVKPVTLNGNFSEEARMQQQGMVGGVLGGGGGVSDSDEKEHIVGTIHFIAPEILRSHYYSVCSDWWACGITFYYCIVRKHLFSGEDRSTIFHNILHQEIDLSALDEHERSGSGGVKDLVGGLLQKDIRFRYGQYGTDVLIKHPFFKGIRWENLPEEGVHRLNPKHFAVKKFNLADKATFYGDANPMPGGSSTGSILMGNTANNNNNLGIGSNAMGNGVGGVAGVVGTGEASLSSSTTSLVNGGTGVSSASYYNREMLRKISYNKMKMDLRNDYLLNRFKTLKSRLRDYRKRRMQHYSIKHEKKQRLEKGNGFRNDENGRMSSYRASLELDGLDNDPSFYELEQMSSFASSGYYSSRQNAQLQYISQQQMMSESLSPSEHSDSSFYSDKTIQEEENEDEEEDESSRVFSGGAGGGLGDEEEKEELDHMGRLLGQSIVGGEDERGRTNGYYGSSSHEKGARHRYDRATSGSQNNSTGSNSNNTSDSQGGKSGSDGESRKANRSRKNSLKRSGRSLSGGISRSSNDRSETSSGSGSNSNTGERGGSGSQSKSRSRSKAERLSRQSSGKNSVAKVREFGEDWNNEGEGYEYGGDDEYDGLDYLEEMKNRSMFEVKGGEEEEEEKLYLEEIEKSLEKEEIENDKSMSIPLNIQYLVCEFLTFSCTYQISSSLACSCL
>Poteriospumella malhemensis_mph1_138 3856|3588|strand:-1(932...3410) (evalue:2.48261e-08)
FSFQQSVNNFSTYTILNYTTTRLPRLDPSHKPDLLSFELQFRATHFFFCRYQCLLKTLERVIYPQIQIHRIFRLTVGPGSSCRRVIHRFMTIDRIEFSQKSIETVKQQQTMASSLVNNKYRITKRIGGGSFGEIYMGVGPNGEKVAVKFERHGTRCPQLRHEYKVYRELTNCHGFCQVYHFGTQDNYNVMVMDLLGPSLEDLFNKCNRRFSLKTVLQIADQMLERVDTLHSRHLIHRDIKPANFVIGLGENAANIYCVDFGLSKRYRHPKNLQHIPHRDGRSLTGTPRYASINNHLGIEQSRRDDLESIGYVLIYFLKGSLPWQGLKAKNAQKKYRLILEKKQQVSIAQLCQGCPSQFAEFLAYTRSLKFDAKPDIPYLRKLFRDLYHAQNCGAIPKLWDWDGMDLDHNSTTGSTAGNGGPVAPAPAIVPTNPQPMGLRPTTAAAVISSGNGIDTDLLLGPGERDELDEDYGDPRSHQLDRPNTAGAMLPSRQANNPAAWGYPRQGEAPKAGGIAEYGEGPNARRPHTAHGARAGFPVQSNMAFPGGMNDPKGGMIYADQEVAEDGNHVVAGAREMMRYRRNRASGIEPTGNPVGSTPQGMPMMGGAMPNQQYGNVGGAKPNGWNGDVNNVPNQGQAAPWAIYQNSGKVPGTTMNVAQQPQVAGQARKVPVGQQPVPSNGAAGWSPFTSDRPKSAVAATSGSGVIGQQGNNPVGGGGIVSALTGNSRPVTSNQTPVGSIPSNGGGAVGGQWSNSNTASNPALASNSNTLSYGSLKNRFLSGASKNNGTANTAAATGTAVNASAGGAPNSSTANTSGKSKLFSLAR
>Poteriospumella malhemensis_mph1_139 68256|25752|strand:1(2...2873) (evalue:2.56647e-08)
RRHCRGLILLITNFQSRCWEDFCQDIFSICLIGDLQDMNEVEIIEDDDGATYDFVEVLQNSLWISSPEYAGWLLKRSSNWFVNKSLLLRGHAWARKWVSLHGTELVYMDKEPTLDNMRRIKVRRAQITASTAITNDETEPTQFYINFNIEHTPEWQFRAESVEEKNNWIVKLCQVHAITLWLDEYDRVKVLGIGGQGTVYELVHRKTGKHLAMKEMEIKSDKQMQLAIAEAVFLKKIVETVCHPNIMRIEKVFQVGSRFYLAFPLCTGGELFDAIVDRGHFSEHDAAVIIHDLISALHALHAHDILHLDIKPENILFANKDIDSRILLTDFGLSKVFSEEESKFHASIEDHEIFQKNFQKHLELYIENGDLDEKVSIRGTNGYISPEIIIDGYYSKAADVFASGVVLYILLCGYAPFAGRSTRQTFLKTVKGKYKMTGVEWESVSEEAKDLVKKMLVVDPFDRITTEEILNHPWIVAAGPFPEVVQPPEFLSPISAESVHKSAKPVDPLPQPPNAIPVVVTPTPPITVAEQPKPVEHVDVVEVVPTEKQDSVLSDSSSITRANKPSALSQLANHVQYLKTEKMAATMTKLFSLQGQQVGHSRLADKYLIPVHLDQFPNEKLEQAPVENLTFLVNDEMRRAISSAIFESFGSHRNKITLEEFGIIRKKFAFLPFSASTVSSGSTPSGASNLNVNLGEILLANLMDRNHDGFITIEDIYNFQVLLMHKNEVYLQAVFRVYLEALWYPGKNLNYLNTVQHMNLKVRASESSVSPREGRILIGMSNLLGSFSGKLRIVTVKEEEEGKADVVEPPKYITAKNVAAVFERFGYDPKSGETAFHILCEALERVRLGSGFMEDVQKGGEEIIVEVEKNFNLRNVRGHRLDVNDFVRACRMDDVLVQVLYRQQHQKLYSLIEKAKRRFIEEKERQARLPTEERKQVTLEAVVHDVLQQAIADKVV
>Poteriospumella malhemensis_mph1_140 101071|31842|strand:1(22...2511) (evalue:2.596e-08)
LYHNKQQIREMQIQQQEQQQQERKTLHFEEKFSWINNRLCFIIEVVEIMTQVNSYLNNRALKALENSLALIGEILKFQILELWIKIGDDLSCQYVYGTEDIVRRFPWLKFGYHPQRAGTPAILEKMRNLQKSDQKYLWFDDVQADSKLAPPEFKSKSELSYLILPDKTAKAERSNILLLGFSTESQPSSASKLKFLGGLGSAIATAFYDFEDTESDEEGLHGEGIELDEKKFVPSKPLVPSSTMLSNIVDPADPASNLSLGVWGRNLSDANLAMYGDGNVGLDYDCDEENFYDEDELFCKSFHTDNHDSTAATENSDTSSHLTIAIEKPALPLEGIKTEKKSPPIIPKLMITSSGSTTNLYSARDSRGPTPRSGRGRGSGGYNSARSASGMYSARSARSEVNTARSVVAPTWQPSAPFSFPVGEIPAKQLIPDELTLNDFSDVKHLADGSNSNIYIGRLNNQRVVIKMIKEKQQLNPTTIHEFDLEHGMLVRLQHPNIIKILGAGFHPRRFIVLEYLGGGTLNTLLVKNQAQPGLTSKLFRKPSFTYRELLSRGREMADALDYLHRRCHVGAAIIHRDLKPDNIGFAEDGSLKLFDFGLVTCVKQRQNLTGAYQMTGFTGSLRYMAPEVALSAAYTEKVDVYSFGILLWQMARDRVPFKGLNKDEFMKSVVMDGDRPKLDSSWPAEFSKLLTSCWNKESIKRPSFADVVQDIDKMLYSLKASQVQPQQPNVPFLKNVGKQHSTPVRPSNWFQIEQQNDCGQLLVFLLSESFFDLCVQIKTIPLCIMLLILVEQQSVFNCLILVQLSIFIYLCVIALVSQVLVYFTPPPS
>Poteriospumella malhemensis_mph1_141 116160|34176|strand:-1(236...3809) (evalue:2.63118e-08)
LLPSIIPNTENHVPRHFTSDDHKYGFYWLKFDGTVSGIQLQDFTYIGMLGKGGYGSVHLVTEKYTNINLAVKVIVLKNSVMSRMIKRECIILQKMQHPNIVKFLYSFLSNNRLYLVMKYVTGGNLKQVIERDRPTLLQLRIWFAELISAVEYIHNVGILHRDIKPANCMISDQGYLQLADFGLSKSIKRHPLPEMPSPGRNATVNASWSIEVSNMNSEPGVVESQTGSFPGTAGDKKKKLIEKQKEKGGRLLVNGRSAGLGRLDVSNEMREKLASFFPLKSHLAGGEGKATTVKALVVNSAQAGKEESKQVHAHFTIGVCRANRVDAEMILTSMNVDIVFIEFNHDDNMVEVCEMIKDIRVTSRNTTPVYVLTVYYQANSREFIECGAEECFEKDFNHLDEEVLARIFNIASYDYQKNSSYQMENSNRHKPVRTQATESGVELALDVPEAIGSSGNGAVRAIAERQAGRKGDGLSVAEPLLTPVRSSSPVYLAGMAEKVGNDRNANMSAAVKPVTLNGNFSEEARMQQQGMVGGVLGGGGGVSDSDEKEHIVGTIHFIAPEILRSHYYSVCSDWWACGITFYYCIVRKHLFSGEDRSTIFHNILHQEIDLSALDEHERSGSGGVKDLVGGLLQKDIRFRYGQYGTDVLIKHPFFKGIRWENLPEEGVHRLNPKHFAVKKFNLADKATFYGDANPMPGGSSTGSILMGNTANNNNNLGIGSNAMGNGVGGVAGVVGTGEASLSSSTTSLVNGGTGVSSASYYNREMLRKISYNKMKMDLRNDYLLNRFKTLKSRLRDYRKRRMQHYSIKHEKKQRLEKGNGFRNDENGRMSSYRASLELDGLDNDPSFYELEQMSSFASSGYYSSRQNAQLQYISQQQMMSESLSPSEHSDSSFYSDKTIQEEENEDEEEDESSRVFSGGAGGGLGDEEEKEELDHMGRLLGQSIVGGEDERGRTNGYYGSSSHEKGARHRYDRATSGSQNNSTGSNSNNTSDSQGGKSGSDGESRKANRSRKNSLKRSGRSLSGGISRSSNDRSETSSGSGSNSNTGERGGSGSQSKSRSRSKAERLSRQSSGKNSVAKVREFGEDWNNEGEGYEYGGDDEYDGLDYLEEMKNRSMFEVKGGEEEEEEKLYLEEIEKSLEKEEIENDKSMSIPIQFFIYSCFVRGLRLFLFYIIILVLSLAKSTFVSSVS
>Poteriospumella malhemensis_mph1_142 45669|20384|strand:1(1...793) (evalue:2.63514e-08)
CAGRFSLKTVLLLADQMIDRIEYLHSHSFIHRDIKPSNFLLGMREQKDVLHMIDFGITKRYQNPTTGQHIPYCEGKKMTGNLRYTSLNCHLGIEQSRRDDMISLGYVLMYFLRGFLPWQDLKGTTPLRKHQNIIELKRSTHPDRLCFGYPVEFRDYLVYCLSLGFEDQPDYRYLKKMFQDLFISHGFQNDGVFDWDLFRRAQRVVPEIDIASSNEDESEEEVQRKGFIIVLRNQKKRTGSRFNDKLYINKQQSDENKLNLSHL
>Poteriospumella malhemensis_mph1_143 64208|24916|strand:-1(324...954) (evalue:2.66241e-08)
LAFCSMGSRIYRHDRDLKLENILIADTSDLSSVKIADFGLAKVDTTGTITGKVGSYTYMAPEVYLRQEYGKEVDLWSLGVMMYTMFCGGLPFPDGVKCEQRVLYGEPHFRESQWRHVSEQAKDLIKALLVKDPHKRITATQALYHPWLRHHYQAPAVASPTNSSEKKRKFSIMEVDDDSQCQEAEVRRISFKERKLTDEQNKEEQQAEL
>Poteriospumella malhemensis_mph1_144 75460|27115|strand:-1(265...1603) (evalue:2.89669e-08)
SENHLYLGMDYIPGGNLRELIKRFKYLPQDWVQFYAAELILAISHLHSLNVLYRDIKPHNVMIDARGHLILIDFGLSKQEISHPRGALSLVGTPDYSAPEVLRTGVQQIEAHNREKAMRAKHGKKYKGSANGGKKEDEGFAMQNIGYGKAADWWSLGIMIYEMLAGKPTFRGQDLRETYQKILYAKLEFNPEERFSPEAKQLLEGLINRDPQIRLGAWENPPKDIMSSAFFSNIQWDAIFERKQDGPWLPDLPGFYRRSMLTGSGKSGAEEPDTTFTKIDFTPPPYHRMTEDPNAANNTNDTTKRRATLDNTHTTKKPANEDDEDEEEEEEDEEYSDNEQDDIAVRDSVFISNQNEVPGWSYIDEAVLMSYISSLAEKKEEKLEKEKRKKEKEEKKLQRQLKAGTITTSESTEEAPAVAEGEQTEQKQTSCYLFVSYIVLPLCNR
>Poteriospumella malhemensis_mph1_145 29128|15086|strand:-1(-1...851) (evalue:4.91061e-08)
NYMMLASVNYCHENHIIHRDIKPSNFLLTSYGTIKLADFGLARIFNPQWSEEKLSHQVSTRQYRAPELLFASRRYNEKVDIWSTAVVMIELITLKTLFPSYNDIDQMSKVFQVIGSPTVERWPEVEQLPDYGKVSFPDFEPVPLNILLPMAHPDDIAFIEHFFQLNPAHRMSTKEGLALPYLSDVHNALAASISSNKGDSVATSFYLNNLYLTSPGTPFDTANLPSTSAKPKKEKIISSVEEFLAIDPFQPQLRWFGDIHKDENLIKKIKGQQCTQKQQAIKG
>Poteriospumella malhemensis_mph1_146 30330|15579|strand:-1(94...904) (evalue:6.66397e-08)
HCVKMFSSFHYEGYYVMVFERLGLSLYDLIKKNDYKRFPMHVVKEVTRQLLQGIDFLHSINLIHTDLKLENILFVHNTLVTETVRQRDHSYEVFVPRNTRIKIIDFGGATYDDDEDKAGVINTRQYRGPEVTLELGWSFPSDIWSVACIIAEMYCGDLLFQTHEELEHLALMEKLCGAFPLSMLEESRYRYKYFDSAGKVQTAKLSDESMEYLKEFPRNLQEVFSLAPEDGVSGIIELVKDLLAIDPKQRINASRALTYRFCEECPQRE
>Poteriospumella malhemensis_mph1_147 72173|26449|strand:-1(284...4700) (evalue:7.38715e-08)
TSEVNNFSIQNSQERKYCLCAALLIVEKGRKILEQFILHHWNYFPLSPYHPLSGRDIQNYEKIGPPLPNPLRLHSLQWKTLEDHDISRWDISLICAILQFSKAAQRAKNLLLQENHQFYQNIWSGINRLRELRNEEYGHISNFKMSFTVFQNLTNKFTAAISGMSYFITQDDINDINALINASLPDDQITARADQLEKDVNALIKSFSENRLLRLEKWINTFFVYADRSINDQLQQRNRVSEVGSNFVPQGPMRNSTTRSTFTSLRSATRTTRTDLGGSELVSGKLSIRIMPEDKTLPEMSSKTQLIVGSRSLMEWNYRLPSNQDLDGYNLTPLLEENIVGANRWILGLDKDEGLGFEEFSIYYDALLPGWVVEKLPIDTENVAASRILGSSENKIYIFNGPNDSDEYRRQVLEKPHDFCLLQVNDRIRFGRKHKGRKEVENHVLIMTTLTCDKNVQLPFEGLKAESITGHKIEGRSFTKNKHNFVLPMYRGGFSMIYKAYSEKDNLYYALKVPFHVKYFDHLRKEVQILTKIGGFRSVIFLRDMFPLQQNRLIQKKTVPVFKMDWAHLGSLHEAMITTRVLFDDQEMRNLMNDGQKLMKARIQRVTDILIQIAEAMEFAHSHDVTHADLKPANILVMNYRENNPLFFDIKVCDFNISSGQDLITADSFASWGCTRGFRAPEQSSQIVRRTNLPFLVGKCDVWSLGILIMQLISMNHWSLRDIEEICMQEMQEPNTVEVSVDSLSQRVERHFREEIVFHFDKTLVYSLRFSPLRELVLRTFQFQPAKRPSSSEVVQALRTFASESGFAVIPPPSPIDKRVVDNSRRLETKYVFKMSTVSLQEAFSEKYLSILTPSPEVPAYELFTVLLSFAEQVLLPALPVRLDQFLVITERLGRLIQGNGSFLRNEKIRHRYDRINAKERYYLNLLRSSLTELDTVSEKLELLALNAYRDLASEFKPVVKESFTPPLSLSEEQFSIYGPVFNQYSPGSAFTSKQIHSVATAILAATSYSPFCQAITFGIGSFTLRRGGAEKLVPSGTAEATFCLGGNPSAISEGFRARLYAHQNLIDDLLLVELETAFSMFCNGDTLDGNVCVAIVLAIEHGLAPIKLFNFLNSRLELHPVVAQFRSTDGKKKTIFHLILEMIAPPDVMRKLIHLMMKIYQNAGIDHAGLDLRDHFNRTPLLYACKASRSFVPPDIVKLIAQSYPDAIRIPYKRDRDGWWPLHQYLRTEGATDCSDEALNYLLEQFPESASMKEWTPKTSTQGEGKGYPLNLSVMHCGVSVVKRFYDIHPPAIYEFGGYEAQPLSFAIYTNHNYEVIDFLLSVYPKEVQDEIDFTKHRKGCAIYDLQGNLPLHTALKYEHGTVQIVSRFVQEFPEAVLWYNFENESVADLVEEYYKNHEEMMNIVLDAVEKCQDQDKDEIRREIRLINEEFRSQLKLKEALLLQCFVQCALYLFYQEHGLIHNCLAWKYF
>Poteriospumella malhemensis_mph1_148 41077|19131|strand:1(0...1095) (evalue:8.98253e-08)
QVWSVDLELFVMGIIQMITGFFHFVYSQSVDLYHTICGHEGITFPQSRITVKITGRRSTNLGEGAFSTVYKVKDVRNNRKYALKQMIIQSSEYKHIATVEVEAFRMFHHPHLLKLIDSIETTYHGNNTVFLLLPYCSKGSLRNWLGNVLEGKVKRPGVIRVLSDFKSICEALIVLHNFQPPYVHQDIKPENVLLDDQNKPLLTDFGSVRKAEIPIKTRKDILQVTEDAAQFCTASYRSPELYDPPKDITLDTRTDVWAMGCLLFAWWFGYSPFESEFIGNSIRVTECSALRVLANIPKKANRSAEDEIIYELVEWILEKEMIRRPFLIDVIHRLEDTISAHQTQKGGNSTVKDGPTDKNADNYV
>Poteriospumella malhemensis_mph1_149 41082|19132|strand:1(22...1114) (evalue:1.03961e-07)
FGVCLFVLFVMGIIQMITGFFHFVYSQSVDLYHTICGHEGITFPQSRITVKITGRRSTNLGEGAFSTVYKVKDVRNNRKYALKQMIIQSSEYKHIATVEVEAFRMFHHPHLLKLIDSIETTYHGNNTVFLLLPYCSKGSLRNWLGNVLEGKVKRPGVIRVLSDFKSICEALIVLHNFQPPYVHQDIKPENVLLDDQNKPLLTDFGSVRKAEIPIKTRKDILQVTEDAAQFCTASYRSPELYDPPKDITLDTRTDVWAMGCLLFAWWFGYSPFESEFIGNSIRVTECSALRVLANIPKKANRSAEDEIIYELVEWILEKEMIRRPFLIDVIHRLEDTISAHQTQKGGNSTVKDGPTDKNADNYV
>Poteriospumella malhemensis_mph1_150 116910|34301|strand:1(608...2684) (evalue:1.13797e-07)
VLISFHLIRFCPFKMDGHKVSSGSNLTQDSLNKRSYILQRANQFADILTKKYSQVPASSALSSSNATQSDLEIVDSQPSTPKMRLSPTDRIGSTPSEFFTPSSNLKEVAAFKSDGNVNASTTVDKSPSVNSAQSTPNNNTNPTGVKTGIPGTPITPTGPPSSSSSITPAPKKINREDFESLAIIGRGAFGEVRLVRTKDTNDRQIYAMKSMVKENMIKKSQVSHIKAERNILTESENPWIVTLYYSFQDAKNLYMVMEYLPGGDLMGLLIKKDTFTERETLQYIAEIAVAVQSVHNLGYIHRDLKPDNILLDWNGHIKLTDLGLCKKVVDVAKESTNDPINIYIKEAKNVNPATASLPNVKGGNDSFSTIGYSSRKYQVAGDDSLYATLKKTGKKSAHRDRILAYSTVGTPDYIAPEVLEQKGYAMECDWWSVGVIMYECLVGYTPFYAEDPVSTCRKILHWEDNIDIPGDIADTLSEECLDFMLSLIANPKERLGINGLDEIKLHPWFTNNRVDWDRLHTVKAPHIPHGSERIRRALEEIKNVETGTVLYRQLIREITANFDDFKEGATEGSTTTNRNPLIQNSTDTATVDPANAKNAFENYTYNFKTKEERRKTLMGLFEQQNAANNANHATPNSVSTTPAVGNTVSSNQSTPVTNSTSSTNFASPTYNSNSQYTPDWRKQLQLVCWVL
>Poteriospumella malhemensis_mph1_151 58909|23668|strand:-1(-1...881) (evalue:1.3267e-07)
LFLLHLSSGNHLLLYQIEHCFKDCLLLLFILGFQNFQLLRDFRMDKQAQEVANKLKLPQWEIGPRYQSVEVIGKGSYGQVIKAFDRIENRHVAIKKMEIIFDEPINSKRAYREIRILNHLKHPCIVGLLDVISPVIEESIKRATSQRRLTENDLKELTSNPPVPPPPIRHSSSHVHSQSHGHHHARGESKHSSSQSNLLLTTNLQIPRNLGSIFLVFEYMDTDLSKIIKSSQHLSDEHVQYILYQILDGIRYLHNNNIIHRDLKPANILVNCVDCTIKIADFGLARVVDNEFL
>Poteriospumella malhemensis_mph1_152 45516|20326|strand:1(21...1017) (evalue:1.61658e-07)
KRTSIYIAWFVGMPNQLLNGKWKLLETIGKGSFGKVYLAEGKFGQKVAVKFEDHKVSRPLLKNEYLTYRKLEGRCGFSKVHDFFQVEEQDVMVMDLLGPSLKELFKQCNHSFSLKTTLQLADQMLERMEIMHSKLLVHCDIKPANFVIGLGSHANTIYCIDFGLSRSYYDLKTRKHIPLKEDRTFVGTPRYASINAHLHAPKTRRDDLESIGYLLVYFLKGSLPWQGIKGTDKKKTKEEILKVKQSTSLSSLCHGLPKEFREYLKYTRKLKYDEKPNISHLRKMFHELYVSSKCADIPQQWDWNPTIPIENAAGPSTLFRQTQGSTMPWRK
>Poteriospumella malhemensis_mph1_153 79027|27823|strand:-1(36...1629) (evalue:1.7216e-07)
FYIYFIFRKVLIIFKGKLFLLLSILGKDIIHISDFLYQQLEDWKKEMSELKVGKKFRLGNKIGSGSFGEIYHGTNVTTGEEVAIKLEPVTTKHPQLLRETKIYRSLNGVVGVPNVRWFGTEGDYNVMVIDLLGKSLEDLFNDCTRKLSLKTVLMLAEQMLCRLEIIHTKCYIHRDIKPDNFLMGRTSRKHMLYMIDFGLAKLYRDPRTHRHIPYREGKNLTGTARYASINTHMGVEQSRRDDLESLGYVMMYFLRGSLPWQGLKGATKKQKYEKILEKKLSTTTEALCRNFPVEFRSYFEHVKSLGFDDRPDYDYLKRLFRDLFFRKGYTYDNLYDWDLLAKNNFNNIALPPDPHNVPIGEQEGRGGAGVGVGMVGVLEDDNVDMRDRDRRTPLQPPIEYDERLMYPSNKVSVGGSQLLNQNSSSLLPRESTMENAGLEFSNSYGLQTTSYNNVYHPRQNTKGPQRAFQVFRVESFVSYSEAVLNFDKQINQQIVLSPKISSFSFGPLKCLNSVFYRIMIHSFIILILLS
>Poteriospumella malhemensis_mph1_154 133690|38614|strand:1(2...368) (evalue:1.88244e-07)
TKRPMSEPMIAYVCQAILMALAFMHREYRLHRDIKSDNVLINYEGEVKVADFGFAINLTSEQLKRTSVVGTPYWMAPELIRGQEYDSKVDIWSLGITAIEMAEGEPPLLNEPPLRALLLITT
>Poteriospumella malhemensis_mph1_155 49706|21494|strand:-1(186...1842) (evalue:2.60368e-07)
IKMGDFGLAKELNSQSTLARTNVGTPFYMAPEIINEKDYDEKSDIWSLGCLLYELAALKPPFEAQNAVTLAMRINAGRFPRIPSKYSDSLHEAIKSLLQVDPRRRPRVEDLEAIPALQPFIVPAKSMLNEYRFNQSYAAKMRELKTREDNIQNKEETLNKIEMILKEKEQQLATLDNKLKTKEAELLEREQRLLQQIQQQQLAPPPLPPAQPRRRSSFDRYTTEFMIMEDEMMMESTPIVTSRPEPMVENTPNMIIPPDLSPGNKGDNNADNMLPSNSSEPQNDAEFVIPPPPISSTTSEHPTAALKAVRANSFTIMNNNQTTISSTAMNLMMMAERKRGPIPLPATTTSNNTTNLFQIYDENMPPSTTSSVTTTTTTSTNTTKTLSSKYLNTNNMNMTDKENINPNNAKLYRMQRQPSFNANGGKVMERRTSFPPSHDYFYDQQNDGSPLKKARYQQAPTAGTAYSNTVQVDLDALLRPRQQQKQNISRGMVNDGFSELYLSLTHITVSLHSLFIHFSDSSSLFNIHFSFYLQVFLVFLPLLFFSFLCLE
>Poteriospumella malhemensis_mph1_156 3300|3421|strand:-1(130...994) (evalue:7.82986e-07)
FKNHETRHVLSERDALYHLNSCFCMKLFTEFEDSNNAYFVIEYVPGGELKRYLRHQGMLGPETTRFYMSEVLLALEHIHSKGYVYRHLCPENIAIDEEGHIKLIDFGSTIRHDYNLNGKLYTICCSAGYLSPEQLNSKFDGGYGKEVDSWQFGIVLYELMTGDTPFIQSEKDSKYEILMRILRHKLKFPKHFDPAAKDLVSKILNPEIDQRLSSETDIRNHEFFLPIKNWKDVLERRLQPPHIPNLNCYGDSSNFHLTKGSAKHWKLGVLENQTKFFQKDIVCLFIC
>Poteriospumella malhemensis_mph1_157 104248|32362|strand:-1(-3...1068) (evalue:9.55275e-07)
ASTDEAIIKIADFGLSIKLKNSKALISGDAGTPTYKAPEIIANQKYGKEVDVWSIGVITFVLLSRSFPFFHPNRYICEQLVSLGKFRFAEKIWTQITPVAKDFIRRLLVVDPKARFTVDQALQHPWFRLKESALSRKLTFSAAAAFYCATMRWKKRVKAKSETNERASKSSSSDEEQEDNNNPILFSLPLYGKGSSLLYHALQEESKTYFTTVYNAIDIQNNEEVLIKVHNTKHFPQRLLQLLNNEINILTTIKTASSSSSPSLPSSVTKLHAVYREGDFCYVVEEKIYGRELLDRLSDTIGYNELEAKRLIIGLFQAISRMHELNIVHKNIKLENLLLSSDAVDANLKLTNYQLA
>Poteriospumella malhemensis_mph1_158 15649|8198|strand:1(0...666) (evalue:9.5696e-07)
KAIEDGMISILTMKARIQLCLDLCRGLSELHAGEIVHKDLKPENLLYIPTPPDPIPDDTPNQKTRIPQIKIIDFGISLMIQTITGIMDREHSSIGYEAPEVCERVEGVLTITSRKEVDIYSLSLILYEILEGRRIFQYMTQDQIITNDKYVLQGTRPKWSARTESIPTVVKAVIERGWSSNPSERPVIGDFVNTFYFLSKQCDHIDPSSTATTIIPSYLRSL
>Poteriospumella malhemensis_mph1_159 100358|31693|strand:-1(-3...2037) (evalue:1.84061e-06)
VPNNILRLYYYQNLLLKASPDGWIVKVVDFGLSNTHEGNRLLSTACGSPCYAAPEMIAGKKYVGPMADIWSMGVILFALVCGYLPFEDANTAILYKKILSGDYKPPKWISPEVKDLIRCILEVDPRKRFTMSDIRKHPWYQMVSEANIPREIIDEREEEITRNETLKILSTSGIDIQQLLDGLASHACNSLTATYYLFEQKHRTVRAKQAQNAPSPSNNAPHHYQSDNQITNNPHHSNAPGAVNNNNNNNNDHQPGHNRPKSNPNPQLPETNTANPTPNTTTNTNNTNITNPSNNNNNNNNAVSISPVKVSPLHPVILPSTTAGMSPKAKNIINPQNMFNNNNNNNNNNNENTNINNVNPTRLSINNNPGGPYLQTPQIIQQARQQAQASLNNNNQPPSPTNGSINGANNGNNMPSLDYYMKTGLTLPIGVTTNNNNNNNKPKPNNAVQPLASLPAPTSNNNGAVEIPKLQLKNARNVVVPPLQRPSINNNNNNNNVNNTNPPNINPPNQAIPSNSNSNPSSSIPSPLTTSTMSIQNNIELSTFSPINATNTISNNNNNSNGGGSNSGRSSYIVVSDIESRMNTPNANTDNTATAANNSPVSFFTRFFTTPANYQSISNNSSHHNPLNTEGVERPSNPTSSQDSLRIPLTDASNPLQSTATSTSGPSRRNTNNRQNSNH
>Poteriospumella malhemensis_mph1_160 83724|28682|strand:-1(268...1378) (evalue:2.492e-06)
YDLSKALHYLHSEWSNSIHIIHRDIKPDNIGWSNEGALKIFDFGLCVAVRGQRERTEQYRLTGNTGTLRYMAPEVVLGRSYNQSVDAYSFGILIWQVATGKVPFRDMGKKPYFDRVVVGGQRPKLDPAWPTAFANLLKACWHEDKNLRPSFQKISNDLDLMIRKEEEAIQIEENRLTNRIWRLMVQLCLFSRPLILFLVLGVFILSLVIIIAQNDTISGAVLGMVSSFVIYAVLMSYLKIWPSNMVLRPKRLRTNSLDVIEHMKRQNSIGGPKDIENGGFINAVTKPTQINLSSVVSNGESNAKNRKHASNNTSAPSTMASSAMDIELDDIELQSAKPLTTIIETNYSFNPLNANTNRSSKRNGSITQL
>Poteriospumella malhemensis_mph1_161 100474|31703|strand:-1(786...3057) (evalue:2.5225e-06)
VPNNILRLYYYQNLLLKASPDGWIVKVVDFGLSNTHEGNRLLSTACGSPCYAAPEMIAGKKYVGPMADIWSMGVILFALVCGYLPFEDANTAILYKKILSGDYKPPKWISPEVKDLIRCILEVDPRKRFTMSDIRKHPWYQMVSEANIPREIIDEREEEITRNETLKILSTSGIDIQQLLDGLASHACNSLTATYYLFEQKHRTVRAKQAQNAPSPSNNAPHHYQSDNQITNNPHHSNAPGAVNNNNNNNNDHQPGHNRPKSNPNPQLPETNTANPTPNTTTNTNNTNITNPSNNNNNNNNAVSISPVKVSPLHPVILPSTTAGMSPKAKNIINPQNMFNNNNNNNNNNNNENTNINNVNPTRLSINNNPGGPYLQTPQIIQQARQQAQASLNNNNQPPSPTNGSINGANNGNNMPSLDYYMKTGLTLPIGVTTNNNNNNNKPKPNNAVQPLASLPAPTSNNNGAVEIPKLQLKNARNVVVPPLQRPSINNNNEPLQSQTARLPVPNALLGQMNTNNNNNINNINNNVAMAPVSARAVLETTQHNVIIPSEFSPSNNSAGDPFDEGKGRPSTRRSRMRSRNGNDEQQQAIHEPLPAEGLLEMEQIPIKHNTTILNANDGSSDSSKVNEVMKEVQKMGINNEHNTTSIKAPEAPRGSSSNGGRRGKNLVTQQATAAPTTTTSNNVPLQPTAPTAARPSNPNPNAVKAMRPSVMSSLPAGVPPDSTAFNENRSEANRNKVANQGTIRFHQMINKQQLL
>Poteriospumella malhemensis_mph1_162 39572|18622|strand:-1(-1...656) (evalue:2.64489e-06)
KRFDNKQQQHNTTTITQQNTYYTTRNTSPRPHNLPHHSPPILPLEQPDMDNVPIVLAQYRLGKTLGIGAFGKVKLAHHIITGLKVAVKILNKGKIKHMEMAEKVRREINILKMCTHPHIIRLYEVIDTPSDIFVIMEYVPGGELFDYIVSRGRLSPDEARHFFHQIVSGVEYCHHHRIVHRDLKPENLLLDADNNIKIADFGLSNVAHDGDFLRTSCG
>Poteriospumella malhemensis_mph1_163 19984|11282|strand:-1(256...1174) (evalue:3.6059e-06)
CSSSFFYSFRAILPENIRFTSDGSDGELVLINFQQAKRLHPPSPTKITSFTSPDELEEMESLEQAKAKDMWSLGVLLHLLFIGSTPFSNVQKKDLQSTIKDYKGIDFQHKDTVTQWECISKDGKDLIKRLLEKNPLRRLTIIEACRHPWLAGQNRSVGELKRAKSVQELIPDVTLHHIRRLYILRKFRRTVRVMIFFVRVLRGLGEVLLEKKLARENNNNNDNRNDLLLENNNNEMIEIPLITPPPPPSTSENPPPAPSEGVISPIIRSFVNQFFFRSPGHDSPGSKQQTQSILIMISSSRYPFT
>Poteriospumella malhemensis_mph1_164 4881|3764|strand:-1(1483...3655) (evalue:3.61976e-06)
KFQLVLLKMSDEIDKSETTLSNERSEDLAFRDEIGKDVIRSANEVQIQFNNLVDSLERQFDESSENILIESDQSPTRNYEKEQIDEIIDILNENDSHSSEEVFNNPSFDELDVLSKLKYGATNSSRKHYQTDSDDGDGSENHNHSMSSKIFELIDSMKSRIVEIDDEWDNDDDTGYITVTLSDQEFFEYEDRNAALLVAERRDGIKKLTDPKRENVLDVQNGSSEVEEIDELSAVNEYLADGEKDIVLDEVLKSEPKRQSAGERRRSEIMGQHRFQGADGTHCYFNLKVIFEPYKTGFEESKDLKHPKGAILAGRYEVYDVLGSAAFSTALQCIDLAAEENEPQWVCLKVIKNNKDYFDQSLDEIKLLQYINSRGEPDDHHVLRLIDFFYCKEHLFIVSELLKENLYEFGRYIKENDLEFYYTLPRLKKISKQVLEALAFIHSLKLIHCDVKPENIVIKSFSKCEIKLIDFGSSCFTTDHLTTYIQSRSYRAPEVILGHNYDSRIDIWSVGAVIAELFTGYVLFQNDSVPTMLSRITGILGPFPESLLTNGRDSGKYFTLSNIVYERDDEGNFHLIFPKKTNLRSRLHFSQRKEDQTNDENLFVDFIRDLLHTDPLKRPTAIEALKHPWLRDADSAKFSEYIIGQPSQANDNEVPLEPKESEYYSGYDYVDEPFQEISEEENEEISLAESERSYEDDPTNELIVGRSNETSLSKGASDSATNQ
>Poteriospumella malhemensis_mph1_165 20330|11500|strand:-1(110...1163) (evalue:4.28554e-06)
NNNNNQYSSNNILKFLDISAIDNIDAASKLADALASEYNANLSYRGSKSAHFYSKNNLLHQPPWSALSATYKISKELGPPTTTTSVKMTNAAAVMLTREMGFGLGPANSVPSENILKSPSTSKRKSFKSGSKGIENGGSRNARSRLLSVGNASTHSIGNLLPLAVRLSMMRDCCAGLAHLHSKGIMHCDIKSLNFLVTSSLKVKLADLGEARIIQDLDVNEKKLPSNINWSSPETLKVNREPVTVNQSADVWSIGMVMFEILSGEIPFDTNDHRNMIVDHFLEELKSGVRPSLPREFSHITWIKKLLDSTWEYDATRRPTASRLVQILEDAIMQKQPSLPFVHDYSYQSK
>Poteriospumella malhemensis_mph1_166 124727|35621|strand:-1(216...1602) (evalue:5.59373e-06)
AGPEVDVWSCGVILYALLCGTLPFDDMSIPNLFYKIKSGMYSLPSFLCQSSRDLIIRMLVVDPLKRITFQEVRQHPWYLHRLPDYLTLHPTLIEMQERSRDPEIIDKVCQLPNICGVTPEIVTEAVFNSGGDTILVNRLKVAYELLLHEKRQKRRIEDVIFALQDSSTTPPASSSGLSLSSNVSNVYRSEFNSKTGTTSLAGPAERLSLTQLDGRDLSSRRSRWYLGIQSKKDSAHVMNEVYKALKALKCLRYQVTNYRIVCRWEYTSSIVAKSKPSQMSSALASIQADFDNNKKRNETKETTIPRRYFKNQEPSKMEIENIEENLEDMVQPMRLDDDTDDKMTINELESCHDKEQGNLNISKGEGGAAMNARSIASNNAIGSCSLNSHIRIALSLYKIEQNRYLLDFQRVEGDAFGFMKLCAFIINELKNMSSASRATNKQQQIIAPQKQCTKQTDDCIL
>Poteriospumella malhemensis_mph1_167 128767|36281|strand:1(0...2343) (evalue:6.10655e-06)
GEGSNSYYLGKQVLGEIRNFSELTLQVIRDQRLVDFSVHLFLGRVKEHIMNEQLQVDLFWATRKGDLDKVRELIAKGANVNHRMATNLIVAGAILSGGAATVMSYFAILPAMNAVGYLGLAIGGIGGVALAVVGGLFTVGLVGGGGMGAGIGYGGLYAIEFLALRGATALHVAAFYGHEELVRYLLKHGADVLAVDFNDKTPLDIVCTYASPFGYYDAHLNRYRDRITKLLNDARDVALLAEEENEMLPLLQLPATAPTLISGVIAENRLTVDFEEFDNWNEIQPNPLVHNSLLGRGSFGSVHQALFRRQQVAIKIGIPTSTKNIQQFYEQAYQEAKVTCTAKRHVLNDHYIIRFYGLIRGKLTNHLAANFGLPSQRTASGLIFKLESGGSLDQYLEKHHELSLQERIRLLTEISDALSELHRIGIIHGDLKPSNILLSDGAHRSIKIADFGLSTISEQIPATIISDLQTTRTQVNCTHLYAAPEMLPNPFLNGEQRYALPSRSTDIYAFALICYEVISGQQPFGHITPAVNDLTLPGLLHSAEKNRPLIDQTTISDQVPTVVRQLMIDCWDSNRDKRYSAFTCYTILDTVYQRLINEQWDIFLSHAWASKNVVSHLRSILRRKGYRVWYDLDDMPHHLTDGMSAGINSSQLLIACINQVYQDRANCQFELQEATRFGKTIVTVVLEENPVHWANDIIRTHCDIAKLRYIDISEVASHACWEEAFVNHTDPPIDQMKILSSKADELVRLLATLNCHPTFVDKSRSTSYEIINHDDIPPNP
>Poteriospumella malhemensis_mph1_168 124776|35626|strand:-1(687...2169) (evalue:6.4298e-06)
AGPEVDVWSCGVILYALLCGTLPFDDMSIPNLFYKIKSGMYSLPSFLCQSSRDLIIRMLVVDPLKRITFQEVRQHPWYLHRLPDYLTLHPTLIEMQERSRDPEIIDKVCQLPNIREVTPEIVTEAVFNSGGDTILVNRLKVAYELLLHEKRQKRRIEDVIFALQDSSTTPPASSSGLSLSSNVSNVYRSEFNSKTGTTSLAGPAERLSLTQLDGRDLSSRRSRWYLGIQSKKDSAHVMNEVYKALKALKCLRYQVTNYRIVCRWEYTSSIVAKSKPSQMSSALASIQADFDNNKKRNELNNQEPSKMEIEDIEENLEDMVQPMRLDDDTDDEMTINELESCHHKKQGNSNVNKGEGCAPMNVRSIASNNAIGSCSLNSHIRIALSLYKIEQNRYLLDFQRVEGDAFGFMKLCAFIINELKNMSSASRTTNKQQQIVAPQVQRPSKAQTGRFYVNHYLKLLLAIVKALRSQRVRFQFFIFFFLRIILENIRSVY
>Poteriospumella malhemensis_mph1_169 124785|35629|strand:-1(10...1351) (evalue:6.61286e-06)
AGPEVDVWSCGVILYALLCGTLPFDDMSIPNLFYKIKSGMYSLPSFLCQSSRDLIIRMLVVDPLKRITFQEVRQHPWYLHRLPDYLTLHPTLIEMQERSRDPEIIDKVCQLPNIREVTPEIVTEAVFNSGGDTILVNRLKVAYELLLHEKRQKRRIEDVIFALQDSSTTPPASSSGLSLSSNVSNVYRSEFNSKTGTTSLAGPAERLSLTQLDGRDLSSRRSRWYLGIQSKKDSAHVMNEVYKALKALKCLRYQVTNYRIVCRWEYTSSIVAKSKPSQMSSALASIQADFDNNKKRNELNNQEPSKMEIEDIEENLEDMVQPMRLDDDTDDEMTINELESCHHKKQGNSNVNKGEGCAPMNVRSIASNNAIGSCSLDNHIRIALSLYKIEQNRYLLDFQRVEGDAFGFMKLCAFIINELKNMAAASRATNKEQQIVAPQKHHQTDD
>Poteriospumella malhemensis_mph1_170 124831|35635|strand:-1(216...1584) (evalue:6.7664e-06)
AGPEVDVWSCGVILYALLCGTLPFDDMSIPNLFYKIKSGMYSLPSFLCQSSRDLIIRMLVVDPLKRITFQEVRQHPWYLHRLPDYLTLHPTLIEMQERSRDPEIIDKVCQLPNICGVTPEIVTEAVFNSGGDTILVNRLKVAYELLLHEKRQKRRIEDVIFALQDSSTTPPASSSGLSLSSNVSNVYRSEFNSKTGTTSLAGPAERLSLTQLDGRDLSSRRSRWYLGIQSKKDSAHVMNEVYKALKALKCLRYQVTNYRIVCRWEYTSSIVAKSKPSQMSSALASIQADFDNNKKRNEMKGFRLPPTDFSGQEPHKMEIADLVMEMDETLQPMILDNDTDDEMAINEDSCHKEQDNPSHNEDEVYARKKGSNEAIGSCSLDSHIRTALSLYKVQQNLYLLDFQRVEGDSFGFMKLCAFIINELKNMSSASRATNKQQQIIAPQKQCTKQTDDCIL
>Poteriospumella malhemensis_mph1_171 129372|36389|strand:1(0...1890) (evalue:7.80948e-06)
FFFDIFQETAVLWFCFVSIICFDSNLIKMLAKGTVLNNSWRIESFLGEGACAKVYVVNPTGKSINYNVVAKVIPTGNGTKSKKDKEQEKLANTLYYEYVLLTGLLAEFPYRAELPTKFYGVDEEKKLRYLVMERFEYDLKHLSQQASITPAKVADIGLQILKGLQWLHQKGFIFVDVKPDNFMMKSNKAYFVDFGLVERIGVTPPGQARDFAGTPTYCSLNLNRGGEPSPADDVEGLGYVLLSLFNRGELPWEHSSSDQELLAIKTNTNIKDFATSLGCAELGNFIEAARNGLNYALAERYLNDLATRPATTQRPKTRRSSADRALQSPLKEQPKKREKKEKPDHKPPTTEAKATKRQKIGHPAPEPPAEVMEKEDDETVEVAASLQEKVSLKQTKKLPAKKKVIALEEVDEEEKEKEETVPAKSIFRQETTRISEKSEQPIEREENEKKENIPNLFTSPRRKMKTPFSSSQPMKSSSIMHHLRVISGPHTNSTFNVDQLFDNLPDSALSLGRDDDNNIVFDNDFTVSSKHLSMKRTEEGFFIKDNGSTNKTRINNERIYSRRWFPVQPNDKVTLGETEFQLIIEQNSQSLTGAAHSCNYRIARIYKRLYTIWLDSNQFISFQLNAALL
>Poteriospumella malhemensis_mph1_172 125523|35727|strand:1(0...1170) (evalue:1.11911e-05)
QLHWVSLVMNNNNNLNNQIKQISPLKEGGNQSSQPNQHEYYEMMIGGKYQIGQKIGAGSFGEIYHAISIQSKEDVAVKVEKKLRRKIMDSNTNNNNNNINNNGLNDPNSPIPPPPPETPMMVEPPQYQYQESKHSQLKREAKIYSMLHGEAGIPKIRWFGLGVEKNWLVMDLLGRSLEDLFNYCNRKFSLKTVLVLAYELMCRIETIHNKGKIVHRDIKPENFLMGRGRDRHTVYIIDFGLAKLFQNPRTGKHIPRKQGYSLTGTARYASVNAHLGSELSRRDDLISIGYVLVYFLKGVLPWQGLHGKNNEEKYKLIFEKKSMTSLDELCAGLPEEFLNYFHYVTSLEFDQIPDYNHLKNIFRQLFLSNKYVYDNILYDWEVIAFKTKK
>Poteriospumella malhemensis_mph1_173 112876|33657|strand:1(1...1081) (evalue:1.18478e-05)
KKKNVQIIAVERKEKRIQTLKQPAQNFREAQYLAKTMAYKGKYDYKSQDDSNENKDCNYDGELSTIPSWANVKFSEIELGDRISGGGVGIIYKGWWNREPVALKTLFDARISADLKKDYMDELLVMSRLNHSNIVKFLGACMTPPNLCFIMELCECSLFQLLHVDRVAFTLTQQFQAAIDIASAMEYLHSLSPPIIHRDLKTHNVLRDYNGSYKICDFGLVCNKTVAAGTPAYMAPELLENRNYNKSVDSYAFGILLWELFCGEIPFNRLDVPEIRQRVISGKRPSIPFGMNSRLADLIARCWHQEPDRRPNFTSIVDELLELEKDIPNMKHTENVKDSVGDILDGIMSSRKQYFIVFC
>Poteriospumella malhemensis_mph1_174 26847|14140|strand:1(0...3318) (evalue:1.52891e-05)
KNEIFYGQVSKSGMTDFSNWFFSWESNYYNGPFKYSTFPQLSPFRFPRKHLIRTDLPLCTFPSLSIYTDELDRQGKIVSSNLLRELESKFSGIIISLVKEKSDANFLIFIDKLICPSEESFELQVRENKILIVGHDYRGIISAIESFISLIFHSSHLYEQFISLPALALSDSPRIQQRAVMISLQEYLHAQPHTFAHTISVLSKLRINTIFLLCDSSLDTDAEERTQFAQDFMLCYNSFALHSDQHFINLVVAFTLENQPSFRSICSEVLRLSKAEKVLLLSKHDDSVECIEGPEFQNLISELTQISSLKSLVFALNESSRDLLGDQLDILHFPVQVYDIEDVLPSSLAPKPVVFFQEYLDNLWQHVSDSILEENNLVCFPLSQKMDSLTPQLPNWFALAFFSYISYAGERYLHLLESGLQEQLAADLFSIILLHEKQDSWRLHSESLQRLVFMKSFYLVDGSEIVPKQNVEQSVSYLYLAENIQLPEIPSRDDLFDLYRVYQSVLKSLKYNQSSSKMKRFQRDAGSNMIEEYKHYLYVMFSISRALFYARSIAAKDESNLGSNRVVVTNAPITADLNPAQQKRAAVYDNVDMTRRFEIKIHPKTENITKLLINVVQQNILFRNFKSEEHTKIVEAFEFIRAKAGEIIIKQGDSGEYFYIVESGKLEVYMESCGLRLKVGRTLDEGDYFGELALMYNTPRAATVITVEDSNLWRIDRQTYRTIVTHHNKETSDEFFGLVSNVHILGKRLGDVLSHAQLSKVVSTLEIEEFDHGSVIIRQHQTGDYFYIISEGQVDVWQEAVLSTSGGVLNRSMMGTKLVTLKRGDYFGEKALLADDVRQASCIAVGKVICLSLSRDDFIAMIGSWQDITNVDHIQSLAAKKAKIRESVYDSQYHITLHLDDIEQLNTLGVGAFGKVKVARHKSTAQLYALKAQSKAFIVSQNMQEMILNEMHIMKQIDHPFISKLHASIQDRKYIYFLLELLPGGEFFSFLQSAGRLSEDKSRFYSASVVLALEELHKNKIAYRDLKPENMVMDGRGYVKLVDFGLAKHITAGSTWTMCGTPDYLAPEIILNKGHNYAVDYWALVISSVYLFYSLIFLRVFQFLK
>Poteriospumella malhemensis_mph1_175 26834|14139|strand:1(0...3318) (evalue:1.52891e-05)
KNEIFYGQVSKSGMTDFSNWFFSWESNYYNGPFKYSTFPQLSPFRFPRKHLIRTDLPLCTFPSLSIYTDELDRQGKIVSSNLLRELESKFSGIIISLVKEKSDANFLIFIDKLICPSEESFELQVRENKILIVGHDYRGIISAIESFISLIFHSSHLYEQFISLPALALSDSPRIQQRAVMISLQEYLHAQPHTFAHTISVLSKLRINTIFLLCDSSLDTDAEERTQFAQDFMLCYNSFALHSDQHFINLVVAFTLENQPSFRSICSEVLRLSKAEKVLLLSKHDDSVECIEGPEFQNLISELTQISSLKSLVFALNESSRDLLGDQLDILHFPVQVYDIEDVLPSSLAPKPVVFFQEYLDNLWQHVSDSILEENNLVCFPLSQKMDSLTPQLPNWFALAFFSYISYAGERYLHLLESGLQEQLAADLFSIILLHEKQDSWRLHSESLQRLVFMKSFYLVDGSEIVPKQNVEQSVSYLYLAENIQLPEIPSRDDLFDLYRVYQSVLKSLKYNQSSSKMKRFQRDAGSNMIEEYKHYLYVMFSISRALFYARSIAAKDESNLGSNRVVVTNAPITADLNPAQQKRAAVYDNVDMTRRFEIKIHPKTENITKLLINVVQQNILFRNFKSEEHTKIVEAFEFIRAKAGEIIIKQGDSGEYFYIVESGKLEVYMESCGLRLKVGRTLDEGDYFGELALMYNTPRAATVITVEDSNLWRIDRQTYRTIVTHHNKETSDEFFGLVSNVHILGKRLGDVLSHAQLSKVVSTLEIEEFDHGSVIIRQHQTGDYFYIISEGQVDVWQEAVLSTSGGVLNRSMMGTKLVTLKRGDYFGEKALLADDVRQASCIAVGKVICLSLSRDDFIAMIGSWQDITNVDHIQSLAAKKAKIRESVYDSQYHITLHLDDIEQLNTLGVGAFGKVKVARHKSTAQLYALKAQSKAFIVSQNMQEMILNEMHIMKQIDHPFISKLHASIQDRKYIYFLLELLPGGEFFSFLQSAGRLSEDKSRFYSASVVLALEELHKNKIAYRDLKPENMVMDGRGYVKLVDFGLAKHITAGSTWTMCGTPDYLAPEIILNKGHNYAVDYWALVISSVYLFYSLIFLRVFQFLK
>Poteriospumella malhemensis_mph1_176 57902|23458|strand:-1(-1...1790) (evalue:1.7860488099999998e-05)
AFMDIFKTLAAGAKFQKDKTKPLADLFRGFSSTTSSSSQEDDDLNFFRAPKPKEDSNGVKQEKAKKRPREEPNEPSDENTNNFDREDELNAFRNRLKIKVKGEAVPNPCPTFHEMNISKSIKSVLLHNIEESRWKEPTPIQMQAIPALIQGRDILASAPTGSGKTASYLIPVLSRLNERTSSNKNGIRVLLLAPTKELADQIFRELLRLTTGFSKNFKICNLKKNIMNRAINDEGKSTFNKFQILVATPLRLVSLIRANAIDLTSVESIVMDEADKLLELDRSKPSKANDDDDEDDNEEEEGQKRERSSFLQQVDEILAQCPSPSNLQRALFSATIGPFVRELASAFLINPIEVSIGIENSGASTINQKLVFVGREDGKFLAIRQLIQQGIKPPVLIFVQSMERAKDLFKELIFDGINVDFMHSGRSAYQREEIIRRFRIGEIWVLICTDLMARGIDFKGVQMVINYDLPLTPVSYIHRIGRTGRAGKQGEAITYFTEQDIPRLRPIANVVKLSGCDVPDWMLAIKQLSTKNKRKLRNHAPMRRKITKKVFEEKGESNDNDGDDGDNREKKRSNKKRRKTQIHFDDYSYVTVKRQN
>Poteriospumella malhemensis_mph1_177 28711|14921|strand:1(0...1299) (evalue:1.97144725e-05)
QRFIPLLLSVIVFRPQTQVIMATATLTKAVKSLLSDVEGNKFDIEFSDPENKTPKKLSPRATLEMKIIEVDGVHRTLPHVKHIFEETKGMDKLIVLKSLLERSSNKVQDGGMGRTLIFCNTISSCRAVEYAVNEYNTALAYHGDMPSDERSNNLLKFRNGEVNILIGTDIAARGLDIPKISSVIHYDIARTPQVYVHRSGRTARANQSGKTISFVTPDEFEFHQLITEYVTGKKKALNVKGYNNSSNSSTGVSSIIQNYKVEPNVLPYLRDRVQLAKKIFTLSFVLSHELKEKHWLEDQAEKTDLPIDDYLLDDMYEEDRKSSKNNKKEATPETNQQEKGKGKKEKGGKMVVEGAKHNKQKKELQALRKELQGLLETPIPSISRLNNPAIRSNKASSQSNDWRKRKVGFFVYTPPVQSSSGRQTWRNCNLKH
>Poteriospumella malhemensis_mph1_178 5108|3813|strand:1(149...1448) (evalue:2.4414477999999998e-05)
KMSEEKVSRKRKERERTERDARENIEITLTDDVEVHASFDTMRLKEDLLRGIYAYGFERPSAIQQRAIVPIIQGRDVIAQSQSGTGKTAVFSIGILQSLDTTSNETQALVLSPTRELAEQTQKVVLALGDFMNVQCHACIGGKSMGEDIRRLDYGVQVVSGTPGRVYDMIQRKNLRTRNIKMLIIDEADEMLNKGFIEQIYDIYRYLPPSTQVVIVSATLPQEVLEMTKKFMNEPVKILVKRDELTLEGIKQFFVAVEREEWKFDTLCDLYDTLTITQAVIFCNTKKKVDWLASKMRDANFTVSAMHGEMPQRERDAIMEEFRSGGSRVLIATDVWGRGLDVQQVSLVINYDLPNNRELYIHRIGRSGRFGRKGVAINFVKNDDIRILRDIEQYYSTQIDEMPMNVADLIQIIQSLDPSFTLALRISAFQDD
>Poteriospumella malhemensis_mph1_179 19691|11080|strand:-1(125...455) (evalue:2.846788333333333e-05)
HGDLDQRERESILAEFRSGSSRVLITTDLLARGIDVQQVSLVINYDMPSNRESYIHRIGRSGRFGRKGVAINFIVKADVKYMRDIEQFYDTQIEEMPANVADLLQARGR
>Poteriospumella malhemensis_mph1_180 1624|1952|strand:1(1...354) (evalue:3.30696e-05)
TNDFIRNKHFLIYSFGCIVSALQKLHKHQIIYRAIQPESIYINAKGRLVLMDYRFCKLGVYGSNKTFTICGASNYLAPEQISQTGHSYPVDFWGMGVLLYELAVGVLPFSSETELAT
>Poteriospumella malhemensis_mph1_181 28741|14925|strand:1(0...1236) (evalue:3.40053e-05)
QRFIPLLLSVIVFRPQTQVIMATATLTKAVKSLLSDVEGNKFDIEFSDPENKTPKKLSPRATLEMKIIEVDGVHRTLPHVKHIFEETKGMDKLIVLKSLLERSSNKVQDGGMGRTLIFCNTISSCRAVEYAVNEYNTALAYHGDMPSDERSNNLLKFRNGEVNILIGTDIAARGLDIPEIDHVILFDFPMNSVDYIHRAGRCGRAGRKGTVTSIVTKRDQILAGAIQAATEKGLPIDSLSASKKDYKPEGKLSHILRKARATKTSSTAPLKKTSSSVGVPTETRPAKKKEERITPLVIRSRRLEFKKKQQELVKENYKFMKNTVAKGRRGRITKKNPVLVPQKLKSRLSRPKKGELEGGRSSEGREGSKGSRGGSRPSARGGARQGRPSTMSKRRQNLYFMILNTLNCFADV
>Poteriospumella malhemensis_mph1_182 28719|14922|strand:1(2...1529) (evalue:3.5072787166666673e-05)
KELSHHYKVSSAAVMGGETYSLQRKSLDRLVDIVVASPGRLLQHKEKGNLFLSQVNYIVIDEVDTMLTQGFGSDIRAILRSTMLRKDIFRPQTQVIMATATLTKAVKSLLSDVEGNKFDIEFSDPENKTPKKLSPRATLEMKIIEVDGVHRTLPHVKHIFEETKGMDKLIVLKSLLERSSNKVQDGGMGRTLIFCNTISSCRAVEYAVNEYNTALAYHGDMPSDERSNNLLKFRNGEVNILIGTDIAARGLDIPKISSVIHYDIARTPQVYVHRSGRTARANQSGKTISFVTPDEFEFHQLITEYVTGKKKALNVKGYNNSSNSSTGVSSIIQNYKVEPNVLPYLRDRVQLAKKIFTLSFVLSHELKEKHWLEDQAEKTDLPIDDYLLDDMYEEDRKSSKNNKKEATPETNQQEKGKGKKEKGGKMVVEGAKHNKQKKELQALRKELQGLLETPIPSISRLNNPAIRSNKASSQSNDWRKRKVGFFVYTPPVQSSSGRQTWRNCNLKH
>Poteriospumella malhemensis_mph1_183 28748|14926|strand:1(0...1011) (evalue:3.6481906e-05)
EDKDIYTYYYLLNNEGRTLIFVNSIKTARRLDGLLRALQFHCRTIHGDLPQRQRLKALETFQSSPRGILVATDIAARGLDIPKISSVIHYDIARTPQVYVHRSGRTARANQSGKTISFVTPDEFEFHQLITEYVTGKKKALNVKGYNNSSNSSTGVSSIIQNYKVEPNVLPYLRDRVQLAKKIFTLSFVLSHELKEKHWLEDQAEKTDLPIDDYLLDDMYEEDRKSSKNNKKEATPETNQQEKGKGKKEKGGKMVVEGAKHNKQKKELQALRKELQGLLETPIPSISRLNNPAIRSNKASSQSNDWRKRKVGFFVYTPPVQSSSGRQTWRNCNLKH
>Poteriospumella malhemensis_mph1_184 23334|12920|strand:-1(-2...313) (evalue:3.72399776e-05)
QYSCTMIYGSMDQELRHQNLKAFRKGDISFLIVTDVAARGIDVPLLNNVINFHFTASPKLFVHRCGRAARQGRIGFAFSFIEPDEFAYLMDVHQFLNKSIDSGY
>Poteriospumella malhemensis_mph1_185 28728|14923|strand:1(2...1466) (evalue:3.857808333333333e-05)
KELSHHYKVSSAAVMGGETYSLQRKSLDRLVDIVVASPGRLLQHKEKGNLFLSQVNYIVIDEVDTMLTQGFGSDIRAILRSTMLRKDIFRPQTQVIMATATLTKAVKSLLSDVEGNKFDIEFSDPENKTPKKLSPRATLEMKIIEVDGVHRTLPHVKHIFEETKGMDKLIVLKSLLERSSNKVQDGGMGRTLIFCNTISSCRAVEYAVNEYNTALAYHGDMPSDERSNNLLKFRNGEVNILIGTDIAARGLDIPEIDHVILFDFPMNSVDYIHRAGRCGRAGRKGTVTSIVTKRDQILAGAIQAATEKGLPIDSLSASKKDYKPEGKLSHILRKARATKTSSTAPLKKTSSSVGVPTETRPAKKKEERITPLVIRSRRLEFKKKQQELVKENYKFMKNTVAKGRRGRITKKNPVLVPQKLKSRLSRPKKGELEGGRSSEGREGSKGSRGGSRPSARGGARQGRPSTMSKRRQNLYFMILNTLNCFADV
>Poteriospumella malhemensis_mph1_186 24951|13424|strand:-1(1446...3360) (evalue:4.13639584e-05)
HRFELSQLNEELTPLKIAIMEAELRKDKKSKKKVKKHAEETEAEPEIQQDRISEEVAEVEQEEEQPVVDHKEKKIKKKKVTEESVDNVKSDDVQVDEEDNHQESSDNTENTPTPSAATIFSKEPFENLPVSEKIKKALKTMGFTIMTEIQSKSIPECLAGSDLVGAAKTGSGKTLAFLIPIVELLNRIQFTRKQGTGAIVISPTRELSLQIYGVLRDLIEFAECPQTHGLIMGGANRKAEAEKLIKGVNILVSTPGRLLDHLANTAGFVYQRLQMLVIDEADRILDQGFEEDMHQIIKLLPSNDRQTILFSATQTRKVEDLARLSMKPNPVYTGVHDDARVATVEGLQQGYVVCPAEKRFMLLYSFLKKNKNKKIMVFFSSCNSVKFHAELLNYIDIEVLDIHGNQKQQKRTTTFFTFCKQATGILLCTDVAARGLDIPAVDWIIQYDPPDDPKEYIHRVGRTARGTNTQGRALLFLLPEELNFLKYLKQSKVNLQEYEFPAHKIANINSQLLMLVEKNYYLHRSAKDAYRSYLLAYASHSHKDIFNVHEIDLQGLGQAFGFSVPPRVDLNFSPRGDRAVTRKNKKRSFGDVEQMSDDRINKKRQFAASGHAFSADNPYGKRAEGDKRQFSRQFEQL
>Poteriospumella malhemensis_mph1_187 120516|34910|strand:1(1...2047) (evalue:4.4525100478029e-05)
LLTDRTDNADVKLVDFGFATEAKTLSLTDQCGTPAYVAPEILSSQPYGKPVDMWSFGVILYILLVGYPPFFDNDQQVLFRKIMKGSFEFHTAHWRHISFAAKNLISGLLTVNPLKRFTVDDALAHEWLQVGSNELAQKQLNDSLVQLKKFQAAKKFKTGIKAVMAAGRLKRALSSELASSALTPTSANAASKLPYTFNARYSLTGKVLGEGGYAIVKLGVNNITKDEVAIKVFTNNKMSASQVKGLKDEVEIMKQLVHPNIVKFYDFFEELEKSYVIMEKINGGELFDRIKIDCGTREETAKIYLKQLLQGVKHCHDQGVCHRDLKPENLLLQDDGANGTILKIADFGFSAYFDQYNETVNGDGRNIAANAFHSPVQQSKEEPLRVLKSIVGSPFYVAPEVMQSSGYDGTKVDVWSLGVILYAMLAGNLPFGQDLSTCKRFKHFCKWVKEQTAKGVKFWDDPNIEYPPWLFPARFSAAAKGLIVAMLHPDPALRITVEEAMSHPLCGLGSGLSSSPNSNADANNANRTPLENKFNALLQQNQQNTSAANDQSVHMEIVPEVPLKSSQTNSHTTDGYDDEAGVFKMEEDEDTAEEKEDRTNNNSPAIDKAKEQSELGKMLVESETTLTSSGRLSGSLKPLPIAPPSYLSSHPVRDLIVTSPEDADDDDTHSPAAALHGQQGVQ
>Poteriospumella malhemensis_mph1_188 51267|21918|strand:1(2...417) (evalue:4.55068e-05)
KRHYDEKSAREIANTLLSTIQYIHEQGFVHRDLRPDHLYLTSDGYNATIKLIDFTYTISLHTLQERPDLAYEDISSSSSFKAPFTSPEMIQYQPYDQRTDVWSFGVIISFLLVGQAPPSSLASPFGLPQCQSLSNQAK
>Poteriospumella malhemensis_mph1_189 125453|35722|strand:1(0...2598) (evalue:5.02784e-05)
ILILDYLDPKTGNVIAKLLDFGLSKNAGAGSEAKTFVGTPCYLAPEVEYTSKGLGGTYGLAADCWSLGAVLYVMLVARFPEFEADINGKVVVKLAPALWQNVSSEAKELIRSLMNTNPNARMTMFGALQHPWLGKYRIDEKELMAIYSRNNQLNHELQKEADLEAEQEATMNVEQSQPEITAAGTVIRHHAMVVRQNHDPTSRPVTANNPDNNTNSNNNNTNQQGFGPESLKLAPLLHLQRSIASCFEEAHAEYHEFPEVASQIRRGAVLCRHQLVESTKMLRKVEQTAKEVLEMFPDLELAVEEDEPKLAAEFFNIVKGWVIELREQVTSTQKINKASMNQIQRVVEQSTLNLKESVERHKQQQQAQAIALNNNIPTALLAKQLVENLLQKIRATAPTNAQGQIDLSNVQLDANSVLELFMSLFNSPSPTSNQLPPAHAMTHVLLENGSSTSASSVGYSPPQTEHRQSNVNNPNSQSQKDFMDIDGDESLMTIDHMKPHQTTGSSKGGAEGAYSSRILDIDEDSMSLPPPAYPVGTASTTTTVGSAIPPPPPSISSPSVKEPPLVVDTDLMANDDAISNLTESNSIATQQQQLTVAQANKNEVAVRSPRTSSTRLSEALHKLRQVDVILEQLGIFWANTEVVLDLLTKKGQHVEQFIGFSSKPRLMARFRERMEEYKRFWEGIRLMCANYVAGIHSTNEQQKMYGFLEESSSLSSAKGDSLDSLLGSGGGVSSLPSTASMFLGLDGSLNSTFDPTIDEFKALKVKPQEALIDQMLSQLLLSNFFLVSQSNPHKSLDLFFFCRFFFSSLSLSFFLFCCLVFFLFLFFVVVNLIQSYLILSYLIALVVLVILVLLQFFCCFSCFKQ
>Poteriospumella malhemensis_mph1_190 125502|35725|strand:1(0...2598) (evalue:5.02784e-05)
ILILDYLDPKTGNVIAKLLDFGLSKNAGAGSEAKTFVGTPCYLAPEVEYTSKGLGGTYGLAADCWSLGAVLYVMLVARFPEFEADINGKVVVKLAPALWQNVSSEAKELIRSLMNTNPNARMTMFGALQHPWLGKYRIDEKELMAIYSRNNQLNHELQKEADLEAEQEATMNVEQSQPEITAAGTVIRHHAMVVRQNHDPTSRPVTANNPDNNTNSNNNNTNQQGFGPESLKLAPLLHLQRSIASCFEEAHAEYHEFPEVASQIRRGAVLCRHQLVESTKMLRKVEQTAKEVLEMFPDLELAVEEDEPKLAAEFFNIVKGWVIELREQVTSTQKINKASMNQIQRVVEQSTLNLKESVERHKQQQQAQAIALNNNIPTALLAKQLVENLLQKIRATAPTNAQGQIDLSNVQLDANSVLELFMSLFNSPSPTSNQLPPAHAMTHVLLENGSSTSASSVGYSPPQTEHRQSNVNNPNSQSQKDFMDIDGDESLMTIDHMKPHQTTGSSKGGAEGAYSSRILDIDEDSMSLPPPAYPVGTASTTTTVGSAIPPPPPSISSPSVKEPPLVVDTDLMANDDAISNLTESNSIATQQQQLTVAQANKNEVAVRSPRTSSTRLSEALHKLRQVDVILEQLGIFWANTEVVLDLLTKKGQHVEQFIGFSSKPRLMARFRERMEEYKRFWEGIRLMCANYVAGIHSTNEQQKMYGFLEESSSLSSAKGDSLDSLLGSGGGVSSLPSTASMFLGLDGSLNSTFDPTIDEFKALKVKPQEALIDQMLSQLLLSNFFLVSQSNPHKSLDLFFFCRFFFSSLSLSFFLFCCLVFFLFLFFVVVNLIQSYLILSYLIALVVLVILVLLQFFCCFSCFKQ
>Poteriospumella malhemensis_mph1_191 34855|17258|strand:-1(122...2249) (evalue:5.1974131400000006e-05)
RRMNEKPVFLTKKQREELALRNLEEKRQEEEKKRAEAKLAYERFVTGKTLEEKRLAEKLKQEEEEREKERRRKEENIDAAEHDHELKMIREHYLGGDQPTRRITKPSEKFTRIFQFEWKATDDTGKDDLNPLYNKRMKINALFGRGYIAGVDQKEQRKESNFLLSLGEKRLLEARSHEENDKNLTEEEKKAMAAARANALEEFRKRTLADLYSKDDLFEDGGRHWSQKKLNEMNERDWRIFREDFDIRIQGGRATLPIRYWQESHIPEPLLRAIENAGYENPSPIQRQAIPIGLANKDIIGIAETGSGKTCAFLVPLIAYLLKLPPEYSQRCHEQGPLAVVLAPTRELAEQIEKECIKLAQFTSLRTACIIGGQNTSPEEQGLKLRSGIEVVIGTPGRMLDCLRNNHLVLNQCNYVVLDEADRMIDMGFDEQVMEILDAMGGLLKSEDEELAELQLQSLQSNSTNIHNNQNSNQILYRVTAMFSATMAPEVELIAKKYLRHPVIVRIGDEETGKNKRIEQKVYFITENQKKGKLIEELKKLDQNDKVIIFVNTKKAGDTLVWQLENAQFKAGLLHGGKSQDQREEALEMFRKGEYQVLVATDVAARGLDIPDVSHVFNFDVPPKIQPYCHRIGRTGRAGKFGIAISFLTETDTEIMYELKSYLENTGAEIPPQLLHHPAAQAPAGTRDDKGRLVGSKKESVQYVNQEH
>Poteriospumella malhemensis_mph1_192 125430|35720|strand:1(0...2774) (evalue:5.42501e-05)
ILILDYLDPKTGNVIAKLLDFGLSKNAGAGSEAKTFVGTPCYLAPEVEYTSKGLGGTYGLAADCWSLGAVLYVMLVARFPEFEADINGKVVVKLAPALWQNVSSEAKELIRSLMNTNPNARMTMFGALQHPWLGKYRIDEKELMAIYSRNNQLNHELQKEADLEAEQEATMNVEQSQPEITAAGTVIRHHAMVVRQNHDPTSRPVTANNPDNNTNSNNNNTNQQGFGPESLKLAPLLHLQRSIASCFEEAHAEYHEFPEVASQIRRGAVLCRHQLVESTKMLRKVEQTAKEVLEMFPDLELAVEEDEPKLAAEFFNIVKGWVIELREQVTSTQKINKASMNQIQRVVEQSTLNLKESVERHKQQQQAQAIALNNNIPTALLAKQLVENLLQKIRATAPTNAQGQIDLSNVQLDANSVLELFMSLFNSPSPTSNQLPPAHAMTHVLLENGSSTSASSVGYSPPQTEHRQSNVNNPNSQSQKDFMDIDGDESLMTIDHMKPHQTTGSSKGGAERAYSSRILDIDEDSMSLPPPAYPVGTASTTTTVGSAIPPPPPSISSPSVKEPPLVVDTDLMANDDAISNLTESNSIATQQQQLTVAQANKNEVAVRSPRTSSTRLSEALHKLRQVDVILEQLGIFWANTEVVLDLLTKKGQHVEQFIGFSSKPRLMARFRERMEEYKRFWEGIRLMCANYVAGIHSTNEQQKMYGFLEESSSLSSAKGDSLDSLLGSGGGVSSLPSTASMFLGLDGSLNSTFDPTIDEFKALKVKPQEALIDQMLSQLLLSNFFLVSQSNPHKSLDLFFFCRFFFSSLSLSFFLFCCLVFFLFLFFVVVNLIISYLIISYRILCYYTSFVVSPLSNNDIIPAKAPPFFASGAVVVVVAAGVVVLLAGGGRLNNWRLRRFSNKTRGQASPSYMGSQSKLLHLWQ
>Poteriospumella malhemensis_mph1_193 7480|4620|strand:1(1...481) (evalue:5.82469e-05)
ILMEKRVLLKLDHPGIVQLYSTFQDAGTLYYMMEYLGGSDLWTHLHLEVKNEKKIHENDSKKASKLKKPAPSDDLNFEEQDGKEKDSRLSSQIGLHWSQIQFYFSEIISVIEYMHKKGIVHRDIKPENMIINSSGHLKFIDYGTAKDLIETNLNGQEFV
>Poteriospumella malhemensis_mph1_194 125441|35721|strand:1(0...2607) (evalue:6.50263e-05)
ILILDYLDPKTGNVIAKLLDFGLSKNAGAGSEAKTFVGTPCYLAPEVEYTSKGLGGTYGLAADCWSLGAVLYVMLVARFPEFEADINGKVVVKLAPALWQNVSSEAKELIRSLMNTNPNARMTMFGALQHPWLGKYRIDEKELMAIYSRNNQLNHELQKEADLEAEQEATMNVEQSQPEITAAGTVIRHHAMVVRQNHDPTSRPVTANNPDNNTNSNNNNTNQQGFGPESLKLAPLLHLQRSIASCFEEAHAEYHEFPEVASQIRRGAVLCRHQLVESTKMLRKVEQTAKEVLEMFPDLELAVEEDEPKLAAEFFNIVKGWVIELREQVTSTQKINKASMNQIQRVVEQSTLNLKESVERHKQQQQAQAIALNNNIPTALLAKQLVENLLQKIRATAPTNAQGQIDLSNVQLDANSVLELFMSLFNSPSPTSNQLPPAHAMTHVLLENGSSTSASSVGYSPPQTEHRQSNVNNPNSQSQKDFMDIDGDESLMTIDHMKPHQTTGSSKGGAERAYSSRILDIDEDSMSLPPPAYPVGTASTTTTVGSAIPPPPPSISSPSVKEPPLVVDTDLMANDDAISNLTESNSIATQQQQLTVAQANKNEVAVRSPRTSSTRLSEALHKLRQVDVILEQLGIFWANTEVVLDLLTKKGQHVEQFIGFSSKPRLMARFRERMEEYKRFWEGIRLMCANYVAGIHSTNEQQKMYGFLEESSSLSSAKGDSLDSLLGSGGGVSSLPSTASMFLGLDGSLNSTFDPTIDEFKALKVKPQEASMRLLCFIYLYQQIKCYHSYYLHLLSCIIVKSSQIPRPILLLPLLLFFFVFVILSFLLFSFFFVFVLCCCKFNHIISYHILSYLMLLYFFCCISSFKQ
>Poteriospumella malhemensis_mph1_195 25784|13717|strand:1(0...760) (evalue:6.61298e-05)
DIWSVGCIIIELLTGKPPYFDLQPAAAIFKIVTDEYPPFPEGISQALRDFLFNCFRKEPIMRSSAAKLLEHPWLHNSSTNSNLERHSTMLLGNSRSLASREGANVNEADGMLNAIRMFQREVSPNLAHSTPSDEKNPLTTSEGIAMREIKVDQTSNSLELSHDDGTGKKRDGKSELAPADTNLMSPTLRDLATPKFERETSSTRNTQGVAAIGKGNEEAKDIPVENLVNRGLHRNTSDNTLIKRILSSDITGP
>Poteriospumella malhemensis_mph1_196 125486|35724|strand:1(0...2688) (evalue:6.66506e-05)
ILILDYLDPKTGNVIAKLLDFGLSKNAGAGSEAKTFVGTPCYLAPEVEYTSKGLGGTYGLAADCWSLGAVLYVMLVARFPEFEADINGKVVVKLAPALWQNVSSEAKELIRSLMNTNPNARMTMFGALQHPWLGKYRIDEKELMAIYSRNNQLNHELQKEADLEAEQEATMNVEQSQPEITAAGTVIRHHAMVVRQNHDPTSRPVTANNPDNNTNSNNNNTNQQGFGPESLKLAPLLHLQRSIASCFEEAHAEYHEFPEVASQIRRGAVLCRHQLVESTKMLRKVEQTAKEVLEMFPDLELAVEEDEPKLAAEFFNIVKGWVIELREQVTSTQKINKASMNQIQRVVEQSTLNLKESVERHKQQQQAQAIALNNNIPTALLAKQLVENLLQKIRATAPTNAQGQIDLSNVQLDANSVLELFMSLFNSPSPTSNQLPPAHAMTHVLLENGSSTSASSVGYSPPQTEHRQSNVNNPNSQSQKDFMDIDGDESLMTIDHMKPHQTTGSSKGGAEGAYSSRILDIDEDSMSLPPPAYPVGTASTTTTVGSAIPPPPPSISSPSVKEPPLVVDTDLMANDDAISNLTESNSIATQQQQLTVAQANKNEVAVRSPRTSSTRLSEALHKLRQVDVILEQLGIFWANTEVVLDLLTKKGQHVEQFIGFSSKPRLMARFRERMEEYKRFWEGIRLMCANYVAGIHSTNEQQKMYGFLEESSSLSSAKGDSLDSLLGSGGGVSSLPSTASMFLGLDGSLNSTFDPTIDEFKALKVKPQEASMRLLCFIYLYQQIKCYHSYYLHLLSCIIVKSSQIPRPILLLPLLLFFFVFVILSFLLFSFFFVFVLCCCKFNLIISYLILSYSTGRIGYFSAIIVLLLLLLFQTMIQYLQKVQQSQDSSLLVVD
>Poteriospumella malhemensis_mph1_197 125470|35723|strand:1(0...2688) (evalue:6.66506e-05)
ILILDYLDPKTGNVIAKLLDFGLSKNAGAGSEAKTFVGTPCYLAPEVEYTSKGLGGTYGLAADCWSLGAVLYVMLVARFPEFEADINGKVVVKLAPALWQNVSSEAKELIRSLMNTNPNARMTMFGALQHPWLGKYRIDEKELMAIYSRNNQLNHELQKEADLEAEQEATMNVEQSQPEITAAGTVIRHHAMVVRQNHDPTSRPVTANNPDNNTNSNNNNTNQQGFGPESLKLAPLLHLQRSIASCFEEAHAEYHEFPEVASQIRRGAVLCRHQLVESTKMLRKVEQTAKEVLEMFPDLELAVEEDEPKLAAEFFNIVKGWVIELREQVTSTQKINKASMNQIQRVVEQSTLNLKESVERHKQQQQAQAIALNNNIPTALLAKQLVENLLQKIRATAPTNAQGQIDLSNVQLDANSVLELFMSLFNSPSPTSNQLPPAHAMTHVLLENGSSTSASSVGYSPPQTEHRQSNVNNPNSQSQKDFMDIDGDESLMTIDHMKPHQTTGSSKGGAEGAYSSRILDIDEDSMSLPPPAYPVGTASTTTTVGSAIPPPPPSISSPSVKEPPLVVDTDLMANDDAISNLTESNSIATQQQQLTVAQANKNEVAVRSPRTSSTRLSEALHKLRQVDVILEQLGIFWANTEVVLDLLTKKGQHVEQFIGFSSKPRLMARFRERMEEYKRFWEGIRLMCANYVAGIHSTNEQQKMYGFLEESSSLSSAKGDSLDSLLGSGGGVSSLPSTASMFLGLDGSLNSTFDPTIDEFKALKVKPQEASMRLLCFIYLYQQIKCYHSYYLHLLSCIIVKSSQIPRPILLLPLLLFFFVFVILSFLLFSFFFVFVLCCCKFNLIISYLILSYSTGRIGYFSAIIVLLLLLLFQTMIQYLQKVQQSQDSSLLVVD
>Poteriospumella malhemensis_mph1_198 120508|34909|strand:1(1...1750) (evalue:6.671400000149118e-05)
LLTDRTDNADVKLVDFGFATEAKTLSLTDQCGTPAYVAPEILSSQPYGKPVDMWSFGVILYILLVGYPPFFDNDQQVLFRKIMKGSFEFHTAHWRHISFAAKNLISGLLTVNPLKRFTVDDALAHEWLQVGSNELAQKQLNDSLVQLKKFQAAKKFKTGIKAVMAAGRLKRALSSELASSALTPTSANAASKLPYTFNARYSLTGKVLGEGGYAIVKLGVNNITKDEVAIKVFANNKMSASQVKGLKDEVEIMKQLVHPNIVKFYDFFEELEKSYVIMEKINGGELFDRIIRKQHYNENEAQQLARILLNAIKHMHDRNIVHRDLKPENLLMTSDSSDADIKVVDFGFAALVNGYSLDKYCGTPGYMAPEIIRRQLYGKPVDMWAFGVILYILLGGYPPFYDKNDTLLAQKICRGRFEFHPDCWNQVSNDAKDLIAHLLIVNADARYTVEDALRHRWLQEDEMILQERQLSRSLTELRKFQARRKFRAGLRAVHAVTRVKLLTEKSRSVDLMDIAGNSFEFQFRPSAAVNPYEEEFAMDVDDYATPPPVPQLDHPPLPPAGHYQAQQHIFLCHSLSIFLDFM
>Poteriospumella malhemensis_mph1_199 50028|21600|strand:-1(-2...376) (evalue:7.09742e-05)
KFTGVFGKDCPMFRLHGKVPQSIRKLVYKEFAKASKGILFCTDVAARGLDLPKVDYILQYDPPCETSDYIHRIGRTARCGLAGSALLFLLPSEQIYLNLLSSHGLLLSSLSLQSMFSEISKEIPN
>Poteriospumella malhemensis_mph1_200 7350|4576|strand:1(19...1534) (evalue:7.224e-05)
KMSGFVNLGLQAPLCQSIETVGWVDPTRIQSEVIPSALLKRDIVGLAETGSGKTGAFAIPIISFLLENPSRFYAIVVAPTRELAIQICEVFEALGTSLGLVTACLVGGISMVDQAIQLAKGPHVLIGTPGRIVDHLQNTKGFSLRNTRVVVFDEADRLLSLDFEKEVNYILSVTSNRTQTFLFSATMTKKVHQLQRSFLQNPVEISVNEHFQTPKGLVQQYVFIPAKWKDCYLSYITQSMAGQSIIIFTSTCLSTLRLTYLLESLGQVAVSLHGQMTQVRRINAINRFRAGTAKILVATDVASRGLDIPDVDVVLNYDLPLNGKIYVHRVGRTARNGKAGRSVSFVTQYDIEAFQSLETLLGTKLPEFPVEESAALLLLEAVESAQRYAAQKCKEFSEGSQKDRRKHKRSEASDDQTTKRQRKKQRNENGRSSFSLKVPQISFLNKQQQIGGKVCFKINNYSLSRYLSNGGNSGARFFRTRIALINLPNLVVESLKSPPSKSCQ
>Poteriospumella malhemensis_mph1_201 94578|30756|strand:1(1167...2286) (evalue:7.29362e-05)
FWIKHKVQIKSYFVRFLWLTRQITRLPLPLYVTYFYHLQGFFAPEMISQGSYYGDKADVWSVGCILLELVLGHERFCDIWMVGYDYDVLQNKEQFTATLHETVEQLPDMLNFSDDLNDFIMRFLELKPSKRPTIRNLAIHPWLQGIMDDAITAGSLAARINGSDGRPWSPPTISPSNSFSLDSQDVSFRADGSSFKDVVVAPDVLKAAYNNLSEKERRQMEEYILQRKNGENVMKLPPIMPATPNIGHAKKILRKGNELASRSYGPTPENQQFFVQDVHTPQPMTPIQHGFQSPNNRSPLPSVSEYNEEEARTLHNSMNLSSSSYSPRNAHTPTPNPKLQLSFSESQLKQEYNANNKQISEKEKDEEGKEKN
>Poteriospumella malhemensis_mph1_202 39569|18621|strand:-1(19...931) (evalue:7.60309e-05)
SCGSPNYAAPEVISGNLYAGPEVDVWSCGVILYALLCGTLPFDDESIPNLFKKIKSGMYSLPSHLSQSSRELILRMLVVDPIKRITIAEVRQHPWYQHKLPAYLTLPPALIEMQERYLDPEIVDKVCQLPNRGVTPDIVTEAVLNAGKGGQKIPGKHELKVAYELLLDEKRHKKRIEDVILAFQDASTTPPGSSPRLSGLSMTPSNTFRTEYSSKEGGQAFGGPAGRPPATHVDNRDLSSRRRRWYLGIQSKKDPAHVMNEVYKAMQALKCIWYQVNNYRVLCLWRYTSGIVPKPHQFSDALV
>Poteriospumella malhemensis_mph1_203 39563|18620|strand:-1(-3...1578) (evalue:8.01068e-05)
SCGSPNYAAPEVISGNLYAGPEVDVWSCGVILYALLCGTLPFDDESIPNLFKKIKSGMYSLPSHLSQSSRELILRMLVVDPIKRITIAEVRQHPWYQHKLPAYLTLPPALIEMQERYLDPEIVDKVCQLPNRGVTPDIVTEAVLNAGKGGQKIPGKHELKVAYELLLDEKRHKKRIEDVILAFQDASTTPPGSSPRLSGLSMTPSNTFRTEYSSKEGGQAFGGPAGRPPATHVDNRDLSSRRRRWYLGIQSKKDPAHVMNEVYKAMQALKCIWYQVNNYRVLCLWRYTSGIVPKPHQFSDALASIQSDFDNKKRSEMTWSSTPSHHSQHPSKMQTDDLVLMEEMVQPMILEDNTDEEMPLNDHDHDNDIDLDADMGEGEARKKRSKASNDVATHSRLLDSHIKIALSLYKVQQNIYLLDFQRIEGDAFGFMKLCAFIITELKNLSAASRSNATAAAAAAALQQQQMMPPQIQQPNRAQESIAQALMHPISFTCRQILIYCHIQQRVYVSCNVRRSHHILTHMNTRK
>Poteriospumella malhemensis_mph1_204 55494|22889|strand:-1(121...1489) (evalue:8.360446e-05)
KKIIRDSPFFSHNSCVCTRRARVIHSMCYSDLTRLPDLYSILPILLPMLNSRPYIPSSYSFTFCYQLFPSLICIQPYLKYGDGPIVLVLAPTRELALQIKQECDKFGASSQIKNTVVYGGVPKHTQVRDLRNGVEIVIATPGRLIDHLEAGATNLRRVTYLVLDEADRMLDMGFEPQIRKIVSQIRPDRQTLMWSATWPKDVQQLAHDFLVDPYQVHVGSLDLRANTMIEQIVEVVTDYEKYSRLVYYLNQYNASGGKMLVFVETKRGCDALTRSLSQQGIRAKGIHGDKTQYERDQTLLEFRNGSAPILVATDVAARGLDVKDVQLVVNFDMPNNIEDYIHRIGRTGRAGATGVAVSFFTEKHARLAKELIGILRDAKQNIPKELQSLAPAHGGGGASRYAPAGRYGARAQLKSLSFKEQFDSFFRLLSVIMTFSEYQQFIVKCLTEEQYHNFD
>Poteriospumella malhemensis_mph1_205 55477|22887|strand:-1(231...2694) (evalue:8.963796666666667e-05)
LKKNSARMFRVPVKQFYQRVRISLGLPSSSSIKFFHSSIPALRWQGEDGGRSRGGNFRSGGRDTFRSGGGNSRSGGRGFDGRRGIPREYQPDVDDLSFSKVVKIDPDFKLAVAEMNFTPATKKALEGKGIQHLTPVQSQSFEPVLAGEDIVARSRTGTGKTLAFGIPIIEQISHKKITKRDRTNSPLVLVIEPTRELALQVSDELSIVARPNNLKVTPVFGGSSFEAQQDHFRRGVDIVVATPGRLIDHINQGTINLSQVTNVVLDEGDLMLEMGFQNDVETILNSVREKRDGDNSEDTPTKKDSQLQLLLFSATMPSWICSLTERLMARPTFLDAVQEGETRLATTITHYSVLLPDSMNRFAAVLSYIEDIVLTRGQAGQTIVFTNTKDEANQLAESNCFGHLTAAVLHGDVAQSSRQQTLRSFREKKIDVLVATDVAARGLDISGVELVVHISPPRDADSYVHRSGRTGRAGRAGTSLLFYTSQEQHLLKTLQKELTFTFTRVGPPTPDEITDASAQVSINKLQRVEGDTAEYFLPHAQRLLEQVVVQGKILTENTNLDDEDLQVEQRRSAQEALEDLVARCLATISHRSTVTSRSMITGREGFLTLKFLGNFSNSGEASGRISDFLSKTLKLDQFRESNRIVRSTKAKNFNENGDVEEEMFLADFPQETAKLILNKAKEIDGNSKIQVSLLKTFPDHIHVDTRDDYSRSNDRFNRDRRFGDDRNNRSFDRDRSFNRRDNRDSGRDRYASRDSSRRSHRYQQSQLVRVQKTCIHLKKDKNEKKKLSTYIKSIGLNINNNLPTNTFVHFGRNHGFMMRK
>Poteriospumella malhemensis_mph1_206 113449|33736|strand:1(1...1243) (evalue:9.00972e-05)
GGQTGIETEHSTIAGTTIYMAPEVMQAGSHLDENNNIDLEDNDGENNNNQEKKAIKYGRKADIWSFGMTLCELANGESPYKNGAAAIYAVCISKQLPRFPAIFSAEAHDFLSRCLLYDVKQRADANELQQHIFMSPRSLEEVRAQTAASLSTTSHQNPMASSVQLAPDSEQFQFSTAMSSSGKLGGPSDPFFVSSDSTKLRQTNTKRRSMRDESKYADDDHDDRISFHGNGVDDSSQFFTCFQQDRPVSMKYKSEDNGEARQTPRLTPRLMNHYASAPTLSTPRQQLHTDNDDDEGKEGGDESRTATIVKDYLVLSANYSRVQENEGSRLNSSRRMTPRQESKKMMDEEEEEVYEDDYEVQTEKLVFLCHCQWCCYCYGLYCIECFNLFSFFFVRMQVVCRQSLYYHIISQRF
>Poteriospumella malhemensis_mph1_207 72256|26469|strand:1(1...1913) (evalue:9.416590000000001e-05)
KLLAEEYQNQSQWVVMQNDSKYVPPALRRAGPPSSEFKVREETQHSGDLAREFPTNTGYSTNQRWKDDRAQSEYRGGRNSTKFNNYGGRDYGQRDSYGYASRVNELGFHGDMRPNPRIEDELFFKNESQSAGINFDNYDNIPVEVSAGCPDPYNDFTPETIGDQLIKNLALMKFTKPTPVQKYSIPIGISGGDMMACAQTGSGKTAGFLFPLIAKMLRTGAMNPPEGRRGKGAYITALVLAPTRELAVQIFEEAQKFCYCTGIRPVVVYGGANIQLQQRELDAGADILVATPGRLVDLIERGRVRLDIVQFLVLDEADRMLDMGFEPQIRRIVQEEGMPVERQTFMFSATFPVEIQRLAGDFMRNYVFIAVGRVGAASKDVTQRIEWVEQQDKVQFVVDFLTRVPEGLVLIFVETKRGADNLEEVLVRYGFPASSIHGDKSQREREEALKLFKSARTPILVATDVAARGLDIPNVTQVINFDMPSNIDDYVHRIGRTGRVGNIGHALSLMNEKNRNIAKDLTEVLVENQQEIPSFLERMVGSGLQNRYGGRGGGRGRGGHFRFGARDFRREGDSVRGFATSTDSRQSKPRAQYSRPPYHGNDRTGGYEQSYDNYADNSAWQVVVFIWQLQFCLIRCK
>Poteriospumella malhemensis_mph1_208 55463|22886|strand:-1(121...1144) (evalue:0.0001049728)
NRYCYSWPLDRPFGSRCYKFTTCDLSCLGRGRSNVTSFVFSMIFYIFSHLLFSRLDMGFEPQIRKIVSQIRPDRQTLMWSATWPKDVQQLAHDFLVDPYQVHVGSLDLRANTMIEQIVEVVTDYEKYSRLVYYLNQYNASGGKMLVFVETKRGCDALTRSLSQQGIRAKGIHGDKTQYERDQTLLEFRNGSAPILVATDVAARGLDVKDVQLVVNFDMPNNIEDYIHRIGRTGRAGATGVAVSFFTEKHARLAKELIGILRDAKQNIPKELQSLAPAHGGGGASRYAPAGRYGARAQLKSLSFKEQFDSFFRLLSVIMTFSEYQQFIVKCLTEEQYHNFD
>Poteriospumella malhemensis_mph1_209 55484|22888|strand:-1(121...1144) (evalue:0.0001049728)
NRYCYSWPLDRPFGSRCYKFTTCDLSCLGRGRSNVTSFVFSMIFYIFSHLLFSRLDMGFEPQIRKIVSQIRPDRQTLMWSATWPKDVQQLAHDFLVDPYQVHVGSLDLRANTMIEQIVEVVTDYEKYSRLVYYLNQYNASGGKMLVFVETKRGCDALTRSLSQQGIRAKGIHGDKTQYERDQTLLEFRNGSAPILVATDVAARGLDVKDVQLVVNFDMPNNIEDYIHRIGRTGRAGATGVAVSFFTEKHARLAKELIGILRDAKQNIPKELQSLAPAHGGGGASRYAPAGRYGARAQLKSLSFKEQFDSFFRLLSVIMTFSEYQQFIVKCLTEEQYHNFD
>Poteriospumella malhemensis_mph1_210 55504|22890|strand:-1(121...1951) (evalue:0.00011605979999999998)
KKNQYKSNQLPTLTLKNTMKRSLDYDSYSDRGSDRYDSKYRRTNESGGYVPSSSYSSYSSGGNNGSNKYGPPSSGYGSGGYSGRNDGYSNGGGYGGGSDRKFEGNSMGANLQNIKWDLAQLPVFEKNFYIEHPAVRSRTEEESEEWRRSKHITVIGRGIPKPVVTFDEASMPEYILKEVLKQGFEAPSPIQSQGWPMALLGRDMIGISATGSGKTLAFLLPAMIHINAQPYLKYGDGPIVLVLAPTRELALQIKQECDKFGASSQIKNTVVYGGVPKHTQVRDLRNGVEIVIATPGRLIDHLEAGATNLRRVTYLVLDEADRMLDMGFEPQIRKIVSQIRPDRQTLMWSATWPKDVQQLAHDFLVDPYQVHVGSLDLRANTMIEQIVEVVTDYEKYSRLVYYLNQYNASGGKMLVFVETKRGCDALTRSLSQQGIRAKGIHGDKTQYERDQTLLEFRNGSAPILVATDVAARGLDVKDVQLVVNFDMPNNIEDYIHRIGRTGRAGATGVAVSFFTEKHARLAKELIGILRDAKQNIPKELQSLAPAHGGGGASRYAPAGRYGARAQLKSLSFKEQFDSFFRLLSVIMTFSEYQQFIVKCLTEEQYHNFD
>Poteriospumella malhemensis_mph1_211 55512|22891|strand:-1(121...1858) (evalue:0.000156553875)
LKKNSARMFRVPVKQFYQRVRISLGLPSSSSIKFFHSSIPALRWQGEDGGRSRGGNFRSGGRDTFRSGGGNSRSGGRGFDGRRGIPREYQPDVDDLSFSKVVKIDPDFKLAVAEMNFTPATKKALEGKGIQHLTPVQSQSFEPVLAGEDIVARSRTGTGKTLAFGIPIIEQISHKKITKRDRTNSPLVLVIEPTRELALQVSDELSIVARPNNLKVTPVFGGSSFEAQQDHFRRGVDIVVATPGRLIDHINQGTINLSQVTNVVLDEGDLMLEMGFQNDVETILNSVREKRDGDNSEDTPTKKDSQLQLLLFSATMPSWICSLTERLMARPTFLDAVQEGETRLATTITHYSVLLPDSMNRFAAVLSYIEDIVLTRGQAGQTIVFTNTKDEANQLAESNCFGHLTAAVLHGDVAQSSRQQTLRSFREKKIDVLVATDVAARGLDVKDVQLVVNFDMPNNIEDYIHRIGRTGRAGATGVAVSFFTEKHARLAKELIGILRDAKQNIPKELQSLAPAHGGGGASRYAPAGRYGARAQLKSLSFKEQFDSFFRLLSVIMTFSEYQQFIVKCLTEEQYHNFD
>Poteriospumella malhemensis_mph1_212 68243|25750|strand:1(1...1417) (evalue:0.00015770175)
YEWVAIRLNYSKYYYSLQIIISLSKQTTLFTCQFQTMAEENSNNQPLDNTVQEDEITTNWDECTPTFDSMDLKEELLRGIYAYGFERPSAIQQRAIKPTLLGKDVIAQAHSGTGKTATFAIGILQSLDTNIKDCQALVLAPTRELAQQIVKVISSLGDFMSVKVHACVGGTAVRDDIRTLQEGVHVVVGTPGRVYDMINRRALKLDCVNLFVLDEADEMLSRGFKDQIYDVFKYMPENVQCAIFSATMPLDVLEVTQKFMRDPIRILVKKDELTLEGIKQFYIAIEREEWKFETLCDLYATLTITQAIIYCNTRRKVDWLTQKMQERDFTVSSMHGELDQRERDNIMREFRSGASRVLITTDLLARGIDVQQVSLVINYDMPPNRENYIHRIGRSGRFGRKGVSINFIIKSDVKYMRDIEQFYNTQIEEMPANVADLLQAGSVELARWLRLEDQGSLFWQRLDRSFFLQFH
>Poteriospumella malhemensis_mph1_213 95179|30859|strand:-1(33...1998) (evalue:0.000181596125)
KKTNERIRRTITTKRMDEPRRRKRDSNDEEEDKLAKFMKMVEEDNEKEDTDYIPVHEREERLRKEAMKAIGRLRESDVESENQAPTTHVKVESQNQKSLLEQAIEMRQQQSSLSQAEVKHQKQQYMEELLLKEANQVQTNALQSSEEIAGGVKYTESLKTSWTPPTYIRERDESVNQEIRKKWHILVEGDNCPPPIKSFEEMKFPSCLVEAMVKKGINRPTPIQVQGLPALLSGRDLVGIAFTGSGKTLTFSLPMIMFALEEEVNMPLRGREGPVGLILCPSRELARQTYEVVDYYCKALERGGYPEIRAVLCMGGESNREQVETGQRRGVHCIVATPGRLNDHLHQKRFNMDICKYFVLDEGDRMLDLGFDEEVHNIINNFKKQRQTVLFSATMPQKFQEFAKKTLIHPLVINVGRAGAANLDVIQEVEYVKKEAKIVYLLECLQKTAPPTIIFCEKKNDVDEILEYLLIKGVEAVSIHGGKDQSERNEAIQLYKDGKKDVLVATDIAAKGLDFPNIQHVINFDMPSEIENYVHRIGRTGRCGHTGIATTFINKDVNESILLDLKHLLMEAKQRVPPVLQALEDPEDEEPDADGVILCSFCGGPGHRITNCPKLDKDARRISSSKRDSLAKSSGGGEWQCFDCLQQQFIRTME
>Poteriospumella malhemensis_mph1_214 95169|30858|strand:-1(33...1986) (evalue:0.000186711125)
KKTNERIRRTITTKRMDEPRDSNDEEEDKLAKFMKMVEEDNEKEDTDYIPVHEREERLRKEAMKAIGRLRESDVESENQAPTTHVKVESQNQKSLLEQAIEMRQQQSSLSQAEVKHQKQQYMEELLLKEANQVQTNALQSSEEIAGGVKYTESLKTSWTPPTYIRERDESVNQEIRKKWHILVEGDNCPPPIKSFEEMKFPSCLVEAMVKKGINRPTPIQVQGLPALLSGRDLVGIAFTGSGKTLTFSLPMIMFALEEEVNMPLRGREGPVGLILCPSRELARQTYEVVDYYCKALERGGYPEIRAVLCMGGESNREQVETGQRRGVHCIVATPGRLNDHLHQKRFNMDICKYFVLDEGDRMLDLGFDEEVHNIINNFKKQRQTVLFSATMPQKFQEFAKKTLIHPLVINVGRAGAANLDVIQEVEYVKKEAKIVYLLECLQKTAPPTIIFCEKKNDVDEILEYLLIKGVEAVSIHGGKDQSERNEAIQLYKDGKKDVLVATDIAAKGLDFPNIQHVINFDMPSEIENYVHRIGRTGRCGHTGIATTFINKDVNESILLDLKHLLMEAKQRVPPVLQALEDPEDEEPDADGVILCSFCGGPGHRITNCPKLDKDARRISSSKRDSLAKSSGGGEWQCFDCLQQQFIRTME
>Poteriospumella malhemensis_mph1_215 80990|28243|strand:1(0...459) (evalue:0.0002238199)
SQSKRLSALSAFKSAQATILLATDVASRGLDIPDVNYVINFNLPKICSDYVHRVGRTSRAGRSGTAITLITQHDIHLLKKIEGYCETRISALSDITPRHVKGYLVPVAQVVRTVRLDFENSDLLEIQERKKLRKQVQRQELRKYSASNDNDD
>Poteriospumella malhemensis_mph1_216 28818|14959|strand:-1(-3...702) (evalue:0.00024121)
EFLKDLYYQFPFLFPFAWNPSPVLTLPEFTVYFLNLLQITMIINTHDGEVEKKYKFGRTLGQGTFATVKLATHIPDNTKWAVKIIKRSALTSEDEESLKMEIQILQLTNHPNIVSVKEVFYCKNYVYLVMDLMTGGELFDRIVSKDHYSEQEAKQALAQIVIAIKYCHDKSIVHRDLKPENILYESPDENSRLKLADFGLATLLKPNQLMTVACGTPGYVAPEILRGTAYGKQV
>Poteriospumella malhemensis_mph1_217 69076|25904|strand:1(0...732) (evalue:0.000293814)
EGDGSNIVAIKMIRNNDIMRKAADKEKSILLAIAEKDPNNKRFCVKLITYLEYRQHVALAFEYKSMNLREALKKFGKDVGINITAVRIYARQLFVALRYLMELKVIHADIKLDNILLSEDLKQIRLCDFGSAFYETDIDNDPTPYLVNRFSRAPEIILGLQYDRQVDLWSMCVSLFELFTGHVMFPGRSNNEMLKLFMTMKGRFPNKLIKNHFRSYEMLQLEPHFDQDYRFRSHETDAVSGKPV
>Poteriospumella malhemensis_mph1_218 15940|8413|strand:-1(21...603) (evalue:0.000306446)
HCLNTLFTKLEINQSIIFCNSVNRVELLAKKITELGYSCFYIHAKMKQPDRNRVFHEFRNGATRHLVCSDLFTRGIDIQSVNVVINFDFPKTAETYLHRIGRSGRFGHLGLAINLITYDDRVSLYTIEQELNTEIKPIPPQIDRNLYCRQIICTGQPSALFIFSSNYMLLYSTIFKRLLKIFTSGTHRTVYEK
>Poteriospumella malhemensis_mph1_219 28736|14924|strand:1(0...948) (evalue:0.00036015916666666667)
EDKDIYTYYYLLNNEGRTLIFVNSIKTARRLDGLLRALQFHCRTIHGDLPQRQRLKALETFQSSPRGILVATDIAARGLDIPEIDHVILFDFPMNSVDYIHRAGRCGRAGRKGTVTSIVTKRDQILAGAIQAATEKGLPIDSLSASKKDYKPEGKLSHILRKARATKTSSTAPLKKTSSSVGVPTETRPAKKKEERITPLVIRSRRLEFKKKQQELVKENYKFMKNTVAKGRRGRITKKNPVLVPQKLKSRLSRPKKGELEGGRSSEGREGSKGSRGGSRPSARGGARQGRPSTMSKRRQNLYFMILNTLNCFADV
>Poteriospumella malhemensis_mph1_220 39244|18511|strand:1(1733...3164) (evalue:0.00040839266666666663)
NKERINPNLPRNCDRMSAFQNEKQPTSNNGSGAKADWRDDCVKPPKDTRIQTEDVTATKGHDFEDYYLKRELLMGIFEKGFEKPSPIQEEAIPVILAGRDVLARAKNGTGKTAAFIIPCLEKIDSSLNKIQVLMLVPTRELALQTSAIVKEICKHMDVQVMVSTGGTNLRDDIMRLESVTHIIVGTPGRILDLADKGIADLSECRTIVMDEADKLLSPEFQDVLESLIGKCRSDRQICLFSATFPVAVKAFKEKFLPNPYIINLMDELTLKGITQFYAFVEEKQKVHCLNTLFAKLDINQSIIFCNSVNRVELLAKKITELGYSCFYIHAKMKQADRNRVFHEFRNGATRHLVCSDLFTRGIDIQSVNVVINFDFPKTAETYLHRIGRSGRFGHLGLAINLITYEDRFSLYKIEQELSTEIKPIPAQIDRNLYCKQLDCSGVVRNFGQSSYLVTFRTCLSLVSYVGSFGQIKYNFLP
>Poteriospumella malhemensis_mph1_221 25383|13544|strand:-1(-3...303) (evalue:0.00042)
KTIFQEEEAVGLVSFFDQKIRTIRLASECIYQQLLRLHDLAKKAASRSGAKSLERRQPKIKKLKEVLVQHFQEYSSRGETTRVLIFVHLRASVLEVKKELT
>Poteriospumella malhemensis_mph1_222 26367|13965|strand:-1(-3...867) (evalue:0.000500221)
SFDCEIVSKFQSSFLAKGTMSSAHLVQPGTLIDQKWEIIKLIGKGTFSEIYLAENIHQPENDAVAIKIQTANVDSSVLKWEIQVLKSLQSIQTVPRFISLGQYENRDYLIMELLIGEVMSNLRNRIRSLIPSGLVPIQIASFLARQMLTSIRQLHAHGYVHRDIKPSNFVRKDFQSTKFIMIDFGLAKQCLDKDGTYRMRKEKTEFRGTTVYASPFVHEGEDQGPRDDLCSILHVFIDLIAGKLPWNEAAKNKDKISVGHLKKRYYENLNDFISWIETQVQTARSEEHT
>Poteriospumella malhemensis_mph1_223 113343|33726|strand:1(19...2041) (evalue:0.000509444)
EETDDNWRGPNEVMKTMERSLMESQQFKGKQSITEESFVEVEQVRASKNIGRPPTGRMIKQSTRPNLRSRSVDLLEEERCSTSCESSKSEPFTRCRTVVFENSEEFVRAGGDLMIEQLASCSSYDSLNSRVSFQIPAQESKPKRNEFLQLKKQRRGDKLSSTSSEIELFGNYNNTEYWQDYVLPRGSLTTISHNMTMGPVGQIQTALFRNKYRVALKSEKMSSKDLQKELILLKYLGNYPTILSCYGYVVNGPSLQIVYELAPYGSLDKVLRENKVQSFPLALMVAWMSDLADAMQFLHSKGIIHGDIKAENILVFERLETKLCNFHTAKSVLSDSVLSETFSALSMDDDAKDHKLISTYSADITNFFNTTHHILDGKVLKVATESTLQKTERDKYLEDSLLNRPFVEFNAASKLYYVLTSFTEFEQSNHQFHRYLSLQSSSNSAPSNKLDTKLPSKKLSEQLFALVEEFCDGDPREPLNENYKKLQRYELLIKSKIDNFVPLPPKSRLRQKLFGSSTLRRYYDIQASLSKTLPAEQRLSTSPTSITSLPATLLQHQAVYQQQQKQHQQQQQQQLPPASSLNEGFATQKVIDPRTTLTEWLIMDYQCSFAEAEEFSAYFLRNGIDSKEGVIHMLEITPNFLHKYGSNYELAGRIKEQLLNPTLQQINCNNHGK
>Poteriospumella malhemensis_mph1_224 113326|33724|strand:1(19...2041) (evalue:0.000509444)
EETDDNWRGPNEVMKTMERSLMESQQFKGKQSITEESFVEVEQVRASKNIGRPPTGRMIKQSTRPNLRSRSVDLLEEERCSTSCESSKSEPFTRCRTVVFENSEEFVRAGGDLMIEQLASCSSYDSLNSRVSFQIPAQESKPKRNEFLQLKKQRRGDKLSSTSSEIELFGNYNNTEYWQDYVLPRGSLTTISHNMTMGPVGQIQTALFRNKYRVALKSEKMSSKDLQKELILLKYLGNYPTILSCYGYVVNGPSLQIVYELAPYGSLDKVLRENKVQSFPLALMVAWMSDLADAMQFLHSKGIIHGDIKAENILVFERLETKLCNFHTAKSVLSDSVLSETFSALSMDDDAKDHKLISTYSADITNFFNTTHHILDGKVLKVATESTLQKTERDKYLEDSLLNRPFVEFNAASKLYYVLTSFTEFEQSNHQFHRYLSLQSSSNSAPSNKLDTKLPSKKLSEQLFALVEEFCDGDPREPLNENYKKLQRYELLIKSKIDNFVPLPPKSRLRQKLFGSSTLRRYYDIQASLSKTLPAEQRLSTSPTSITSLPATLLQHQAVYQQQQKQHQQQQQQQLPPASSLNEGFATQKVIDPRTTLTEWLIMDYQCSFAEAEEFSAYFLRNGIDSKEGVIHMLEITPNFLHKYGSNYELAGRIKEQLLNPTLQQINCNNHGK
>Poteriospumella malhemensis_mph1_225 31550|16117|strand:-1(-2...1165) (evalue:0.00056)
VLTTLHLLNPVAGEVHVVVLCHTRELAFQIQKEYERFSKYLPDVKSRVFYGGVNVKTDVAALKVEVPNIVVGTPGRILDLATTQKALDLSKVKHFVLDECDQLLAKTDMRKTVQGIFLATPHEKQVMMFSATLNNEVREIARRFCQEPREIFVDNDTKLTLHGLKQYYVRLTEEEKNRKLSDLLDTLEFNQVVIFVSKVRRATELARLLEECNFPTICIHSALPQEERIARFKAFKEFKKRILVSTDLFGRGIDIERVNIVINYDFPSDNDQYLHRVGRAGRFGTKGLAVSFISTPEDEAEMAKVQERFAVQMPEIPETISTTDYMQTDHSPPRRVPLHVGSTDSLDPPHSCITPRCNIQDDSCAATVAVTDELTSVEKETINRSTGR
>Poteriospumella malhemensis_mph1_226 114534|33942|strand:1(1...913) (evalue:0.0006615393333333332)
DRMLDMGFEPQIRTIIAKLPSERQTMMFTATWPREVQTLAREFLKNPVELKFGDVHNLNANKAIEQKILVIRENEKTENLLKILKDINPEHETNKLKVPKTIIFVSRKSSCDSLANDLWSAGYSVDSLHGDKQQFQRTRVMDQFKHSKIQILVATDVAARGLDVKDIQVVINYDFPAGQNGVEDYVHRIGRTARGDSTHGRAFTFFTHDDAKRATELIGVLRRAGQEVPEELLPYERTRGGGGRGGGRGGYGRGGYGFSGGRGGGYGRGGGGGGYGRGGGGSFGGGRGRGGPSRQWQTNSSYH
>Poteriospumella malhemensis_mph1_227 114526|33941|strand:1(1...913) (evalue:0.0006615393333333332)
DRMLDMGFEPQIRTIIAKLPSERQTMMFTATWPREVQTLAREFLKNPVELKFGDVHNLNANKAIEQKILVIRENEKTENLLKILKDINPEHETNKLKVPKTIIFVSRKSSCDSLANDLWSAGYSVDSLHGDKQQFQRTRVMDQFKHSKIQILVATDVAARGLDVKDIQVVINYDFPAGQNGVEDYVHRIGRTARGDSTHGRAFTFFTHDDAKRATELIGVLRRAGQEVPEELLPYERTRGGGGRGGGRGGYGRGGYGFSGGRGGGYGRGGGGGGYGRGGGGSFGGGRGRGGPSRQWQTNSSYH
>Poteriospumella malhemensis_mph1_228 101448|31892|strand:-1(1044...2880) (evalue:0.000687449)
TPKIEDLIKLSLKKPLRIKTDSSKITIASRLIQEFIKLKNISESLTAMNNSSMTTPARKNFFEQQKEKEAILLALIHRSFHTRTIVFFELKKNAQRFCALLNLSGIKAVELHGDLPQIQRYMSLESFRTGEVEVLVATDVAARGIDISQVQTVINAEMPRNISIYIHRVGRTARAGCGGRSITLVSEDRRKIMKEVLKEEAKKIAAQRLAAEEEEQKNGNKTNKNNNKNEKEEKKKEVKKQKKSDDDDNDDDDNDEEEDDEEEQEEEEKDQWDDDDDKEKKNGFSTNQILSRNVPSNVVQHYLDKINNLEPSLANYLQEERHRRQIDQLEREAERAQNILLHQDEIQSRPARTWFQTETQKQQLRTLSKERIRSEREALSNPRKRTLSQGEEGDEGDNDSDDDGEEEDDMMLESERKLKELSTADDYRIDENDKSNKKLLQHRLSRKKRRRLEALEASREADEEGDEGQSNRKSTPAASVKQVKQQQREKQREKLGVAGKTAGELTMKKVTVVEAPVKRVNDGEDDDGESLNRAKGKKRTKVVRQTFAYGGLDQDIYESSTSSRLSKKKAVKNEAEDWKEFDPTKRLKKGGKAGTASFKSKKKYKRRKQAF
>Poteriospumella malhemensis_mph1_229 106338|32667|strand:-1(800...1934) (evalue:0.0007)
KPNVDRHNVTPSPRVLILAPTRELAMQSHQVVEEMNGPKGVCIYGGVPKQQQKQDLRNGADIVVATPGRLMDLIDERALSLSNIVYLVLDEADRMLDEGFEPAIQKIISLCPKSGDTIYHRQTVMFSATWPEEIRKLAEKYLKNNVIRITIGSDELSANHRVTQIVDCIQPYEKDRKLTQLLEKYHKSRKNRVLIFVLYKKEAVELQNKLQRQGYSVTAIHGDKSQHDRTSALDDFKRGEIPLMIATDVAARGLDIPQVEYVINYTFPLTVEEYVHRIGRTGRGGATGVSHTFFTDNEKGLAGGLVAVLQEANQEVPQEIYKYPMITKKKTSKLYGDFGPKQELAGKKATKITFDDQMIRMKQQRRNNQKIKQNLFN
>Poteriospumella malhemensis_mph1_230 4322|3667|strand:-1(1544...3521) (evalue:0.000717721)
ASFLKQEEELRYQGCDIVVATPGRLLDHLTQRTVDLTSVAHVVLDEGDTMLEMGFQEDVESILEQISASATTSKKRRGGAEDFADDSTDEDDVSVAKKKKEVQMLLFSATLPSWIVSMTNRLMTLPVFLDAIQEGETRLAATIKHYSLLLPDDTAFASSSPRRRGRSDRVEQVSSFLEDIILTRTTPSDTSSDTTSSDVARVRRGQQTIIFTNTKEEADRLLGLNCFQYFTSQVLHGDVSQYMRQKTLALFRQQYVDILISTDVAARGLDIQGVDLVIHLYPPKDVDSYVHRSGRTGRAGRNGTAIVFYNKQEQGLLNLLQRKLKFTFEGLGLPLPADITKACATIVDEKIADVEDDAVQHFLPHAKHLLARHLAQDGADVIDTAGGKLTELMAKCMAAISQRSSISVRSLVTGREGFLTLAFTGAFVKRSPELWNKFLLYYLGKTLGIERFATNYAQLPSAIIFAQNASQPLLLADFEEELAQQIVDRARHLSYPEEVGVAPCTSLPDYVQWQQPQTTATSFSSSRGGAWSGSRFGSGSDRPRSSGGWRGSGGGSGERGAWSSDRGRERGSGGERGSGGGSGGRWSREGSEGRSSDRGGGSRGGYRSSFSGEGRGSDRGGDRTSRSRSTRETRQRKVVGEVGLIGLGLVRVNNKQLF
>Poteriospumella malhemensis_mph1_231 26361|13964|strand:-1(84...1926) (evalue:0.000812277)
SFDCEIVSKFQSSFLAKGTMSSAHLVQPGTLIDQKWEIIKLIGKGTFSEIYLAENIHQPENDAVAIKIQTANVDSSVLKWEIQVLKSLQSIQTVPRFISLGQYENRDYLIMELLIGEVMSNLRNRIRSLIPSGLVPIQIASFLARQMLTSIRQLHAHGYVHRDIKPSNFVRKDFQSTKFIMIDFGLAKQCLDKDGTYRMRKEKTEFRGTTVYASPFVHEGEDQGPRDDLCSILHVFIDLIAGKLPWNEAAKNKDKISVGHLKKRYYENLNDFISWIETQVQTAEINKMTSSESNFPKSAQEKLLEILTILKSMKNDEVPDYDRIEMLLYEAVPSSLRHDVSNLNYTFNGFSWRDTALTSSSSSSSKQTSVVSLDAVRRQLSHANTPSTPGGINSPSPIKEVKPLSEYFSASHKALLNHHNQIGSNQEDPNFFRIKNLYTRMRTLQRKDNNSSLGETEIYSLALRWKNLVKELFSLPEQAVTKELVELYYQVLIVYKYFYQMDLGTNNAKWSEFLQQQEIIALFLQLYDSIRKKEEVQKHDTEDGIIMQVEEEENNEEEGVKMGVISDEEQLLQIKGDEEDNDYEENTNQLMSIDSMANLEENNADVQSYVMEE
>Poteriospumella malhemensis_mph1_232 53408|22365|strand:-1(-1...1055) (evalue:0.00082)
INCSFFLKFCVCSFFFFYALSGIGVQTDLAALKAEVPNIVVGTPGRIMDLVQRKALDLSKVQSFVLDECDRLLAEVNMRRDVQIIFKATPHEKQVMMFSATLDKDVRAICRRFCQNPIEIYIDDDTKLTLHGLQQYYVHLKEEEKNRKLNDLLDMVEFNQVVIFVSKSKRALELSKLLEDCHFPSICIYSTLPQEERIKRFKEFKDFKRRILVSTDLFGRGIDIERVNVVINYDFPEDSDQYLHRVGRAGRFGTKGLAVSFLSTEKDEEEMKKVQARFAVKVPELPDHIETSAYMQSVVVQCCRDFIEEYETVLLRKISSQSHKLNSSYYFFQPSLRLLLPDLFIYPICFS
>Poteriospumella malhemensis_mph1_233 53379|22361|strand:-1(-1...1055) (evalue:0.00082)
INCSFFLKFCVCSFFFFYALSGIGVQTDLAALKAEVPNIVVGTPGRIMDLVQRKALDLSKVQSFVLDECDRLLAEVNMRRDVQIIFKATPHEKQVMMFSATLDKDVRAICRRFCQNPIEIYIDDDTKLTLHGLQQYYVHLKEEEKNRKLNDLLDMVEFNQVVIFVSKSKRALELSKLLEDCHFPSICIYSTLPQEERIKRFKEFKDFKRRILVSTDLFGRGIDIERVNVVINYDFPEDSDQYLHRVGRAGRFGTKGLAVSFLSTEKDEEEMKKVQARFAVKVPELPDHIETSAYMQSVVVQCCRDFIEEYETVLLRKISSQSHKLNSSYYFFQPSLRLLLPDLFIYPICFS
>Poteriospumella malhemensis_mph1_234 53393|22363|strand:-1(-1...1055) (evalue:0.00082)
INCSFFLKFCVCSFFFFYALSGIGVQTDLAALKAEVPNIVVGTPGRIMDLVQRKALDLSKVQSFVLDECDRLLAEVNMRRDVQIIFKATPHEKQVMMFSATLDKDVRAICRRFCQNPIEIYIDDDTKLTLHGLQQYYVHLKEEEKNRKLNDLLDMVEFNQVVIFVSKSKRALELSKLLEDCHFPSICIYSTLPQEERIKRFKEFKDFKRRILVSTDLFGRGIDIERVNVVINYDFPEDSDQYLHRVGRAGRFGTKGLAVSFLSTEKDEEEMKKVQARFAVKVPELPDHIETSAYMQSVVVQCCRDFIEEYETVLLRKISSQSHKLNSSYYFFQPSLRLLLPDLFIYPICFS
>Poteriospumella malhemensis_mph1_235 53359|22358|strand:-1(-1...1055) (evalue:0.00082)
INCSFFLKFCVCSFFFFYALSGIGVQTDLAALKAEVPNIVVGTPGRIMDLVQRKALDLSKVQSFVLDECDRLLAEVNMRRDVQIIFKATPHEKQVMMFSATLDKDVRAICRRFCQNPIEIYIDDDTKLTLHGLQQYYVHLKEEEKNRKLNDLLDMVEFNQVVIFVSKSKRALELSKLLEDCHFPSICIYSTLPQEERIKRFKEFKDFKRRILVSTDLFGRGIDIERVNVVINYDFPEDSDQYLHRVGRAGRFGTKGLAVSFLSTEKDEEEMKKVQARFAVKVPELPDHIETSAYMQSVVVQCCRDFIEEYETVLLRKISSQSHKLNSSYYFFQPSLRLLLPDLFIYPICFS
>Poteriospumella malhemensis_mph1_236 91864|30202|strand:-1(243...4215) (evalue:0.000901791)
MGRSEERKDRKRPRSRSASESRARKYRDSRDKDSHRRGRSRRSRSRSTSSRSRSPSHRGKGKSRDRSPEKERDNKERDREKDRDRERDVEKNRDKDRDEDKSNNKEREKDRHRERHKEKDHERDREKDKDRGRERDKDRDRDRDRDRDRDRNKDRDREKERKRDRRDEDRDRHRDKDRDRNRDKERDKDRNRDSRGDAVAAAEKKELTEEERKAEHDRIREAENAALEEEMRKRRERVRAWQEAKAKATQSSEEKETAEANINTVNNDQDNSEGQGPLEGGDNKDHKWTLEDDEEEEDGDALVGKIDVSALETTVASLPSILPKAGDDEEVALPPFKTATKPTTTTITTILPQPQKSKPSRWSVEAVVETKEEDKKSKVEEEENDYDPLDEFMSSLYCSGEVAAQKELKNLTNAATTNEPATLLDSTTAISATNKTSAANRQLPVFQPNKDDDDDIVNQINPYGSNTITLDEILASSKANNSNASNTTHEEDEEESGDQQNRDIRALASLTRGWESESEAISPVKAAGSGIFQVGHMSHGDERNGGGELKMEIEETEEEREAREEREHREFIEAIRKAREEEERMQERMVRLGVELMKKDQQEKDQKAQKFAVKEEVLGRVFADEGDMLDEHEVAEKKRSALELLEEAKKGKVLKEIDHSKVTYLPFRKNLYIVPKTLAKLTEEQIIQRRDMLQTKVRGKGCPAPVDTWEQCGLSDRILSCIYDHKLKEPFPIQKQAIPAIMGGRDVIGVAKTGSGKTLAFLLPMFRHIQDQPPLQDNEGPIGLIMAPARELATQIYAEARKFMKVLGMRVTCIYGGAGVAEQIADLKRGSEIVVCTPGRMIDILCMQAGKLVSLKRVTMVVLDEADRMFDMGFEPQIKMILQNIRPDRQTVLFSATFPKAIEKLAKTILRLPLEIIVGERSSVNKDITQYIEVHEEEDKFLRLLQLLGVWYEKGSVLVFVDKQEKCDQLFQELLKLGYPCLSLHGGKDQVDRDHTLHEFKTGIKTVMIATSVAGRGLDVPDIVCVVNFSCPNHLEDYVHRVGRTGRAGRKGTAYTFVSSKEEQYAPIMVKALVKAGQEVPEELRALAQEFKEKVDRGEAKWSQSGFVGKGFTFDASEMNEAQRAAALQKRAYEIEEGLVAEKGDGADDADDEFDDLYEGGDEGADKGKSSAPVPTLTPSGQFPLPTAPVLDAHNNVIDPKVALARARIIAMQLAGKKSGEEYYSEELDINDYPLQARKKVTNRNALDDVTERTSVAIIARGTYVAPGKQPPPGERRLHLLIEGTNEMSVRQAKMEIQRALEEETIKIGMATTSGTLGRYSVI
>Poteriospumella malhemensis_mph1_237 91847|30201|strand:-1(243...4227) (evalue:0.000917562)
MGRSEERKDRKRPRSRSASESRARKYRDSRDKDSHRRGRSRRSRSRSTSSRSRSPSHRGKGKSRDRSPEKERDNKERDREKDRDRERDVEKNRDKDRDEDKSNNKEREKDRHRERHKEKDHERDREKDKDRGRERDKDRERDRDRDRDRDRDRDRNKDRDREKERKRDRRDEDRDRHRDKDRDRNRDKERDKDRNRDSRGDAVAAAEKKELTEEERKAEHDRIREAENAALEEEMRKRRERVRAWQEAKAKATQSSEEKETAEANINTVNNDQDNSEGQGPLEGGDNKDHKWTLEDDEEEEDGDALVGKIDASALETTVASLPSILPKAGDDEEVALPPFKTATKPTTTTITTILPQPQKSKPSRWSVEAVVETKEEDKKSKVEEEENDYDPLDEFMSSLYCSGEVAAQKELKNLTNAATTNEPATLLDSTTAISATNKTSAANRQLPVFQPNKDDDDDIVNQINPYGSNTITLDEILASSKANNSNASNTTHEEDEEESGDQQNRDIRALASLTRGWESESEAISPVKAAGSGIFQVGHMSHGDERNGGGELKMEIEETEEEREAREEREHREFIEAIRKAREEEERMQERMVRLGVELMKKDQQEKDQKAKKSAVKEEVLGRVFADEGDMLDEHEVAEKKRSALELLEEAKKGKVLKEIDHSKVTYLPFRKNLYIVPKTLAKLTEEQIIQRRDMLQTKVRGKGCPAPVDTWEQCGLSDRILSCIYDHKLKEPFPIQKQAIPAIMGGRDVIGVAKTGSGKTLAFLLPMFRHIQDQPPLQDNEGPIGLIMAPARELATQIYAEARKFMKVLGMRVTCIYGGAGVAEQIADLKRGSEIVVCTPGRMIDILCMQAGKLVSLKRVTMVVLDEADRMFDMGFEPQIKMILQNIRPDRQTVLFSATFPKAIEKLAKTILRLPLEIIVGERSSVNKDITQYIEVHEEEDKFLRLLQLLGVWYEKGSVLVFVDKQEKCDQLFQELLKLGYPCLSLHGGKDQVDRDHTLHEFKTGIKTVMIATSVAGRGLDVPDIVCVVNFSCPNHLEDYVHRVGRTGRAGRKGTAYTFVSSKEEQYAPIMVKALVKAGQEVPEELRALAQEFKEKVDRGEAKWSQSGFVGKGFTFDASEMNEAQRAAALQKRAYEIEEGLVAEKGDGADDADDEFDDLYEGGDEGADKGKSSAPVPTLTPSGQFPLPTAPVLDAHNNVIDPKVALARARIIAMQLAGKKSGEEYYSEELDINDYPLQARKKVTNRNALDDVTERTSVAIIARGTYVAPGKQPPPGERRLHLLIEGTNEMSVRQAKMEIQRALEEETIKIGMATTSGTLGRYSVI
