# Supplementary material for: Putatively asexual chrysophytes have meiotic genes: evidence from transcriptomic data
Source: PeerJ. 2019 Jan 16;6:e5894. doi: 10.7717/peerj.5894 (PMC6339481; doi:10.7717/peerj.5894)
Supplement: Supplemental Information 1 — Identified loci are in FASTA format. [file peerj-07-5894-s001.zip › supplementary_material/Spumella bureschii/rec8.fasta.fasta]

>Spumella bureschii_rec8_1 738|1429|strand:-1(-1...308) (evalue:2.511326875e-05)
QILGTDIPKSVESVLSPASPLALRVSGHLMLGIVRIYSRKVKYLLSDCTEAMWKIKLAFRPGNVDIDPTLFVNANIDDARNFGNVSTDHDYQDLESTAYPQY
>Spumella bureschii_rec8_2 174740|67046|strand:-1(146...2366) (evalue:4.432391995717223e-05)
VSLHNPITFLYLFLSAQLILTTFQEMFYSQVILARKGPLGKIWLAAHFDKKLTKNQILSTDIPNSVDSVLNPASPLALRVSGHLMLGIVRIYSRKVKYLLSDCTEAMWKIKLAFRPGNVDIDPALLTNINNVDDPRFFGNVSTENDFELENSAFPQFLLSSFSAQTAKAQKGGSALPTPEVDMNVSTTSTDINDLDAEGRKGKLRNSMNLARASLSTLDGGRPSNISQQSKFDETMAFEEGDLFNADFGGASTFDSFAGGDASLGSSASKGAQQSRRGSLIDMDPLEDEGPMLLADDGGVGGMQMEMDMDGAYYDMDQQQQGMAPADHVEDERAFPETAGTEVVAQPKRKGHGEVAATATASAGQKASPVKRANNKRNRLVIDERVELPTALIKERMADLSGTLRRDPSEVPPWKVPRQQSDRGVFDEDWGGTLDEMLMMPTSVKCLCPELQELFTMSTSNEYSLPFPVKAAFRLAEQRASPKSGTPSRRVQAVAAVADEHGSRTQSEEGVDRGASLLLPDYGAVGDVEFGGENQGFAQEEQQQYPQQDEYADMGGMDMGMQLQPFADTDMGRSRGTSFDGRGSLGGSSLDHSFNPAATGFSQRPQRVAASKNSVSESICMALEQQTSADVGGGRSQQQLSSDSSGLNERTRAVMSVLQQQFAHQVSISFDEVTSGVTKRTAASCFLEILQLKTRGFLEATQSEPFGDITLMPMRTAAVRAQSVSGRYCTSAYMVSGVW
>Spumella bureschii_rec8_3 174752|67047|strand:-1(146...2312) (evalue:4.4596548719061106e-05)
PRHYFLKMFYSQVILARKGPLGKIWLAAHFDKKLTKNQILSTDIPNSVDSVLNPASPLALRVSGHLMLGIVRIYSRKVKYLLSDCTEAMWKIKLAFRPGNVDIDPALLTNINNVDDPRFFGNVSTENDFELENSAFPQFLLSSFSAQTAKAQKGGSALPTPEVDMNVSTTSTDINDLDAEGRKGKLRNSMNLARASLSTLDGGRPSNISQQSKFDETMAFEEGDLFNADFGGASTFDSFAGGDASLGSSASKGAQQSRRGSLIDMDPLEDEGPMLLADDGGVGGMQMEMDMDGAYYDMDQQQQGMAPADHVEDERAFPETAGTEVVAQPKRKGHGEVAATATASAGQKASPVKRANNKRNRLVIDERVELPTALIKERMADLSGTLRRDPSEVPPWKVPRQQSDRGVFDEDWGGTLDEMLMMPTSVKCLCPELQELFTMSTSNEYSLPFPVKAAFRLAEQRASPKSGTPSRRVQAVAAVADEHGSRTQSEEGVDRGASLLLPDYGAVGDVEFGGENQGFAQEEQQQYPQQDEYADMGGMDMGMQLQPFADTDMGRSRGTSFDGRGSLGGSSLDHSFNPAATGFSQRPQRVAASKNSVSESICMALEQQTSADVGGGRSQQQLSSDSSGLNERTRAVMSVLQQQFAHQVSISFDEVTSGVTKRTAASCFLEILQLKTRGFLEATQSEPFGDITLMPMRTAAVRAQSVSGRYCTSAYMVSGVW
