# Supplementary material for: Putatively asexual chrysophytes have meiotic genes: evidence from transcriptomic data
Source: PeerJ. 2019 Jan 16;6:e5894. doi: 10.7717/peerj.5894 (PMC6339481; doi:10.7717/peerj.5894)
Supplement: Supplemental Information 1 — Identified loci are in FASTA format. [file peerj-07-5894-s001.zip › supplementary_material/Spumella bureschii/smc5.fasta.fasta]

>Spumella bureschii_smc5_1 106973|52483|strand:-1(-1...1697) (evalue:8.10411237077737e-19)
TSEKFVGEQTHVLTRDGQKIFKVFIQEVSQSGGSSSSMRSPAGGVGGGEIMEYQGKVSQYAGPDAKPSLKISPITPKRVLNYDMANADSSESVHAQRQQLEAALTALDKQALTLTTENRTLEGQLRGKAADIGKLKQEIAQISAAQKKPQELELMVQRRRRDVAEKEKKLSVDSESVRRDRQRDYQREVDRMLGSIEATVTACREYDEFFVERTLLMTQKSELAEAISVVAEQIHAKKAELQMFRREEAEAKRLRDRAIDALRECEQRMIALADEHGGMEKFQEEVFLEAYEAIVENTKEELEGRMDLCKAAINASVDNPRLVERHKRVGAEKEELEREIAVVRASYDNAGSDLEQRAVEWLTAVKGITTTLDNKFREYMKELDVPAAVVLRETGTFENYELQLRVSFRKDSQLVDLDAHVQSGGERAISTVMFLMALQDMASSPFRVVDEINQGMDELNERLAIDRVVTSCCGDPRKPQYFFVTPKLLQGLRAMDNPDVTCLIVFNGPGVKSKFTFAQLLVREMEARGISMPNVAVAGSASNVPLIKRDRGASAAGVESDGERS
>Spumella bureschii_smc5_2 85781|46188|strand:1(1...850) (evalue:1.2134799392550795e-16)
VKLKETGAISEHEMILEVRFRQDANMTALSGTKHSGGERSVSTVMYLMALQDLTKSPFRVVDEINQGMDERNERLVVDRIVKSCCGDENRPQYFLVSPKLLQGLRAIDNDDVTILLVYNGPGVKAKYRFDELLQQQLRLAGGGDNGSNSACAATTVSSPLSSGTTRGKGRGRGGGAAKRLRDLSDEEDEGDGDGEENEGDYEEQENARQRGNQIKQSASAVKASRGAAAATKSYKRKAVVAEDSEEEEEYEGQEFLLGILGVIYDQYVQSRFVAPVGKLKSW
>Spumella bureschii_smc5_3 85786|46189|strand:1(2...866) (evalue:1.6366450724311147e-16)
FDIYVFQYLFPGAISEHEMILEVRFRQDANMTALSGTKHSGGERSVSTVMYLMALQDLTKSPFRVVDEINQGMDERNERLVVDRIVKSCCGDENRPQYFLVSPKLLQGLRAIDNDDVTILLVYNGPGVKAKYRFDELLQQQLRLAGGGDNGSNSACAATTVSSPLSSGTTRGKGRGRGGGAAKRLRDLSDEEDEGDGDGEENEGDYEEQENARQRGNQIKQSASAVKASRGAAAATKSYKRKAVVAEDSEEEEEYEGQEFLLGILGVIYDQYVQSRFVAPVGKLKSW
>Spumella bureschii_smc5_4 82218|45015|strand:-1(-2...1489) (evalue:8.51377e-16)
TTNNKTRPTCFWSIGKRGLAYKTLSTNIFFISEKMDAPDQENVEEELAIQKRRAIRQRQRELQNDLFEVKGQIGKVDQEKFGTMHRRMNEIFVTVEHPREQQHDAVLFKELSSAARTQSNNMADSAHQFDFAKFSIALSLRYKTNNEFSWAKLGADLGSMSCVVPTCEAMLGPLNKEIKVRKVAVRKEKEAYFGSAEKPEEVNQDADDADEATNERLKALHKLINEKTVGSRGDGEEDESTESASSQDVTKPFDLLRLLIDPADNVQTVENFFDFSFLIKDKLVVQDVDPESGMPVTLSMDQNKLHMRQHGAAAAGADGGAEGGAMDEKRQMILSIGMRDLRAFAHLLYPKQQQQEEGGEGEEEEDAYVHPLHRTDPLYDAADASEQADLIQQANQLKSEQKKQLAAGSSGSNNSRNSSSSSSGNVEKPSRGGRTARNDAVSSSSRRTDSTDIDNRGNRGSSSSSAAPLPPVEASPATTASTHSSSSGDSTDNKRD
>Spumella bureschii_smc5_5 85768|46186|strand:-1(-2...958) (evalue:3.704449425656794e-14)
EVFPGPKLNVLIGPNGTGKSAMTHAICLACAGTPNDVGRAKDLNTFVKTGKEDQDSYVEVDILNTEFSVSNIRRTLSSSKNTSNWTLDYAKSSLADVKALMVKLNIDVDNLCSFMPQDKVGNFSRFSPKEILSNTLQSVSITTASGYKLAQEQEDLSQMEKAKQEYKRNMDAKQDRVNQLTSEHTSMTKELDRLKQREEANLKLSYCQIKDIKLELVELKEQATALKDAVTDAENRLSTESGRLGPLEQEIRDLKLLQAQKEKACNAVITKSEQLESNLRKHKEAMDESELVVDAAVNALRNVERERRVKEQQLHQARE
>Spumella bureschii_smc5_6 175071|67114|strand:-1(-3...2547) (evalue:1.7e-13)
QAIADLLNKIAELNDALAAAAALADQTTAALDALNGQIQQKNKELDNLAGENQALRQDLDAVDQDNAGLKKHLADKEQALADANQLVDNLTDDVKKGSEQFDAVNFDFDAEKKKAAADAEKAKDDIAKLEDQLKDAEGQKVKDDAEIQALKDELARVKEELAGVNDALQQMEEDLQKEVASDNLHKDSQAKLAAALKSKIDDLDKSLMDAAKVAEDRKAALDEANDQLKEKSAEAEALAGENEGLRHSNEELADALGKTTDEKNKVLKEIEGQKQEISDTQDKIKDLEDELKNESGKLALLGAELEAANNKAAEDAAKAKDEIDRLTPKLKDAEEKVKELEDLVKQLEQQIRDKDAEIDNLDTNLKGRNSSLSDKDDLIEKRGNEIKDLKHLTDKLKDEIAGLKKQIDKNQDDLEKAARQLEDLNVELKNSEDQAAADKDNADKTAAEKDKAAADLQKALKDAEDEIKKLLAELEAAKAAADADKNYADKTADEKDKAAADLQKSLKDAEDEIKKLLAELDAAKVAAAADNTAAEAKNDDLAKELAEADDALEKLGDSLKRLERDNGMKDMSISDLSKALSDANQKLEDSKKQIPPPKEVDDKQTSTDETGPMVEGLTEAVIQLEDEVKDLEEELRLLREKDALAQKELDELREKDAKAKVAAEKEAADKAAAEQAAREKAEAEELARKKRREPKTHTGAGSHNNQKVESFQDMNEPDHAGALVLSFNHDDLMNGKHPSDVKKPHMFSMKQEKPIAREPLPTKTSMGSVLNGIQSVDDLMAPPAKWPPVGIVVESPAIDYMPRKNFLYSKAVKEVSKDLYLALDHPPVGGKLFMSDKKGLAGLRVAQSH
>Spumella bureschii_smc5_7 175089|67116|strand:-1(-3...2568) (evalue:1.8e-13)
QAIADLLNKIAELNDALAAAAALADQTTAALDALNGQIQQKNKELDNLAGENQALRQDLDAVDQDNAGLKKHLADKEQALADANQLVDNLTDDVKKGSEQFDAVNFDFDAEKKKAAADAEKAKDDIAKLEDQLKDAEGQKVKDDAEIQALKDELARVKEELAGVNDALQQMEEDLQKEVASDNLHKDSQAKLAAALKSKIDDLDKSLMDAAKVAEDRKAALDEANDQLKEKSAEAEALAGENEGLRHSNEELADALGKTTDEKNKVLKEIEGQKQEISDTQDKIKDLEDELKNESGKLALLGAELEAANNKAAEDAAKAKDEIDRLTPKLKDAEEKVKELEDLVKQLEQQIRDKDAEIDNLDTNLKGRNSSLSDKDDLIEKRGNEIKDLKHLTDKLKDEIAGLKKQIDKNQDDLEKAARQLEDLNVELKNSEDQAAADKDNADKTAAEKDKAAADLQKALKDAEDEIKKLLAELEAAKAAADADKNYADKTADEKDKAAADLQKSLKDAEDEIKKLLAELDAAKVAAAADNTAAEAKNDDLAKELAEADDALEKLGDSLKRLERDNGMKDMSISDLSKALSDANQKLEDSKKQIPPPKEVDDKQTSTDETGPMVEGLTEAVIQLEDEVKDLEEELRLLREKDALAQKELDELREKDAKAKVAAEKEAADKAAAEQAAREKAEAEELARKKRREPKTHTGAGSHNNQKVESFQDMNEPDHAGALVLSFNHDDLMNGKHPSDVKKPHMFSMKQEKPIAREPLPTKTSMGSVLGGIVSVDDHMKKDVPPQVSAGPWPPVGLVVDSSAVDYMPRKNFLYSKAVKEVSKDLYLALDHPPVGGKLFMSDKKGLAGLRVAQSH
>Spumella bureschii_smc5_8 82226|45017|strand:-1(-2...823) (evalue:5.64022e-13)
TTNNKTRPTCFWSIGKRGLAYKTLSTNIFFISEKMDAPDQENVEEELAIQKRRAIRQRQRELQNDLFEVKGQIGKVDQEKFGTMHRRMNEIFVTVEHPREQQHDAVLFKELSSAARTQSNNMADSAHQFDFAKFSIALSLRYKTNNEFSWAKLGADLGSMSCVVPTCEAMLGPLNKEIKVRKVAVRKEKEAYFGSAEKPEEVNQDADDADEATNERLKALHKLINEKTVGSRGDGEEDESTESASSQDVTKPFDLLRLLIDPADNVQTVDGQCA
>Spumella bureschii_smc5_9 98538|50074|strand:-1(-3...600) (evalue:4.2e-10)
EVNKGIKQKEVSDKIIAMLKAKVAEQRAAIEGLDAQALESKSKIDSLTGEVNRLNVELKDALERIAELENKVSALTSEVEKKDALLEERDEALALRHQEVADLRMQVEDLQEQLDAARAENKQLKQDVADANRTIAELEDQLAKEVEKFNKYKEMSTNIINSLKEKVAKLEDAKATLEADVAAKTAEIGKLQADVERLSG
>Spumella bureschii_smc5_10 175080|67115|strand:-1(-3...2409) (evalue:1.1e-09)
QAIADLLNKIAELNDALAAAAALADQTTAALDALNGQIQQKNKELDNLAGENQALRQDLDAVDQDNAGLKKHLADKEQALADANQLVDNLTDDVKKGSEQFDAVNFDFDAEKKKAAADAEKAKDDIAKLEDQLKDAEGQKVKDDAEIQALKDELARVKEELAGVNDALQQMEEDLQKEVASDNLHKDSQAKLAAALKSKIDDLDKSLMDAAKVAEDRKAALDEANDQLKEKSAEAEALAGENEGLRHSNEELADALGKTTDEKNKVLKEIEGQKQEISDTQDKIKDLEDELKNESGKLALLGAELEAANNKAAEDAAKAKDEIDRLTPKLKDAEEKVKELEDLVKQLEQQIRDKDAEIDNLDTNLKGRNSSLSDKDDLIEKRGNEIKDLKHLTDKLKDEIAGLKKQIDKNQDDLEKAARQLEDLNVELKNSEDQAAADKDNADKTAAEKDKAAADLQKALKDAEDEIKKLLAELEAAKAATGADCSALEAANDELAKQLAEANDALVKLQEALGRSEEDNAVLDGVIDDLTKALSDTHNELEDSKKQIPPPKEVDDKQTSTDETGPMVEGLTEAVIQLEDEVKDLEEELRLLREKDALAQKELDELREKDAKAKVAAEKEAADKAAAEQAAREKAEAEELARKKRREPKTHTGAGSHNNQKVESFQDMNEPDHAGALVLSFNHDDLMNGKHPSDVKKPHMFSMKQEKPIAREPLPTKTSMGSVLNGIQSVDDLMAPPAKWPPVGIVVESPAIDYMPRKNFLYSKAVKEVSKDLYLALDHPPVGGKLFMSDKKGLAGLRVAQSH
>Spumella bureschii_smc5_11 175063|67113|strand:-1(-3...2430) (evalue:1.2e-09)
QAIADLLNKIAELNDALAAAAALADQTTAALDALNGQIQQKNKELDNLAGENQALRQDLDAVDQDNAGLKKHLADKEQALADANQLVDNLTDDVKKGSEQFDAVNFDFDAEKKKAAADAEKAKDDIAKLEDQLKDAEGQKVKDDAEIQALKDELARVKEELAGVNDALQQMEEDLQKEVASDNLHKDSQAKLAAALKSKIDDLDKSLMDAAKVAEDRKAALDEANDQLKEKSAEAEALAGENEGLRHSNEELADALGKTTDEKNKVLKEIEGQKQEISDTQDKIKDLEDELKNESGKLALLGAELEAANNKAAEDAAKAKDEIDRLTPKLKDAEEKVKELEDLVKQLEQQIRDKDAEIDNLDTNLKGRNSSLSDKDDLIEKRGNEIKDLKHLTDKLKDEIAGLKKQIDKNQDDLEKAARQLEDLNVELKNSEDQAAADKDNADKTAAEKDKAAADLQKALKDAEDEIKKLLAELEAAKAATGADCSALEAANDELAKQLAEANDALVKLQEALGRSEEDNAVLDGVIDDLTKALSDTHNELEDSKKQIPPPKEVDDKQTSTDETGPMVEGLTEAVIQLEDEVKDLEEELRLLREKDALAQKELDELREKDAKAKVAAEKEAADKAAAEQAAREKAEAEELARKKRREPKTHTGAGSHNNQKVESFQDMNEPDHAGALVLSFNHDDLMNGKHPSDVKKPHMFSMKQEKPIAREPLPTKTSMGSVLGGIVSVDDHMKKDVPPQVSAGPWPPVGLVVDSSAVDYMPRKNFLYSKAVKEVSKDLYLALDHPPVGGKLFMSDKKGLAGLRVAQSH
>Spumella bureschii_smc5_12 8930|6747|strand:1(1...910) (evalue:3.6e-09)
LSEKSSDCEQAHASIDELKKRLADLEAELAALKARIAEKDEALQEMNDANYQVSKELEAAKDEIADLHQKIGGLTEKLAEKDQKIGEKEKIIAGDELEIGRLNGEISGLKDKLRGVESDKKALMVDVADANHTIRELEEDLQKEGDRYNDLLAAKNAMEKDLNDDIDAVQASAKEKEKQHDNDIAQLQDDHKGEIDAKNDEIEKAEQKCADLEAEIEALKKLLKEKSQDNEDAFKRLEDLEAELAEASDKLAALQKSIDEQPDTVYLGDGGEFPKADRPTNYFINPAEEETVTIVGGFEHEPR
>Spumella bureschii_smc5_13 155450|63374|strand:-1(-2...1252) (evalue:3.6e-06)
DALLFVFGKRAAQLRLKNVSELIHKSSRFATLEFAKVSVHFQLIYDIEDSDDAYDVVDGSQFVVTRTATKSNQSKYYVDDSTSTFTEVGTLLTKHGIDLDNNRFLILQGEVEQIAMMKPKAAAPGDVGLLEYLEDIIGSNKFVERIEEALKVLDGKNEIRTANVNRLKVAEKERDNLSGSKAEAESFMKLEGRIRSERNLLYQILEHIANTNTAAFNARLDKAKEKLAYEKKKGEDSEARLAVFQKEYETNNNEYNAVKNELAESNVKYDTFQRKDVKLQEDMKHSRTQIKKHQTAVEKETKKEVECAEEAEAAKAQIEKYTQAVSDFTRKKADEEAKLDVIMEGLNGATEELRASLDIAQSRLADAEKSVASFQTDKESTQNAINLLQSRSNENSKRLQQSKDKLASLLAERESTA
>Spumella bureschii_smc5_14 196018|70927|strand:1(0...766) (evalue:5e-06)
GDEDGSVDNSFISETGSVNESFIECFDCVSHKEKIVQFESKLKQAGADFQLLSATNSNLHVAFSEKEAALSELQQNVSQLTYDLKHKTKQFTKVSEDSKTYLSEIASLKKDIQNQNQAIKTLTSQANQSSPTLSAADATMLSEIRAKLTQAENSLAESNNTMRELTLSHKNDIDALVNEHSKALQARHNVEASLQHELLAARNEKQKVSQDLRHLQTSHHQSEQQLRDQLSESQASNASLAQLNDDQKKQLNAQA
>Spumella bureschii_smc5_15 40118|27192|strand:-1(-1...1085) (evalue:5.6e-06)
TLTAELAELTNEFNGAAASERNIITTYEARVHELEAYLAGERTSAASSTARVQELETLLADAKTNIATHEARVAELERNLSTEKANAAASETRVQEIEDLLANRITACVVLKEKCEGIEAALGAANSAREAVQAQLDSLQRQQAAQSGEQESTAQSIISELQTKLAAATQAVTDKTAAIQYVQNQLNEVTTKLIESGASLDDAVRSLAGAKDELETKVKTISKLEDELKESSLDMQAVRTDLSAANNDIKGLKSELESERQKVQTAEARLAQSLQDSTSRQLQGESEKDAQLSSLQASLQRVQEECLGRKIELSALEVQLSAAADVASKHAAEAATLNEQLAAERAAHEETKAALQTSETS
>Spumella bureschii_smc5_16 68884|40067|strand:1(1...723) (evalue:7.8e-06)
AYSEKQLLEQNTDFRDLLKEYDKLEAEFRATHEKFYTTKKELKEQTRLYQETDQKLQESQSNVTELDRRVEQLLERLRLEIEGGKDTRANYDKVKAKCSEVLTREENLKIELQRCENRLLKFEGLPSMEEVKAKLTAMQNDLNNTKKHHQKMESEYDGLQATIANLNDVIQSKDALIGELTNDINNAQEFVNSRNTVILNLQEKLNLAAETEGQLRDQLQNAQEEVQVLKVKLKKNDVSG
>Spumella bureschii_smc5_17 155444|63373|strand:-1(-3...1539) (evalue:8.8e-06)
DALLFVFGKRAAQLRLKNVSELIHKSSRFATLEFAKVSVHFQLIYDIEDSDDAYDVVDGSQFVVTRTATKSNQSKYYVDDSTSTFTEVGTLLTKHGIDLDNNRFLILQGEVEQIAMMKPKAAAPGDVGLLEYLEDIIGSNKFVERIEEALKVLDGKNEIRTANVNRLKVAEKERDNLSGSKAEAENFMKLEGRIRSERNLLYQILEHIANTNTAAFNARLDKAKEKLAYEKKKGEDSEARLAVFQKEYETNNNEYNAVKNELAESNVKYDTFQRKDVKLQEDMKHSRTQIKKHQTAVEKETKKEVECAEEAEAAKAQIEKYTQAVSDFTRKKADEEAKLDVIMEGLNGATEELRASLDIAQSRLADAEKSVASFQTDKESTQNAINLLQSRSNENSKRLQQSKDKLASLAKRVKALEDAIVKYETRESELQAAIRAAITTAEEAKASLASQQSNKTVASAAVRQIMEAATKKGGKLSKVKGIKGRLGDLGSISPEFDAAVSTACGQFDCIVVD
>Spumella bureschii_smc5_18 142250|60828|strand:1(1...406) (evalue:1e-05)
EGLNADKDGLNQQIADLNAAVDGLNAGVADRESQIADLNADKDGLNKQIADLDAALEGLNTDKDGLTQQVDDLSAAVETLSASEDSLNQQITDLNAALAAKDSQLSDLDKDLEALTAQLTAAEKQKSDLSEELAS
>Spumella bureschii_smc5_19 68887|40068|strand:1(19...387) (evalue:1.5e-05)
LLKFEGLPSMEEVKAKLTAMQNDLNNTKKHHQKMESEYDGLQATIANLNDVIQSKDALIGELTNDINNAQEFVNSRNTVILNLQEKLNLAAETEGQLRDQLQNAQEEVQVLKVKLKKNDVSG
>Spumella bureschii_smc5_20 78395|43757|strand:1(0...527) (evalue:2.2e-05)
DGLNTQTSDLNAAVEGLNADVSDRDRQIADLNADTDGLNKQIADLKAAVESLNADIADKDRQIADLNVVVASRERDLARLEDDILGLKDRLAKEFEKNLTLRGELEDVRCQRDDLQAEVAQDLARIAELEQQLRNNETKQENQNRIQAGIVNALKKEGATLAQNVADLTVELQRK
>Spumella bureschii_smc5_21 165506|65302|strand:1(54...2859) (evalue:2.8e-05)
TSIVAHRLFKQMEDDSINDPEVDKLGKGKEHATEDFEGELQVSASAFEALERDFQEVLSDLIVDESLEKFRLEYEKLHRALKKSHEQEKRLVKKCRELNSEILNNQAKIKTALRLSQEDQKTITHLQKEMEKTWKLVYMTQEKETRAKETIGQLKEEMVNLSKLVERGAGLSINQENLVKELKQAKEELQRQVDEQAASINMIETQLHTQHKVQEELRGERDEANRQISDLRERLGSKESDNLREVKRREKTQKELQDARARLDDKAKQEENLSAEILAGKNAVVELERQLSDVKATMDKHLKDYESLHTRSTKVSEDLSDQVERNKKLLANYNELEVEMKKKSIEVLRLKDNVAAVTIKYEREREVVKTLKEDLAKTETPLLLAQNELENLKKELLSAHRHEVQLSKVATKVEREKEVQLKATERAEARTKEQQDLFIEKEREATSLATEMQAHIDENRRLRKAIAQLDSDRERLGNEVGEQRNKYIECEDKLKLREIEMSELNKVIIEGKNKEKHQQQLYEAVRADRNHYSKGLLESQDEIAELKKKFKILGHQIEQLKEEISLKDQAIVKEHGDFQKAEKKSEINKKELSAQTALVKTCHELIHQQENELKNLTSIVRRMDEEALAQRKEYDQVINERDILGTQLIRRNDELALLYEKLRIQQSALKKGEVQYAARLDDIRILKLKLKEFIRENSLNKGSGLVIEDLKREILQFQRELLQEKTKVTALSEELENPMNVHRWRKLEGSDPATFELIQKIQTLQRRLISKTEEVVEKGLIIQEKEKLYNELKGILARQPGPEVAEQLAVYQQNLKKKTAQMKAMASELNMCQAQVNEYKYEQERLLRELTEMKRKYYQQKRKDKLVEELEYEGGAAGGGSGGVIQMSRTDPSSLQHEQTVAAKNARVRYTGGGYAIRQRAVVAQGNCEREGGS
>Spumella bureschii_smc5_22 165537|65306|strand:1(54...2850) (evalue:2.8e-05)
TSIVAHRLFKQMEDDSINDPEVDKLGKGKEHATEDFEGELQVSASAFEALERDFQEVLSDLIVDESLEKFRLEYEKLHRALKKSHEQEKRLVKKCRELNSEILNNQAKIKTALRLSQEDQKTITHLQKEMEKTWKLVYMTQEKETRAKETIGQLKEEMVNLSKLVERGAGLSINQENLVKELKQAKEELQRQVDEQAASINMIETQLHTQHKVQEELRGERDEANRQISDLRERLGSKESDNLREVKRREKTQKELQDARARLDDKAKQEENLSAEILAGKNAVVELERQLSDVKATMDKHLKDYESLHTRSTKVSEDLSDQVERNKKLLANYNELEVEMKKKSIEVLRLKDNVAAVTIKYEREREVVKTLKEDLAKTETPLLLAQNELENLKKELLSAHRHEVQLSKVATKVEREKEVQLKATERAEARTKEQQDLFIEKEREATSLATEMQAHIDENRRLRKAIAQLDSDRERLGNEVGEQRNKYIECEDKLKLREIEMSELNKVIIEGKNKEKHQQQLYEAVRADRNHYSKGLLESQDEIAELKKKFKILGHQIEQLKEEISLKDQAIVKEHGDFQKAEKKSEINKKELSAQTALVKTCHELIHQQENELKNLTSIVRRMDEEALAQRKEYDQVINERDILGTQLIRRNDELALLYEKLRIQQSALKKGEVQYAARLDDIRILKLKLKEFIRENSLNKGSGLVIEDLKREILQFQRELLQEKTKVTALSEELENPMNVHRWRKLEGSDPATFELIQKIQTLQRRLISKTEEVVEKGLIIQEKEKLYNELKGILARQPGPEVAEQLAVYQQNLKKRNIQMKSMASELNMCHAQVNEYKFEQERLSRELIEMKRKYYTAKHKQPLGATDYGQGGEGGAGNGGAQPAMSRTGPLSLHNEQTVLARSARTKMAGGGFAVRQEYDTNIVFHRF
>Spumella bureschii_smc5_23 165515|65303|strand:1(7...2830) (evalue:2.9e-05)
WRRHNKKAKKRRLLTFSKMNQDDESITDPDLDKVGKGKEHGGEDFESDLQVSASAFEALERDFQEVLSDLIVDESLEKFRLEYEKLHRALKKSHEQEKRLVKKCRELNSEILNNQAKIKTALRLSQEDQKTITHLQKEMEKTWKLVYMTQEKETRAKETIGQLKEEMVNLSKLVERGAGLSINQENLVKELKQAKEELQRQVDEQAASINMIETQLHTQHKVQEELRGERDEANRQISDLRERLGSKESDNLREVKRREKTQKELQDARARLDDKAKQEENLSAEILAGKNAVVELERQLSDVKATMDKHLKDYESLHTRSTKVSEDLSDQVERNKKLLANYNELEVEMKKKSIEVLRLKDNVAAVTIKYEREREVVKTLKEDLAKTETPLLLAQNELENLKKELLSAHRHEVQLSKVATKVEREKEVQLKATERAEARTKEQQDLFIEKEREATSLATEMQAHIDENRRLRKAIAQLDSDRERLGNEVGEQRNKYIECEDKLKLREIEMSELNKVIIEGKNKEKHQQQLYEAVRADRNHYSKGLLESQDEIAELKKKFKILGHQIEQLKEEISLKDQAIVKEHGDFQKAEKKSEINKKELSAQTALVKTCHELIHQQENELKNLTSIVRRMDEEALAQRKEYDQVINERDILGTQLIRRNDELALLYEKLRIQQSALKKGEVQYAARLDDIRILKLKLKEFIRENSLNKGSGLVIEDLKREILQFQRELLQEKTKVTALSEELENPMNVHRWRKLEGSDPATFELIQKIQTLQRRLISKTEEVVEKGLIIQEKEKLYNELKGILARQPGPEVAEQLAVYQQNLKKRNIQMKSMASELNMCHAQVNEYKFEQERLSRELIEMKRKYYTAKHKQPLGATDYGQGGEGGAGNGGAQPAMSRTGPLSLHNEQTVLARSARTKMAGGGFAVRQEYDTNIVFHRF
>Spumella bureschii_smc5_24 82225|45016|strand:-1(-2...511) (evalue:3.00134e-05)
TTNNKTRPTCFWSIGKRGLAYKTLSTNIFFISEKMDAPDQENVEEELAIQKRRAIRQRQRELQNDLFEVKGQIGKVDQEKFGTMHRRMNEIFVTVEHPREQQHDAVLFKELSSAARTQSNNMADSAHQFDFAKFSIALSLRYKTNNEFSWAKLGADLGSMSCVVPFYELR
>Spumella bureschii_smc5_25 148974|62073|strand:-1(-2...3328) (evalue:3.1e-05)
ASVKLIYIVSVDEVDGRQEGSEIEFLRCINSAGVADYYLDNKKVTYAKYENMLQQIGVLVKARNFLVFQGDVETVASKSPAELTKLLEQISGSDSLAEEYEDLRSRREQAEENTIFSMQKKKMYVTQCKEVKGQKDEAEYFVLKQKELADLRTEHFLWQLWGLQQDLLQHKSAMDAVSHEIATCERTESDVDQELQLGKEELASVGRALVAAEKVHAKADRALEAEKPRLGEVRAKIKNFTKRASDLERNELKVQRDLDQQGETVTGLKAEIQRLSAQEARLRVEMERPSDSGVRLGAKERAEYSRLREEVAARSAANQAVELTTETELRSKQQHLLRLEKQDASLQTEMDAGAKLLDEYHDRLAKLREATSANMREREALQSERDQCSVESGTTAVKLQELRVVAAEISEKLREAGNEKRRSKQEERVSEAISAMQTQFKGVHGKLVDLCRPIQKKYGKAIAVAAGKQMEAIVCDTRDTAAECMRYLKDQRVGVCQFLPLDNISAAPVSDVLRSFGAGFRPCIDLVECEDRFRPAVMYAIGSTVVCDNLKLAQKLCFVDKQRVKAVTLDGHVISKSGAMTGGSTFGSSAHEGGGGHRSWEMQDDIKLRQKQSEVIAALTRMEQEGTARERLVDLETRLRAVAAKLQYNEADIQVCEQKLAQLQQQKSLRDESARRLKKEVSVLGGEIAKLERQLVELQRATRAVEAEVFGEFSAQVGVANIRDFEEQGLRKHQDQQQQHAAVSKSVASHTAQLEYEQKRDFRGILARLQTQLAETRAEVAGLEEQEQAILNRELHARAAVKSALEKVQEIKDQRQIINASQSGAHERRAKCQSAKDALIKKRGAEDSQLQRGRSQLRDVLQRALIDEVALPTVDSRPQSRSSGGGSDQSSSAVGEDSEQVDDNHIRWSGSRSQSEQFRVVQASSSNGDSQSGEEESGPDGEGGSSGSRASSRSTHFSQSMDSVVQGDQQKVQEIDFSSLRKYRSYTKAKMAERDAQLARQIAELLAELEAIQPNMHAAERYEGVVEKLGECSRELDELRRVAAEVNARFDEVRKTRQSLYQECYAHVSESLGLIYKDLTRSSKHPLGGNAYLTLDNTDEPYLGGIRFT
>Spumella bureschii_smc5_26 135709|59377|strand:-1(-1...1667) (evalue:3.3e-05)
QLDEEKAAFRTTIGEKEGLIAKLTYEIESVGRQKSSLEDEMRGMQNKLERMQQSGGEAVSQIENDLNAAQAQNKELKHQLAALQQEYSIALEKLQSLEMTLSNLASGNEEMIAREKHASEERAAAQRERETKHAAELQELESKSKNVEIRLKTDFNQARNEWARAEKELKGEHDEMRRAKDKEIDGLRRDLTEKKAQFAQEISTANIQIEDYRKAMEESLRRADEAEAFTRAVQEELAEAKVIQKYNAQLHKDLQREQLARKKLHNDMEDLKGKIRVYVRVRPFSNSERERGSTESVTKDGKMTVLIKGLGAPDAKKYYDFDQVFGGPASEGNSQADVFKDTKHLIMSVVDGYNVCIFAYGQTGAGKSFTMIGAADIGNCMSENGDFDELAGITPRAVSELFRLLNERTAQIDYVIEVQMFQLYRDGLDDLLKEKKKKGKKGGDDDDNDKKEPPLKVTLAEHSPTGLVHVEGGESLPATTPGEVMKIFARGSARRTTASTQMNAESSRSHLICSLIVKLTNKRSGNQTIGKLTLVDLAGSERVDKSGAAGEVLKE
>Spumella bureschii_smc5_27 148960|62072|strand:-1(-2...3064) (evalue:3.7e-05)
ASVKLIYIVSVDEVDGRQEGSEIEFLRCINSAGVADYYLDNKKVTYAKYENMLQQIGVLVKARNFLVFQGDVETVASKSPAELTKLLEQISGSDSLAEEYEDLRSRREQAEENTIFSMQKKKMYVTQCKEVKGQKDEAEYFVLKQKELADLRTEHFLWQLWGLQQDLLQHKSAMDAVSHEIATCERTESDVDQELQLGKEELASVGRALVAAEKVHAKADRALEAEKPRLGEVRAKIKNFTKRASDLERNELKVQRDLDQQGETVTGLKAEIQRLSAQEARLRVEMERPSDSGVRLGAKERAEYSRLREEVAARSAANQAVELTTETELRSKQQHLLRLEKQDASLQTEMDAGAKLLDEYHDRLAKLREATSANMREREALQSERDQCSVESGTTAVKLQELRVVAAEISEKLREAGNEKRRSKQEERVSEAISAMQTQFKGVHGKLVDLCRPIQKKYGKAIAVAAGKQMEAIVCDTRDTAAECMRYLKDQRVGVCQFLPLDNISAAPVSDVLRSFGAGFRPCIDLVECEDRFRPAVMYAIGSTVVCDNLKLAQKLCFVDKQRVKAVTLDGHVISKSGAMTGGSTFGSSAHEGGGGHRSWEMQDDIKLRQKQSEVIAALTRMEQEGTARERLVDLETRLRAVAAKLQYNEADIQVCEQKLAQLQQQKSLRDESARRLKKEVSVLGGEIAKLERQLVELQRATRAVEAEVFGEFSAQVGVANIRDFEEQGLRKHQDQQQQHAAVSKSVASHTAQLEYEQKRDFRGILARLQTQLAETRAEVAGLEEQEQAILNRELHARAAVKSALEKVQEIKDQRQIINASQSGAHERRAKCQSAKDALIKKRGAEDSQLQRGRSQLRDVLQRALIDEVALPTVDSRPQSRSSGGGSDQSSSAVGEDSEQVDDNHIRWSGSRSQSELLAELEAIQPNMHAAERYEGVVEKLGECSRELDELRRVAAEVNARFDEVRKTRQSLYQECYAHVSESLGLIYKDLTRSSKHPLGGNAYLTLDNTDEPYLGGIRFT
>Spumella bureschii_smc5_28 165527|65305|strand:1(1...2827) (evalue:3.8e-05)
NADNKKRREGLLTFSKMNQDDESITDPDLDKVGKGKEHGGEDFESDLQVSASAFEALERDFQEVLSDLIVDESLEKFRLEYEKLHRALKKSHEQEKRLVKKCRELNSEILNNQAKIKTALRLSQEDQKTITHLQKEMEKTWKLVYMTQEKETRAKETIGQLKEEMVNLSKLVERGAGLSINQENLVKELKQAKEELQRQVDEQAASINMIETQLHTQHKVQEELRGERDEANRQISDLRERLGSKESDNLREVKRREKTQKELQDARARLDDKAKQEENLSAEILAGKNAVVELERQLSDVKATMDKHLKDYESLHTRSTKVSEDLSDQVERNKKLLANYNELEVEMKKKSIEVLRLKDNVAAVTIKYEREREVVKTLKEDLAKTETPLLLAQNELENLKKELLSAHRHEVQLSKVATKVEREKEVQLKATERAEARTKEQQDLFIEKEREATSLATEMQAHIDENRRLRKAIAQLDSDRERLGNEVGEQRNKYIECEDKLKLREIEMSELNKVIIEGKNKEKHQQQLYEAVRADRNHYSKGLLESQDEIAELKKKFKILGHQIEQLKEEISLKDQAIVKEHGDFQKAEKKSEINKKELSAQTALVKTCHELIHQQENELKNLTSIVRRMDEEALAQRKEYDQVINERDILGTQLIRRNDELALLYEKLRIQQSALKKGEVQYAARLDDIRILKLKLKEFIRENSLNKGSGLVIEDLKREILQFQRELLQEKTKVTALSEELENPMNVHRWRKLEGSDPATFELIQKIQTLQRRLISKTEEVVEKGLIIQEKEKLYNELKGILARQPGPEVAEQLAVYQQNLKKKTAQMKAMASELNMCQAQVNEYKYEQERLLRELTEMKRKYYQQKRKDKLVEELEYEGGAAGGGSGGVIQMSRTDPSSLQHEQTVAAKNARVRYTGGGYAIRQRAVVAQGNCEREGGS
>Spumella bureschii_smc5_29 187174|69125|strand:1(2...3266) (evalue:4e-05)
RFCAESWLKEPFWKLALFCSAIGQIMLKNKRWKQKQEKKASTAPEVTSTPDSSPSKMLDLVSRDTNSIEPERFDDDRVKVTSNPVNEKQENECSESSALDEPVKLNNTSKTVHFEQAKIESLRAECDDLRAQLAEKNRLLSGKHAELVSSHTALESKTTELLTVQSHVYEIETHIQVSSKELQELTLSGVVDESANGWDNSQRMKTLISLLSTLKAQIKSQSDEISQSNAAIDTLHGNVRVLKNQILLLEGENKKMSETANQAMAAKDTQLEDSNREIEHLHNGLKSLQSQFVQLEKENKRTRQHLLELSESSSESVVDAHSRISDLSEEVSRLQGVVDQLENDKEDLMNEQKVSLEGYLKDLEQFRQELSDTIAELNASYTQLANMEAAHQSDIASLRDEMTSAAAAALSREQILTKESERWRRECELGREEQQEARHTIEELERYIAATGGEKEKLQVDLTEHLHQSDVKCSALTHQCEDLQEQLRQQGDENGVLKAELDRVMLSLKDSREELRAAQRALAEGTDRHETASSSYQAEIDRLTGELTVLDAIQAALRSENDQLNQRLDQMQTEAESSHALSGGEYEKQIAELQLTLQTTEASCTAKVAELTASLQKASDALASHLNEESHVIRNAEKLIATLEDSLDSREKEASALSEQNKALELKVAELLSRAAAEAHNGVLSAERNNAAIGELAELRKEVTELKQRNAELQSSNNRHLDQLVDLQRHTMDTESRLSSELINLNSQIVELNRTVLELQAQLVDQQQRHTAQNHRNTARDAEVHVVFSKESVRAHLQRNGVKCFHWEDLPTLMKKLEQLHQQPDRPICYVSDVLDKVHHHSTGSGGHPPLTQQHLHQLNTSTRSAGSAEGHHMTGSVVPTTPTAAASAAAGGTNSRSSSAKKGRRPSSSSGLLQQEDATGQVYEVGYRFSNHSPPRVRRPSFNSETASRTSHTHSQQSHSAGGAAASGDKKFWHATGILDRDDPFGDHKLMYRDVREVHKSIEERFEFFRNQPMAFFEYHDKHTDSGGDTTVPVTAASVVSASVVESSVEVVAPTAETTNNDSDNVTSVQNNRPYMNSGMFQVVDI
>Spumella bureschii_smc5_30 100301|50589|strand:-1(-1...1385) (evalue:5.3e-05)
LRAQQDKAKEELRKLRTAESNVKKARENAMKEMEGTVRAAQKASSALKAEVLKLRNARDAAQAEVKNLTQELQTLKEQLSIAEGASSRLTDESEILTNRLAQVKSDYEDAKRAVQAKAAELAKCSKEIKALQAQREKHLKESQNASLEARKLTHKLKQWDKDFKDAGRVITALIKAHPWIEKEKEFFGQSGSDFDFAGRDMEACARRLKEVRADQDRLSKKINKKVMGMIENAESEYVELNRKKEVILNDKSKIESVIEELDVKKAQALQSTWVKVNRDFGSIFSMLLPGTHAKLDPLEGCTVMEGLEVKVAFNGVWKDSLTELSGGQRSLLALSLILALLLFKPAPMYILDEVDAALDLSHTQNIGMMLRTHFSTSQFIVVSLKEGMFNNANVIFRTRFVDGVSAVIRTVAGGRKALAAAAEEPEEDAEPPQKKKGKAVAKARQILMYLHLCNSTGLMGR
>Spumella bureschii_smc5_31 85776|46187|strand:1(1...694) (evalue:5.774849540584999e-05)
QLYSVQPGMDERNERLVVDRIVKSCCGDENRPQYFLVSPKLLQGLRAIDNDDVTILLVYNGPGVKAKYRFDELLHQQLRLAGGGDNGSNSAHAATTVSSPLSSGTTRGKAAGGRGRGGGAAKRLRDLSDEEEDEGDDGDREENEGDFEEQENARQRGNQIKQSASVVKALRGAAAAAATKSYKRKAVVAEDSEEEEEYEGQEFLLGILGVIYDQYVQSRFVAPVGKLKSW
>Spumella bureschii_smc5_32 87516|46708|strand:1(1...391) (evalue:5.8e-05)
YGQGDRIKMLTDEIDSLKTRIDGLMREMAELRRVNDQLKAAANEAKEQAAVLKDELEIANETIQDQVDEIAKAHREVGKVKQTVIGLEEKLTDRNKRLTAAEETITGLHKSLDEANKLCGLANQRMVRD
>Spumella bureschii_smc5_33 85797|46192|strand:-1(-3...648) (evalue:6.226230833600001e-05)
QAREKLVQAEETLRKCIDAQPQVVDTLKTIKEASETVTMEIERLNDEARQVEGRFNDARKQVQDLQREANSLHDARQVYKDALMRMVNGGKAGNNTNRFRDTVAAMEVVERNQEEWKRSGSMKGEFYGPAALYCDVPDKACASVLEKFMGMNRMMGFVVESEQDANFLKRQFRDLNNLQIDIYTYNNKNNASVFPYNETELNNIKRDVTKHQAGRE
>Spumella bureschii_smc5_34 85794|46191|strand:-1(-2...718) (evalue:6.501489625058751e-05)
QAREKLVQAEETLRKCIDAQPQVVDTLKTIKEASETVTMEIERLNDEARQVEGRFNDARKQVQDLQREANSLHDARQVYKDALMRMVNGGKAGNNTNRFRDTVAAMEVVERNQEEWKRSGSMKGEFYGPAALYCDVPDKACASVLEKFMGMNRMMGFVVESEQDANFLKRQFRDLNNLQIDIYTYNNKNNASVFPYNETELNNIKRDVTIIGILTDFVTCPDLIRIHLQQSYADCVLIG
>Spumella bureschii_smc5_35 113826|54180|strand:1(2...1145) (evalue:8.510696146127879e-05)
LAEMQAAAHVDTSLLEGELRELAENIERADREIADKEGELHGAAEEVKEREKEKRAAEGEVNKLSRTSGDLNRQMEAIVNERESARAKLESSRRVLAAKQALLDEGLSKLAVAEHAEAEKLQVAMDKAAELLGDTWDGEPIKLGKKENRQNLESLEATLRTRLAQGKQQMNMEGLTTAIASDRLTKARTDFKDSRVNVARLTDNLDDLSADYKARSKRWTKSLKLAADKTKRKFDEYIQQKGFSGTVQFDFAEKTLNLCVQVDNADENTRSKDVKQLSGGERSFVTFSLLLALGHVIECPFRLLDEYDVYLDEVSRKLTLDSLTSYAFLPGQRSRQFIVITPHKLNDVKTSGDIKIIRMQDPKRRSAHGLQQQTIDQRGW
>Spumella bureschii_smc5_36 46813|30573|strand:1(2...511) (evalue:8.6e-05)
EDVQLSKRTESEVSAELEELRTVNAQLEKRKSDNTDMLNNILGKRANFQETVNTKQKLIRELGIPPQKEKEEFRTLTKEHLLKRLKKVNDALKKYSSVNKKALDQFVSFNEQREALIEKRTEMEKDNGAIQQMIDSLDAQKDEAILRTFRGVSHYFSEVFSELVPGGNG
>Spumella bureschii_smc5_37 100308|50590|strand:-1(134...1571) (evalue:0.0001)
LRAQQDKAKEELRKLRTAESNVKKARENAMKEMEGTVRAAQKASSALKAEVLKLRNARDAAQAEVKNLTQELQTLKEQLSIAEGASSRLTDESEILTNRLAQVKSDYEDAKRAVQVKAAELAKCSKEIKALQAQREKHLKESQNASLEARKLTHKLKQWDKDFKDAGRVITALIKAHPWIEKEKEFFGQSGSDFDFAGRDMEACARRLKEVRADQDRLSKKINKKVMGMIENAESEYVELNRKKEVILNDKSKIESVIEELDVKKAQALQSTWVKVNRDFGSIFSMLLPGTHAKLDPLEGCTVMEGLEVKVAFNGVWKDSLTELSGGQRSLLALSLILALLLFKPAPMYILDEVDAALDLSHTQNIGMMLRTHFSTSQFIVVSLKEGMFNNANVIFRTKFVDGISAVTRTVAGAKANNSKPMITTGAAAGAADAKAASAAAAVDEADEDEAPRKKNKGKSAVAKIRQTRGWIGRLSQL
>Spumella bureschii_smc5_38 42184|28389|strand:-1(-3...1080) (evalue:0.00011)
STPARVKFSDSVEQGGGSHRDTFRRSKSDNHYHNIMSPSSESETSVSLLPSNSSELEYHTAEPKEMLRNIQRIVQKITDLEGKQIFSDASVSDIQQYLDIEVNLVKLENHLMQECNGAVAQTKKDLNSHQKRIAKLKTAWKQGVSDSSTSVINEQTKRLNDEIEAYRNLQQLCKHREKRVTQLGEEVNKLSGRLSSDFSKAKKTVRSVHHLQSELINGLDQLMSLLNQLLNDKKKPTAAEIATPSPMMMSQLPRQHSMRQPAFDDSFVEYAGRFADPQPYRRNDAADFIAANNKLRDPYSFQRSLSSSNPVAEAMLRNKPIDRTRVSAQSHIDAFERRQNATFKECDDHVKQVKNYYLHV
>Spumella bureschii_smc5_39 94898|48937|strand:-1(-1...1601) (evalue:0.0001433415)
ILDAICFVLGITNLSQVRVGNLQELVYKQGQAGVTKATVTIIFNNKEASSSPVGYEHCKEITVTRQVIIGGKNKYWINGSVAQQSQLQNMFHSVQLNVNNPHFLIMQGRITKVLNMKPVETLSMIEEAAGTRMYETKKQAAMKTIEKKQLKVDEITKCIQEEITPTLESLRSERQDYHKWQANNTEFERLDRIVIAFEYRNAEEKVLSSENDKQKLVDEQNEFIKIQEEQNKAAEDCDGQIAEIERVRDSEMEGELQELRSNETDLSKDLVKLNTLFTNQKETLAGEKEATTSLTKQVETVGRTLAEKSKEFEVCSAKLVAKEAESAAGEENYKTLQEKYQNACAGVADETSAGLLSLPEQVSVWEKKDREAQSQLKQSQQKFEHSTAQLKELKQSNKKQVAAHSAVIKENETLRAAITTAEAKLNKLTFTEADETSTRNRVSEIRAQKSQLKDVIDNNSASVEARLRFDYKDPEKGFDRSRVKGLVAKLIRVTDRNAATALELAAGGKLYQVVVDNEQTGRLILNRGQLSNS
>Spumella bureschii_smc5_40 98533|50071|strand:1(2...625) (evalue:0.00015)
LSGTLLTALQRVGHLDDQVKALSKDLTERDEELAKKTEELAALSSELSDARQLISELQQDIADANHVIEELEEDLRKEGEKYNKLSEERDREVSELNEIIQGLRESLESTKADLAATKDVLETTQDELKEQQEVNSQQSATIAGLKTDLATRTQDLASMTEQFEEKSHEYGEACLKIGKLTDNLEAMTAAKAAADKKIGSLRLTIEE
>Spumella bureschii_smc5_41 75407|42725|strand:-1(-3...774) (evalue:0.000167669456)
IAAAIQLCLGASARITGRGTNLGTLIREGSEGPAIMRVTLRNEGSDAYQPNVYGKRITIERSITKSGGSTYQLKDVNNEVRSKEKRELESILCNFNIYVDNPCCVLTQEESKKFIQGKDSEKYDFFLKATGLERTGEELKSALAIIDETRGALASHNSRLEAKEKLVGELNKTLERLMDLDTLDMRILECRAKAYFDDHRINQAVTAKVQESVAFKEAEVAQARAEHEKAASRTGEGDDELHGYVAQLEKVDAEIKVA
>Spumella bureschii_smc5_42 118758|55424|strand:-1(-3...1269) (evalue:0.00019)
KKGDRHTALNTVLSVLWLLFVQFLQKGMDLTTTDPRLLELQQLQREYRHMELNRRAYAEESQALLRKQQSTIDKLRKDNESLKNDISVIMRGSNKPMSLSQQDTVQILTDQGDKYATSIDFEQKNIKTMEEQIAITRQKILQQRRAMGGVNASKDNHFMIQKQIRILENRLDKSLIKFNESISNNKKLRDQIDDLRRERVVFENVYRKMERELQERKKQMAEIIEISNQAYEQRDSYQMEVAAIEQANRKEQEEFEEQMITLGRLLETDLQLPTATLASRTKSLSRLGTSNTSRGGNRLAHSQSVDQMGGVLGGGSVSDDMFNKSGKTQNGVDFAGVDIDFHERAQNFEEAFNKIKNATGITNVDELVNTFIKSEEHNFSLFNYVNEQNNEIEKYEEQIQALREEESKFAQESGHDVNQHKEI
>Spumella bureschii_smc5_43 103412|51461|strand:-1(-3...807) (evalue:0.00021)
QLSAPLAYLIRVVNSGNSEEEVSKPDHIPKSILSTDTRDFQPVKFSQHGSEYVHSHGTTDGSHSAHHKSSASHHKHGGGSSAKHSSGHATELQHSLSATEKMLEESKAHSDELAMQVKEIEAQLTQMTFTANQLDASNQNYRLVIEESEIREKDYKTQVANLEEQIAQLNRDVQHLKDVNDANRGKTPPVKGGSSSSLTRGMSLSFRNTPDHSKEHQTTVDKLTLDNKQLTSDAALLNQQITQLKESIQDKEHVTKTLHDRISQYEQQA
>Spumella bureschii_smc5_44 15837|10106|strand:-1(82...988) (evalue:0.00023)
ELMRSAGELQDANILIEKMRLEAGSSEEEVARLKELLKKANEEIERLANLQDRVVELERVVEVHEVTMMEKTTAYTLVVRTNEDLTGTVRQLRERVIELEKLLAAAKDADSKLQAALLDANNTIKLLEAKNAQLERNLAHVQRKLDEAVTDFNQQMEGLKSLQGHGDRVRDLTLEVASLQAKIDSLLREIAALKKSNEDLKAQYIEAEEKRSVLQDELDISNETVAEQVEELAKAYREVGKVRQTVLGLEEKLTDKNKKLVQAEENIVQLHKSLEEANKLCGLVNQVVMFVFVHCQMQGLF
>Spumella bureschii_smc5_45 24391|17831|strand:1(1...493) (evalue:0.00024922434041666663)
GRDDRRNKSLKACAKKARLKFDDYVQKKGFAGTIKFNHEEGTLSLTVMTDSSDANTTSKDVRQLSGGERSFVTFSLLLALGHVIECPFRLMDEYDVFLDEMSRKVTLDQLVAYSKSPIQRDRQFIVITPNKLNEMVTSKDVRIVKMRDPKSVSAHGLQQQTLD
>Spumella bureschii_smc5_46 86177|46337|strand:1(0...696) (evalue:0.00025)
EDQIEELTAELEELHTKLDTKEAEVTGLREEVASEKLRIATLTNERAEVDRKAKASAARIKELEKEVSKLTAESSNSKQMSKSVVEQNKMNFNQSVLVSQENQRLQEQIKEMEEQMSALEADKSDIEEVLVSQADKLNEIQNERDAFEIEKQEIQSINIALAKSLDDLKMELDEVSNSEKDWQEKYDMANQQIGQLNDQIKAMVVAQKKETADLAKQIAVLKDTTKLGEKQS
>Spumella bureschii_smc5_47 9715|7472|strand:1(0...555) (evalue:0.00031)
VDANKRCAVLDNQLKRANEKVAQQEQVMAQLNQDLGKMSQVVAGLKDKVDEKNQKLMAAEARVLDLNQQIEEEKEKLKRQDAKAKKAVADLTTLNKELKDVVDQVTQQSAAKSAQIAELKDELTDLNVSYEDKIEECAAAKERIAELEAELAKRTADLNKTEGELARAIAVNEESIAQIGKLNGE
>Spumella bureschii_smc5_48 75404|42724|strand:-1(-2...643) (evalue:0.00031212002666666664)
IAAAIQLCLGASARITGRGTNLGTLIREGSEGPAIMRVTLRNEGSDAYQPNVYGKRITIERSITKSGGSTYQLKDVNNEVRSKEKRELESILCNFNIYVDNPCCVLTQEESKKFIQGKDSEKYDFFLKATGLERTGEELKSALAIIDETRGALASHNSRLEAKEKLVGELNKTLERLMDLDTLDMRILECRAKAYFDDHRINQAVTANQPGGHG
>Spumella bureschii_smc5_49 20017|13598|strand:-1(-2...448) (evalue:0.00041)
SAAQCLCMWVRAMVVYDKVAKQIEPKKAALKEAEDSLAVTMGQLSAKKKALQAVLDRVANLQKMLKDTQQKKADLEAQAAKAKKQLERAGLLIGGLGGEKIRWMESAYSLNKSLVNLVGDMCLAAGCLAYLGPFTSQFRKRIVDKWVAV
>Spumella bureschii_smc5_50 165468|65298|strand:1(7...2830) (evalue:0.00054)
WRRHNKKAKKRRLLTFSKMNQDDESITDPDLDKVGKGKEHGGEDFESDLQVSASAFEALERDFQEVLSDLIVDESLEKFRLEYEKLHRALKKSHEQEKRLVKKCRELNSEILNNQAKIKTALRLSQEDQKTITHLQKEMEKTWKLVYMTQEKETRAKETIGQLKEEMVNLSKLVERGAGLSINQENLVKELKQAKEELQRQVDEQAASISVIDQQLRVQHKVQEELRNERDEAIHQIGELRERLTAKESDNLREVKRREKTQKELQDARTRLDDKIRKEEELNGEISSGRTTVSDLERQLSDAKATMDKYLRDYEGLMSRSTKVGDDLNDQVERNKKLMANYHELEAEMKRKVIEIHRLKDTNSATGIKYDREHELVKKLREDLDKTATPLLMAQNEIESLKKEILSIQRHETMLSKEAAKIGREKEVQQKAFERAEAKGQEQHDMFVEKDREATSLAIEMQAHIDENRRLRKAISQLDSDRERLGNEVGEQRNKYVDAEDKLKLKEIEISELNKCITEGRNREKHQQQLYEAVRADRNHYSKGLLESQDEIAELKKKFKILGHQIEQLKEEISLKDQAIVKEHGDFQKAEKKSEIAKRELSSQTQLVKTSHELIRQQENELKNLTTIVRRMDEEAIAQRKEYDQVINERDILGTQLIRRNDELALLYEKLRIQQSALKKGEVSYSARLDDIRLLKVKLTELVRENSLNKGSGAVIEDLKREILQFQRELLQEKTKVTALSEELENPMNVHRWRKLEGSDPATFELIQKIQTLQRRLISKTEEVVEKGLMIQEKEKLYNELKGVLARQPGPEVAEQLAVYQQNLKKRNIQMKSMASELNMCHAQVNEYKFEQERLSRELIEMKRKYYTAKHKQPLGATDYGQGGEGGAGNGGAQPAMSRTGPLSLHNEQTVLARSARTKMAGGGFAVRQEYDTNIVFHRF
>Spumella bureschii_smc5_51 163881|65009|strand:1(1...982) (evalue:0.00068)
ELEGLTNRLQQSQQNEAALTAQLSGDTAGLTNQIAALSAEVERLTQSKSAVESELAVATAQAGEAAAAHVTETESLNGLNSALTAERDALSASLKAATVSISNLTNERDTAALDVARLTAECLACENKVKALEDELKGSHASLAEGSAQRGDLQEMMTSQEKELENVLAKLQQSQQNEAALTAQLSGDTAGLTNQIAALSAEIERLTHSKSAVENDLTAAVAKAADEAAAHATETERLNGLISTLTAERDTQSAALDAANSNTASVISERDAVASDAARLAVEIEGLKKDLQNAKEFSATTLGHLTEERDQLIAELAAASAELLSLR
>Spumella bureschii_smc5_52 43886|29191|strand:1(0...593) (evalue:0.00069)
ADLLLKNAEIETHKSSSKTITQLNADLTKSLEDTKSQLAAEVHRNGEQKKKVRSYLDNLTAENKTLTDKNAVIEASLKELTAAKAMLEQRCGQLESQLNLLMDKSSREIESLRQTNHQMECMFENQLGDKDREIQQLLVQVQHASQSSAEEVNSTRARIEESMREMEAHKSKRLAARNEMIALAKSLERAQSDGNEI
>Spumella bureschii_smc5_53 125242|57003|strand:1(1...1306) (evalue:0.00073)
RTSNGQSRNNLQVASLQTWLCVGCLQGPIYTLWESSLERLRLLNYEKDYCKKFSKKPFNIVHFAIQGSNPSHQFEEFIGLSSWICSQIMNKVDAFKREEFDDPNTVVNKLMLVLRQLDFRSSFSVQKLKVAHGEAVCTVLDFLTERMLSSRGFQWASPAYDLGNEATEDKADDNLDSDIVEDDDVLEGHQADDDLVFEETNLRGLDTSLDLSSHNILQAAVDPIEWKTELERVGPKLRMTHQYSANEWRSHVDQTLASKAHIGKVLSETQLDLQSMFKQVSDELNKMRMKEKYLSNQYNSLGLEYVEIKHRLEDLDTKSSTAHETVARLTGELSELSERLDELKESFESKDSGLHDTSPLVKIKAALQQVKAEIHTFDMRIGVVSHTLLCARTSDSNRLRSIAVGKSRQRHNKRGTKGGGSGTTADDNSMLSDD
>Spumella bureschii_smc5_54 70773|40895|strand:1(1...1036) (evalue:0.00076)
LKEDLAAAKASVDSLSTQVSALEKKLSEQFKEHQKELQAYKKQLAELAAAQDSHDEEAHDRVILVEEQLTKLAASHQAAIVDMEKNLADAKELLDCTRKAAEESQKQFLVTKEALKKSDKKISDQANTMNENKKQLDALTAQKAELEKQKAEADKKVEQMKKMTQQLLEDKKKAPSPNALDESVEQLNSKMAENDSLREQVSHSKAAVTALKEQVTQLESLLTQAQKKVEEANNRTSTALEEQLAFLGAKYAASNAEVEKSLADAIKATEENQKQFNAKKEEVKARDKKISEQQNSISTLTSERDALKVKVDQLQQQVNLLPNEPVVPASVQVELNATKETVSQM
>Spumella bureschii_smc5_55 125233|57001|strand:1(114...1242) (evalue:0.00081)
ETATPKLRERLFHQFEEFIGLSSWICSQIMNKVDAFKREEFDDPNTVVNKLMLVLRQLDFRSSFSVQKLKVAHGEAVCTVLDFLTERMLSSRGFQWASPAYDLGNEATEDKADDNLDSDIVEDDDVLEGHQADDDLVFEETNLRGLDTSLDLSSHNILQAAVDPIEWKTELERVGPKLRMTHQYSANEWRSHVDQTLASKAHIGKVLSETQLDLQSMFKQVSDELNKMRMKEKYLSNQYNSLGLEYVEIKHRLEDLDTKSSTAHETVARLTGELSELSERLDELKESFESKDSGLHDTSPLVKIKAALQQVKAEIHTFDMRIGVVSHTLLCARTSDSNRLRSIAVGKSRQRHNKRGTKGGGSGTTADDNSMLSDD
>Spumella bureschii_smc5_56 125238|57002|strand:1(203...1331) (evalue:0.00081)
ETATPKLRERLFHQFEEFIGLSSWICSQIMNKVDAFKREEFDDPNTVVNKLMLVLRQLDFRSSFSVQKLKVAHGEAVCTVLDFLTERMLSSRGFQWASPAYDLGNEATEDKADDNLDSDIVEDDDVLEGHQADDDLVFEETNLRGLDTSLDLSSHNILQAAVDPIEWKTELERVGPKLRMTHQYSANEWRSHVDQTLASKAHIGKVLSETQLDLQSMFKQVSDELNKMRMKEKYLSNQYNSLGLEYVEIKHRLEDLDTKSSTAHETVARLTGELSELSERLDELKESFESKDSGLHDTSPLVKIKAALQQVKAEIHTFDMRIGVVSHTLLCARTSDSNRLRSIAVGKSRQRHNKRGTKGGGSGTTADDNSMLSDD
>Spumella bureschii_smc5_57 9492|7249|strand:-1(-2...454) (evalue:0.00082)
MEDDNENDDMVEKLQEEIESWKSKYKTLELKKRESDLALNKIKTEINSLRSVDKQWKDSAKSVYYNLNDVKQQFDAQIDQVIGGLSGISKAGERITAKIPYNRKLKTAVALLQGKIVQQEESIMNLNGKIRLLTAELQDKTRKVERLSQGI
>Spumella bureschii_smc5_58 19501|12827|strand:1(2...464) (evalue:0.00094)
GEELAALRDELAERTHELVDAQNLIDDVRQELQESKQAQVDLQKELDNVAAERDNLQAEVDELTRVSRAMHEDLKELQALLGQLQRDLQDKEAQIVAAENRVSELDLLVAEANYRAVEAGASMHGLIVQFTQEKDALNDSLTALRGEKDGLESE
>Spumella bureschii_smc5_59 51402|32697|strand:-1(-2...568) (evalue:0.00095)
QSLMGQADFQAVQIADEVTSDVEQPPLEPLNLYLDQIKELQDEIKNITSSYSSLQDEHKTLLNKFSRAETEIASLNHRLQIAERNASTLEIRSRLSKNDVVVARVSLENCNLERELLTITTAESKVSLEQEVKQLKKALLGATAMAGTCKPQQQPQQDTFSSNKLAAKSPPLAPMNSERQPSPTTQSAE
