# Supplementary material for: Putatively asexual chrysophytes have meiotic genes: evidence from transcriptomic data
Source: PeerJ. 2019 Jan 16;6:e5894. doi: 10.7717/peerj.5894 (PMC6339481; doi:10.7717/peerj.5894)
Supplement: Supplemental Information 1 — Identified loci are in FASTA format. [file peerj-07-5894-s001.zip › supplementary_material/Spumella bureschii/rtel.fasta.fasta]

>Spumella bureschii_rtel_1 117689|55148|strand:-1(-1...1082) (evalue:8.058469e-30)
ATGLLAQIEEGSGARTFFEPRDGKAMNDMLQDYYALLDEPRGKAVIVAVCRGKISEGINFSDHYARAVLIVGIPFPSTMDMKIQVKKKYQQVKSSKDTSHNSGDEWYRQQAFRAVNQAIGRCIRHKNDYGAILLLDPRFQSDAVMGSMSRWMRSSAVNYQRLEDVLLPARSFFNRLLEPDSDHLLTYADFKAKTAAHKSGASAVLDVEQLGSNNAGEGGKKGAVSTSNGKAKRVSLGRKGKATAAGSAADAKDEGATSGSKRRRKGSSKESAVSVDDSAQIGATAASKEGMLSAAFKKQEQQQLQQQRPRGGLYADAIDCIEEEEAGNQHNGQKEGHDDDDEEVQYINPLLINSLGSPFP
>Spumella bureschii_rtel_2 1663|2646|strand:-1(-3...576) (evalue:1.55550295e-13)
SGGSSGSNTSVWEDYCRQIKGSAHATNPTGTGSAFGVNTAGAILFSVIGGSLSEGINFSDTLARCVVVVGMPYPDQRDVVMQQKMQYANKQEHQLAAGSRSLQHENDAGGRLLDTMCMKAVNQSIGRSIRHANDYASIILLDRRYAEERVSAQLPGWIKNSVEVCREPFKTTGGSSSSSGGGNCMGGCEGDG
>Spumella bureschii_rtel_3 115854|54680|strand:1(2...1178) (evalue:2.0510767549999998e-12)
ETTLALDNYKRACDNGRGAVFLSVARGKVAEGIDFDRHYGRAVILFGIPYQYTLSHTLRARLNFMRDNYDIKDNDFLTFDALRQASQCIGRIIRSKTDYGIVILADSRYNRMDKRSKFPPWITQFIRESSLNLSTDVAVDQIKAFLKQMGQPVEQESLHSILLNEAQVKSTFSQHFASTYTELKNSLQGSQGTSNGTANGALRANGATAAAPNNNKEGPAAEEDADLLYLLQTEEDLQAELNSGYSNITASTTTAASGAVSGFAYGSVSTSGSNGSSGSGGVVMMDVVDSVQQSSSTGSSNRNSSTQFAGTKSGDILQTREATRVTVPMSGVTSAASVASTAIVPIVGSSTITTNSSTSNSNGSTSTSSSGGRRTSMFLFEDILDAIDDEQ
>Spumella bureschii_rtel_4 115844|54678|strand:1(2...1253) (evalue:2.454200125e-12)
ETTLALDNYKRACDNGRGAVFLSVARGKVAEGIDFDRHYGRAVILFGIPYQYTLSHTLRARLNFMRDNYDIKDNDFLTFDALRQASQCIGRIIRSKTDYGIVILADSRYNRMDKRSKFPPWITQFIRESSLNLSTDVAVDQIKAFLKQMGQPVEQESLHSILLNEAQVKSTFSQHFASTYTELKNSLQGSQGTSNGTANGALRANGATAAAPNNNKEGPAAEEDADLLYLLQTEEDLQAELNSGYSNITTSTTAADAGAGTAYGSVSASGSKDSSESGVVMMDVDSAQQSSSSGISMRSSTSTQFVGTKSGDILQTREATRVTVPMSGVTSTASVASTTTVPILASTTSSTSNSNGSSSTSTSTGGRRSSMFLFEDILDVIDDDEEGNQKKELVWTVCWQCCQFGLNCWWCCRFGE
>Spumella bureschii_rtel_5 25871|18618|strand:1(2...386) (evalue:6.652695e-05)
RDVVIQEKVKYAASTTATAASSSIASHTSGGSGAHHASLLDTLCMKAVNQSVGRSIRHVNDYASIVLLDKRYAQERVTQQLPAWIRQNIRVHGRDSWSGGEASGGSAGGALCEELKQFYLQRGMSGR
>Spumella bureschii_rtel_6 25873|18619|strand:1(2...386) (evalue:7.45006e-05)
RDVVIQEKVKYAASTTATAASSSIASHTSGGSGAHHASLLDTLCMKAVNQSVGRSIRHVNDYASIVLLDKRYAQDRVTQQLPAWIRQNIRVHGRDSWSGGEASGGSAGGALCEELKQFYLQRGMSGR
>Spumella bureschii_rtel_7 40052|27164|strand:-1(-1...389) (evalue:0.0001500000968895)
KALKDGENALLESPTGTGKTLAFLTSTLSWQKSIIDNNGKKTVDPTDATSTDDDISEATSSGIKIESGNVLHEKSDVAETSTDNSNTTKKKKSLRTNKTPKIFFCTRTHSQLKQIVSELHNCHVTYTDN
