# Supplementary material for: Putatively asexual chrysophytes have meiotic genes: evidence from transcriptomic data
Source: PeerJ. 2019 Jan 16;6:e5894. doi: 10.7717/peerj.5894 (PMC6339481; doi:10.7717/peerj.5894)
Supplement: Supplemental Information 1 — Identified loci are in FASTA format. [file peerj-07-5894-s001.zip › supplementary_material/Spumella bureschii/rad51.fasta.fasta]

>Spumella bureschii_rad51_1 81287|44713|strand:1(1...1045) (evalue:9.162722448065108e-12)
KQQKHQTITLPSCNTMIEQEQENDVVQREDEGQHSSFRKIEELENFGVNKTDLTKLKSGGYHTVESIAHSTLRKLIEVKGISEQKAQKLKDIIKANQLVSVGFQTATSRLECMKDIIMISTGSHDLDVLLGGGIETGSLTEIFGEFRTGKTQMCHTLCVTAQRPLDQGGAEGRVIYVDTEGTFRPQKLVAIAERFHMNPEEVLDNIICARAHNSEQQLELLSDAAALMSESRYALLVVDSSTALYRTDYSGRGELSERQMHLAQFLRQLTRLAEEFGIAVVITNQVVANPDGMSFAKDNTKPIGGNIIAHASTTRLKFKKGRGDNRVCMVYDSPTLPESECGFSLGPA
>Spumella bureschii_rad51_2 81289|44714|strand:1(1...1099) (evalue:5.948249446177624e-11)
KQQKHQTITLPSCNTMIEQEQENDVVQREDEGQHSSFRKIEELENFGVNKTDLTKLKSGGYHTVESIAHSTLRKLIEVKGISEQKAQKLKDIIKANQLVSVGFQTATSRLECMKDIIMISTGSHDLDVLLGGGIETGSLTEIFGEFRTGKTQMCHTLCVTAQRPLDQGGAEGRVIYVDTEGTFRPQKLVAIAERFHMNPEEVLDNIICARAHNSEQQLELLSDAAALMSESRYALLVVDSSTALYRTDYSGRGELSERQMHLAQFLRQLTRLAEEFGIAVVITNQVVANPDGMSFAKDNTKPIGTTFQWYASDRLTSYRFLGGNIIAHASTTRLKFKKGRGDNRVCMVYDSPTLPESECGFSLGPA
>Spumella bureschii_rad51_3 60525|36751|strand:-1(-2...619) (evalue:7.842701340146749e-08)
MATMEMEYQREQGQVEVETMQASFHKIEELEQYGINKTDIVKLKTGGYHTIEAIAHSTMRKLIEVKGISEQKAQKLKDIIKANQIVPIGFQTATSKLECMKDTIFISTGSRDLDNLLGGGIETGSLTEIFGEFRTGKTQMCHTLCVTAQRPLDQGGAEGRVIYVDTEGTFRPQKLTAIAERFHMNPDEVLDNIVCARAHNSEQQLE
>Spumella bureschii_rad51_4 143170|61012|strand:1(325...1366) (evalue:2.8276309838074406e-06)
QIQLDADYGGCNGATAYICGGEGLFPIQRLSQMAKKISNNLGLCDRDILSNIHIELSYNIDDLFETLSRKIPEMCAKQNIKLLVIDSIAGLMRSEFDSTSARELKQRTSALFRLAAKLKWISDIFGVAVIVVNHVTACGFPLFDEESLLPRDHANIHSSDSRIGLPPFAQDSKPALGMVWAHCINSRIVLHKSSATAAAGGPRIVSCAQLSSDCLLRQEETGFAQLLTAHGSRVNGAERLLKVSAADSRHSLALTAAAVVGDSGTERRSDSSGQSTAHNDRSEGSCCEERSRSDHLSREDDHPGCRPADHFSIMNTGCRTMILDLSPTKSRRSCGFLITEEGLFGH
>Spumella bureschii_rad51_5 60535|36752|strand:-1(1459...1924) (evalue:4.259547365384615e-06)
NSEQQLELLSDAAALMSESRYALLIVDSCTALYRTDYSGRGELSERQMHLAQFLRQLTRLAEEFGVAVLITNQVVANPDGMSFAKDNTKPIGGNIIAHASTTRLKFKKGRGDNRVCVVYDSPTLPESECGFSLGPAGIEDAKDVQWEGQLLTKW
>Spumella bureschii_rad51_6 143175|61013|strand:1(1...1336) (evalue:7.641450550806914e-06)
IKRTAQQNVHFIWESTNTNHNKQNTYDCKGQKPSSVQRNPMTAATGLSLWQKRILPSHISFGCKVLEELIGGIPMQGITEVSGEAGSGKTQLCLSMSIQIQLDADYGGCNGATAYICGGEGLFPIQRLSQMAKKISNNLGLCDRDILSNIHIELSYNIDDLFETLSRKIPEMCAKQNIKLLVIDSIAGLMRSEFDSTSARELKQRTSALFRLAAKLKWISDIFGVAVIVVNHVTACGFPLFDEESLLPRDHANIHSSDSRIGLPPFAQDSKPALGMVWAHCINSRIVLHKSSATAAAGGPRIVSCAQLSSDCLLRQEETGFAQLLTAHGSRVNGAERLLKVSAADSRHSLALTAAAVVGDSGTERRSDSSGQSTAHNDRSEGSCCEERSRSDHLSSGDDHSGCRPADHFSIMNTGCRTMILDLSPTKSRRSCGFLITEEGLFGH
>Spumella bureschii_rad51_7 114146|54266|strand:1(1...656) (evalue:0.00010506449999999999)
KTNPNSLHHSFTVGAHPPVTYLCQMKVIIFILLCFVDLGNCFLPNRITSKSRLMRLNAVTKPVKKTATLISSTEVTQDATEVKSIIEKPRGKVAAVQVADTARNEALSGVLQQIQRSYGKGSIVKLGQKSSMNVETTSSGSLTLDLAMGGGYPKGRVVEIYGPESSGKTTLALHALAEVQKLGGTVAFIDAEHALDPEYARKVGVNVDELFICQPDSG
>Spumella bureschii_rad51_8 143183|61014|strand:1(2...875) (evalue:0.00012113660189588474)
PIIQDDLFETLSRKIPEMCAKQNIKLLVIDSIAGLMRSEFDSTSARELKQRTSALFRLAAKLKWISDIFGVAVIVVNHVTACGFPLFDEESLLPRDHANIHSSDSRIGLPPFAQDSKPALGMVWAHCINSRIVLHKSSATAAAGGPRIVSCAQLSSDCLLRQEETGFAQLLTAHGSRVNGAERLLKVSAADSRHSLALTAAAVVGDSGTERRSDSSGQSTAHNDRSEGSCCEERSRSDHLSSGDDHSGCRPADHFSIMNTGCRTMILDLSPTKSRRSCGFLITEEGLFGH
>Spumella bureschii_rad51_9 114143|54265|strand:1(2...687) (evalue:0.0001457865)
KQTQTHFIIRLLSVLILPQLTFVQTIFCIVKRFEMKVIIFILLCFVDLGNCFLPNRITSKSRLMRLNAVTKPVKKTATLISSTEVTQDATEVKSIIEKPRGKVAAVQVADTARNEALSGVLQQIQRSYGKGSIVKLGQKSSMNVETTSSGSLTLDLAMGGGYPKGRVVEIYGPESSGKTTLALHALAEVQKLGGTVAFIDAEHALDPEYARKVGVNVDELFICQPDSG
