# Supplementary material for: Putatively asexual chrysophytes have meiotic genes: evidence from transcriptomic data
Source: PeerJ. 2019 Jan 16;6:e5894. doi: 10.7717/peerj.5894 (PMC6339481; doi:10.7717/peerj.5894)
Supplement: Supplemental Information 1 — Identified loci are in FASTA format. [file peerj-07-5894-s001.zip › supplementary_material/Spumella bureschii/ku.fasta.fasta]

>Spumella bureschii_ku_1 65581|38576|strand:-1(-3...1053) (evalue:7.94506e-09)
QMDDNVMRIMVATDNHLGFAERDPVRCDDSFAAFEEILRTARCNNVDFVLLAGDMFHENKPTRRTLHSTMELLRTYCLGDSSVFIEVLNDQREIFRSSMGRVNYEDPFQSVGLPVFSIHGNHDDPSREGGQNESLAALDLLAVSNLINYFGKAEKVEDVEITPILLRKGSTHLAIYGLGAMRDERLNRMWNQKRVRFVRLTEEQGRDLFFNIFVLHQNRDYGRGKKNCVHESMIPEWMDLVIWGNEHECQPQLTESLVGTYRILQPGSSVATSLSAGESSQCPKHMALFEIKEKKFRMRPLPFSQVRQFVYGDLCLKDLPRLDPAHPRIEDLVRDAVAARANEMLREARTA
>Spumella bureschii_ku_2 37476|25474|strand:-1(-3...1251) (evalue:1.5034689452990921e-05)
FFFMCGWVSKFQTVSLDFLLINQKMASMKTMMMCVVDVGSTMGDYLDPAKASKLTLGKSFISTYIVQRMMASKTVEFGVVTYGSTETNNYLNNSQGGYDNVVEQVEMGKPTITDITSIMNIQTGQDKGDLIDGIVVGQDILIRVNNKKAYNRIMLIVTDGETEVSGVEDLEVIVGQMKQITNFGLYIAMLGKVDEHSSVVKRENAKLMQSLAESANGRFMEVQDVGDSCHLLSTGLGLGTRPQASKIILEISASLRVPCQTWGKVSKATVPSLKKKAKTAAGNNGGGRARGGGADEDDEGAAAAAVKRDTTYRNPEDPDQELGPEERVKGYKYGSQYVPIAAADEDLFKVPGAQGVKVLGFIPASSVPRHHYMESPMILQGAADSDSAQVAICALATAVRQSGMVALARFVKRENSD
>Spumella bureschii_ku_3 106744|52412|strand:1(2...1949) (evalue:2.1853827811300603e-05)
EHLQTRLLSRMSWWNKEGEENEEEENEEEDEYKTPNDRIIFLIDARPHMMEVNEKGESHIRNCLSVALAVMKTKIIANDKASIGVTFFGAKEKDSVESPTGVHSLFPLAPPSAQRIRQLKTMVEDEGEFNRLVGSSAARGCPVKQALWTCSQSFGTKDFKKNDFKRIWVFTNDDNPNEQFPVEQQNTVTVARDCAQAGIEISLWHLNRRDHVFDPKLFYMKLLEAGGTDGDESIDSRMLGGGFEGFDTLMASVRRKEHKKRRLGSTLFSLGDNMPQHMGVQIYRMLAVAKNPLPPGLYARSNEPLKVVSKWFDSGTGETLEEAQIETYIDVQGAQVPMSKDELGAIKVAGNSTDTGIKLLFFIPKSEVRNEHNLESPYFLFPDEGTVKGSSAVFESLVRTMAEKEVVAVVRFNRVASAMPRLALLLPQLEAVDEDGCQTAPIGFQLLQLPFANDVRFNPLAPVEVQPDEEQVESAMNIVLGMKLEDDFVYWRDIESPAIQQYYSVLQAVALNEPEPEWTVENNDKMRPDPELLAKNEEAILTFKRLVGVTDEDAEAAKPKKRAAPAAKAGGDAKKAKVDGGGGGGGAGSFEVEGYGDVTMADVREWIQCGQISKRTVPQLKCILRELGAPVGGAKGDLVERITSALAK
