# Supplementary material for: Putatively asexual chrysophytes have meiotic genes: evidence from transcriptomic data
Source: PeerJ. 2019 Jan 16;6:e5894. doi: 10.7717/peerj.5894 (PMC6339481; doi:10.7717/peerj.5894)
Supplement: Supplemental Information 1 — Identified loci are in FASTA format. [file peerj-07-5894-s001.zip › supplementary_material/Spumella bureschii/sad1.fasta.fasta]

>Spumella bureschii_sad1_1 64052|37905|strand:1(1...486) (evalue:9.709399482961303e-12)
DVKLFNFASHTAGAVVLDKSPSSAKGFNNLLSDDKDKYGISPCDENKWVVIGLSEDIQITSVAIANYEKYSSMLKEFSLHAANSYPATEWIHLGNYTAEPRLGEQLFNVTNHSNAHTRYLKVKFRTHYDSDALCTLSQVKVHGMTVIASFKQEVEWSDTRD
>Spumella bureschii_sad1_2 14547|9526|strand:-1(143...569) (evalue:2.2337780466676366e-08)
QRQQGTWTVWTTIVINHQSCMLILQHMFDSSLHTCWNSDQGDIQFIFFEFAEPVLVTQIKIMFQGGFVAHDCLVECGESSATLQPVHHIQTIEDNNDSQQFEIPLASPPAFARYIRLTFKEFSDFYGRMIIYSFEMYGARQ
>Spumella bureschii_sad1_3 14546|9525|strand:-1(143...743) (evalue:1.1000068028000429e-07)
SKQFSSTQPDREQQQPSATSALFSIQWQSAKQKVKQKFINPQFGQGSVTTSCTMSSILLTGGEIKFKHKVSSVLNGLSDNASKHMFDSSLHTCWNSDQGDIQFIFFEFAEPVLVTQIKIMFQGGFVAHDCLVECGESSATLQPVHHIQTIEDNNDSQQFEIPLASPPAFARYIRLTFKEFSDFYGRMIIYSFEMYGARQ
>Spumella bureschii_sad1_4 25926|18645|strand:-1(-1...548) (evalue:1.6220243536051948e-05)
AAAVPPAIPSLDFALHTAGAVVINSSNTYFPAALLVEERLKSALSAVGLRSLSQYVPDNMSGGRDFYDKLKLNPGVGEPRDAISLGLAPGQCWPMEGSSGELVVQLSEPVKVESISIDHISSVNAKNVDTAPKLFQVYARESADGKDRLIVEGAYDINKPENIQNFAVKAAVDRPVSIVTLR
