# Supplementary material for: Putatively asexual chrysophytes have meiotic genes: evidence from transcriptomic data
Source: PeerJ. 2019 Jan 16;6:e5894. doi: 10.7717/peerj.5894 (PMC6339481; doi:10.7717/peerj.5894)
Supplement: Supplemental Information 1 — Identified loci are in FASTA format. [file peerj-07-5894-s001.zip › supplementary_material/Spumella bureschii/msh6.fasta.fasta]

>Spumella bureschii_msh6_1 56848|35324|strand:1(2...589) (evalue:1.170605e-06)
KDMRLNVIASYVLDRHYVERGVAIAASKVRYKLFVAENNRDSASDEEDDVEQEVNWTKQYDEKRKMFFWQNYATNELTFDEPLEPLAHEKAMIGLRVRVFWTIQAAWYEGTVTVYHRRKKLHRVEYDDGDHEWMNFPKECDRVQVQMEDGIWVAYTLFQSDAMKTEWRKIEDKRQRDDFKRQAFQDGRQWIQFID
>Spumella bureschii_msh6_2 46291|30331|strand:1(0...1140) (evalue:2.071243158238631e-05)
KTRMGTRLLERWLRQPLLDLAEINRRLDLVESFKERTMLRNQLRDGPLKGMPDLDTVLAKMHKQSAGLNEMYRLHLFTQTIPKIITLLAEYIESLRGDAADPMTDNSAVDEEEGSSSSSSSATAHSEQVIAVLTEKFLNPFRLIESRFAKYESLVKCVIDFNALPDLKINPAHDSDLAELEQEQRDLDNKAQRVLSDARSNWCSFADVKLECNPQHGYILRTTKADDERQIRASNKSVKILSILKNGVHFTTTTLEGYGDRYLEIQTEYKSLQSDLVAKAVQTALTYLPVVEAVSALIAELDVLLSFATAAALSPGEYVRPVMLPRGSGIIDLKAARHPCVELMDDMQFLPNDYDLHREKSGFQIITGPNMGGKSTYIRG
>Spumella bureschii_msh6_3 41935|28280|strand:-1(-2...1372) (evalue:4e-05)
GILEGVAIGESFGGDSSDDDEEGEGIVIHAGKTTAARRPHYNKYPGTYSGQKSYVRSQMIPGKDGVANLMDKLNGADDELKKLRFTRHVTAFDVDLNTLDEHPWRNKNVDLFDYFNYGFNEKTWMQYCEKQLRIRAEKGQGPHQYVPAPVVPKSVPKIGNITIIDTTKPDAQPIVMSSVNGMVPNIAPSNASMMPPPPPPPATAGSGMMAPPPRPPGSAAGAPVDPFSSGGGGPIGYMAPPPPPPPGSSHFADPHMQQQQQQQPFPPFYPPPSGWDQPTAAPWGGPSSVRPPPPESSSSSSRSGRDYERSDDRRRDSSRYDDASSSSRYSSGKEDRSSRSHRDEESYTRESSSRSDHRTSERGAERDSASTRDRERDRERDRGDYRSSREYSSSTTSGSSSSRRDKDRDERESSSSRRKSSRRSRSRSKSEEDRSNRDKRSRSRSKERKSSSISSSS
>Spumella bureschii_msh6_4 81306|44719|strand:1(2...2150) (evalue:5.4e-05)
EDYFESMISDAGCDKASLKENLAPFIESYGLAADLPSAEIICEKLCDQLSGLGLKDKVAKDADEPQLLEKSFQLSQVTKNQISEAEQATIDELWGFGDVRKKRNEVMEMTEAGSAKYERKAAKEQRKWLEELESKFTGDEDDENVQISTMTLPDLSGNNREKDIHVSNFNITYGGSILLEGADLRLVFGRRYGLIGRNGIGKTTLLKHMATFDIEGFPKHHRVLHVKQEVKSSEQSVLSVVLEADIERTNLLRREKELTDKQTNSDGLSTAELQALLNEISELNERMTLIGVHSAESRAAAILSGLRFTDEMQNSSTASLSGGWRMRVALAGALFIEPDLLMLDEPTNHLDLEACVWLEEYLATYKKTLVVISHSQDFLNGVCTDMMVMQQQKLKYWSGNYDTYLKTRSDQETNQIKLYKKQQVEIAEIKQFISSCGTYANLVRQAKSRQKILDKMEADGLLEMPYEEPLFRFKFADAGNMAPPLISFSEVAFSYSGQKKDYLFRDISFGIHPASRIVLVGPNGAGKSTLLKLICGENPATEGTISTRSGLSIGRFHQHSAEVLDNEKSPIEYISSKYQTKYPANRLEEWRAVIGNYGIPTDYHLEPIKCLSDGLKTRLVFCEISLQNPHLLLFDEPTNAADMEMIDSMAEAIKAFNGGVVVISHDFRLLQQVAEEIWVINKGLKVWDGDIRSYKASLKKKHGYKKQISQTFGLL
>Spumella bureschii_msh6_5 81302|44718|strand:1(1...1540) (evalue:5.8e-05)
GKSTFLKCLAAREVPIPAHFDIYLLAHEAPPSEMSALDYVIDSARQEMKRIDEMIENILVTDGPESELLQDLYDKQDDLDPATFETRASTILVGLGFKAHATDAEGGSSIHKQTKDMSGGWRMRVALSRALFISPSILLLDEPTNHLDLEACVWLEEYLATYKKTLVVISHSQDFLNGVCTDMMVMQQQKLKYWSGNYDTYLKTRSDQETNQIKLYKKQQVEIAEIKQFISSCGTYANLVRQAKSRQKILDKMEADGLLEMPYEEPLFRFKFADAGNMAPPLISFSEVAFSYSGQKKDYLFRDISFGIHPASRIVLVGPNGAGKSTLLKLICGENPATEGTISTRSGLSIGRFHQHSAEVLDNEKSPIEYISSKYQTKYPANRLEEWRAVIGNYGIPTDYHLEPIKCLSDGLKTRLVFCEISLQNPHLLLFDEPTNAADMEMIDSMAEAIKAFNGGVVVISHDFRLLQQVAEEIWVINKGLKVWDGDIRSYKASLKKKHGYKKQISQTFGLL
>Spumella bureschii_msh6_6 28483|19919|strand:1(0...375) (evalue:7.762346e-05)
SGIFATHLHEIFDLGLDLSSVQNKRMSVEETEGSDDLKWTYKLEDGSCTDSMALATARHYGIDPSIVQRALQLRESFDRNCRGSSSNDNDQARREEEDVERGPRTSVENMPSDGTGGSVSESTGP
>Spumella bureschii_msh6_7 35063|23817|strand:-1(-3...432) (evalue:0.00030851704943333336)
SKQHRGVVNKHVAAHVDRNQVVMLYHLDNGPCTQSFGIHVAKTADFPAEVITEAKRKAAELECVGGDDEEEGASAAEIAEKREIRETKRRAQESVLRSFAELPVEQLARDDKAALKTQLKAMFSTQQLCISVLNRTIQGQIWQL
>Spumella bureschii_msh6_8 151426|62584|strand:-1(-2...2263) (evalue:0.00082)
RQQREQREDEQSQLIATGPSQGDNNGNYDDSEPAYVHGAAKKRKGRSGQAVSSGDELSSSMQGGAATVVRALKVMTHQRSAMEKNLQELTRITQMGLMSLSDRISKMETDAAATANDDSSSKKKKSNTRSNTSLLLENGPYGGDEGVDEYSEREDDRSAARSHSKSIKQRRPVSRIPVPTAKPERPKTSDFANFRREKFKHMQRYAEEAAANESANYMIQKDNPYAMPLARSPSRPLVDQQQVQMPKYVPEVEVVYKTRDGFIASAKTISPQDFDATNEIQQSRKGPMQLMLPGSPMQQVQQLQQQPGASFGSFLPQQYNTGLNQSGLGLQVPPVSAIPGEAPAVNSLLEGGPAGGGDEGLNPFSPNEGEDAGQQQLDKSNAALLKQLQRALSKSPSKDKSLGGGSSKSKGKSKDSKGAAVTEGEDAGKGVDGKGKLSSKVKTKLRAVTELNKKSNNKGNKDKKNKNQNTNNSDSDDNVSDEEDNNDDDDDDEEDDRRQHRKGRSSSNKRAPSSPSKYDRDDRDVRDSQVIRRDNSDERFHRYNDDDDRESSPPSRRNYQRPQQQSERQRDYSPPPPRQQRESRHQEHRRRNRDGDDDHNHHYESDYDYLDNRGNFSPRRPSPPQHPSNHHSRDREQYRNDRGHGGYDDDHARPQPPRGMYDDRNNGGYNNNNYNGYDGGRHQQQVPDRKAEMNRNMCDVLDRGSLDDIAHVMKCTGPRPEYLSVSTRNRLYDAITTLLYQNKYTERCLVWVLA
>Spumella bureschii_msh6_9 49013|31578|strand:-1(-2...421) (evalue:0.000918824)
QLSSPRCNPLDYRRVSRRTNPLRNPVSNHHHSRQPNPAELQRTSLPLFLPDSRVRNRLRNPQHSLRATRRDSPRSSPLPNQVQRPRRSLHPSRPSSQCPRPPPSPAGSPQDSPLQDHPVPPRCSPHSDPPLNPQELLLAS
>Spumella bureschii_msh6_10 151417|62583|strand:-1(-1...1850) (evalue:0.00097)
RQQREQREDEQSQLIATGPSQGDNNGNYDDSEPAYVHGAAKKRKGRSGQAVSSGDELSSSMQGGAATVVRALKVMTHQRSAMEKNLQELTRITQMGLMSLSDRISKMETDAAATANDDSSSKKKKSNTRSNTSLLLENGPYGGDEGVDEYSEREDDRSAARSHSKSIKQRRPVSRIPVPTAKPERPKTSDFANFRREKFKHMQRYAEEAAANESANYMIQKDNPYAMPLARSPSRPLVDQQQVQMPKYVPEVEVVYKTRDGFIASAKTISPQDFDATNEIQQSRKGPMQLMLPGSPMQQVQQLQQQPGASFGSFLPQQYNTGLNQSGLGLQVPPVSAIPGEAPAVNSLLEGGPAGGGDEGLNPFSPNEGEDAGQQQLDKSNAALLKQLQRALSKSPSKDKSLGGGSSKSKGKSKDSKGAAVTEGEDAGKGVDGKGKLSSKVKTKLRAVTELNKKSNNKGNKDKKNKNQNTNNSDSDDNVSDEEDNNDDDDDDEEDDRRQHRKGRSSSNKRAPSSPSKYDRDDRDVRDSQVIRRDNSDERFRRYDDNDDREPSPPSRRNYQRPQQSERQRENHQQDHHHKRRNRDGDDDHHYESDYDYLDNRGNFSPRRPSPPQHPS
