# Supplementary material for: Putatively asexual chrysophytes have meiotic genes: evidence from transcriptomic data
Source: PeerJ. 2019 Jan 16;6:e5894. doi: 10.7717/peerj.5894 (PMC6339481; doi:10.7717/peerj.5894)
Supplement: Supplemental Information 1 — Identified loci are in FASTA format. [file peerj-07-5894-s001.zip › supplementary_material/Spumella bureschii/rad54.fasta.fasta]

>Spumella bureschii_rad54_1 92387|48168|strand:-1(-1...1025) (evalue:1.2386433228406397e-25)
DALPILLDGTLRDKLIEVGVEDAKSLKLLNPPMQLRKVCNHPFLFGDLKGPDGRYIQDVNPHLLVAASGKFKVLHRMLPRLKAEGHKVLIFSQMTKLLDTLEDYLYANSHSFVRFDGATKLSDRQAAIDSFNDPNGGVFIFLLSTRSGGLGINLTSADTIILFDSDWNPHQDSQAQARCHRIGQMKNVVSYRLLTTGSVEIEIMKMQISKKKLERMTIVGGDYRKAGKRSNDHAISIEDLKELLEDDVKNLARREQLGSGGASGSSSSGGGVKVNGVNLSKDISEEELNLILDREMLFREEKARREQRAAAAEAADGSVKAVEFDDTERQAIDSILRAEEK
>Spumella bureschii_rad54_2 46845|30591|strand:1(0...544) (evalue:2.0912210472455608e-23)
DGSTPVNKRASLIDTFNNNKNIFVMLLTTRTGGVGVSLTSANRVVVFDPDWNPMTDIQSRERAWRLGQRREVTIYRLITRGTIEEKIYQRQIFKLLLSNRILDNPKQKALFTKNDIKELFVLNDTAATANNDTRSTVSGSSSASSGKLSLPEGGHVNITASVTRDTALVGASSASAVPIRK
>Spumella bureschii_rad54_3 33045|22532|strand:1(1...546) (evalue:5.001036693936924e-22)
SQLVLSIQQGDKVLMFSQSLYTLNMVEQFLRMKYWGDIILMGKNGETSVDRNERARYSNWIHEREYMRIDGSTKDRQRLIDRFNGSDKYKLFMVCTKAGNMGINLYTANRVIIFDSSWNPVHDLQAISRSYRYGQKKEVFVYRMVAAGSMEEVIYKRQMLKQALAARVVDAQMPDNQEQAG
>Spumella bureschii_rad54_4 80016|44309|strand:1(1...914) (evalue:8.254501535330768e-22)
MGLGKTLQSVSVVAYMHEYRNTSGPHLVMVPKSTLSNWCNEFARWCPVIRVLRFHGTKEERAETILEHLKPGKSHEERGWDVVVTTYEVVNLEKNALSKIAWKYLIIDEAHRLKNEASMFSQTVRMLNTEHRLLLTGTPLQNNLHELWALLNFLLPDVFASSEQFDDWFDLDVDDTEAKQRIIGQLHKLLRPFMLRRLKADVEKSLPAKSETILFTGMSAVQKDLYRSILMRDISTINSSALGKDNSEGSRTAILNIVMQLRKCCNHPYLFPGVEDRTLNPMGEHLYQSCGKMVLLDKLLVKLK
>Spumella bureschii_rad54_5 65914|38723|strand:1(0...814) (evalue:1.4153898018406922e-21)
EQILKLKDWADDLLPEKTRQSSAYNKRNFSNWYRNSQYLRIDGQTKDRQELINKFNNSGDKLKLFMVCTKAGNMGINLYTANRVVIFDSSWNPVHDLQAISRSYRYGQSKEVFVYRLVAAGSMEEVIYKRQMIKQALAARVVDAQMPDNQREGGELMGFTQKNPNNSSSNGNIDRLEDVITDGSIVYCDGGVNQPIELSQTMNEDCVLVNYVSTHGTARVHYIADQDVLLEDKVESHLNEEEQKAAEAEYAEIEAREERMKEYAIRQQEAT
>Spumella bureschii_rad54_6 37012|25170|strand:-1(-2...658) (evalue:1.1921680338118616e-19)
IHDYLELRGYNHSRLDGSTNRVMREVLINQFNKPKSKVFIFCLSTRAGGEGVNLFTADTVILFDSDWNPQKDIQAMARVHRIGQTKPVHIYRLVSEGTVEERIVARAQKKLFLDSMINRGSTSQSIQIDHQLKRAKSERGNEDGDNEEGEEEEEDTQVVDGEEEDEDNGASSSSSNAGRKKKRHASTADKQDDCDQSTMMSALKFGWNACFSATGGGGG
>Spumella bureschii_rad54_7 104351|51727|strand:1(2...683) (evalue:5.757548319630945e-19)
EQERIVSKLHEILRPFVLRRLKSEVLKDRLSPKRDVVVYCGMSSLQREYYAMVLNGTLRESLTAMGVEGAKGISQINSNMNLRKVCNHPFLFGDLHDSSGASIRETNPHLLVMASGKFKLLARMLPRLKAEGHKVLIFSQMTKVLDILEDYLVSQSHKYERFDGSTKLADRQAGIDRFNDATSGAFIFLLSTRAGGLGINLTAADTIILFDSDWNPHQDAQAQDRCH
>Spumella bureschii_rad54_8 12024|8777|strand:1(1...1082) (evalue:4.425361778687001e-18)
EQFFLFRGFKYLRLDGNTSSDDREKRMYMFNDPDSPYFIFLLSTRAGGLGLNLATADTVIIFDSDWNPMMDAQAQDRAHRIGQKNEVRVFRLITTSPIEERILSRANDKRNLTGLVVEAGKFNSKTTGDKALSENRELMESMLKEWSEGGGAMISEVGGDYDGAENEDDDLPDDEQINEMMASYTGEMELYTAMDNARYHKKTVQWASLHNVSSVSEAPPMPSRLMGANEKPYWLTNECWPTKYSVLMNDMMSLPQVAKKKGRKKKVMPSISNLSGSSGGLLDEDSSLYAGNNSNRGSTEDLAGGSGEDSENDEDDDEGDNDGSSMMNDTNDDYHIVAGKSMRKRKDVVYDDHLTDRQFA
>Spumella bureschii_rad54_9 80011|44307|strand:1(2...1417) (evalue:4.1290988550749626e-17)
GLIFSQMTRMLDILEDYLISQGYLYCRIDGNTTYEEREDRIYDFNREGSDKFVFILSTRAGGLGINLQTADTVILYDSDWNPQADLQAQDRAHRIGQKKPVQVFRLVTDETVEVKVVERAQQKLKLDAMVVQQGRLQDKEKKMTKQDLLDTLRFGADKIFRSKDSTISDADIDLILAEGRKRTDEMMSSKMTANDKGDVYDFRLDGGMSGNTQIFEGVNYADKQAREAERDSLAALAFMIDPGKRERKAITEAIKTQTAAEVDKKQKLPRHLRLNKMEDWQFFDKARLNALQAEEIRLFDLVVERGEAPQSGMITKFVVLPPEQQEEKTRLIAAAFGDWTRVHFNNFVRATAKHGRGEFEKIAKDVSRPLEETKRYANAFWTRGATDLPPAEWERVTKQIEKGEKRLEEISRLTTATGKLVMMFDDPWEELTFRNVGNQGRIFNAAEDRFLLCLTHLHGYGSWEQVRNSVR
>Spumella bureschii_rad54_10 19538|12885|strand:1(2...310) (evalue:1.6834552411538462e-15)
DKTLVFSLSTKVLDIIEAFVISMGWRSLRLDGQTQTKRRQAMVNEYNRDTTLYIFLISSRAGGLGLNLSTARKVIIFDVDWNPTVDMQSQDRAYRIGQKEHV
>Spumella bureschii_rad54_11 36375|24769|strand:-1(-1...374) (evalue:4.454166444853087e-14)
MLDLLEYRIERGGMRSVKLLGSMNIDQRETSLKAFRDDSDVKVLLISLKAGGMALNLTVASRIFIMDPWWNPAAEMQAIDRTHRIGQYKPIFATRFIAENTIEERILKLQEKKKLVFDGTVGGD
>Spumella bureschii_rad54_12 66608|39041|strand:1(0...585) (evalue:7.208109035453238e-14)
IILSGTPIQNNLKELWSLFDFIYPGRLGVLPVFENEFSTPIRLGGYVNATKLEYEVAIRCAATLQRIVKPYLLRRKKEDLQTITRLPAKTEQVLFCQISPVQRDIYLNILASSEVRAVLERRTIAFRAINTLRKLCNHPALMFHHGQVQWHSEKSGNNNKRRKGGDDDDDDGDDDGDDDGDEDKQVEEKEWDGEQ
>Spumella bureschii_rad54_13 96267|49385|strand:1(1...307) (evalue:1.301743341061541e-13)
EEREDRIYDFNREGSDKFIFILSTRAGGLGINLQTADTVILYDSDWNPQADLQAQDRAHRIGQKKPVQIFRLVTDETVEVKVVERAQQKLKLDAMVVQQGRL
>Spumella bureschii_rad54_14 47285|30779|strand:-1(-1...983) (evalue:1.46225e-13)
HLLPSALSIYSEFINQWSELVPTLTLLGNNNSTSETLSSSSTAVVSADGSGIDGVVAGAGAEFVEQEGCPEESDFNRWSHHASVNTCDDELLQRSLADEGDNIISFVFGLEVNWSLLQAREEATREESELRREQQRADLEALNKSRRRKARRESGQQSDSDAEENEGEVGSSEMPEEDDGDGGCIDLICEGETPVQHGSDGKPAARAPSDGDKKSKKRKSEEGTAEAEGDPKPHKQPRGGKEPAVKAKKGQKAVPVYAAMIPLPPKREVVDLLGDSILDSSSASSGEEDGEEEGEGRGAGVSTVAAPASKRRIIDVDDDDDEEEDSA
>Spumella bureschii_rad54_15 115939|54700|strand:1(1...842) (evalue:1.572440357263716e-13)
SNDRKEAVERFCKPSQNKFIMLLSTKAGGLGLNLVAADTVIIFDSDWNPQNDLQAQARAHRIGQTNAVMVYRLLTRKTYEMEMFHQASLKLGLDRAVLAHSRIEQEEMAAAARGETLSTSTASSSNNLSASAAASASGGGSKGANNKANMNLKEIDELLKRGAYDVFREDDTEQKEFVDADIDSILQRRSHKVTYDNNGKGSTASTLGSFSKASFISSDEKEAVDINDPDFWKKAIGLVEQAQDEANAEDDLMPQQRVRKQTTWLYGEDAPANEDELKEA
>Spumella bureschii_rad54_16 40197|27241|strand:-1(-3...360) (evalue:4.778251243081384e-10)
VVPLSTLSNWVNEFNKWAPDILKVVYKGAPDERKRIFKDDVEAGHLNVLLTTYEYIMKDKSSLRRLHWQYIIVDEGHRMKNAQSKFAQTLGTVYQSKHRILLTGTPLQNNLPELWALLNF
>Spumella bureschii_rad54_17 54421|34135|strand:1(1...507) (evalue:3.310925754940509e-09)
DYQTTGLSWLVSQYDKCINSILADEMGLGKTLQSISFIAYLKDIRKVPGPHLVVVPLSVIFNWIAECKKFCPTLRILRLHSNSVLEHKDLKARLHDETGFDLCVTSYEMVKSDAMLGTLTHMVWRTVILDEGHRIKNLDAQVSKACAKLRSRFKLILTGTPVQNNLDE
>Spumella bureschii_rad54_18 865|1804|strand:-1(-3...564) (evalue:1.4527968712000001e-08)
WQSEIAVWSPSMNTVLLHGNTAAREMIIDREFYHKEPFVSKNDAAALKKAGVTKFNILLTTFEVALKDVRVLSRIQWKVLIVDEAHKLKNPTSRLFVALKEVPHSHCVLLTGTPLQNKTEELWALLNFADKTRFADLSEFVLKFGDLKDASQVARLHDMLKPYLLRRIKEDVEKSLPPKDETIVEVAL
>Spumella bureschii_rad54_19 54246|34060|strand:1(1...763) (evalue:1.4784247845408332e-07)
RAATAKRFNDQQWKDGQLGSTPAGGIDLRTALPSAATKSQRNNTNNTNTTANYAPSTNSTATSNSVPSSSTDRGTDIRILLMTTGACGLGLNLTAADTVIFVEHSWNPCVDLQAMDRVHRIGQTSPVTIYRLLAESTIEARIMGLQGVKQMVANEIINDENTGGITTSSTTGGGNGSAQKGFGGMLWESLTIYKESALGRNSGAEDGDENEFGLSGAGLNGVESEGLDVDSFLKSVGQRQTELIICFDAELFLG
>Spumella bureschii_rad54_20 36916|25107|strand:-1(-2...496) (evalue:1.6540922181846155e-07)
RDYEELAEVPWRVVVVDEAHRLRNVNSKLLECMRSVVTKGQVAYGYQHRVLMTGTPLQNNTIELWSLLNFIEPAKFPDLEKFQERFGSIQTQEQVETLQRRIAPHLLRRVKEDVARDIPPKEETIIDVELTTMQKQYYRAIFEHNHGFLMQNLKGSMPKLMNIQM
>Spumella bureschii_rad54_21 66591|39037|strand:1(0...922) (evalue:1.8839071619265048e-07)
IILSGTPIQNNLKELWSLFDFIYPGRLGVLPVFENEFSTPIRLGGYVNATKLEYEVAIRCAATLQRIVKPYLLRRKKEDLQTITRLPAKTEQVLFCQISPVQRDIYLNILASSEVRAVLERRTIAFRAINTLRKLCNHPALMFHHGQVQWHSEKSGNNNKRRKGGDDDDDDGDAVGDASDDDCINLADVKASAASGKKQQGKMLNLTNSAKINWADSGKLLVLSKVLPLWHSEGHKVLVFTQTRSMLNIIESMVQELQFRYRRLDGSTPIAKRAGIIDTYNNNKNIFIMLLTTRTGGVGISLTSANR
>Spumella bureschii_rad54_22 80025|44312|strand:1(0...845) (evalue:1e-06)
EGKDSSLGAIVSIVSARWKTLSEGEKFKFEQMAREDKERYQKECMIRDEEALMMQEERRKANAVGTETETRMRGSTIRDTDATNQKEANKKTREISEKEKEKHAAARKLKKEEEDVMKAQMKELKASKAQQAEARLKYLLSQSDIFSHFGSAKKESTSSSSSSSFKKGGRRNVSSDDLDEDERAIIEDEEAEGAGPAADGKHHGGSTMLTQQPKCITGGAMRAYQLEGLNWMIRLQDNGINGILADEMGLGKTLQSISIIAYLHEFKKSNGPHLVMVPKST
>Spumella bureschii_rad54_23 66600|39039|strand:1(1...491) (evalue:1.168494642923846e-06)
KRKACDDDEEEGQDDDDEDDEDDDDDDGDAVGDASDDDCINLADVKASAASGKKQQGKMLNLTNSAKINWADSGKLLVLSKVLPLWHSEGHKVLVFTQTRSMLNIIESMVQELQFRYRRLDGSTPIAKRAGIIDTYNNNKNIFIMLLTTRTGGVGISLTSANR
>Spumella bureschii_rad54_24 66605|39040|strand:1(25...620) (evalue:1.8267672666538464e-06)
LASSEVRAVLERRTIAFRAINTLRKLCNHPALMFHHGQVQWHSEKSGNNNKRRKGGDDDDDDGDAVGDASDDDCINLADVKASAASGKKQQGKMLNLTNSAKINWADSGKLLVLSKVLPLWHSEGHKVLVFTQTRSMLNIIESMVQELQFRYRRLDGSTPIAKRAGIIDTYNNNKNIFIMLLTTRTGGVGISLTSANR
>Spumella bureschii_rad54_25 80018|44311|strand:1(2...1102) (evalue:2e-06)
KNKLIKPLQFPSSQIISGFQQLTVIQLRISAIFERIQADSMEDGDNVDDGTGITKAMSAYHHYSRANSSLIKGELLREGKDTSLGVVVSIVAAKWKTLPEDEKRIYEQLAKEDKLRYDRECSIRDEEVLMMQEERRKANNATETESRMRGSTMHNSDASTLKEANKRTREISDKEREKHQAKRQAKETEEGLIKGQLDELKAQKAQQAEARLKFLLAQSDIFSHFGNVKAGNVSSSSSSSSSAAAGETKKGMKGRRNVSSDDLDEDERAIIEDEEAEGAGPAADGKHHGGSTMLTQQPKCITGGAMRAYQLEGLNWMIRLQDNGINGILADEMGLGKTLQSISIIAYLHEFKKSNGPHLVMVPKST
>Spumella bureschii_rad54_26 21221|15153|strand:-1(-3...693) (evalue:3.2e-06)
VEPITKGDKADADPLLVREMRKKVHVLNKKLGDIVHRRDFAILQSSLKKKRQYVLCLHLTPFQQYLCKTFLLKMSQQNGGESGAKVMLFQTYQCFLRIWNHPCCTVVHAIEEARKRAAAEETAQRKQQELQHGKKKGRVVKATVLPPSMTSATVYLREMNDTFVHFRAHGVAILQALDNSVRDLEYALLKPDSAAAAAAKAGEGDSSDTEIEPGGNVDADIDGDDNDDTMS
>Spumella bureschii_rad54_27 50944|32478|strand:-1(-1...536) (evalue:5.7605149793464614e-06)
EAHLVRNPHTATAQAVFALKARSRVALTGTPVQNQVEELWSLMNFLVPDYLGDYASFRKQTVNPILRAMKERQQLKQQEKELFNASDDDEDDNDDDENKNKSVSASKAKQKTTAKVIDKEITVAEQKKAQSTANKALKRFNQAVSVNAEGVTLLRKLHKQVLPFILRRTKARVASELP
>Spumella bureschii_rad54_28 50947|32479|strand:-1(-3...519) (evalue:6.718107972220817e-06)
EAHLVRNPHTATAQAVFALKARSRVALTGTPVQNQVEELWSLMNFLVPDYLGDYASFRKQTVNPILRAMKERQQLKQQEKELFNASDDDEDDNDDDENKNKSVSASKAKQKTTAKVIDKEITVAEQKKAQSTANKALKRFNQAVSVNAEGVTLLRKLHKQVLPFILRRTKARV
>Spumella bureschii_rad54_29 104345|51724|strand:-1(-1...410) (evalue:8.646548985376923e-06)
KRTKEVSQIQKSSSTSSKKRKSSDCAHDHTFVQPPNLVGGTLLPYQREGLQWLLSLWENGLNGILADEMGLGKTIQIISLIAHLRHHNTAGPYLIAAPLATVSNWLKEFQKWLPSCPVLLYYGDRKEREALRNSHL
>Spumella bureschii_rad54_30 115946|54702|strand:1(1...469) (evalue:1.652682234000001e-05)
DVEKSLPPKEETIVEVALTAVQKRFYKAIYEKNTAYLNKGLRASNQPSLMNVMMELRKCCNHPYLVKGVEERVIAEIPPEELPINDDILHRKLIESSGKLVLLDKLLPRLFSEGHKVLIFSQMVRVLNLLEDFLRYKKYSFERLDGSTRSNDRKEA
>Spumella bureschii_rad54_31 104354|51728|strand:1(2...524) (evalue:2.18461326088e-05)
EQERIVSKLHEILRPFVLRRLKSEVLKDRLSPKRDVVVYCGMSSLQREYYAMVLNGTLRESLTAMGVEGAKGISQINSNMNLRKVCNHPFIYGDLYDSSGASIRETNPHLLVMVSGKFKLQARMLPRLKAEGHKVLIFSQMTKVLDILDDYLISQCHPLSVVAAAPLGQFRHC
>Spumella bureschii_rad54_32 54249|34062|strand:-1(-3...462) (evalue:6.1e-05)
QCHDKNITYESLFSTDPTQTATHQNTTRDSDESSGNDSDGSSESADEQDDNEGSQEVLVKGKRKATTKKTATKVKRPTRSTKTHVSGVVAGPSSTTPSLATTSTTPAHRCLIFSQHKATLDLIESLVLHKYYPSIGYERLDGDVPPMKRAATAK
>Spumella bureschii_rad54_33 26638|18983|strand:-1(-3...339) (evalue:7.6e-05)
LEVFKFWFDFKNIGKDTKVEDIISTEEQERIVTKLHEILRPFVLRRLKSEVLGDRIVPKKDVVVYCSMSSLQREYYSMVLDGTLRDKLIEVGVEDAKSLKLLNPPMQLRKVCN
>Spumella bureschii_rad54_34 36930|25112|strand:1(1...412) (evalue:8.4293846800019e-05)
LRKCCNHPFLIAGVEINEMGTLERTMEEELAAAAPPPSSKHRHHHSKRPAAVDSDDFERRRMEEIMIPSSGKMVLLDKLLPKLKKENHKVLIFSQMVKMIDVIEEFCEFRKYNCERLDGRIGGNDRQKAIDRFNKNE
>Spumella bureschii_rad54_35 61808|37087|strand:1(2...1035) (evalue:0.00011)
EFTARQLVALFLAEAGSIIKYISYVSEAMELKVFNLDSSDVVEALAGVIDENDMSFNDALRYAQAICEQCSSKRKVGKILSAFTTNRYSDAEQISFIHDIITLDFFMDITGTMDSFFGQLRGIKDEMVALLEAEKRLSKEGELVDSDADEDGNLRGFVVDEDEDEDEDEDTDDNSLQSSASSQQHQEGSDESNIEDEDESGSDGEGDNGKSRKRKHKQASSKGKSSDKKKTKTSANKRAKSGKHNSSSRIESEDESDLADSSNGDDEDDYEDDDAVHVDRKKHKSAATSSTTSSNGSSSKKSTKSTTSATVTSSMPPIRKKGRLVVLDDDDDEEEEEEDVSDSE
>Spumella bureschii_rad54_36 69299|40247|strand:1(2...726) (evalue:0.00016377705175819998)
DKLRQVPCLCRIILSGTPLQNNLRELWAMLYYLVPDIFVNSSALFEVGFDLGKGLINNSVLRRARKLLSVFMLRRLKENVAIKLPSRKEVTILVPLTEQQVELYKQLLSDGLDGSMIETVMNCSSAATASGGSSDPKVGSTQSLSVMDNSAAGATSKPSGSSSSKITKAMSMPQLADAQTAAAPAASQSNDSEYRKLMNLLLQLRKICNHTQLLVGGGDEEANENDGLDEAAADDAYEQRL
>Spumella bureschii_rad54_37 132532|58706|strand:1(0...392) (evalue:0.00018344131666666666)
DARCRQSLNEVDEDTLPLDPDELVRHTWENPVEPTRELLMPLLPYQKEGLGWMLHQERDVTTHGGILADEMGMGKTIQAISLILGNKPDSQNAEQTKQWDASDQSHGADGLSVANRAGTLIVLPTVAIRQ
>Spumella bureschii_rad54_38 20085|13691|strand:1(1...313) (evalue:0.00022642675)
NPQNDLQAQARAHRIGQTNAVMVYRLLTRKTYEMEMFHQASLKLGLDRAVLAHSRIEQEEIAAAAARGETLSTSTASSSNNLSTSAAAAGGGTGASKGANNKAN
>Spumella bureschii_rad54_39 44819|29637|strand:1(2...449) (evalue:0.0002275337327272727)
DLDFNPENDRQAEDRCHRIGQMRPVTVYKLVTEGTVDELIYEMGERKRQLSQAVLSDERQAKTARSPAGKGSGAAGGAGNDESDENAISRMLQRALAQRAQMAIAAADELDTVPVTVSPDSEQCSTEFWECVTSVLVVQIIALQVEEI
>Spumella bureschii_rad54_40 18026|11247|strand:1(0...458) (evalue:0.00027)
IGQTKHVVSYRFLTTGSVEIDMMRRQISKKKLERLTIQGGDYRKAGQREGGRTGISIADLKGLLEDDVRNLGRMEHLAAMPAGEARKGAAYSSLQRDISDEELDLIMDRHLLFGHLQPLSNPENVFSSSDHQETPMPSSSSFPSLPLHSVDF
>Spumella bureschii_rad54_41 5458|4334|strand:-1(-1...407) (evalue:0.0003903737)
DEVVRVWDSAAQAARTQNIPAVEILAVLGGKLDQAGGFKWRFPRVISGGAGGEEEPAEDEEEVRKEENWKAKLPKKSKEYKSGGTLRDYQIEGLSWLLRCWYTKRSSILADEMGLGKTVQVVTFLEHLFDTEMIK
