# Supplementary material for: Putatively asexual chrysophytes have meiotic genes: evidence from transcriptomic data
Source: PeerJ. 2019 Jan 16;6:e5894. doi: 10.7717/peerj.5894 (PMC6339481; doi:10.7717/peerj.5894)
Supplement: Supplemental Information 1 — Identified loci are in FASTA format. [file peerj-07-5894-s001.zip › supplementary_material/Spumella bureschii/rad24.fasta.fasta]

>Spumella bureschii_rad24_1 82789|45215|strand:1(1...970) (evalue:2.65e-26)
RESLVFMAKLAEQAERFDEMVDHMKAVAQQPQELTVEERNLLSVAYKNVIGSRRASWRVISSIEQKGDADKLSLIQSYKRKIETELEDICSDILEIIKNELIPNSESEEGKVFYYKMKGDYHRYLAEFQNGDVRKESAAKALEAYSSASSIATSDLPPTHPIRLGLALNFSVFYYEILNSPDRACHLAKQAFDDAIAELDTLSEESYKDSTLIMQLLRDNLTLWTSDQPEQGDEGDVQVEDLQFQRLQLQKKRKRKTFLDGLSDLLLLLLLTIARCCQCCITSGVYPDSLLPPSLHLSFHHRFICALLLELRQLLFNCCYSL
>Spumella bureschii_rad24_2 193260|70087|strand:1(18...1102) (evalue:3.4e-26)
TILIQDVKFSSFRINNHNKMDRESLVFMAKLAEQAERFDEMVDHMKAVAQQPQELTVEERNLLSVAYKNVIGSRRASWRVISSIEQKGDADKLSLIQSYKRKIETELEDICSDILEIIKNELIPNSESEEGKVFYYKMKGDYHRYLAEFQNGDVRKESAAKALEAYSSASSIATSDLPPTHPIRLGLALNFSVFYYEILNSPDRACHLAKQAFDDAIAELDTLSEESYKDSTLIMQLLRDNLTLWTSDQPEQGDEGDVQVEDLQICRQIMLMLYGFADHQPAVTTVYYIVFRLHQQRADDSTLLYTPCVCAHTHLSNMPSIPAFHRSPTLRSPVVVITCCHLSEQQFLQLDDSQVKLATQH
>Spumella bureschii_rad24_3 35769|24341|strand:-1(-1...899) (evalue:1.8e-05)
FCVLQLLSPDVTNREVLKWLKRWDKYVFKKSTLPTPEGDQHRQDDGLAEDSRPRSKVILLCGPPGTGKTTLAHVAAKHCGYRVLEINASDDRSPEFLRAAISRATQNVTLDAERRPNCIILDEIDGIDGGAGGKTALEALVSIINAPLKKSSAGVKKSTDKTAISSGVFALTRPLICICNDQHAPALRDLRRLADVHLFMVPSEMRLLQRLKVVCMKEGLHISNTACLSELCQAAGGDIRSAINTLQFATARAQRQLEASSVSDNLNVRSVTVDVAPVLEAVLRRGLKDDHLDLHQVWR
>Spumella bureschii_rad24_4 83096|45302|strand:-1(111...885) (evalue:7.3e-05)
KAQQGNLTRKTDTTNCASKKSESWAVRYTPKQSCELPLHSAKVKRIREWLVTSDNTSGDSFVEMLAVFGNSGCCKSTAIEVVCSELGIEIIECGDESWSNCGKTKGWTDSFDTNTIGWSEVANDSSRSSSAPGVVRSKLSRHLYDLDGDPLGGHYTATKGRALEYFGLQSGYPSLDLHRVVKSSSSHSAISQHNDNVKDKRSLQYVTSGTTSGNAKDTVTPRRRDGRHPKRIVLLHEPPALSSSEYASSIRGGLRHR
