# Supplementary material for: Putatively asexual chrysophytes have meiotic genes: evidence from transcriptomic data
Source: PeerJ. 2019 Jan 16;6:e5894. doi: 10.7717/peerj.5894 (PMC6339481; doi:10.7717/peerj.5894)
Supplement: Supplemental Information 1 — Identified loci are in FASTA format. [file peerj-07-5894-s001.zip › supplementary_material/Spumella bureschii/dmc1.fasta.fasta]

>Spumella bureschii_dmc1_1 60535|36752|strand:-1(1459...1924) (evalue:1.3790675995031473e-31)
NSEQQLELLSDAAALMSESRYALLIVDSCTALYRTDYSGRGELSERQMHLAQFLRQLTRLAEEFGVAVLITNQVVANPDGMSFAKDNTKPIGGNIIAHASTTRLKFKKGRGDNRVCVVYDSPTLPESECGFSLGPAGIEDAKDVQWEGQLLTKW
>Spumella bureschii_dmc1_2 60525|36751|strand:-1(-2...619) (evalue:1.501430000042838e-10)
MATMEMEYQREQGQVEVETMQASFHKIEELEQYGINKTDIVKLKTGGYHTIEAIAHSTMRKLIEVKGISEQKAQKLKDIIKANQIVPIGFQTATSKLECMKDTIFISTGSRDLDNLLGGGIETGSLTEIFGEFRTGKTQMCHTLCVTAQRPLDQGGAEGRVIYVDTEGTFRPQKLTAIAERFHMNPDEVLDNIVCARAHNSEQQLE
>Spumella bureschii_dmc1_3 81287|44713|strand:1(1...1045) (evalue:1.824081967231038e-09)
KQQKHQTITLPSCNTMIEQEQENDVVQREDEGQHSSFRKIEELENFGVNKTDLTKLKSGGYHTVESIAHSTLRKLIEVKGISEQKAQKLKDIIKANQLVSVGFQTATSRLECMKDIIMISTGSHDLDVLLGGGIETGSLTEIFGEFRTGKTQMCHTLCVTAQRPLDQGGAEGRVIYVDTEGTFRPQKLVAIAERFHMNPEEVLDNIICARAHNSEQQLELLSDAAALMSESRYALLVVDSSTALYRTDYSGRGELSERQMHLAQFLRQLTRLAEEFGIAVVITNQVVANPDGMSFAKDNTKPIGGNIIAHASTTRLKFKKGRGDNRVCMVYDSPTLPESECGFSLGPA
>Spumella bureschii_dmc1_4 81289|44714|strand:1(1...1099) (evalue:2.0542295082188274e-09)
KQQKHQTITLPSCNTMIEQEQENDVVQREDEGQHSSFRKIEELENFGVNKTDLTKLKSGGYHTVESIAHSTLRKLIEVKGISEQKAQKLKDIIKANQLVSVGFQTATSRLECMKDIIMISTGSHDLDVLLGGGIETGSLTEIFGEFRTGKTQMCHTLCVTAQRPLDQGGAEGRVIYVDTEGTFRPQKLVAIAERFHMNPEEVLDNIICARAHNSEQQLELLSDAAALMSESRYALLVVDSSTALYRTDYSGRGELSERQMHLAQFLRQLTRLAEEFGIAVVITNQVVANPDGMSFAKDNTKPIGTTFQWYASDRLTSYRFLGGNIIAHASTTRLKFKKGRGDNRVCMVYDSPTLPESECGFSLGPA
>Spumella bureschii_dmc1_5 143175|61013|strand:1(1...1336) (evalue:7.42194680226863e-08)
IKRTAQQNVHFIWESTNTNHNKQNTYDCKGQKPSSVQRNPMTAATGLSLWQKRILPSHISFGCKVLEELIGGIPMQGITEVSGEAGSGKTQLCLSMSIQIQLDADYGGCNGATAYICGGEGLFPIQRLSQMAKKISNNLGLCDRDILSNIHIELSYNIDDLFETLSRKIPEMCAKQNIKLLVIDSIAGLMRSEFDSTSARELKQRTSALFRLAAKLKWISDIFGVAVIVVNHVTACGFPLFDEESLLPRDHANIHSSDSRIGLPPFAQDSKPALGMVWAHCINSRIVLHKSSATAAAGGPRIVSCAQLSSDCLLRQEETGFAQLLTAHGSRVNGAERLLKVSAADSRHSLALTAAAVVGDSGTERRSDSSGQSTAHNDRSEGSCCEERSRSDHLSSGDDHSGCRPADHFSIMNTGCRTMILDLSPTKSRRSCGFLITEEGLFGH
>Spumella bureschii_dmc1_6 143170|61012|strand:1(325...1366) (evalue:2.4837845980898e-05)
QIQLDADYGGCNGATAYICGGEGLFPIQRLSQMAKKISNNLGLCDRDILSNIHIELSYNIDDLFETLSRKIPEMCAKQNIKLLVIDSIAGLMRSEFDSTSARELKQRTSALFRLAAKLKWISDIFGVAVIVVNHVTACGFPLFDEESLLPRDHANIHSSDSRIGLPPFAQDSKPALGMVWAHCINSRIVLHKSSATAAAGGPRIVSCAQLSSDCLLRQEETGFAQLLTAHGSRVNGAERLLKVSAADSRHSLALTAAAVVGDSGTERRSDSSGQSTAHNDRSEGSCCEERSRSDHLSREDDHPGCRPADHFSIMNTGCRTMILDLSPTKSRRSCGFLITEEGLFGH
>Spumella bureschii_dmc1_7 143183|61014|strand:1(2...875) (evalue:3.7995038823529404e-05)
PIIQDDLFETLSRKIPEMCAKQNIKLLVIDSIAGLMRSEFDSTSARELKQRTSALFRLAAKLKWISDIFGVAVIVVNHVTACGFPLFDEESLLPRDHANIHSSDSRIGLPPFAQDSKPALGMVWAHCINSRIVLHKSSATAAAGGPRIVSCAQLSSDCLLRQEETGFAQLLTAHGSRVNGAERLLKVSAADSRHSLALTAAAVVGDSGTERRSDSSGQSTAHNDRSEGSCCEERSRSDHLSSGDDHSGCRPADHFSIMNTGCRTMILDLSPTKSRRSCGFLITEEGLFGH
>Spumella bureschii_dmc1_8 114143|54265|strand:1(2...687) (evalue:0.00030480414166666667)
KQTQTHFIIRLLSVLILPQLTFVQTIFCIVKRFEMKVIIFILLCFVDLGNCFLPNRITSKSRLMRLNAVTKPVKKTATLISSTEVTQDATEVKSIIEKPRGKVAAVQVADTARNEALSGVLQQIQRSYGKGSIVKLGQKSSMNVETTSSGSLTLDLAMGGGYPKGRVVEIYGPESSGKTTLALHALAEVQKLGGTVAFIDAEHALDPEYARKVGVNVDELFICQPDSG
>Spumella bureschii_dmc1_9 114146|54266|strand:1(1...656) (evalue:0.0003544594822222222)
KTNPNSLHHSFTVGAHPPVTYLCQMKVIIFILLCFVDLGNCFLPNRITSKSRLMRLNAVTKPVKKTATLISSTEVTQDATEVKSIIEKPRGKVAAVQVADTARNEALSGVLQQIQRSYGKGSIVKLGQKSSMNVETTSSGSLTLDLAMGGGYPKGRVVEIYGPESSGKTTLALHALAEVQKLGGTVAFIDAEHALDPEYARKVGVNVDELFICQPDSG
