# Supplementary material for: Putatively asexual chrysophytes have meiotic genes: evidence from transcriptomic data
Source: PeerJ. 2019 Jan 16;6:e5894. doi: 10.7717/peerj.5894 (PMC6339481; doi:10.7717/peerj.5894)
Supplement: Supplemental Information 1 — Identified loci are in FASTA format. [file peerj-07-5894-s001.zip › supplementary_material/Spumella bureschii/mnd1.fasta.fasta]

>Spumella bureschii_mnd1_1 38947|26423|strand:1(0...455) (evalue:1.5872598257926136e-05)
HLFGKSPEQGKDWVQLLSVSSMSKRKGLSADDKRRVVLSVYHDRKEPFNLKEIETIASKLGVVQQTIKDVNQSLIDDFLVLSDKIGAANFFWSFPSKAYQDQIVQKEQMDNAMKQSKSNIADLQAAILTARQSRNSPNREQSMAKLDALKS
>Spumella bureschii_mnd1_2 46046|30224|strand:-1(-1...410) (evalue:0.00091)
ADNDAAHKVEVAQLNDKYRALEEESAEKLAKKEALIAATLNKVKQLQGEIEDLKARLAARDAQLADKTAEHEAALAEIEQLKTRIAELEAELASLKESTDAEISRLNDELAQTKAVVERRDATIDELNGVVAAKDE
