# Supplementary material for: Putatively asexual chrysophytes have meiotic genes: evidence from transcriptomic data
Source: PeerJ. 2019 Jan 16;6:e5894. doi: 10.7717/peerj.5894 (PMC6339481; doi:10.7717/peerj.5894)
Supplement: Supplemental Information 1 — Identified loci are in FASTA format. [file peerj-07-5894-s001.zip › supplementary_material/Spumella bureschii/mre11.fasta.fasta]

>Spumella bureschii_mre11_1 65581|38576|strand:-1(-3...1053) (evalue:2.897472122148385e-05)
QMDDNVMRIMVATDNHLGFAERDPVRCDDSFAAFEEILRTARCNNVDFVLLAGDMFHENKPTRRTLHSTMELLRTYCLGDSSVFIEVLNDQREIFRSSMGRVNYEDPFQSVGLPVFSIHGNHDDPSREGGQNESLAALDLLAVSNLINYFGKAEKVEDVEITPILLRKGSTHLAIYGLGAMRDERLNRMWNQKRVRFVRLTEEQGRDLFFNIFVLHQNRDYGRGKKNCVHESMIPEWMDLVIWGNEHECQPQLTESLVGTYRILQPGSSVATSLSAGESSQCPKHMALFEIKEKKFRMRPLPFSQVRQFVYGDLCLKDLPRLDPAHPRIEDLVRDAVAARANEMLREARTA
>Spumella bureschii_mre11_2 65554|38572|strand:-1(-1...1235) (evalue:5.9579493626541254e-05)
REARTAVDAAVIAAGSNEGQMLDLPPRKYAIKDPHKVLLRLRVDHEGFPSLNQQRFGAQYVGEVANPGDLLLLSKKKREAAGGRATERGRERTGPGNAAEWKAILAEGAEEDIHKIRIEDLVNETLAAGSKNSLSLMAEAEMAQALEDYIVKKQPSAIYDLVCETLERTQTALNADRSADDKNNIAKAVGRVKARTEDEVRKGERVRKSPAAEAATDYGAHAPLDSDAEEDAPIASASNIRSINKVAKTASKVAKKQTPAVADNSKHRDNSSLLPKRAARVVAKNVGSYIEEQDVGDSGDSMASDGSGGDVSEEAYSSSEEEAAPKKGRSKPAAASKNTPAAKAATGNGKRSAATRSDRAVVDLVSVDDIIRDSSEEEEPLLHARKASGRAPSAATHKKTAAKITPTCSKN
>Spumella bureschii_mre11_3 65571|38575|strand:-1(-2...1444) (evalue:9.931260414252805e-05)
REARTAVDAAVIAAGSNEGQMLDLPPRKYAIKDPHKVLLRLRVDHEGFPSLNQQRFGAQYVGEVANPGDLLLLSKKKREAAGGRATERGRERTGPGNAAEWKAILAEGAEEDIHKIRIEDLVNETLAAGSKNSLSLMAEAEMAQALEDYIVKKQPSAIYDLVCETLERTQTALNADRSADDKNNIAKAVGRVKARTEDEVRKGERVRKSPAAEAATDYGAHAPLDSDAEEDAPIASASNIRSINKVAKTASKVAKKQTPAVADNSKHRDNSSLLPKRAARVVAKNVGSYIEEQDVGDSGDSMASDGSGGDVSEEAYSSSEEEAAPKKGRSKPAAASKNTPAAKAATGNGKRSAATRSDRAVVDLVSVDDIIRDSSEEEEPLLHARKASGRAPSAATHKKTAAKITPTSATLASQQFLTAASSTTQQHANGGSKKRQLPSSFSQSLTGGQVSQQGARNAPGRDKNLTSGWDDQINNGSFSTY
>Spumella bureschii_mre11_4 57515|35685|strand:1(2...379) (evalue:0.00018884289007692307)
RFGAQFIGEVANPNDILLMSKKKKEVLRGAERGARREAGANTAGGAAGGAEEWKALLAEGGDDEEAMQKIKIEDLVNETLQNNKNQLSLLAEGEMAQALDDFVVKKHLNAILDLVSESLERTQAI
>Spumella bureschii_mre11_5 57510|35683|strand:1(79...477) (evalue:0.0001985431142857143)
LYSLGQLTPLPGTGGSGACCCCCSLSYCCCRYLAQASSACCCVAGEALPERGAAGGAEEWKALLAEGGDDEEAMQKIKIEDLVNETLQNNKNQLSLLAEGEMAQALDDFVVKKHLNAILDLVSESLERTQAI
>Spumella bureschii_mre11_6 85456|46082|strand:-1(-2...1144) (evalue:0.00086)
ITINAVLRLFATCSNADIHMESSSSSSSTSTGVQQEEAKRVAVLSRLGNLLSIVVHASKSSKKEAVARGAQEGVSVESIHYLVTHGNVLQVLTDALNSIPLHLAGSTHAVSVILELLELLSRPKLQEYLERESAKAAAGGTASSKSECEQLGSSVLSNSSAEELVDVRGAGEVASSHHQSAFDEIHFENLLSGGVVHSVTVEVQQGDDDEDEDDEGDDEDEDEESEEEEEDEDEEMDEGGDDDDEGHDDGDDGEDQGDAAHGGNGGGGQENRGAGAGDANEPGGGSGAGGASNGGDDDDEEDEGDHHARGNGEGDDESQPSEEDEDDDDEDHDDDRNADTVAAAAAMNRAAREELRRLQELDPFLHGGGSGRDAEAQDATD
