# Supplementary material for: Putatively asexual chrysophytes have meiotic genes: evidence from transcriptomic data
Source: PeerJ. 2019 Jan 16;6:e5894. doi: 10.7717/peerj.5894 (PMC6339481; doi:10.7717/peerj.5894)
Supplement: Supplemental Information 1 — Identified loci are in FASTA format. [file peerj-07-5894-s001.zip › supplementary_material/Spumella bureschii/exo1.fasta.fasta]

>Spumella bureschii_exo1_1 26146|18758|strand:-1(-2...1723) (evalue:1.121364732213334e-15)
SPQYQQLCIQIQISKEQLSLKLIVNVHQIIRAQLSLFKMGIQGLMKLLSEESPGAIKEQEMENYTGRKIAIDASMAMYQFLVAVRQQGPGGASAQLVNDQGEVTSHIQGMFNRTIKMMTSGVKPVYVFDGKPPQMKGGELAKRMAKRAKAETDLAAATDAGDADDMDKYSRRLVKVTRQHNEECKELLRLMGVPVVDAPCEAEAQCAELAKKKKVYATATEDMDALTFRTPKLVRKMTFSQSSAKDKQPIIEIDFEAAMIGLELTYEQFVDLCILCGCDYCSTIKGIGPKTALKLVRQFKTLEAIIDHLKKEKKYEIPPDWKVQKISKKVLEAVEAKEEQEMAEAEAPEEAAAIEQEVLAEAAAASSTSSNAGADAVVEGGEVDCSGAGEDERKEPESEPSSSSSSAAAATASEEAAPVADLGNMAENEDEVIVTEGGEEGDEDFEIIPPLYVQARSLFVNSDVLNGDDVELKWNEPDEDALRTFLVERMGFSVDRVNSGIKRLKEANQQKSQKRMDSFFTAVAAPTLASVKRKVDDKNGKGPNKKGGPGRGGAMKGRKQMRKILYCKCIIRGS
>Spumella bureschii_exo1_2 100672|50688|strand:1(0...1077) (evalue:8.096881114824667e-07)
GVMALLRAFDLPYLVAPFEAEAQCCVLEQLGLVDGVVTEDSDAFLFGAQAVYRHIFSDKKFVEVYLAADVSRELGLSREDMVAFAYFLGSDYTEGVTGVGMVNAMEIIHAFPMGPAGGGVIAGLNRFKDWLQGYDFVAEVRGKYTKAANSSSASSSCSAVSGSKRKRRAVAAANADEDDGDGDNDVCVEGEEGRREEDDGEEQEEEALDKDTERLLAFQSKHRGGRARWTVPASFPNEKVAAAYLYPPANRDADQFNWAVPNINRIREYCADTLGWTRAEMDTAIDPVIAKYCERSVQTRIDAHFLVDYKDDSRFAKIASERLQNTVAQITGKKTNLSLSGKRPPSKSRSKKVKMAEG
>Spumella bureschii_exo1_3 74463|42447|strand:1(0...710) (evalue:3.506565e-06)
YGQFVDLCILCGCDYCNAIKGVGPKTALKLIKQHKCLENIIEALRREKKYDIPPDWKVQKFSKKALAAAEAAEAAEAAAKAEAEARAKARAEEAAASAAQLNILDTLNKRSEEALGNAAASVDQPIEENDATAANTAPTPAADEGKSSNQNNNNNEEDGLVDTDDEADAPAAPMDDDYAPEEEEPEGHGDVSNREVDDSNEVVMSELQGDDDEYEIVEPVYVQARRLFLQSEVHDG
