# Supplementary material for: Putatively asexual chrysophytes have meiotic genes: evidence from transcriptomic data
Source: PeerJ. 2019 Jan 16;6:e5894. doi: 10.7717/peerj.5894 (PMC6339481; doi:10.7717/peerj.5894)
Supplement: Supplemental Information 1 — Identified loci are in FASTA format. [file peerj-07-5894-s001.zip › supplementary_material/Spumella bureschii/pms1.fasta.fasta]

>Spumella bureschii_pms1_1 86720|46495|strand:-1(-2...895) (evalue:2.44144e-71)
LDRYCAFQAEMIVDSIEPSLDDVVFASYDGDTDKNTGLYHGSGNATLDNDCTYQGKFANGLFHGKGKFVWANGISFEGEFVLGKMNGKGTYTWHDGSTYKGEIKNGLRHGVGKFTGSSGQFYEGDWREGKRCGSGRIWYNEEKTSSYVGEWADNMRHGYGVMKYPSGNNYEGMWKNDLKHGNGVMTWRDVDELYTGSWFNGHPHGYGEHIWGDNNSKTVKKQMCNMYRGNFNRGKREGLGTFFYMNGSQYTGQWVNDMKEGEGVFIHPDGKIYSGLFLGNRMVPVNDQQSVQPRATDD
>Spumella bureschii_pms1_2 85807|46197|strand:1(2...1006) (evalue:4.65392e-70)
KQQQLTKLTGTSQFHNNDLVEFHNVLLQSKSQKTILQHQFRRAMIDFIEPALDEVIFLNYEGDLDKSNGLYHGAGIATLDNNCSYQGRFKNGMFQGKGKFMWSTGVIFEGDFENGEMNGKGTYTWQDGSTYQGDIKNGKRHGTGKFMGSGGQLYEGEWNGGKRHGKGKIWYNGDKTSCYSGDWRSNLRSGYGIMKYSSGNTYEGLWADDLKNGKGAMVWRDVDEVYTGDWRRGLPHGSGEHIWGDSSAKTVKKQMCNMYRGQFVDGRREGRGTFFYMNGSQYSGEWCDNQKHGEGVFVQADGKIVAGLFESNRFVHLSGQSQVRASDDVSTQFV
>Spumella bureschii_pms1_3 63087|37468|strand:-1(-3...1161) (evalue:6.067539999999999e-35)
GVCLFANGDAYDGEWQNDKKHGRGIYRFTGGEVYDGEWLDDQQHGRGVLTFADGSVYEGEWQNNNRHGHGMETYNNSGGVYDGEWQNGMKHGRGVLKHADGSVFDVEWKQNQKHGRGVCLFANGDAYDGEWQNDKKHGRGIYRFTGGEVYDGEWLDDQQHGRGVLTFADGSVYEGEWQNNNRHGHGMETYNNSGGVYDGEWQNGMKHGRGTHKLSNGEVYFGEWQDDQPQGRGVFKRADGFMCYFEWQDGVPNGHGTVTYADGTVYEGKWTYDERHGLPVLFLPDGSDKFFHIAMGLVDTNCTVSTVSSMDQVATPAHLLLEDVTEQRTEDLRPAKSKAETTSLTEELHVEDVNTADTRVLRLAELLNVRVPVATRIYAEYGGDLDL
>Spumella bureschii_pms1_4 121135|55997|strand:1(2...1398) (evalue:2.2764472904012176e-29)
FLFMLCSQHILQAVKKDDIKTEFLVEQLPLDKPACDEFMASSTDLSNQSNPDNVDPVLAIDSIKCEQKREDIREWIQCHDEKLYECLIKTGCLFDAGELACSTSNYDGDLEDEKPHGRGVMTFADGCVYIGEFRHGKRHGQGKFTTAESSSYEGEFQEDKAHGQGVLSYSNGVRYRGQFAENLKHGKGTMTYADGTIMFDGEHQYGKRHGRGVHTYADGEVYDGEWLENKKYGRGILKQAGGSVYDGEWQDNLPHGRGVWTFANGAVYDGEWQDDIKHGRGVSLFADGGAYFGEYQNGKRHGHGVYTFADGGVYNGEWQDDKQHGRGIDTYTDGAVYDGVFQSDTKHGRGTLKYDNGSEYDGEWQDDKKHGLGIFKYSDGAVYDGEWQDDKQHGRGVLKYADGAVYDGEFQNDKRTGRGVCKYADGTVYDGEWQDDMKHGRGVHLYVDGSVYDGEYQHGVRHGRG
>Spumella bureschii_pms1_5 120957|55972|strand:1(0...1483) (evalue:4.112516574849277e-29)
ELNYVLRNCNLGFMMNSSSTEPLACQNQEKNDVEDDDSNQKAVKKDDIKTEFLVEQLPLDKPACDEFMASSTDLSNQSNPDNVDPVLAIDSIKCEQKREDIREWIQCHDEKLYECLIKTGCLFDAGELACSTSNYDGDLEDEKPHGRGVMTFADGCVYIGEFRHGKRHGQGKFTTAESSSYEGEFQEDKAHGQGVLSYSNGVRYRGQFAENLKHGKGTMTYADGTIMFDGEHQYGKRHGRGVHTYADGEVYDGEWLENKKYGRGILKQAGGSVYDGEWQDNLPHGRGVWTFANGAVYDGEWQDDIKHGRGVSLFADGGAYFGEYQNGKRHGHGVYTFADGGVYNGEWQDDKQHGRGIDTYTDGAVYDGVFQSDTKHGRGTLKYDNGSEYDGEWQDDKKHGLGIFKYSDGAVYDGEWQDDKQHGRGVLKYADGAVYDGEFQNDKRTGRGVCKYADGTVYDGEWQDDMKHGRGVHLYVDGSVYDGEYQHGVRHGRG
>Spumella bureschii_pms1_6 106560|52355|strand:-1(71...884) (evalue:2.638238e-26)
KTVEVEMASTKTYVPNEENRHDDLKRHNSFERRHALVMYPFGDIYDGEITSDRLRNGRGVLRCADGSVYTGEWKQDEKHGYGQEFYGTGVSYEGFWANGKYEGHGKLTLDDVIYDGDFVQNQKRGQGTQRYSNGDVHEGEWKNTREGRGAINYHNGDSYNGQWLDNKKHGHGTFRQHETGDVYEGEWKNGAIHGQGTFRYGNGDVYEGGYSAGYKHGHGTLRRADGSVYDGAWLKGKRHGRGKWTSAESDVVEEGEWVQDKLVKQAACGD
>Spumella bureschii_pms1_7 85029|45953|strand:-1(-3...738) (evalue:5.6581756666666666e-24)
GTYRDVDGSVYDGEWKNGLREGYGVYKEDQSCYAGEWKNNMRDGYGVLTEDDGVMYEGEWKCHIQNGSGTFKYRGGAVYVGEVKDGLAEGHGVHKFADGTIHEGEFKRGVQNGPGVYTYTDGTTVTGNWINGDLNGRGTQLGGDLDYEGDYVDGMKHGHGVLKYSDGGRYEGEFKAGLMDGRGVFRYAEGTVYTGQWKNNVCEGYGVCEYSDGDVYEGEWKNDVKEGQGVMKYNSQGDSYDGEWRD
>Spumella bureschii_pms1_8 67688|39548|strand:-1(-3...663) (evalue:1.739880797225e-22)
GVLSLVLLIGLIEAEKFFVSETYGNGDVYEGEKENDLKSGYGSYKWTDGSSYVGDWYKDTINGKGVFRYSDGAWYDGGWVSGDRSGFGKYQSPEGNFYEGDWLNGLVHGQGRLALAGGEVYEGAWFEGEKNGIGEQTYHNGDYYRGSWEDGMMQGFGWMRFNTGDEYEGDMWNNMRHGRGTYRWADNSRVFDGYWSEDAMVTGETRDAEGKVMEHLKLQQD
>Spumella bureschii_pms1_9 1575|2592|strand:-1(-1...716) (evalue:2.937183685e-22)
GVLISAMKPPSGQYRSVVNVFIASDLFTGYYTGSLMGDVRHGKGVMQCLDGSSYDGDWERNTRHGQGRAVELGDVYEGTFVNDLMEGRGVMTYSDGSVYTGEWRSSAMEGSGSMTYSDGSVYVGEWKGNFMDGLGSMQYAAKDYYEGQWKENRMTGQGMMKYANGSVYVGEWHNGAMEGYGVMKYFSRDLYEGGWWFDQKEGRGIMRWYNGDVYEGDWKTNAMDGQGTMRCANGDVYE
>Spumella bureschii_pms1_10 93640|48539|strand:1(0...788) (evalue:4.8532239999999996e-21)
LYGNSAVGYVGERNAAGAKHGQGTYPDGATYCGMWKNKRYHGHGVRTTAVGRYEGEFVNGKLNGLGRAEFSDGTWYEGQFTDGKYHGQGTLRSLRSTFVGVFEVGERRGHGVETYADGDIFEGDWDGDKMLGMAKQRTADGDVYEGEIVNWKYHGRGKLTFEFGDVYDGQFKDGLYCGTGKLTQSDGTVYEGEWHEDGWCGEGKIIYTIGNVYEGHWEDETRHGQGKMTFQDGAVYEGEWQYDNRHSHGTCRYASGAVYEGE
>Spumella bureschii_pms1_11 93657|48544|strand:1(0...1339) (evalue:9.629631400018521e-21)
LYGNSAVGYVGERNAAGAKHGQGTYPDGATYCGMWKNKRYHGHGVRTTAVGRYEGEFVNGKLNGLGRAEFSDGTWYEGQFTDGKYHGQGTLRSLRSTFVGVFEVGERRGHGVETYADGDIFEGDWDGDKMLGMAKQRTADGDVYEGEIVNWKYHGRGKLTFEFGDVYDGQFKDGLYCGTGKLTQSDGTVYEGEWHEDGWCGEGKIIYTIGNVYEGHWEDETRHGQGKMTFQDGAVYEGEWENDKCCGKGKMVHVNGDVYEGQWVEDKKCGQGKMTYGDGAVYEGQWENSKRHGPGKLIYTSGAVYEGEWQNNVRHGQGKMIFSDGGVYEGQWEGNKRNGQGKLVFLDGSVYLGEWQYDKRCGQGRMVHANGDIYEGKWMDDKKFGQGKITTAGGAVYNGQWENSKLNGVGTMTYAKGSVYVGDWKDDRKDGVGEYRDSVNGFVYKG
>Spumella bureschii_pms1_12 63083|37467|strand:-1(-3...969) (evalue:2.759905e-20)
EVHALHCSFNRKIQSNLYNPFPILIGDNSEHHEQQNNGDVHEGEIQNYQAHGGVCLFANGDAYDGEWQNDKKHGRGIYRFTGGEVYDGEWLDDQQHGRGVLTFADGSVYEGEWQNNNRHGHGMETYNNSGGVYDGEWQNGMKHGRGTHKLSNGEVYFGEWQDDQPQGRGVFKRADGFMCYFEWQDGVPNGHGTVTYADGTVYEGKWTYDERHGLPVLFLPDGSDKFFHIAMGLVDTNCTVSTVSSMDQVATPAHLLLEDVTEQRTEDLRPAKSKAETTSLTEELHVEDVNTADTRVLRLAELLNVRVPVATRIYAEYGGDLDL
>Spumella bureschii_pms1_13 112257|53778|strand:-1(30...1038) (evalue:2.8805561585000004e-20)
HMAWKQSKDEELNVAEIMVKVKIHSNSDINCQKKTLHDGSTYTGNFFNNIEDGFGIMLRPNGNIFRGNWCQGTTKGYAILQNTHGIYSGDFSDNFSKTGQGCMVYANGNEYYGAYVDSKFHGCGLYKMNDIGWIYCGEFKHGIQDGIGKAISIENPSVYAEGTYVQGKLIHGKMIFGNGTIYTGEMVNEKFEGIGEMYYHSSGNKLSYTGRYVNGLRHGQGVMKYMNGDVYDGEWVNGEMHGHGTKTYISGNCYVGQFVDGKKCGHGTMTCANGKVYTGEWVNNKKSNNTNGQDGVKKLLADKIGDDILQEGECEMGVAGGKQQAKKAKILHDES
>Spumella bureschii_pms1_14 71945|41466|strand:1(2...941) (evalue:4.7368329317174996e-20)
GEFQAGKRHGQGVYKYANGNKFEGRFRDDKLEQGKYTSVTGGGSVYFGAFLNDKKHGYGRCVYNNGEIYDGMWAKGQKHGQGTYTYCNGERFEGVFVCGVKCGTGKYTWNNGDTYEGDCVNDKMNGHGKFTSANGDVYEGTFKNAKKCGQFKVKFVDGSTFEGEFRDDKKNGKGKFSWAQSGATYEGDFRDDKMSGKGVYTYHDGNVYKGDFVNNRKFGRGKFYWTNGKVYEGEFDGKANGYGKTTFPYGNIHEGQYCDDKRNGPGRFTYTSGDVYEGNFVDDKKCGKGKFLWANGNVYDGEFQNDKRHGLGD
>Spumella bureschii_pms1_15 90124|47493|strand:-1(-1...755) (evalue:5.491859850703596e-20)
WANGQVYDGDWVNDKMHGKGKRIYANGDNYEGDWVNGENHGKGKYSWLSGEIYDGDWVNNKIQGKGKRIYVNGDTYEGNWVNGEKHGKGKYSWPSGDIHDGDWVNAKMQLTGKRNYANGDTFEGNFLGDKRHGSGTLKPRTGAVQSGKWNNDDFELAWERDSHGGERRFTYTDTYTYDGYYLNGLKHGKGEYKWANGNTYTGDWGNDKMHGKGKHIWSSGDIYDGDWVNHKMQGTGKRIYANGDVYEGHFF
>Spumella bureschii_pms1_16 16282|10364|strand:-1(-1...848) (evalue:1.8603835710471998e-19)
ANGDVYEGKYKDHVRHGLGTLTFSSGAVYVGEWENDERNGEGKMTYCDGDVYEGQWKDDECCGTGTLTHASGGAYSGQWADGVQNGVGRMVYENGEVNEGEWVNGDRCGTGKLTFADGRVYEGQFVDDLFSGIGKLTYFGGGIYEGNFENDMRSGSGKMIYKHGSIYEGQWLDDKRHGEGKLVKEDRVYEGLWQNDKRHGQGKLTFKDGGSYEGEFEHDKRNGTGKFTYSDGDCYTGQWKEGEKHGHGTFSEKGTVYETLWVDGSMEGAGRIVYTNDATFTG
>Spumella bureschii_pms1_17 130597|58247|strand:1(0...1055) (evalue:3.578793138666667e-19)
QSDGVPEQLLVRSTPVSATLPPDGSVTSISGSECSPVNTSVSDNERPSISTEEEGYEFLVGEPQATCQNTPTSETAGTDAPAVSESEAENISVAEAELPSAPPEPVRGTKVFPNGDVYEGELVNGQRHGKGKLTSSDGAEYEGEWQRDKQHGSGTHTSGTGNVYNGSFVEGVRCGFGTITNADGSSYRGEWRGNCLEGQGVYQFANKSAYEGQFVHSAICGVGKMTYVAGGLLTYEGDWNENKRNGQGVLRYTNGDVYEGAFKNTKNGYGVTKYAKGGSHLGEWKDDKKHGLGVQISANGDSYEGNFESNQMCGQGTMKYANGDRYRGCWKADKLDGEGVLHYANGSRFEG
>Spumella bureschii_pms1_18 71269|41131|strand:1(1...783) (evalue:4.0536512499999996e-19)
AGLAYHCSKNRRPHFLYGTKEFHGLEVMPKLLPPLQHSYLTEYHPLKGNLSVSSDIVHIKQLIDDLTPYLEASKVKVGYKGDLNDIGDIQGYGSYRYADGSEYEGEWKNDKKHGTGKYRFAHGDVYEGDFREDKRHGRGVYSSTDGSVYEGEWRDEKKHGQGVFRYADGETYEGEYRDGNRHGHGIYRSANGAVYEGEYADGKKHGYGTFHLPNDELYEGEWRHGHMHGRGRYRTANGDIIEGEWQDGVLVSADAVQLLR
>Spumella bureschii_pms1_19 24810|18026|strand:1(2...1412) (evalue:6.351996000505024e-19)
DWTGPLRAHETHLSKCSFELMPCPFFLNGCCGGACGGEVLRKDLNEHLSAVQSINGCELVSSLSKLVDRLQYENRQLYSNTPVGYVGERNGTGFKYGHGTEKFFFTRDTYVGEWKYNKFDGHGVLMESDGTRTEGGFKDGKMNGEGNVEHADGTWYKGGFKDGLRHGKGTQRLLTSTFVGSFENDIRRGHGVISWTSGKIYEGTWEGANLVGIAKHRTPQGDEYVGDLKDWKAHGHGKNVYKTGAVYEGQWVNGILHGQGKMVYADGSVYEGLWDDGKRVNGKFGGSSGVVYEGQWTNDKRNGVGKSTFTSGAVYEGQWRDDEMLGQGKMVYTDGGVYDGQWANGKRSGRGKLVYLSGAVYEGQWVNDRHHGLGKRIDGDGSVYEGQWADHNRNGYGITKYTNGNVYEGNYKDDKCHGQGKCVYIDGSVYEGQWANGQHNGQGKRVEANGTVYDGQWENHKRNGLGRTAY
>Spumella bureschii_pms1_20 169908|66164|strand:1(0...753) (evalue:8.988512044360258e-19)
GVFKEGERYGHGVETCCDSATYEGTWDGCRLVGIAKIRSSDGATYEGEIVNCKPHGQGRRVNVNGDVYEGQWVSGQCHGMGKLIRSDGTVFEGEWVSGQQSNGQGKIIYFNGDVYEGQCKDEVRHGQGKMTYQDGGICEGQWQNDECCGHGTMIYADGAVYEGQWECDQRQGQGKMKYTSGAVYAGQWLSDQRHGLGQMMYTNGAVYEGEWQDSQRCGQGKILHTISGVDYVGQWADDQKCGVGATARAQ
>Spumella bureschii_pms1_21 85026|45952|strand:-1(-3...843) (evalue:1.114644554069192e-18)
DGEWKDNKREGYGVQKYELGSAYYGQWKNNLREGEGLYMFPEGSVYDGEWKNGLREGYGVYKEDQSCYAGEWKNNMRDGYGVLTEDDGVMYEGEWKCHIQNGSGTFKYRGGAVYVGEVKDGLAEGHGVHKFADGTIHEGEFKRGVQNGPGVYTYTDGTTVTGNWINGDLNGRGTQLGGDLDYEGDYVDGMKHGHGVLKYSDGGRYEGEFKAGLMDGRGVFRYAEGTVYTGQWKNNVCEGYGVCEYSDGDVYEGEWKNDVKEGQGVMKYNSQGDSYDGEWRD
>Spumella bureschii_pms1_22 58808|36225|strand:1(2...781) (evalue:1.2600070279999999e-18)
TYTGWLTNNRPNGYGKYTWPKNSLESKSYFEGEWMDGVRKDGRGNMKFANGDSYYGLWQNEQMHDQEITNGNRKKQDLFPRYVNESSCMMYANGDMYFGEWKNGKKCGYGLFVWPDGSSYKGDWLDDKQHGKYGYMNYNLFREGEQYHSYYEGGWKNGMRHGHGHFKYTDGSVYTGQWKSNRRHGQGTRKYANEKHGSQVLLYEGAWRYDAKHGLGQLKFRNGSKYSGGWENDLYHGYGTYVCGRSRHSYGGFWHNGVK
>Spumella bureschii_pms1_23 45519|29975|strand:1(2...1028) (evalue:4.324308833333333e-18)
DFTDGSYYEGDFFHGSFHGKGKLVWPNGDSYDGDFVNNLFHGLGINKLGNGEMYVGEFENGFRCGGGIFTWPNGDRYQGFFRNNLLNGRGTMLFSNGDVYEGEFVDGSVHGVGVYRYVIGDTFEGEFQNNSMHFGTYRHAIGDVYVGSFRNNMKHGLGEVRFANGDVCVGSFECNNYHGEITHRSLSGDDFHGHYANNLRNGIGTMKFAHGDRYVGTWSEGKFVSGEYYRGQYVYKGELMEHLVSAGHGVFTFTDGSTREGRLLRLCGIDKEGEDYGWFIPEAADEVDAEVVMVKRVEDKLTLLSGEEEWQISERHGPFKKGLNKQRRYVKCSKWQSVKSAK
>Spumella bureschii_pms1_24 88463|47007|strand:-1(-2...946) (evalue:5.46326e-18)
AEVTYLNKSTGVKERKIEENNQKSPTFENINTLLTTLIVDITTIKSKYDSVACGTYVGERSMDLYHGIGCIKYVNGPIYVGHWRKGNRNGHGFFTSEFIKIEGEFENDTLTENVLYFSFATGVLYRGGYLNGKAHGFGKVVDKSCVYEGQWVDGYHHGQGKKTTFKSGVVYEGEWEQNWMNGKGKYTYPSGAYYIGNFLNDYFHGEGVFTYTNGTTYTGGFLKDQRHGTGTYTTNTFTYHGGFKEGKYHGHGMMTFKNDERVVEGEWCAGVKPAIGKITYTNTGDVYEGEIRDYLPHGQGRMVYSDGTITEGGFF
>Spumella bureschii_pms1_25 14700|9571|strand:1(1...1270) (evalue:7.87529e-18)
DAIDKFNIKCTSSRCDWSGPLNTLEQHNLACQHTNTACPLFKHSCCEATSNGMIPWSEFNSHKEQVGTRNTSTIIDTLTNKIDKQTDEMNKLRALLAMGYIGPRKKGLKHGFGFEKYANGTSYLGHWRRDKKHGHGVYTFSNFKYDGEFMNDLMHGHGAVVFNTGRYYEGDFQFGQFHGQGTLREHVCTYTGAFECGKRCGYGVETTIGGAVYKGTWAGRKLQVVGECIHPSGTLYKGEFRGLHYHGHGTMVFRNGDTYTGQWANDAFNGSGTFIYASTGSGSQYSGIFVDCIPHGKGICTDVYGNILTGRWTSDGGVHKIRSGKIVYTDGRKYKGEIFESRGVFYPSGAGVMLYVDGTLVQGNWFKGELHDHPQTTTEKDDHGHNSHSSGGNQRQVKRVKRRRNSNSIVDQLSQQADTTGGS
>Spumella bureschii_pms1_26 71910|41447|strand:1(2...1029) (evalue:7.951964145e-18)
AKVEQQKAEIKQLHECLPMSFTGSCGNGQNGRHGLGIYKKSCGIIWVGEWKNNDFHGHGIRTMADGSRWAGEFKDNYMNGLGSVEYPDGTWYKGQFKNDKFHGQGTFRELEKTYAGTFEDGERCGLGVLTCISNWVFEGKWKGEMLQGIGKATKSGHRFVGTFDNYMRFAQGTMTYSDGVTYTGAWKDGYYHGFGTFTYEDGGVYEGMFEDAAKHGPGKCTDTFGDVLTGEWINDEIETGKVVFADGRTWTGGVEEILGEIGLRGTGTMFGKDGQVMKSGTWIDNQLVSYGNDDDDEAERDDEEEDEECEGEEGRENNNNQQQSDVTRNNAAARSMRSNSGR
>Spumella bureschii_pms1_27 71914|41448|strand:1(2...739) (evalue:1.01365e-17)
AKVEQQKAEIKQLHECLPMSFTGSCGNGQNGRHGLGIYKKSCGIIWVGEWKNNDFHGHGIRTMADGSRWAGEFKDNYMNGLGSVEYPDGTWYKGQFKNDKFHGQGTFRELEKTYAGTFEDGERCGLGVLTCISNWVFEGKWKGEMLQGIGKATKSGHRFVGTFDNYMRFAQGTMTYSDGVTYTGAWKDGYYHGAGKLTYNDGCVIEGTFVNGETQGFGKCTDSSGNVLTGNWVDELITTGDVVFA
>Spumella bureschii_pms1_28 71896|41443|strand:1(2...1077) (evalue:1.3626770680000001e-17)
AKVEQQKAEIKQLHECLPMSFTGSCGNGQNGRHGLGIYKKSCGIIWVGEWKNNDFHGHGIRTMADGSRWAGEFKDNYMNGLGSVEYPDGTWYKGQFKNDKFHGQGTFRELEKTYAGTFEDGERCGLGVLTCISNWVFEGKWKGEMLQGIGKATKSGHRFVGTFDNYMRFAQGTMTYSDGVTYTGAWKDGYYHGFGTFTYEDGGVYEGMFEDAAKHGPGKCTDTFGDVLTGEWINDEIETGKVVFADGRTWTGGVEEILGEIGLRGTGTMFGKDGQVMKSGTWIDNQLVSYGNDDDDEAERDDEEEDEKCEGEEDRENSQQQPQQSVRSSSSKTRQSAVKTTASAICNGRVTIRGASTS
>Spumella bureschii_pms1_29 167904|65744|strand:-1(576...1509) (evalue:2.1494785376666667e-17)
NYKVSVRCLAPVFFVCFVYQTMPRDDVKKIYPNGDVYDGQMQDDQANGYGVMTYSGGGTYKGFWLDDFRHGEGTLINRIGTYQGAWYQGRQEGKGLYKYTNGDRYEGDFLNGVKSGSGEMRFANGDVYEGEFVDDDMSGDGKMDYINGDYYEGSWESNQKHGSGSFTYKSGAHYDGEFRSDVIEGLGTLTTANNEVYVGEFREGKKHGYGELTYANGDMYEGNFNCDAPHGHGIMHYTNGRSVTFVNGRKKGLLPTTLVAAGALIGLLVTENVIHQSSSHPRCVSQSLTHSVSRKSPLILKVHPLSRSYL
>Spumella bureschii_pms1_30 167912|65745|strand:-1(525...1458) (evalue:2.1494785376666667e-17)
NYKVSVRCLAPVFFVCFVYQTMPRDDVKKIYPNGDVYDGQMQDDQANGYGVMTYSGGGTYKGFWLDDFRHGEGTLINRIGTYQGAWYQGRQEGKGLYKYTNGDRYEGDFLNGVKSGSGEMRFANGDVYEGEFVDDDMSGDGKMDYINGDYYEGSWESNQKHGSGSFTYKSGAHYDGEFRSDVIEGLGTLTTANNEVYVGEFREGKKHGYGELTYANGDMYEGNFNCDAPHGHGIMHYTNGRSVTFVNGRKKGLLPTTLVAAGALIGLLVTENVIHQSSSHPRCVSQSLTHSVSRKSPLILKVHPLSRSYL
>Spumella bureschii_pms1_31 129858|58076|strand:-1(460...2200) (evalue:2.85909220738e-17)
SICRNNVSKNSRKTMEDSQNTVLDACRARLTKMGIKKLEEFIEECHKRKLSWADMRSMIDKEMTLLLENHGLPPVRFINLEDLIRLGKFPRCPDDIAITIEMSKIKREESLMVFISHCWLRGWSGAEGWSDQAHPDNAAGDKYRLCVKGIKTLKDIFAPRMKHCYVWMDFGCINQDSNPTHELEHYDRIVQVCDCIFTPIVDLDGGDWDLPSNISNLFTTYPAKAWNKGPHAYLNRGWCRVEMLYAANIPVLENDAVSGVERHSMIEAGLAFHCKNNRRPHFLYCTKDEKGNYYPRFLPPLQHSYLTEYHPLEGNLSIPEDREHIMALLGELQPYLEANKIDVSYRGDVNEAGQKHGYGTLVDVNGGVYEGEWCHDQQHGHGVYQSADGKVYKGQWKEGRRNGHGSEKNANGAEYEGNWVDDRWEGPGVYRYADGGFFEGERRDNKKNGYGTYRYANGDVYEGEWKDNIWHGWGKLKYAGGGVYEGHWKCYKKEGHGVYRYANGTVYDGLWREDKWHGHGTCRFADGSVYVGEWENDSESTSLEEIKLRKTIEEFLRVRDDSIGDRADVKGVSDLFIRV
>Spumella bureschii_pms1_32 149577|62187|strand:-1(467...1682) (evalue:3.39924e-17)
SLKSYLNRGWNRTEMFYSLDIPLPENPDGSTRSHLFCGECRYHYQKGIRPHLIFGSKEYQARQLPIVLPPLQVAQYAELNPLMGYFPIENDKLIVQELVEHLKFDRNAVVEEYSGSTQNDKRVGYGVMRYSNGGQYAGNFEDDMREGRGKMHFSNGDVFEGDWREDMMCGLGVMTYANGSVYTGRWLNNARHGTGSFQERDWTPDAALLVDFNGLWYEDKQNGWGISVYPTGEEHEGEYRNGRRHGQGVLRDRSLNVMYDGMFEEDELCGDGTMNYENGDVYTGQFRSNQRNGNGRLVYSNGDSYEGDFQNGNMEGWGVLISEEEVYTGSFKRGRKHGHGEITYSNGDVFTSNFVDNEPFGHGSLKYANGRHIPLIHGRRKCILTSGVVIAAAVAIGFAADLVH
>Spumella bureschii_pms1_33 172930|66731|strand:-1(-1...1097) (evalue:5.73331e-17)
STYLDPERLSDSLYIRNVINELPVKCNNAKCDWTGPLGSQEQHLTDCKCARIACPLFLNHCCVGSCKGKLLRKDLPAHMESVQQSNAAETIAKLLAKVERQKAEIKLLHKCLPVGYTGARDRENNEKHGFGIFKKGTDRISVWAGEWKKGKLHGHGSYTDAKVTRFEGIYKDNDKTGRGLEEYHNGTWYEGGFKKGKYHGQGTFRGLESIYVGSFKDGEKCGYGIITYNDGWIQEGTWQGERLGVGKSTHTPSGDSYEGEFDDDMAYTQGTMTYGDGMIYTGGWVGTEYEGYGTLTYTDGTVFEGHFVDGKKHGQGQCTDSSGNVLTGEWVDSKIETGEVVFSDGRKYSGGVSETDGAIILKGAG
>Spumella bureschii_pms1_34 130606|58249|strand:1(1...1406) (evalue:9.469716668341026e-17)
QVCDCIFTPVVDHNHASWKFPASVTNFFDQYKAPLWNEGPHAYLNRGWCRVEMLYAANIPVLGNENGNVERHTMFEAGLAYHCSKNRRPHFLYGTKEFEGVEVTPLLLPPLQHSYLTNYHPTLGNLSVASDMEHIETLVAELQPYLDANEITPGYQGDYNEEGEMHGFGLYVWEDGDEYEGEYKNNMFHRGTFRYVSGSSYVGEFQDNLKHGYGTFRYPDGTTYEGEWKEDQKHGHGMFSMSDGDAYEGAFSDDKINGRGTYYFANGDVYEGEFKNDEKCGKGKFTFKSSGNSYVGDFHHGSLHGHGIMTFANGDVFEGPFRYDERIDGLGRYTETNGDEYDGYWMHHKRHGPGSQVWQDRKEAYVGDWAENEMHGLGKFKSSNGDVYEGQFMNSLRNGRGLIRFADGDYFEGSFKDGRYHGNGLFNYAAGGSEYGEYKNGKEFHVRLGDSHKRYEDLFHEPPPYEPG
>Spumella bureschii_pms1_35 187226|69132|strand:-1(-2...589) (evalue:9.5580407625e-17)
MLPVTGGVDALASSTDDVDIALVVDSKENIREWIRSRDDEKPHGRGVMTFADGCVYSGEFRNGKRHGQGKFTTTDGSTYGEFQEDKAHGQGVLNYLNGARYRGQFYANIKHGQGKMTYFDVMYDGEFQNGEKHGRGVYTFAKGTVYDGEFQNGIRHGRGVYTHADSSMTYDGEWQNDKKHGHGVWTYADGAVYDGE
>Spumella bureschii_pms1_36 6343|4952|strand:1(0...806) (evalue:9.983300000016835e-17)
GFGQMVRPGVFYFEGNFAQSQRNGAGMWMFDNGDVYDCQWRNDLMHGQGVAIVSGGRYEGDFKHGLKEGRGVLKFANGDVYEGEWANDMKEGWGVCRFVNGNAYEGYWKQDMKEGQGVMSFASGAVYEGAWKSDLKDGYGVYRFATGDVYEGEWVQGVMEGRGVYRFSHGDVYDGEWKCGKREGRGTLTFSTGAFYDGEWRCGVIEGQGVGKFANGEVYEGVWRNGVRNGHGRLTFMGGDVYEGEWRNGEMEGSRTTDVIGDHSAVVA
>Spumella bureschii_pms1_37 58580|36138|strand:1(0...1018) (evalue:1.7477026678177735e-16)
SVEGDGHIREAEVISEVDVSAGSVVKEAEILTAADLPPPVESEPFNEYIGEYDAEGRRHGKGKRTWDGAGDFRNVYEGDWVEGVIQGKGVYSVNGEVLYEGEFERNMFHGVGKLRIKNATYEGQMFDNKMHGQGKMKYDSGAVYTGEFVNGKKLGECVYVYPDGDVYEGGIDNDTMVGRGVLRFATGDVYDGEFAGGKMNGRGVYIFQNGDTYIGQLINNEFHGTGRFKFTNGDMYEGEFLLGAKHGEGVMKYASGDVYEGCWEKDQYDGSGVFRYADGRVEDVAHDAGKRMAEYRGERFVLGSGKNRKKASGGSAAGGEQEEEQDTWASAVEKMEKGE
>Spumella bureschii_pms1_38 78612|43823|strand:1(1...991) (evalue:3.9781278804264967e-16)
DTSEKMKASASSVPSSASGSESGTVHCTTHKGFWIQRPVGNVHGLNVKFEKRECPGCLTDLAVKASLVSISSSDGSATSSEVSAPQTVFSQIPAAPVPKAPVVTENVSQLYISDGDLSGFYTGVMVDKKRQGKGTFKYNQSTLSGDVYEGDWVDDSRCGHGKLTYANGNVHEGQYRDDLRNGFGKYSFANGNVHEGEYRNDMRHGKGKYTWASGNVYEGDFVENKMTGHGKYTWANGNVYEGDYVDDKRHGQGTYRYKSGHVHEGSYVNGDKCGKGKYTWANGDVFEGEYLDDKKNGPGVMTHANGTVKSGVWKNDKFEEQVCVMRVFV
>Spumella bureschii_pms1_39 121120|55995|strand:1(0...391) (evalue:4.24365712695e-16)
MRYGWGICTYDSGSVYEGAWRKDMRHGRGICIYSDGSVYDGEWRKDQRHGRGNYKYADGAVYDGEWQNNIRRGHGIYKFGDSEYDGQWLDDKKHGRGVCKYADGGVYDGEWRNDKRQGRGVCKYADGEVY
>Spumella bureschii_pms1_40 Spumella bureschii_pms1_78623|43825|strand:1(437...1355) (evalue:4.432880130449624e-16)
FTFRDTEQSGTAGEMNLGEANSNRSLQHDLSPACSLRSLSASLVSISSSDGSATSSEVSAPQTVFSQIPAAPVPKAPVVTENVSQLYISDGDLSGFYTGVMVDKKRQGKGTFKYNQSTLSGDVYEGDWVDDSRCGHGKLTYANGNVHEGQYRDDLRNGFGKYSFANGNVHEGEYRNDMRHGKGKYTWASGNVYEGDFVENKMTGHGKYTWANGNVYEGDYVDDKRHGQGTYRYKSGHVHEGSYVNGDKCGKGKYTWANGDVFEGEYLDDKKNGPGVMTHANGTVKSGVWKNDKFEEQVCVMRVFV
>Spumella bureschii_pms1_41 165616|65323|strand:-1(173...1661) (evalue:8.548508376544785e-16)
LTMAHGDVYEGEFQKNLYHGYGLYTWKDHVDEDKNPIVGKYYEGDWLNGKKHGQGIFALGTGDIYTGVFSRDAFDGQGILKKANGDEYDGEWSRGRPNGQMTIKLANGDVYEGTLLNAKFHGKGKYTYANDMGYYDGQWDKGRSNGRGVRIFSDGSKFVGTFFEGEINGEGMMFYINGDQYLGQWGAGFMEGKGVYRFKNGDTYEGSFLKGYRYGEGKYQYKDGSFYQGEYRNLQFNKHKNLAGERLLPLCDGLKHGFGVRVFASGSRYEGEWREDKMHGMGLLVTKDGAKYEGKFFNGLRHGEGREQFGNMSGIALVCPLGHTHKGNGFCTYTGKYRAGLFHGQGQFQCISGQQYKGEWKDGKRHGQGEMYYLKHGERGDPERLFIGGVDSLYRIESYRGSWVENIKEGLGIMTYTCGDTLEGDFANGQPQGLFMCMFKRSGRTKFIKFERGYRVEWVSSLFDKRKSILPVKKEKFTFDGKQRNFSVGQKKTCR
>Spumella bureschii_pms1_42 130602|58248|strand:1(1...967) (evalue:8.745937875666667e-16)
QVCDCIFTPVVDHNHASWKFPASVTNFFDQYKAPLWNEGPHAYLNRGWCRVEMLYAANIPVLGNENGNVERHTMFEAGLAYHCSKNRRPHFLYGTKEFEGVEVTPLLLPPLQHSYLTNYHPTLGNLSVASDMEHIETLVAELQPYLDANEITPGYQGDYNEEGEMHGFGLYVWEDGDEYEGEYKNNMFHRGTFRYVSGSSYVGEFQDNLKHGYGTFRYPDGTTYEGEWKEDQKHGHGVFNMSDGDSYEGAFSDDKINGRGTYYFANGDVYEGEYRDYQKHGYGVFRFASGTVYEGGWKEDKKHGHGTFRYASGKVFEAEWEG
>Spumella bureschii_pms1_43 171522|66490|strand:1(1...1177) (evalue:8.804480019951767e-16)
SQVNPEEAVRPSEANMGDVASGHQAKDGDNAEELNSHSLRFADGSVYDGEIVDGLPHGTGIMQYHNGDMYVGNWDKGNQTGNGVFTFANGDTYEGEWKDRKKHGKGVYKFADKSHYNGAFKDDMKHGYGIMIYKNGETYSGDWRDNKKHGKGVYIYVDGSRYRGDFFQSKMHGKGTMNYKNGDVYEGDYVENKKDGNGHMAYMNGEDYKGEWKDDFKSGFGVFRAYGGDMYEGEFKNNKMSGKGTMRYANGDVYEGDFAENAKYGKGLYKFKTGQVYEGSYKYNQMCGMGKMTSSNGEVYEGEFENSKAHGCGKYTYLNGDVYNGDWFDAARHGNGIYRFANGDIYDGEWRNNMRNGKGIFRCGVGLTIYKGNWKDDKRANNWFQASGVVT
>Spumella bureschii_pms1_44 1862|2759|strand:1(1...772) (evalue:1.7217983644020426e-15)
QGEGSMIYAASGDSFRGHFDQDKRCGYGVHSYRDGATYTGEWLDDKKHGGGTLLHSRNSRHEMEFTGQYVNDMRHGQGVLKYHNGDRYEGNWTDNSRHGRGVYSYNCGSFRRYDGEFHKNRMQGDGVLTYADGSVYVGEFKNNTMNGHGKYTERCTVYEGEFKDGKKHGKGTMVFVEDLQYKSYEGDWKNNLRDGKGTMTYKTGDVYKGGWKEGKKHNTGVTTYANGDVVRCKYQDGAKHGHGTRTLCMQMSTRKG
>Spumella bureschii_pms1_45 156420|63599|strand:-1(-2...1702) (evalue:1.8627033334720627e-15)
FVFCFSAVIQLFYPSNPIVLSSSYMPTEVFCPNHPTEWITKQKLFGFGEKSRLCPICHDSPTIFNDDGTTRRPIRSKSHAFVNYSNDEQREDKFFSYPNGDTYKGELHDDKKVGHGVYTYIEGDVYDGEWNDDLMNGQGVYKYANGDVFCGEHKDDQMHGFGEYTYADGMIYKGHFEHNNKHGQGYYTLVDGSKYEGEFVDNLRCGHGTLTLSDGSVYVGDFVDDKREGHGYFTFADKSTYCGEFRNDIMCGYGIYNTSLDGARYEGQFKDTQRHGKGKLFYADGSSLDGEFRNDQIHGYGVYTAADGGRYEGIYVSNQRHGQGKFIYPNNGGTYDGEWSSDIKHGRGTFTFPDGSVFDGQYQNDVLSGYGTYTETNGVVYEGQFADDHKQGFGTIRYPNGSVFEGTFADNMRQGQGRLTFADGGMHCGEYRDDVMCGHGVFSNSSDGARYEGNFENGVKHGHGTQLYGDSSRYEGDFANDSKHGVGKYTFADGSTYEGDYVNDKMCGHGKLVFITGEVYDGMWENDVFHGKGTMVQSDGTAVRGEWRKGVQTVTFAAGDDETQETK
>Spumella bureschii_pms1_46 90190|47503|strand:-1(319...1168) (evalue:2.058166666666671e-15)
WANGQVYDGDWVNDKMHGKGKRIYANGDNYEGDWVNGENHGKGKYSWLSGEIYDGDWVNNKIQGKGKRIYVNGDTYEGNWVNGEKHGKGKYSWPSGDIHDGDWVNAKMQLTGKRNYANGDTFEGNFLGDKRHGSGTLKPRTGAVQSGKWNNDDFELAWERDSHGGERRFTYTDTYTYDGYFLNGQRRGKGKYTWTSGDFSGSVYEGEFMNGKMHGRGKFTSSDGSVVEGNWLNDQRVTNAQWPLCYPRRASQVLIACSGELFRGIALGWTTAVRYTSCVVQC
>Spumella bureschii_pms1_47 120943|55968|strand:1(44...1022) (evalue:2.5202758323528936e-15)
MICDSAEAVCFGVVRDKYTTYFGDLPDGVREGLGIRWMVIDEGDYYEGDWKNDLREGIGAQKYMDGSSYYGEFGNGLRHGQGVYLCCYSSVYDGEWKDDLREGQGTIKLANGVMYEGEWKNDKKEGFGISLNPTDGSTYTGQWFNGLRHGSGTFKDSNGTVCIGEFKNDLMDGRCTCTYKDGSTYDGDLKAGIIEGRGVLTKATERFIGEWKNGLLHGRGLMRLNGVNMYDGEWVEGARHGWGVYWFEEGGEYTGEWQNDQIHGRGMFKYSGGSVYEGEWVNGLTEGRGICRYDDGVVYEGEWKNDFREGYGICREVDGDVYEGEW
>Spumella bureschii_pms1_48 177060|67518|strand:1(1052...2603) (evalue:2.76960192005e-15)
LSCAHPLSFSSEESQYHGEFKDNKQHGKGVRTVKDSKELYDGDWVEGLKCGTGMYISHEGEIYTGEWVDEVMTGKGKYEWLSGDIYEGDFLDGEMHGQGKFTFSTGNQYVGAIEGGQIHGEGSMTYENGDVYTGSWSEGWKNGHGELKYVNGDVFTGLWVDDQMCGRGVMTYFDGGSYDGMWKDSYRNGEGTTKWESGDFYDGFWEMDQMCGLGTMIYADGSRYVGQWKDAMKHGHGTLWSPDGTQHYEGDWYVDKAEKVRRRTVDNNTASVSAPGDAVVSATTGEEEGRSENEAVDSAAMDASGITATAAEAGAATNADTAVVSDADSSSNEVELISVEIPEWVLAYERDDDDEISLGVEEIEGHHVHSPEDDGEGELDEGGVVYSETIVNEHTKAEFAANYAAVQAERAAADAAEVEANGATAGAADAATTDAIDAANYNYDTRAEFEAYDAAVLAERAAADAEAAERVAADKRAIAESMTFSKPAPDASISPPESQAATAAAAIRATEYDAYDV
>Spumella bureschii_pms1_49 71894|41442|strand:1(2...640) (evalue:3.660281e-15)
LGIHKKPDCHTIWVSDWKNGYIHGYGSCRTLDGDRFAGDFKDKALNGHGSHDIRDGTWYKGEFKNGEYHGHGTFRDFNRTFVGTFEDGERCGLGVLTCTNGWVFEGTWKGEVLQGIGKATKPGFSFVGTFDNNLRFAHGTMTYSDGATYTGAWKDGYYHGAGKLTYNDGCVIEGTFVNGETQGFGKCTDSSGNVLTGNWVDELITTGDVVFA
>Spumella bureschii_pms1_50 71900|41444|strand:1(2...930) (evalue:3.6613272149999996e-15)
LGIHKKPDCHTIWVSDWKNGYIHGYGSCRTLDGDRFAGDFKDKALNGHGSHDIRDGTWYKGEFKNGEYHGHGTFRDFNRTFVGAFENGERCGLGVLTCANSWVFEGTWKGEILQGIGKATKPGFSFVGTFDNNLRFAHGTMTYSDGATYTGAWKDGYYHGFGTFTYEDGGVYEGMFEDAAKHGPGKCTDTFGDVLTGEWINDEIETGKVVFADGRTWTGGVEEILGEIGLRGTGTMFGKDGQVMKSGTWIDNQLVSYGNDDDDEAERDDEEEDEECEGEEGRENNNNQQQSDVTRNNAAARSMRSNSGR
>Spumella bureschii_pms1_51 88469|47009|strand:-1(-2...877) (evalue:3.74718e-15)
AEVTYLNKSTGVKERKIEENNQKSPTFENINTLLTTLIVDITTIKSKYDSVACGTYVGERSMDLYHGIGCIKYVNGPIYVGHWRKGNRNGHGFFTSEFIKIEGEFENDTLTENVLYFSFATGVLYRGGYLNGKAHGFGKVVDKSCVYEGQWVDGYHHGQGKKTTFKSGVVYEGEWEQNWMNGKGVFTYTNGTTYTGGFLKDQRHGTGTYTTNTFTYHGGFKEGKYHGHGMMTFKNDERVVEGEWCAGVKPAIGKITYTNTGDVYEGEIRDYLPHGQGRMVYSDGTITEGGFF
>Spumella bureschii_pms1_52 93651|48542|strand:1(1...525) (evalue:4.390084408333333e-15)
TYVDEDVFEGDWDGDKMLGMAKQRTADGDVYEGEIVNWKYHGRGKLTFEFGDVYDGQFKDGLYCGTGKLTQSDGTVYEGEWHEDGWCGEGKIIYTNGNVYAGQWEDEVHHGQGKMTYSNGVVYEGQWENDKCCGQGKMVQVNGDVYEGQWESDKKCGLGKMTYSDGAVYEGGWA
>Spumella bureschii_pms1_53 43402|28962|strand:-1(478...1450) (evalue:5.64135454e-15)
RMPMATSTKESLRRTCEMAEEKCSLQMLSHFQLMCIDVEFVCVVGDMFEGDWREDMICGQGVMRYANGSIYIGKWSNNARHGQGAFQVKDWVLEAGVLSEYNGVWYADKQNGWGITVYSNGDEHEGEYKNGKRNGPGVLRDCDKNVLFDGMFVDDEICGYGMMNYENGDVYSGHFKDSQRNGKGRLFFKNGDSYEGDFLNNNIEGEGVLNSDGESYVGTFANGMKNGQGEIAFANGDVFTGNFVNNQPCGHGVMKYANGRRVPLINGRKKRLLTSCLMMSAAAVVIVAADVLTYQQGVFDSARCVVSSYHTFLNMCLAVVDWH
>Spumella bureschii_pms1_54 71906|41446|strand:1(2...978) (evalue:8.560464673333334e-15)
LGIHKKPDCHTIWVSDWKNGYIHGYGSCRTLDGDRFAGDFKDKALNGHGSHDIRDGTWYKGEFKNGEYHGHGTFRDFNRTFVGAFENGERCGLGVLTCANSWVFEGTWKGEILQGIGKATKPGFSFVGTFDNNLRFAHGTMTYSDGATYTGAWKDGYYHGFGTFTYEDGGVYEGMFEDAAKHGPGKCTDTFGDVLTGEWINDEIETGKVVFADGRTWTGGVEEILGEIGLRGTGTMFGKDGQVMKSGTWIDNQLVSYGNDDDDEAERDDEEEDEKCEGEEDRENSQQQPQQSVRSSSSKTRQSAVKTTASAICNGRVTIRGASTS
>Spumella bureschii_pms1_55 17354|10913|strand:1(1...478) (evalue:1.4723997768925834e-14)
VQDGLRHGRGIYKSVRSDVYDGEHQNGVKHGRGTYTFIDGSAYDGEWLEDKQHGRGIYTSASGFVVYNGEHQNGMRHGRGVYKSVDGFVYDGEWQVDKKHGRGVCTYGSGSMYNGEYQNGKRYGRGIYKSVDGAVYEGEWRNDEKHGRGIYTFANGAVY
>Spumella bureschii_pms1_56 165611|65322|strand:-1(173...1139) (evalue:2.3419250051769e-14)
YFFLLLTTGQWGAGFMEGKGVYRFKNGDTYEGSFLKGYRYGEGKYQYKDGSFYQGEYRNLQFNKHKNLAGERLLPLCDGLKHGFGVRVFASGSRYEGEWREDKMHGMGLLVTKDGAKYEGKFFNGLRHGEGREQFGNMSGIALVCPLGHTHKGNGFCTYTGKYRAGLFHGQGQFQCISGQQYKGEWKDGKRHGQGEMYYLKHGERGDPERLFIGGVDSLYRIESYRGSWVENIKEGLGIMTYTCGDTLEGDFANGQPQGLFMCMFKRSGRTKFIKFERGYRVEWVSSLFDKRKSILPVKKEKFTFDGKQRNFSVGQKKTCR
>Spumella bureschii_pms1_57 10476|8131|strand:-1(-1...539) (evalue:2.41555225e-14)
KIGCPQTMTAISTVLKIVCLLFASKLAAGEDVVLNYPDGSTYTGEIIENELRHGHGIMRYATGEVYNGDWQYNRLEGHGVMEDPDGGYEGDWSNDEHHGFGTKRWAKAGTIYRGEWSEGKIQGNGWYLYEDGHMYEGEWFNNQRHGRGEMRDPENQPYERGIYQNDELVTPEAIQITCS
>Spumella bureschii_pms1_58 115476|54586|strand:1(114...1083) (evalue:2.519663333344499e-14)
SILAMEDDDNKRFRLTKDGKVYFKGTKTYANHDRYEGEFVDSMRHGKGKMVFISGDVYVGEFERNLFHGFGIYTWQTTYNDQNELIVDRKYEGDWKDGKLHGLGVYALGNGDIYTGAFMNGFFEGTGTLKKQNGDMYVGEWSRGLPNGEMTIKLAKGDVYEGSLLGGRYHGKGKYTYANDMGHYEGHWAKGLYHGRGVRIYSNGSRFVGNFSEGEIDGDGMMFYVNGDQYLGQWRRGFMEGKGVFRYSHGDSYEGGFLKGFRYGEGRYLYKDGSFYQGEYRNVMFNRHRSLEGEVKMPLCDNMRHCWCLRRGPGTRGSSTTI
>Spumella bureschii_pms1_59 101627|50957|strand:-1(75...1008) (evalue:4.138856734266666e-14)
QQFMSVRPFSNELSLIQTLTQSIRIRFVTSDMGNAAAVRINPGSENVKPLNLNDPSGILIEKNDPVKDEEPLLTHRYLGESNDNGDPHGRGVMTLENGDLYDGDYKDGKMDGQGTYKFANGNSYVGQFEKGYIHGKGLFKYANGDKYEGDFLQNKKTGQGKFTFASGFVYEGAFKDNVEHGHGVIRFTNGDEFEGELENGTRSAGTMKYANGEVYSGQWKDRKRHGKGSLTRSDGRVEEGEWEADVLMAQQTYQSVRNVDYTLTHGVSETIVDNDLARNLIIVVQCPLFRQDIDIEVAEGSVNAPMLYIN
>Spumella bureschii_pms1_60 90164|47499|strand:-1(-1...713) (evalue:4.488202002550847e-14)
KSGTAQSGTWNYGVFALAWEKDSLGGDRRFTYAAAYTYDGYYLNGLLHGKGKYTWPSGSVYDGGWINGKKYGKGKYTWANGEIYEGDWLDSKRHGIGRKNDANGDVYEGNFFEDKRHGSGTFFKPRTGAVQSGTWNNGVFELTWEKDSHGGERRFTYTAAFTYDGYYLNGLKHGKGEYKWANGNTYTGDWGNDKMHGKGKHIWSSGDIYDGDWVNHKMQGTGKRIYANGDVYEGHFF
>Spumella bureschii_pms1_61 169918|66167|strand:1(1...696) (evalue:6.7616748455e-14)
AKLARGTETLTNGDVYVGQWKDNKFHGKGVLTTLSGIRGEGEFRDGKMHGEGVVDHGDGTWYKGEFKNGKYHGQGAEKSLTGTFVGTFKHGRRCGHGVETKNSGNVYEGTWDGFKLVGVAKHHSSKHTATYEGEIVNWKFHGQGKRVCSNGDVYEGQWMHGRHHGQGKKSFACGDAYEGGWKADQMHGAGEYRYASGSVFDGEYEYGKRHGFGTLTNSASGNVLTGEWFNG
>Spumella bureschii_pms1_62 7877|6020|strand:-1(128...980) (evalue:8.607634333333333e-14)
SKQVPSSSSSSSASPQPHHSPITTSTTTTAATAAAPSRFFSGPATPLQPSGSVILTKKFVSGTYTGEMKADQRQGRGRMDLDNGDKFDGLWASDRRSGQGKLVRANGEVYEGHWEGDYLTGRGSIHYSSGDVYEGELVNTRANGRGTFTYADGKRYEGQWRDSRKHGQGSMTFPAGHIYSGEWSEDAFHGQGRYQYASGNVYEGQYVRGVIEGQGTITYTSGNYYCGGFHQGKKHGQGKQCVNGVVEEGTWIHDVKQQQQQHQWCEIMISCWFLSVCVSDRVC
>Spumella bureschii_pms1_63 103648|51515|strand:1(0...960) (evalue:1.049240000000001e-13)
EVYEGTWDGDTLAGVAKHRSPDVTIYEGEIVDLKYHGQGKRVYTDGSVYEGQWVGSQYHGLGKLTRPDGYIYDGQWQDDVCCGQGKAVYPDRSIYGGQWESNQRHGQGKITFASGAVYEGQWDRDQRHGQGKLTFINFFEGQWQNDKRFGLGKTIYSDGGVYDGQWENNTRHGQGKMVYSDGGVYEGEWCDDKRCGQGKMVHVNGNVYVGEWVDDQKCDAGKMKYSDGAVYEGQFKNGLGCQGKLVYSDGAVYEGQRERNMRHGQGKMVFTSGAVYEGEWANGKCCGKGRMVHSNGDTYEGQWEKGQKCGQGKITTATGD
>Spumella bureschii_pms1_64 70978|40997|strand:1(35...610) (evalue:1.3833174040466668e-13)
SNQLQMSSILLRACLDTKVDQENENECCITDESCKTYNFSNGDSYSGKLVDSVMLGDGIYTYANGDVCSGYFLNGQMTGRGTFTFKSGDVYRGDFKDDLFHGYGTLTYASGSQYIGDFVNNERHGHGKFISSNGAVFESMWENDKMCGCGVYLDIDGGKYEGQLVDNIRNGYGIHKYTDGSVYEGEWLNGL
>Spumella bureschii_pms1_65 65758|38654|strand:-1(-2...1183) (evalue:2.85561666855522e-13)
TSSNGSMYEGEFKVNIRHGFGTYKNVWEFSYAGEWENDKRHGKGKCVYANGSEYDGEWVNDLEHGFGKQTDANGVVLEGEFINGKLKGLDGGDGSYYDGEAVEGVKNGSGVMRYPDKSEYKGHWQDDKRHGFGTHRLADGTIYNGEWENDMRHGRGVETTASGDTYNGEWHEDKKQGHGLMQYRSGASYDGDWRAGLRHGFGIYHNKDLYSYTGQWYKGVRHGKGVSTFPNGANYNGEYKEDKQHGQGTYINVKEYTYVGEWTDNYKQGAGKCIFVNGVVYEGQWKSDLEHGTGVYKDADGNCYEGQFKEGKMHGKGVLKAADGDVYDGDVEDDRKHGRGKMVYANGDVYSGRWVNNLRQGRGKIEYTNGIVYKGEWKDNKMHGYGVAKMPGGN
>Spumella bureschii_pms1_66 177053|67518|strand:1(0...1269) (evalue:2.89327e-13)
GHCYCKWCIEKVISVKPECPVCKESLTLENMSNCLVLRNIVNKSLVTCKNATDIPHEDANEPCCPWKGSLESLADHKNIDCQFCEISCPIHMLQSCSCWGKINRKSLVSHVQEKFSRKEYVLRYLEMQDLLQTCRDKSILSIHNSSSKTTEPIIDNVGNSYTGEVHPDNHTIPHGFGTRINALDGTEYTGFYSHGELQTFWAFFYYPTTKMIYIGAISNTQQRHGKGILVTLKGEAYNCENWCNDKKNGDCNYIYLKIESYDGLYIDDIRHGEGTMRFPNGEVYKGKWENDKMNDLAGEMRYFSGGNYSGGFKNNQRHGKGMHVYANLNTYDGEWQNDKYNGTGTLYIAADYLVPILFLFHQRKANTMGNLRTTNSMAKVQELLKTVRNCTMATGQRVSSVVLVCTYLMRARYTRANGSMRS
>Spumella bureschii_pms1_67 58812|36226|strand:1(2...659) (evalue:4.679312109999999e-13)
TYTGWLTNNRPNGYGKYTWPKNSLESKSYFEGEWMDGVRKDGRGNMKFANGDSYYGLWQNEQMHDQEITNGNRKKQDLFPRYVNESSCMMYANGDMYFGEWKNGKQCGYGIYMWTDGRIYEGDWLDDKRHGKNGKMTYLYDYEEVEEERDLSHTVSRYEGEWKDDKRHGQGENVYTCGSVYTGQFKRNRRYGQGTMVYADKNQSGGGGTYVGEWYYDN
>Spumella bureschii_pms1_68 184979|68873|strand:-1(-2...553) (evalue:6.333400102484725e-13)
NGDCFDGTWDGDKLVGVTKCTRANGDVYEGEFQKMCFHGQGKMTYSNGNVYEGQWQNGVRKDGEGKMTYRDGGIYQGQWKDDQCHGQGKLTFTSGAVYVGQWESSKRHGQGKMVYIDGGVYEGEWVNDKRHGAGTIKYSDGSVYMGDWKDDKIHGVGKLSHLDGKSYEGHWIAGLRCGVGKAKF
>Spumella bureschii_pms1_69 118712|55406|strand:-1(-1...620) (evalue:9.954521390338334e-13)
GIITKQFDKYEGEFVNDNLPGKVTIYCLTTGTIYRGEHLKGIEHGYGKLSDKTWIYEGHWVNGNRQGQGKQTSLKTGIVSEGEWHTDRLNGKGKLSWPCGTFFEGNFVDDNFQGQGYYHYANGDSYTGEFVEGNFYGIGTLITNTFTHHGEYRRGKYHGHGVMTFYNDGRVVEGDWNAGTAPARGKVIYTTGNVYEGELKDYIPHG
>Spumella bureschii_pms1_70 82514|45104|strand:1(1...772) (evalue:1.042490000000024e-12)
IEMSIEGNQMSDIVSGRGVLRLSDGIYEGDISEGTNTETVFESLSEVELKRRRSGQGVMKYSNGYKYDGNWINGSREGYGFMDFGGYGENYQGEWKNDCQEGQGTSCCISGEVYEGEWRRNSRNGYGTMTFPNGDVYEGMWADDAMHGQGTLKVTNRGLAESGEWKQGFLSKGTVVYSNGDMYEGDLVSGHRHGLGVMQYKTGDSYKGEWWKDLRQGCGIMKHSNGEVKEGQWENDTLCSAQMQFSVQPILKSRSC
>Spumella bureschii_pms1_71 35028|23791|strand:1(2...517) (evalue:1.1451723328286667e-12)
LTKESDRGHIYALMELLRPYVERNRARLGYRGELGEDGKPHGRGVNTFDNGDVYDGMYDQCRKNGYGVYRFASGNIYEGEFKNDLQHGRGVYRYASGNVYEGEWADNCMHGQGVYRYASGSVYKGSYVYDDMEGYGEFRQAGGDVYVGMWKADNYHGHGVYSYANGDVFEG
>Spumella bureschii_pms1_72 90151|47497|strand:-1(319...1123) (evalue:1.2236750000018622e-12)
KSGTAQSGTWNYGVFALAWEKDSLGGDRRFTYAAAYTYDGYYLNGLLHGKGKYTWPSGSVYDGGWINGKKYGKGKYTWANGEIYEGDWLDSKRHGIGRKNDANGDVYEGNFFEDKKHGSGTLKSRTGVVQSGTWRNGVFELPWEKDSKGGERRFTYTDTYTYDGYFLNGQRRGKGKYTWTSGDFSGSVYEGEFMNGKMHGRGKFTSSDGSVVEGNWLNDQRVTNAQWPLCYPRRASQVLIACSGELFRGIALGWTTAVRYTSCVVQC
>Spumella bureschii_pms1_73 90136|47495|strand:-1(-1...764) (evalue:5.157965448666666e-12)
KSGTAQSGTWNYGVFALAWEKDSLGGDRRFTYAAAYTYDGNNYSELIIFFCFMVHAGYYLNGLLHGKGKYTWPSGSVYDGGWINGKKYGKGKYTWANGEIYEGDWLDSKRHGIGRKNDANGDVYEGNFFEDKRHGSGTFFKPRTGAVQSGTWNNGVFELTWEKDSHGGERRFTYTAAFTYDGYYLNGLKHGKGEYKWANGNTYTGDWGNDKMHGKGKHIWSSGDIYDGDWVNHKMQGTGKRIYANGDVYEGHFF
>Spumella bureschii_pms1_74 38776|26293|strand:1(2...1483) (evalue:6.108840000463595e-12)
TGSLGSHETHLKDCQFLLIPCPLFLHGCCGNCCKGEIRRSELNSHRNTVDSTCATDIITALLHKVERKSTTVDQILDCMSVGYVGAKKGRFKHGMGIEKCANGDTYIGQWKDDKRHGQGVLRMPKSGVTLEGEFQDGELCGHGTAEYPDGTWYKGEFRDGEFHGQGTFRELLGTHTGVYESDKRCGHGIDTMVDGRVFEGTWDENQLIGVGRMKKVDDALCFYEGEFNSKLVFHGPGRCVYLDGEFEGQWVNGQRHGSGKSTNKTTSDVFEGQWVLDKRTEKGKMTYADVSVYEGDWLNEQRHGQGKCTNADGSIFEGQWENDQPNGQGRLTFTDGRVFVGQFSNGTRNNKGKMTYADGSVYDGKWQNNKRHGTGEIRFANGDVYIGQWSDDKRCGMGKMTCTDDGSIYVGIWRDDKRNGEGTSTDRGGSSYKGLWKDDRFHGLGKRTFSSGSVYEGQWVDGKRSGAGVITYKDGRIYNGMWLNNARNGNGLL
>Spumella bureschii_pms1_75 169931|66172|strand:1(0...1087) (evalue:6.2124e-12)
GVFKEGERYGHGVETCCDSATYEGTWDGCRLVGIAKIRSSDGATYEGEIVNCKPHGQGRRVNVNGDVYEGQWVSGQCHGMGKLIRSDGTVFEGEWVSGQQSNGQGKIIYFNGDVYEGQCKDEVRHGQGKMTYQDGGICEGQWQNDECCGHGTMIYADGAVYEGQWECDQRQGQGKMKYTSGAVYAGQWLSDQRHGLGQMMYTNGAVYEGEWQDSQRCGQGKILHTISGVDYVGQWADDQKCGVGKMTCADGAIYEGQFQYDRCHGQGKMTDAAGGVYDGQWERNIRHGQGKLVYPNGSVYEGEWQDDHRCGWGKMVETNGDIYEGQCAHNKRCGNGMMTLGDGTIYEGQFQNDVFHGQGKMV
>Spumella bureschii_pms1_76 169925|66169|strand:1(2...748) (evalue:6.241700000000001e-12)
FSGGHVFEGTWDGDTLVGIAKYCSLHHSATYEGEIVNWKFHGQGKWVTADGSVYEGQWVNGHRRGLGKIVHSNGYVYEGQWADNKRTAYGITTYTSGNVYEGNYKDGQCHGQGKLTFTSGAVYEGQWQAGKIVGQGKMVYTDGGVYDGEWVNDQRHGRGKMIYSNGDVYEGDWKRDQRQGQGKLTYTSGIVYVGQFQDDVVFGHGRTVYPDGTVYEGQWENGQRNGLGRAVYYDGDVYEGGWKNDRYR
>Spumella bureschii_pms1_77 146233|61546|strand:-1(39...1527) (evalue:8.804963464492303e-12)
VTGGAVESVVIPSTPAASDVPASVSGSSAAVPGASPTAVTSAAVNLNGDTFLVGFGRNIFGRFSVAALYNSQTGELRCEKKYMVTKFTHKRGRKSYAETAAAGGFDYSFYEDATPVDHTVKFNTTTRQKNTSHVVHLDDSTDGHGHGMGGETSSKKKRGLSIGGGSVTGGLASTTGSTTKGGGGAYSKHSASSSVTSAAGGGGKKGDHSAGGGGGGGYALVGSRHPDNDDPNCEYREAFQDCDTGEIYEGGWSYGARNGRGICLYNDGLLYEGNWLNNKEHGKGQLMTADRRLIYSGDWLDGCFHGYGTYYYPNGDRYVGDWRESHRVGKGDYLFKNGCSYSGDWRDNKRAGRGLFVWPDDSVYEGDWEGDRRHGRGLLELAGGFKYDGNWSNNLMDGKGNCTYPSGQQYQGNYKNGIREGRGSIIFAEGAVYEGRFKDDRIDGQGTIKISANVPGNAEEGEQLMVPLQIQSELWRIHLKAGFGANDGHQSGMHL
>Spumella bureschii_pms1_78 118709|55404|strand:-1(-2...874) (evalue:1.017334131975e-11)
SGNTIETVSCTYENIQLLMEKLICCQNNLRNKYDSMKPGVYVGARDYGLKHGIGSIKNADGVVYIGHWMNGKRHGHGFLTSNDYKIEGEFENDSHPNTVIHHCFTTGSIYRGEFLDGETRGFGKLVGKISNCEGQWVEGLLHGYGKQMIYETGIVYEGDWERNRMNGKGKLTYSSGAFYQGDFVNGEFHGVGTYVNDNRDTYKGEFLDSKMHGTGTYTTKTFTHQGGYQQGMYHGHGVMAFTKDDVRQVEGEWNAGVAPTAGKITYTFTGNVYEGEIKDYLPHGQGRKVYS
>Spumella bureschii_pms1_79 89673|47370|strand:-1(-3...975) (evalue:1.0486200000529886e-11)
KEVAKTGFLNCHIHKGFWIQRPLSSGFLGIGKKYEVRDCPGCLEDLKKGSQSPSTPSSDGTSSSSSLPPAPVAKVPAAVAVAPPPPAEVLKSVTNLKCGTSKESGTYSGTVKNGQRHGQGTTIYSDGRVYTGEYVDDKRHGHGVQTWSNGAKYDGDWVNDKKQGNGTYKYSDGSVYVGEYQNDLKHGKGTCTFYNGNVYIGDWLADKRTGRGKDTYSEGTVYEGDFKDGAKEGQGTMTWSNGVVYTGPFVNGKRTGLGVTRYADGNVFEGEFLDGKMHGRGKYVFANGDLFVGTWVENQRQGEGVLTQGGVVKQGVWKDKIGRAH
>Spumella bureschii_pms1_80 93654|48543|strand:1(0...643) (evalue:1.0565250000000057e-11)
GSVYEGQWMDSQHNGFGKLTQPDGYVYEGQWQKHLCHGQGKAVYSDGSMYEGQWVSDQRHGEGKITFHVGDVYEGEWQNNVRHGQGKMIFSDGGVYEGQWEGNKRNGQGKLVFLDGSVYLGEWQYDKRCGQGRMVHANGDIYEGKWMDDKKFGQGKITTAGGAVYNGQWENSKLNGVGTMTYAKGSVYVGDWKDDRKDGVGEYRDSVNGFVYKG
>Spumella bureschii_pms1_81 130591|58246|strand:1(1...1512) (evalue:1.1094403146886543e-11)
QVCDCIFTPVVDHNHASWKFPASVTNFFDQYKAPLWNEGPHAYLNRGWCRVEMLYAANIPVLGNENGNVERHTMFEAGLAYHCSKNRRPHFLYGTKEFEGVEVTPLLLPPLQHSYLTNYHPTLGNLSVASDMEHIETLVAELQPYLDANEITPGYQGDYNEEGEMHGFGLYVWEDGDEYEGEYKNNMFHRGTFRYVSGSSYVGEFQDNLKHGYGTFRYPDGTTYEGEWKEDQKHGHGMFSMSDGDAYEGAFSDDKINGRGTYYFANGDVYEGELVNGQRHGKGKLTSSDGAEYEGEWQRDKQHGSGTHTSGTGNVYNGSFVEGVRCGFGTITNADGSSYRGEWRGNCLEGQGVYQFANKSAYEGQFVHSAICGVGKMTYVAGGLLTYEGDWNENKRNGQGVLRYTNGDVYEGAFKNTKNGYGVTKYAKGGSHLGEWKDDKKHGLGVQISANGDSYEGNFESNQMCGQGTMKYANGDRYRGCWKADKLDGEGVLHYANGSRFEG
>Spumella bureschii_pms1_82 58821|36227|strand:1(0...971) (evalue:1.20621e-11)
KQKQNIHHHLTWINQYSLTRLAVHIQPLVMISTSSQKRKFEDSGNVFKCQETLGREWRIVKYANGDEYQGWLKDGKPDGSGKYIWPTEPFESYFNGEWIDGVRKDGYGAMKFSNGDGYEGLWKNEQMHDQDISNGNAEKWDSYPRHSSESSHMLYANGDMYFGEWKNGKKCGYGLFVWPDGSSYKGDWLDDKQHGKYGYMNYNLFREGEQYHSYYEGGWKNGMRHGHGHFKYTDGSVYTGQWKSNRRHGQGTRKYANEKHGSQVLLYEGAWRYDAKHGLGQLKFRNGSKYSGGWENDLYHGYGTYVCGRSRHSYGGFWHNGVK
>Spumella bureschii_pms1_83 103774|51552|strand:-1(-2...970) (evalue:1.2138652411050001e-11)
KVIALCSFVSAIQLWSLLFSIQLVMLSRLTAGASKRGIQVVRNLHLSKCSVNARFGSLSIHKSVQQSFSTASIKNPSAKVDNSQKAEDKTVKQPDTYKGEKNAEGQRHGTGSYSWKDKDGYLNHYDGQWREGLMSGNGELSLNGKLLYKGEFDENRFHGKGIIYLQNGTYEGDFHMSKMQGVATFKFNDGAVYTGEYVNGVKSGVGVYIFDNKDHYEGGFQDDNLHGKGVMKFANGDIYDGYFKQNQLFGRGIFIDGVTGDRYEGEFENDLYHGRGKIEFKNGDLFDGNFFEGFYAGRGSMAYSDGRVYTGEWYDGTYNGQGL
>Spumella bureschii_pms1_84 17945|11214|strand:-1(-3...1509) (evalue:2.3552873e-11)
AEVQPHIEQINLLDLHGITNKLLAKIGRLEAEITNLHECLPVGYTGAHKGGLRDGLGVQKNSNGKIYAGQWNNDKRHGHGILTHLDTKFEGEWDVGVRSGQGIEENTDGCYYEGEYSEGIKQGKGVMRNHASTYTGAFRSGHKQGFGVELRTDGTIREGNWIGERLQGTGKYRDASGVYIGEMSDNNTRDGRGTMTYKNGGKYTGRWKDDMRCGLGGYTDTADCVYEGVWVEDCLKKGKCTNTSNGDVYTGTFRFDSQNMLFYLHGQGTMRFANGDMYTGKWQNDEPNGVGKNVYCNGSTTECYNRNYQKHGVGTCVNANGDRLTGRWSYDRIEAGRIVFANGDVYVGGVIENDGLFYAHDRGAMTFANGRTMGGVWTQGLNVGALSLLDANNISSNSDSNSESDGDDDEDDESDAEGEDDEGEEEEEDEDDDDVSAHDDEAEEEAVDVEPLEEEVQPTSASVVPAFRAEVREDRIAEHHSNLGGRGEGRGGRRGGRGARGGT
>Spumella bureschii_pms1_85 69391|40285|strand:1(0...1474) (evalue:2.6221202166666667e-11)
VGECKNDKLHGFGTCTHANGAVYEGQFVDNKQEGRGVYRFADKQTYYEGEWLSGNMHGRGVTRRCDNNAIIYEGQFQYDQAHGRGVRNYNNGSVYDGEWHSNKRHGHGTLTQPDGMSYTGAWEDDEPCGHGVVRWSNGTVQTGSFIDGKLSGWATTTKPSSYEYEGEYMNGKRHGRGKWKSADGDTYDGEWQEGKMHGCGVLTDSKGTVYDGQWQDNKKHGYGIQNYPDGGSYKGEWSNGQLHGRGIYTWANGNYYDGELQANQQNGRGTVKYASGDSYSGEWVKGAKHGHGVYTHASGSVYTGELERNQKHGRGTMTFSSGTVYNGEWQNDVMHGRGTMRSVNGDVYEGELQANQRHGDGEMKYANGDVYSGEWQDDRMHGRGTMRYSVNREIYEGEWRDNMRNGHGVHTWANGDVYSGEWQDDRMHGRGTMRYSVNREIYEGEWRDNMRNGHGVHTWANGDVYEGEWQDEEKHGQGTLTRADGTVERGR
>Spumella bureschii_pms1_86 146248|61548|strand:-1(39...1527) (evalue:2.775328458749183e-11)
VTGGAVESVVIPSTPAAGDVPASSVSDLSAAAVPGASAAAAAAVNPNGDTFLVGFGRNIFGRFSVAALYNSQTGELRCEKKYMVTKFTHKRGRKSYAETAAAGGFDYSFYEDATPVDHTVKFNTTTRQKNTSHVVHLDDSTDGHGHGMGGETSSKKKRGLSIGGGSVTGGLASTTGSTTKGGGGAYSKHSASSSVTSAAGGGGKKGDHSAGGGVGGCYALVGSRHPDNDDPNCEYREAFQDCDTGEIYEGGWSYGARNGRGICLYNDGLLYEGNWLNNKEHGKGQLMTADRRLIYSGDWLDGCFHGYGTYYYPNGDRYVGDWRESHRVGKGDYLFKNGCSYSGDWRDNKRAGRGLFVWPDDSAYEGDWEGDRRHGRGLLELAGGFKYDGNWSNNLMDGKGNCTYPSGQQYQGNYKNGIREGRGSIIFAEGAVYEGRFKDDRIDGQGTIKISANVPGNAEEGEQLMVPLQIQSELWRIHLKAGFGANDGHQSGMHL
>Spumella bureschii_pms1_87 177040|67517|strand:1(0...2568) (evalue:2.818431647065237e-11)
GHCYCKWCIEKVISVKPECPVCKESLTLENMSNCLVLRNIVNKSLVTCKNATDIPHEDANEPCCPWKGSLESLADHKNIDCQFCEISCPIHMLQSCSCWGKINRKSLVSHVQEKFSRKEYVLRYLEMQDLLQTCRDKSILSIHNSSSKTTEPIIDNVGNSYTGEVHPDNHTFPHGFGTRINALDGTEYTGFYSHGELQTFWAFFYYPTTKMIYIGAISNTQQRHGKGILVTLKGEAYNCENWCNDKKNGDCNYIYLKIESYDGLYIDDIRHGEGTMRFPNGEVYKGKWENDKMNDLAGEMRYFSGGNYSGGFKNNQRHGKGMHVYANLNTYDGEWQNDKYNGTGTLYIAAEESQYHGEFKDNKQHGKGVRTVKDSKELYDGDWVEGLKCGTGMYISHEGEIYTGEWVDEVMTGKGKYEWLSGDIYEGDFLDGEMHGQGKFTFSTGNQYVGAIEGGQIHGEGSMTYENGDVYTGSWSEGWKNGHGELKYVNGDVFTGLWVDDQMCGRGVMTYFDGGSYDGMWKDSYRNGEGTTKWESGDFYDGFWEMDQMCGLGTMIYADGSRYVGQWKDAMKHGHGTLWSPDGTQHYEGDWYVDKAEKVRRRTVDNNTASVSAPGDAVVSATTGEEEGRSENEAVDSAAMDASGITATAAEAGAATNADTAVVSDADSSSNEVELISVEIPEWVLAYERDDDDEISLGVEEIEGHHVHSPEDDGEGELDEGGVVYSETIVNEHTKAEFAANYAAVQAERAAADAAEVEANGATAGAADAATTDAIDAANYNYDTRAEFEAYDAAVLAERAAADAEAAERVAADKRAIAESMTFSKPAPDASISPPESQAATAAAAIRATEYDAYDV
>Spumella bureschii_pms1_88 96603|49504|strand:-1(-3...1329) (evalue:3.3757796966666666e-11)
LKDNMETVNRFSDEGIYTCHIQNLRGGSFKIKRQTISAVVVVEHSKPYLVAVVPTYTPRPQTIRKKQNIYSSIMGTFKKGRVEGLVCIRYYDGSFYEGPYVQEDAVDNMGVVEPSMRAYNHFGVYRMADGRIFEGVNVDNHFDPHNLQSYYRLRLPDGELYEGNFCDEFYHGIGMYTYKDGSVYEGSWHRGTRFGHGHYRSSEGWAYEGFYDTNRRHREGIITWPDGSCYMGDWYYDKIQGKGIFVTALKDIYRGELVDGQFHGAGEMIYGDGSRYVGHFSLGLRHGRGIFSEKEGNEYYGHFVKDLYHGEVLVKLIIPIEEKGQDNFEIRIAVYENGNFIKWKSKFSNPLATKQFVTLFKDNRDMFDSVYSMILAKNLPALPDGIDAGDPQVKQIVFKIRNEAGMLVGQHALNQAQAQLDALLKPLKEKTDEVEHLKEEIEN
>Spumella bureschii_pms1_89 90182|47502|strand:-1(319...1174) (evalue:3.820433333333961e-11)
KSGTAQSGTWNYGVFALAWEKDSLGGDRRFTYAAAYTYDGNNYSELIIFFCFMVHAGYYLNGLLHGKGKYTWPSGSVYDGGWINGKKYGKGKYTWANGEIYEGDWLDSKRHGIGRKNDANGDVYEGNFFEDKKHGSGTLKSRTGVVQSGTWRNGVFELPWEKDSKGGERRFTYTDTYTYDGYFLNGQRRGKGKYTWTSGDFSGSVYEGEFMNGKMHGRGKFTSSDGSVVEGNWLNDQRVTNAQWPLCYPRRASQVLIACSGELFRGIALGWTTAVRYTSCVVQC
>Spumella bureschii_pms1_90 106863|52450|strand:-1(-1...977) (evalue:4.290350000000455e-11)
TMLVSIIRHWGIRAGFSLSRNSTPRTFSTLLAFNIRSIGYRHSTSAVARTTVRSHSTVQAIENDSYEGGMEDNKYHGYGRLTTPTFTYIGEFSYGDMTGTGRLAHAEWTYEGTLLDGKPHGHGKRTELNGSSYEGEFVNGTFKSGTANILKAKGVTYSGGFADGKYQGAGKLVVPNDYTLDGEFHEGVAVRGTYCALNSHQNGDVYEGEFRNNVFHGEGTLAVKATGMRYTGGWCEGARHGSGVETTPTLTYEGGYYHDTRDGQGVLTTNTGYKYDGTWRNNRPHGYGELVTTEGEHYMGRFADGQYEGYGLLNKVGALESNVRT
>Spumella bureschii_pms1_91 45274|29854|strand:1(2...760) (evalue:4.8739986744751996e-11)
EVLQKDLNNHQETITKSNATELIASMMKKIDRLNAMNKLLCETSAVGYSGERNAAGAKHGQGTEKYDDGEIYCGQWKNNEYHGHGVLTYASNARFECEFKDGQMDGMGLFEHPDGTWYNGEFKNDTIHGQGTHHGRGTIFVGAYKNGNRNGYGIDTYDDGDVYEGTWDGYDLVGVAKYRCTDGATYEGEIVDWEFHGQGKKVYVNGDMYEGQWENGKRSGVGILTLANGDVCEGSWKDGDRHGMGQRRYADG
>Spumella bureschii_pms1_92 140083|60360|strand:-1(53...1436) (evalue:5.177443223333334e-11)
KKLRRKGDLRAFVKNLWFWAGVLHPLRQLIEKEVRLPNDEKQRHQTKENSQKMNKNSIVPIGNDGGISVAKPVSYNKITAQSVVPLNSEASMKSSKKSSKSTKSKKVKELPVFKPPPPLADTYEGEYNSQGERHGKGILRYASGDIYEGEYMNDKMHGRGKFTYANDKGSYSGDWKSNKFHGTGTLKLPDCTYEGEYENGMRNGKGTMSWENGAAYSGFYKDDKRHGHGHYVSPPGIDYDGEFFNDEYHGAGLIREKTTGMIYQGDFVMGKKTGKGTLTNGRGETYTGEFVDFRMNGQGHYTYKSGRTLEGRFVNDLLEGEGISMNPETNIKYEGHFVGSFEHGKGVQKDMTTGEVLWKGEFRDGEKYYGCCGIMQLLLLHICSTVAVCSVMQRQHTVAHVLQHVSTKHKRCLLCSGVYATVSVLTAVLLVDIGVEWCYFCKYDDVTGDTRLSTVLVTGV
>Spumella bureschii_pms1_93 84840|45898|strand:1(1...1059) (evalue:1.0024864928527332e-10)
QDLFFEKHKPSDGYLTVPDDINRIMNLITMLQPYIDRNKVERVHDYRGYRRQTYANGDVLEGKWVDGAAQGLGIFRYVNGDVYVGELDRGMKHGQGFYRVFGDTSLGECSNHQTGPLADSIADSRTFEGEWYKDVRCGSGVSRFDNGDIHEGLWDKGKRNGVGCYTFAEGRRFEGHWNNNKVVSRQWKPSKFNGRASYDFDLEGRVYDGEWKDGLEHGFGSCTYANGNSFSGNWEYGRKKGEGILHFPIDYHVDFIEGTWNFGNLKTVKCVYKNGTCYEGEWGSGCRNGTGIVTFVGGTLEGKWRDNLITGNCTRKYRNGDVYTGEWKGNEEGMKHGRGTLQCADGNVFSGI
>Spumella bureschii_pms1_94 3289|3160|strand:-1(-2...751) (evalue:1.1140444459167148e-10)
FLELGLNWFNFKCKAHQIMIRGNFEGLIKEGVREGIGRLEWSNGDLYTGSFKNGLRHGEGTLVEQNGKRRYEGNWSLSQKEGKGSEIFANGDRYVGEYSRDVFHGQGELTTKGGVYTGQFRDGFKHGVGTLQFKNNCRYEGFWKEGRFDGKGLYIWSDGRRYEGQWINGERTGQGVLTFLSGEKYDGTFLKNKQHGAGWIRFTNGKVRPGEWKDDNMLRWTGPEQFEAQMKAKRLKPKQAIVVAAVSRCR
>Spumella bureschii_pms1_95 93662|48545|strand:1(1...450) (evalue:1.16232966e-10)
TYVDEDVFEGDWDGDKMLGMAKQRTADGDVYEGEIVNWKYHGRGKLTFEFGDVYDGQFKDGLYCGTGKLTQSDGTVYEGEWHEDGWCGEGKIIYTIGNVYEGHWEDETRHGQGKMTFQDGAVYEGEWQYDNRHSHGTCRYASGAVYEGE
>Spumella bureschii_pms1_96 93423|48490|strand:-1(-1...776) (evalue:1.771514006965692e-10)
HGKAVDYVDSVKIATNNRSTYGDPGPRPNSVGFNPANNSAPVEQRKDTSASYVKGNTSETEKRGSTPNKKGGDVKFDEAVSRQEYERDNNPDGSGGDGGGGEDGSLGIAYDDGQEEYNPIFSVDTRTMQDMDYIGDINEKGEKHGKGLFKYKNGDIYEGDWINNKKHGNGIYQYANGDVYTGPFTNGLKSGTGVYKYANGELYEGDYQNGSRTGYGKYVYLSGAVYNGEFKNDIKHGHGLYKYASGDVYEGNWSYGKQ
>Spumella bureschii_pms1_97 69400|40286|strand:1(0...1241) (evalue:2.231115000010554e-10)
VGECKNDKLHGFGTCTHANGAVYEGQFVDNKQEGRGVYRFADKQTYYEGEWLSGNMHGRGVTRRCDNNAIIYEGQFQYDQAHGRGVRNYNNGSVYDGEWHSNKRHGHGTLTQPDGMSYTGAWEDDEPCGHGVVRWSNGTVQTGSFIDGKLSGWATTTKPSSYEYEGEYMNGKRHGRGKWKSADGDTYDGEWQEGKMHGCGVLTDSKGTVYDGQWQDNKKHGYGIQNYPDGGSYKGEWLDGQRQGRGIYTWVSGSRYEGEWQANQHHGCGEYKFPSGDTYVGEWLNGDRHGHGASTYASSGNVYNGGWERDVRHGRGTMVFANGDMYDGEWRDNMQNGQGAYTWANGDVHEGEWQGGLRHGQGSHTFADGKVVRGQWVKGTRVRERSFFSGWFQFLSWWVLYTIESIFLEQQQL
>Spumella bureschii_pms1_98 128255|57725|strand:1(2...1753) (evalue:2.2754611500000002e-10)
KALKSKNECPSCRTHLTMNSLSSSLQLRDLMRDLHVKCENKDCNWTGSLGSREDLHLASCPFLVVCCPIYLQGCCIASCVGKQLQVDLESHLQSFQSSSAALVISSLLARLDGRAEEIREMHSSLAVGNYVGATNGAGQSHGHGMMKLDSGNVYVGQWKNDSRDGHGTLTSASSVYKGEFREGLFCGRGVFETAGGSWYKGEFKNNLCHGQGVRQYGIGIYTGAFENHEPCGPGSLARPNGDSFEGVWKSAHLLVKVTKFRFRNGDTYEGDMPGHASLHGRGKMTYADGSVYEGEWENSMRHGRGTLSHSNSTVLFDGQWASNEFVGGGSNSSSSTVVLTDSASGDVLTGVCVQGIFAAGRIAYANGGEYVGGVVVVQDVDEGTFAFTPSGQGAMTTAGHATSEDGGGGGGLITTALRQGSWKDGELVQQVIHRAGDTNANAVSSNNNSSSSRLSVTPSAAGGRGATTRRGVGGTTGHSPAVTRMSTSTGSEGDGGNGTTAGLSGVASRKRSARDFQALRSLGAGEERSGQDEKTRRGFKLDRCCWSGVGSILHVLIYSSLCVYHVSRGTRFVHLCINELSCG
>Spumella bureschii_pms1_99 121030|55983|strand:1(0...840) (evalue:2.593523185e-10)
ELNYVLRNCNLGFMMNSSSTEPLACQNQEKNDVEDDDSNQKAVKKDDIKTEFLVEQLPLDKPACDEFMASSTDLSNQSNPDNVDPVLAIDSIKCEQKREDIREWIQCHDEKLYECLIKTGCLFDAGELACSTSNYDGDLEDEKPHGRGVMTFADGCVYIGEFRHGKRHGQGKFTTAESSSYEGEFQEDKAHGQGVLSYSNGVRYRGQFAENLKHGKGTMTYADGTIMFDGEHQYGKRHGRGVHTYADGAVYDGEWHNGGKCGRGAFKYADDPLRGRVAR
>Spumella bureschii_pms1_100 121122|55996|strand:1(0...840) (evalue:2.593523185e-10)
ELNYVLRNCNLGFMMNSSSTEPLACQNQEKNDVEDDDSNQKAVKKDDIKTEFLVEQLPLDKPACDEFMASSTDLSNQSNPDNVDPVLAIDSIKCEQKREDIREWIQCHDEKLYECLIKTGCLFDAGELACSTSNYDGDLEDEKPHGRGVMTFADGCVYIGEFRHGKRHGQGKFTTAESSSYEGEFQEDKAHGQGVLSYSNGVRYRGQFAENLKHGKGTMTYADGTIMFDGEHQYGKRHGRGVHTYADGAVYDGEWHNGGKCGRGAFKYADDPLRGRVAR
>Spumella bureschii_pms1_101 121070|55988|strand:1(0...840) (evalue:2.593523185e-10)
ELNYVLRNCNLGFMMNSSSTEPLACQNQEKNDVEDDDSNQKAVKKDDIKTEFLVEQLPLDKPACDEFMASSTDLSNQSNPDNVDPVLAIDSIKCEQKREDIREWIQCHDEKLYECLIKTGCLFDAGELACSTSNYDGDLEDEKPHGRGVMTFADGCVYIGEFRHGKRHGQGKFTTAESSSYEGEFQEDKAHGQGVLSYSNGVRYRGQFAENLKHGKGTMTYADGTIMFDGEHQYGKRHGRGVHTYADGAVYDGEWHNGGKCGRGAFKYADDPLRGRVAR
>Spumella bureschii_pms1_102 120976|55975|strand:1(0...840) (evalue:2.593523185e-10)
ELNYVLRNCNLGFMMNSSSTEPLACQNQEKNDVEDDDSNQKAVKKDDIKTEFLVEQLPLDKPACDEFMASSTDLSNQSNPDNVDPVLAIDSIKCEQKREDIREWIQCHDEKLYECLIKTGCLFDAGELACSTSNYDGDLEDEKPHGRGVMTFADGCVYIGEFRHGKRHGQGKFTTAESSSYEGEFQEDKAHGQGVLSYSNGVRYRGQFAENLKHGKGTMTYADGTIMFDGEHQYGKRHGRGVHTYADGAVYDGEWHNGGKCGRGAFKYADDPLRGRVAR
>Spumella bureschii_pms1_103 121054|55986|strand:1(0...840) (evalue:2.593523185e-10)
ELNYVLRNCNLGFMMNSSSTEPLACQNQEKNDVEDDDSNQKAVKKDDIKTEFLVEQLPLDKPACDEFMASSTDLSNQSNPDNVDPVLAIDSIKCEQKREDIREWIQCHDEKLYECLIKTGCLFDAGELACSTSNYDGDLEDEKPHGRGVMTFADGCVYIGEFRHGKRHGQGKFTTAESSSYEGEFQEDKAHGQGVLSYSNGVRYRGQFAENLKHGKGTMTYADGTIMFDGEHQYGKRHGRGVHTYADGAVYDGEWHNGGKCGRGAFKYADDPLRGRVAR
>Spumella bureschii_pms1_104 35238|23940|strand:1(0...1154) (evalue:2.7625774000020214e-10)
FFLFLWVQIMIRCMWLRRCSSVINSLGSKSTVLLSPFSSLVRLQSQPLNLRGRTFHSSARTLESSSEATTIDFTDDEGNVYKGEMKKDKMHGFGVMHFNNGNVYEGNWKNGKFEGSGKLLKKDLGVYVGELKNGKLNGKGHLVFDDGDVYDGEFKNDHMHGRGKFIYTDGEVYEGELIKSQWCGQGVRHFANGDVYTGSFEDHDMHGQGVMRFHNGDVYEGEWKEGYFSGKGKYTMAAGGYYEGDWVKSQQTGHGTSATERGDHYTGQFEANEYHGRGTLVLQGEEGFTYEGDWVRGRMEGQGRVSTPSGVTYDGDFKDSLFDGDGIYSCTDFTYDGSFKNNMHHGGGVFRSSSGETYEGQWFEHMRHGEGTLEPPASGFKYSG
>Spumella bureschii_pms1_105 120983|55976|strand:1(0...636) (evalue:2.8037016889316727e-10)
ELQLVYRNSINRNRRFSQMADRNGDIYEGELVNGMREGGGVMTYGDGSRYQGEWRNNRREGYGVMSYKNRDVYEGEWKNDEMEGTGVYRYVSGAVYSGDWLGGKREGNGVMKWEYGAVYEGEFKNNVLQGHGIYRYANGDVYEGEVMNGTREGNGIMTYSNGKVHKGKWRLGELRAQLQYRLRGVVAYAAPLVLFFSQKFESFSALPIQFC
>Spumella bureschii_pms1_106 29277|20334|strand:-1(337...1033) (evalue:3.0665532e-10)
IDCPLYSIGKCSHPNCIGSVLRSELSAHLLEGETALTTICELVDSHKHLLPLQNSVNELQILLDELKARGTNIPGFHTKILDCGRVYIGEMRGGQKHGQGMLKSANGDEQYAGAWANDMRNGYGIQYLTYENSVYHGQWVNDQREGMGVYKSEITVRAGVVESNTYNGEWKGGLKHGCGQFEYGDGAMYVGAWKDGVRCGEGKYTWVGGDVYNGTHKNDNFAMGQRTQIFW
>Spumella bureschii_pms1_107 149679|62222|strand:1(2...1082) (evalue:3.6648345183635003e-10)
ADCPLFLHGCCTSCPGKVMRKKLTEHLAKKVQDSDSKVIMSLLNIINKSKEELELSKRFEVTHNIHTVEDTDNHAIYTGEMRLGRRHGHGILKSTTSTECYSGEWVDNVREGLGQAQLSDGKYQGDWFNDLRHGHGTMRYTNGDHYTGRWLGGTMVGEGVYTCVNGDVLSGMWHGAKLHGQGKCVFKDGVRVYQGDYVDGKMCGRGVLTTAHGVYDGDFKDDKKHGQGTYSAADGHSYTGAFVDNKYNGYGIMIYKSGPVTMNEGHFVGGAMDGQGARTWADKSSYRGTFKRGQITGKGVKVFTNGDVYEGMMLNGKMHGAGGVLTVKQDGSIVTGEWLHDIYSKQAGITTRPKQFYAS
>Spumella bureschii_pms1_108 60496|36739|strand:1(0...999) (evalue:3.96082e-10)
HSISQTSRCLFFFCYLPKRSKMGSGISNPAAFSALNVSLDAKDVRTSPNSPLTGKHQRTVDLFSEDDLEEVNKKNKLSPEIKVGYDGQVNEGNQKHGRGTFVYDNGDMYVGDWVNDVKHGNGTYTYANGNVYEGEFAGNKKHGHGLFMLLSGDYYEGQFVNDLKQGKGMFKYASGTYHDGYYKKNKKNGPGVIKYANGDVYEGDFKNDLKHGRGVYKYNTGNQFSGEYVDGKQCGRGTYRWTSGETYEGQWFNNMMCGSGVMTYTDGSSYSGMWLNDQRHGAGTMTYKNGDVYSGCYVDNKMHGHGVMLYINGKRYDGEWRDDEKLITPQQE
>Spumella bureschii_pms1_109 121043|55984|strand:1(0...626) (evalue:4.5507051439645297e-10)
ELQLVYRNSINRNRRFSQMADRNGDIYEGELVNGMREGGGVMTYGDGSRYQGEWRNNRREGYGVMSYKNRDVYEGEWKNDEMEGTGVYRYVSGAVYSGDWLGGKREGNGVMKWEYGAVYEGEFKNNVLQGHGIYRYANGDVYDGELRAGKKHGRGVQKYANGIVYDGEWQDGNKHGHGVSKYADGSMYDGEWQKGLQHGRGIYKQVNV
>Spumella bureschii_pms1_110 134000|59054|strand:-1(-2...925) (evalue:4.5881025167030815e-10)
DKDDFINAITDHLPNGLSSTNGNKRGVFKVAATTSNNNQARITCGSWNANGELEGHCSEKTAAGNLFHGMVVAGKFCGFGRHVWASGSRYVGEYKDGKSHGFGTYYFANGSKYEGDWVNDMKHGKGTHYYTSDGSTHVGQFVDDVRCGYGEETSREGDIIRGMYKNDEIDASEPVSIVYTNGCIYTGCITPSGVIRRHGHGTVKFANGDVLVGQWESGEPVVGVKFRLKCVNGDKYKGDMNVSNCMHGYGTMKYANGDKYVGEWADNKPHGQGTLTVASTGIIFSGRFKHGAHRSSAPKLKRKRDDKA
>Spumella bureschii_pms1_111 33123|22566|strand:1(0...589) (evalue:5.381637155246557e-10)
KPDGRGKFIWADGDVYIGEWDFGTRSGLGKMIIAETKDVYEGQFRNNKWHGTGKYTWANGDVHEGDYKEGKRHGNGRFVTASGDVYEGTYKDDMLNGEGTHRAPDGSFYEGEYRADLQHGRGKLTNAKGDVYEGEFKADIMSGRGKMTLANGSVYEGEFRGGRMHGIGRMTMTNGDVYEGEWKEGLRDGKGELRRA
>Spumella bureschii_pms1_112 140076|60359|strand:-1(138...1416) (evalue:5.741024263333334e-10)
KKLRRKGDLRAFVKNLWFWAGVLHPLRQLIEKEVRLPNDEKQRHQTKENSQKMNKNSIVPIGNDGGISVAKPVSYNKITAQSVVPLNSEASMKSSKKSSKSTKSKKIKELPVFKPPPPLADTYEGEYNSQGERHGKGILRYASGDIYEGEYMNDKMHGRGKFTYANDKGSYSGDWKSNKFHGTGTLKLPDCTYEGEYENGMRNGKGTMSWENGAAYSGFYKDDKRHGHGHYVSPPGIDYDGEFFNDEYHGVGLIREKTTGMIYQGDFVMGKKTGKGTLTNGRGETYTGEFVDFRMNGQGHYTYKSGRTLEGRFVNDLLEGEGISTNPETNIKYEGHFVGSFEHGKGVQKDMTTGEVLWKGEFRDGEKYYGCCGIMQPTIASAHTLLAAYNGQQQYGCSVFCNTQKQHICICTVNGRQWYLYSGDM
>Spumella bureschii_pms1_113 121074|55988|strand:1(658...2317) (evalue:7.754625e-10)
RMLMAQLCLTESINTAKDTAVEFTHMLMELCMMANGTMAENAGGEHLNMRMTHFEGEWRDDKLNGRGSFAYADGSVFDGEFLNDTRHGRGIYKYASRSVYDGEWQNGLRHGRGMYKYIDGSVYVGEWRDHKQHGRGVHTCTDGEVYDGEWLENKKYGRGILKQAGGSVYDGEWQDNLPHGRGVWTYADGSVYDGEWRNGKKHGRGTDIYADGSVYDGEWQDDKPHGNGVHTDADGTVYDGEWQNGTRHGRGVCRNVNSTLDTEKLGYVYDGEWRNDKKHGRGVFEFFDGSVYDGEWQNDKMHGHGVGTFADGSVYDGEWQNDKPHGRGVGTVADGTVYDGEWLKDKWHGRGILKQADGSVYDGEWRDDKQHGHGIYKYANGGVYEGEVKNGKKHGRGIQSFAVGDVYDGEWRDDKAHGRGIYTYADGDVYEGGWRKGKQHGRGICTFADGDVYEGGWQGGKKHGHGVFKEVDGGVYDGEWRDDKQHGRGVITHADGTMFEGKWADGKLRGRLVFVPPKQNKTFIITTAAGLALVGCMFVSVSHSITRQGQCC
>Spumella bureschii_pms1_114 121185|56006|strand:1(573...2232) (evalue:7.754625e-10)
RMLMAQLCLTESINTAKDTAVEFTHMLMELCMMANGTMAENAGGEHLNMRMTHFEGEWRDDKLNGRGSFAYADGSVFDGEFLNDTRHGRGIYKYASRSVYDGEWQNGLRHGRGMYKYIDGSVYVGEWRDHKQHGRGVHTCTDGEVYDGEWLENKKYGRGILKQAGGSVYDGEWQDNLPHGRGVWTYADGSVYDGEWRNGKKHGRGTDIYADGSVYDGEWQDDKPHGNGVHTDADGTVYDGEWQNGTRHGRGVCRNVNSTLDTEKLGYVYDGEWRNDKKHGRGVFEFFDGSVYDGEWQNDKMHGHGVGTFADGSVYDGEWQNDKPHGRGVGTVADGTVYDGEWLKDKWHGRGILKQADGSVYDGEWRDDKQHGHGIYKYANGGVYEGEVKNGKKHGRGIQSFAVGDVYDGEWRDDKAHGRGIYTYADGDVYEGGWRKGKQHGRGICTFADGDVYEGGWQGGKKHGHGVFKEVDGGVYDGEWRDDKQHGRGVITHADGTMFEGKWADGKLRGRLVFVPPKQNKTFIITTAAGLALVGCMFVSVSHSITRQGQCC
>Spumella bureschii_pms1_115 187229|69133|strand:-1(-2...520) (evalue:8.067350014007163e-10)
TMRIASIWTYDGDLQDEKPHGRGVMTFADGCVYSGEFRNGKRHGQGKFTTTDGSTYGEFQEDKAHGQGVLNYLNGARYRGQFYANIKHGQGKMTYFDVMYDGEFQNGEKHGRGVYTFAKGTVYDGEFQNGIRHGRGVYTHADSSMTYDGEWQNDKKHGHGVWTYADGAVYDGE
>Spumella bureschii_pms1_116 93636|48537|strand:1(0...511) (evalue:8.911790467798459e-10)
EKYPEGATYCGQWKNKRYHGHGVRTTAEGRFEGEFKNGRLNGPGRVDFSDGTWFEGVFKNGEYHGQGTLRELFSTFVGAFENGERCGHGVDTFTDGHVFEGTWNGDTLVGVAKQLSPDGDVYEGETVNYHYHGHGKIVYTDGSVYEGQWVSSYRHGQGKMIYADGSVYEG
>Spumella bureschii_pms1_117 97549|49788|strand:-1(-3...1017) (evalue:1.0827550000741974e-09)
GNCNGDVFRKDLEGHIKSILNSNSGEVVNTLMKKIDRLTAEKAQLYANSTVGYSGELNAAEAKHGQGTEVYEDGSSYVGQWKADEYHGHGVLTTIKGRFEGDFKNGKMDGVGLMEYPDGTWYKGGFKNGRAHGQGTKQKRGSTFVGAFEDGKRLGHGVLTCATGAVYDGAWEGNQLVGVAKHRTPSGATYEGEFVGWNYHGQGKKVYTDGEVYEGLWGNGKRNGQGKMTCANGDVYEGQWKDNQRHGAAKASSFDYDTTFVGEYQHDKRHGMGRLTDYAGNILTGEWANGTISKGMIKYSSGGMYYGELTVDSVSFYHHGRGVWTLSTVPVRTLRGDFE
>Spumella bureschii_pms1_118 161324|64537|strand:-1(-1...2279) (evalue:1.152684006265007e-09)
AYLNRAWCRAEMMCAAHIPTLENTNGTRRCDMFEGALAYLCSQNKRPHFLYSTKDVDLVSLVTLLPPLQLSYLAEYHPLKGTVSFEEDLEHIQQLLLELQPRLDANALIVGYQGDVNEDGENHGHGVKTYENGDIYEGEWSGGKRQGKGSFRTADGGLYEGEWQDDVKCGRGTLETVCDFYEGDFADDDMDGKGIFRHWEGSVYEGEMKNGRCDGFGILQVIDGNKYEGYWKNSKKHGVGTASYAVGHVYTGDWENDQMHGRGKLHFADGDEYEGDWVVSRRTGKGKLQRADGVYEGDFVDDVYNGRGMFKYVDGDTYEGDWKNGRKSGNGTYKYTNGAVYVGEWLDDERHGRGTLSNSDGSYYEGDFYMGAIEGIGTIKRDGKEYTGEWKNFLRHGHGCLRYSDGSYYDGEWEEDCRSGKGKSKSEGGEYEGEFLDDVYHGRGVLKYTSGDVYEGEWKNGVQHGQGVFRMDGGNAWYDGCWENGVRCGIGSMHYSGGEVYEGEWRNDKHEGHGKYTSSDGVYEGGWKTDVQSGKGVLRFNDGEVYEGDWLNDMRHGHGILRTTDGTEYEGEFKEGCVSGRGKTKHPDGTLYEGEWQKNQRHGHGKAIFTDGSTYDGEWKENEQTGRGVLTSSAGVYEGELRLGVPHGKGKFTATSGSHYAGEWWNGKKDGVGSQTDVNGDVYAGDWSNDKRHGQGTFSSEGAVYNGEWKNGKKHGKGTWHSAKGKITEGVWTNDLLMEQVGYFNHKRMQIHQSLHYSE
>Spumella bureschii_pms1_119 121091|55992|strand:1(1...2362) (evalue:1.4802475074285716e-09)
KAINDHQQTATATATATAQLQKIYIRHIAQVQESEMSSSGATVHVGRNQREVNDSENETKAIKKESSIIIRSLWIVLKLSIIVAHVYCLMKKPACDGGSSLTDMKNMQFTPDNIDTINKNNQEHQRENICRRIHSCDANTNECLNKDIIIHAIVLPDGSTYKGEMRDGKLHGCGVYTYANGDVYDGEFHNGQKHGSGICSFIDGNVYDDEWQDDKKHGRGIFTFAVGAGYDGEWRKDQRHGRGNYKYADGGVYDGEWYEDKSHGRGTFTRAVDGFVYDGEWLEGQKHGHGVETSPDGSSYDGEWENDIEHGRGVRTFTDGEMYDGEYQNGNRHGRGVCKYDDGDTYDGEWQNGENHGRGIYTFANGAVYDGEWQNDTRHGRGIFKSACGFVYDGELQNGKKHGHGILKLADGSIYDGEWRDDFPHGRGVWKYADGTVYDGELQECCRHGRGIFKQPEDGSVYDGEWQNDLRHGCGFYKFSDGAIYDGEWRDDKQHGRGICSYSNGSVYNGEWQGGKRHGLGIYNNAADGSVYNGEWQDDMKHGRGICKYAKGEVYDGEHQNDYRHGRGIYRNADGSGYDGEFQEGKQHGRGIETKVNGSVYDGEWQNGKKYGHGILKHADGTVYDGEWRDGFPYGRVVRKLADGSVFHGEMGADCSPHGRGAETYADGSSYDGEHQNGNRHGRGVYKYADGDVYDGEWRDNLPYGRVVITYANGDVYEGEVMNGTREGNGIMTYSNGKVHKGKWRLGELRAQLQYRLRGVVAYAAPLVLFFSQKFESFSALPIQFC
>Spumella bureschii_pms1_120 121099|55993|strand:1(0...2421) (evalue:1.5049581176e-09)
ELNYVLRNCNLGFMMNSSSTEPLACQNQEKNDVEDDDSNQKAVKKDDIKTEFLVEQLPLDKPACDEFMASSTDLSNQSNPDNVDPVLAIDSIKCEQKREDIREWIQCHDEKLYECLIKTGCLFDAGELACSTSNYDGDLEDEKPHGRGVMTFADGCVYIGEFRHGKRHGQGKFTTAESSSYEGEFQEDKAHGQGVLSYSNGVRYRGQFAENLKHGKGTMTYADGTIMFDGEHQYGKRHGRGVHTYADGEVYDGEWLENKKYGRGILKQAGGSVYDGEWQDNLPHGRGVWTFANGAVYDGEWQDGMKHGRGIFRHTDGSSYNGEWENDIEHGRGVRTFTDGEMYDGEYQNGNRHGRGVCKYDDGDTYDGEWQNGENHGRGIYTFANGAVYDGEWQNDTRHGRGIFKSACGFVYDGELQNGKKHGHGILKLADGSIYDGEWRDDFPHGRGVWKYADGTVYDGELQECCRHGRGIFKQPEDGSVYDGEWQNDLRHGCGFYKFSDGAIYDGEWRDDKQHGRGICSYSNGSVYNGEWQGGKRHGLGIYNNAADGSVYNGEWQDDMKHGRGICKYAKGEVYDGEHQNDYRHGRGIYRNADGSGYDGEFQEGKQHGRGIETKVNGSVYDGEWQNGKKYGHGILKHADGTVYDGEWRDGFPYGRVVRKLADGSVFHGEMGADCSPHGRGAETYADGSSYDGEHQNGNRHGRGVYKYADGDVYDGEWRDNLPYGRVVITYANGDVYEGEVMNGTREGNGIMTYSNGKVHKGKWRLGELRAQLQYRLRGVVAYAAPLVLFFSQKFESFSALPIQFC
>Spumella bureschii_pms1_121 71890|41440|strand:1(1...827) (evalue:1.6200822253033335e-09)
DRFAGGFKDKALNGHGSHDIRDGTWYKGEFKNGEYHGHGTFRDFNRTFVGTFEDGERCGLGVLTCTNGWVFEGTWKGEVLQGIGKATKPGFSFVGTFDNNLRFAHGTMTYSDGATYTGAWKDGYYHGFGTFTYEDGGVYEGMFVDAAKHGPGKCTDTFGDALTGEWINDEIETGKVVFADGRTWTGGVEEILGEIGLRGSGIMLGKCGEVMKSGTWIDNQLVPYGDDNDEAERDDEEEDEECEGEEGRENNNNQQQSDVTRNNAAARSMRSNSGR
>Spumella bureschii_pms1_122 184982|68874|strand:-1(-2...349) (evalue:1.6501043783020397e-09)
YTSGNVYEGNYKDGQCHGQGKLTFTSGAVYVGQWESSKRHGQGKMVYIDGGVYEGEWVNDKRHGAGTIKYSDGSVYMGDWKDDKIHGVGKLSHLDGKSYEGHWIAGLRCGVGKAKF
>Spumella bureschii_pms1_123 121002|55979|strand:1(1...371) (evalue:2.2317347369404687e-09)
NDKRHGRGVCKYADFEVYDGEWQDDMPHGRGTLKYSDGSMYDGAWQNGMRHGGGVLKYANGCVYDGGWQNGKQHGRGVEALANGEVYEGEFRNDTRHGRGVCRYANGAAYDGEWHNDKQHGRG
>Spumella bureschii_pms1_124 15929|10146|strand:1(2...382) (evalue:2.386706357651475e-09)
GGVYTGDVVDNKREGYGEMKYSTGDVYTGYWKNDVINGRGKIVYKSGNWYDGEWVNGRQHGGGTKVWADAGSKYSGQWVADRIQGRGWYRYPNGELYEGDWWNNMRHGRGEMRNKDNQVIDRGVWD
>Spumella bureschii_pms1_125 90133|47494|strand:-1(319...1039) (evalue:2.7312633333337563e-09)
RFTITDTYTYDGYYLNGKMSGKGKYTWASGEVYEGDWVDNKMQGKGKHIWTSGEIYEGDWVNDKIHGVGKRTFANGDTYEGHFCEGKKHGSGTFKPRTGAVQSGTWKNGVFELAWEKDSKGGERRFTYTDTYTYDGYFLNGQRRGKGKYTWTSGDFSGSVYEGEFMNGKMHGRGKFTSSDGSVVEGNWLNDQRVTNAQWPLCYPRRASQVLIACSGELFRGIALGWTTAVRYTSCVVQC
>Spumella bureschii_pms1_126 120986|55977|strand:1(2...2336) (evalue:2.8230872580000003e-09)
FLFMLCSQHILQAVKKDDIKTEFLVEQLPLDKPACDEFMASSTDLSNQSNPDNVDPVLAIDSIKCEQKREDIREWIQCHDEKLYECLIKTGCLFDAGELACSTSNYDGDLEDEKPHGRGVMTFADGCVYIGEFRHGKRHGQGKFTTAESSSYEGEFQEDKAHGQGVLSYSNGVRYRGQFAENLKHGKGTMTYADGTIMFDGEHQYGKRHGRGVHTYADGEVYDGEWLENKKYGRGILKQAGGSVYDGEWQDNLPHGRGVWTFANGAVYDGEWQDGMKHGRGIFRHTDGSSYNGEWENDIEHGRGVRTFTDGEMYDGEYQNGNRHGRGVCKYDDGDTYDGEWQNGENHGRGIYTFANGAVYDGEWQNDTRHGRGIFKSACGFVYDGELQNGKKHGHGILKLADGSIYDGEWRDDFPHGRGVWKYADGTVYDGELQECCRHGRGIFKQPEDGSVYDGEWQNDLRHGCGFYKFSDGAIYDGEWRDDKQHGRGICSYSNGSVYNGEWQGGKRHGLGIYNNAADGSVYNGEWQDDMKHGRGICKYAKGEVYDGEHQNDYRHGRGIYRNADGSGYDGEFQEGKQHGRGIETKVNGSVYDGEWQNGKKYGHGILKHADGTVYDGEWRDGFPYGRVVRKLADGSVFHGEMGADCSPHGRGAETYADGSSYDGEHQNGNRHGRGVYKYADGDVYDGEWRDNLPYGRVVITYANGDVYEGEVMNGTREGNGIMTYSNGKVHKGKWRLGELRAQLQYRLRGVVAYAAPLVLFFSQKFESFSALPIQFC
>Spumella bureschii_pms1_127 69409|40287|strand:1(0...1889) (evalue:4.182500001130537e-09)
MKEFCVLITALLQVEGITLVLTVEYRAFLRDFVVVHGNDYEWGHSIDRNRAFIYIVQFEKNHRVFCECEELAADKLQHTSSGLNVADDLMHMDHKLNAGMHGEANPDGPVKEGATADGGADVYEGEYLDGQFHGRGVMRYASGFEYNGEWVKNKRQGRGIITFEGGRVYDGEWADDIQNGNCTVRNKDGSVYYQGECKNNQLHGFGTYTYSNGAVYEGQFVNDKQEGQGVFRFASGLLLYEGQWMDGIMHGKGVVRRCKDNAILYEGDYQNGNKQGRGVRRWPNDDVYEGEWSGGKRNGHGILKFENGDVYDGEWLNDRRHGQGTMTNSDGTSYRGAWEDGVPHGHGVMHFSDGTVQTGQFVNGKMDGWITSINPNGYEYEGEYMNGKRHGRGKWKSADGDTYDGEWQEGKMHGCGVLTDSKGTVYDGQWQDNKKHGYGIQNYPDGGSYKGEWLDGQRQGRGIYTWVSGSRYEGEWQANQHHGCGEYKFPSGDTYVGEWLNGDRHGHGASTYASSGNVYNGGWERDVRHGRGTMVFANGDMYDGEWRDNMQNGQGAYTWANGDVHEGEWQGGLRHGQGSHTFADGKVVRGQWVKGTRVRERSFFSGWFQFLSWWVLYTIESIFLEQQQL
>Spumella bureschii_pms1_128 24802|18025|strand:1(2...731) (evalue:5.01137e-09)
DWTGPLRAHETHLSKCSFELMPCPFFLNGCCGGACGGEVLRKDLNEHLSAVQSINGCELVSSLSKLVDRLQYENRQLYSNTPVGYVGERNGTGFKYGHGTEKFFFTRDTYVGEWKYNKFDGHGVLMESDGTRTEGGFKDGKMNGEGNVEHADGTWYKGGFKDGLRHGKGTQRLLTSTFVGSFENDIRRGHGVISWTSGKIYEGTWEGANLVGIAKHRTPQGDEYVGDLKDWKAHGHGENGLR
>Spumella bureschii_pms1_129 76608|43137|strand:1(0...919) (evalue:5.45326279303e-09)
VLLRISMLALSFISILLSILNLATSQLDYSNVKASKEDAYKGEMKNGKRNGFGTLKFATGDVYEGQFVNDKAHGLGKHSFDGGDVYEGEFFNDFMQGKGRLTLTTGDEYVGTFENDEMHGEGVFNYFNGDKYVGSFAHNRKDGKGHLTRFNGDSYKGEFKNDQWHGHGVHTTAAGEKFEGIWKDGTMNGPCVIEEADFRYEGEVKNNQRQGKGVLTFSTGDKYEGDFHNHHLHGQGKLTYSDGYVYEGTFVESEKHGSGVVMYVDGRQFTCQYERDELVGELVPMGEGHAELQKLQLIPQLLHWKR
>Spumella bureschii_pms1_130 122105|56247|strand:-1(-3...1347) (evalue:5.730072680440758e-09)
NNINVNAITDQTIKRISCLILLTVMVKSWLFCIYLFGGMFFIGFVICDDSNQLTLAGRNVKVSADTYHCVVTDVSRNPHNGQCTVTYVNGDIYVGEIQNRKRLGFGRMNYTSSGEYYEGTWLENMKHGEGILHAPFHEYYNGTFLQDMKHGYGILQYANNSGRYEGEFYHNNMQGKGRMYYKNGDYYEGHFVDGVKHGEGYFQWAGGNNYRGDFEDNFMHGHGTYTYTEERSVYRGVFEYDLRTREGSQTYANGEQYVGEWNQDMYNGYGTYYYQSGDVYEGQWWDNQMHGEGIYTWNKTPLRRPTLALPSSFAAGTNRHDSHQMQLSNDPSAEYSTTLFEINGNLFALQQLMNLPDNANIVDELQKMMFSDFHKTQAAGAESEGTAAYIGTFKQGVKHGIGILKYPNSGIEFIVDYSKGELFSNSIVHYTSTHSTSSLREKKIRAKKK
>Spumella bureschii_pms1_131 62636|37326|strand:-1(-2...577) (evalue:5.903466e-09)
FFIQKTIDRNSSLSASQCCKTVILMCLCILNLYRKLTYGGEFIEGKWHGEGTHVHRNGAYYEGQWIDGLKNGHGRFCYSNGAVYDGDWKNDLKHGNGVYFHPDGSVYTGQFYNDKRHGEGILVLKNGDEYIGTFSDGSWCGGVVSKSNSTDIIAKSSIKAFEIASDASKDHSVASSPEEEYNVPLLSQGYRQ
>Spumella bureschii_pms1_132 121159|56003|strand:1(2...755) (evalue:6.356734492e-09)
FLFMLCSQHILQAVKKDDIKTEFLVEQLPLDKPACDEFMASSTDLSNQSNPDNVDPVLAIDSIKCEQKREDIREWIQCHDEKLYECLIKTGCLFDAGELACSTSNYDGDLEDEKPHGRGVMTFADGCVYIGEFRHGKRHGQGKFTTAESSSYEGEFQEDKAHGQGVLSYSNGVRYRGQFAENLKHGKGTMTYADGTIMFDGEHQYGKRHGRGVHTYADGAVYDGEWHNGGKCGRGAFKYADDPLRGRVAR
>Spumella bureschii_pms1_133 121019|55982|strand:1(2...755) (evalue:6.356734492e-09)
FLFMLCSQHILQAVKKDDIKTEFLVEQLPLDKPACDEFMASSTDLSNQSNPDNVDPVLAIDSIKCEQKREDIREWIQCHDEKLYECLIKTGCLFDAGELACSTSNYDGDLEDEKPHGRGVMTFADGCVYIGEFRHGKRHGQGKFTTAESSSYEGEFQEDKAHGQGVLSYSNGVRYRGQFAENLKHGKGTMTYADGTIMFDGEHQYGKRHGRGVHTYADGAVYDGEWHNGGKCGRGAFKYADDPLRGRVAR
>Spumella bureschii_pms1_134 121182|56006|strand:1(2...755) (evalue:6.356734492e-09)
FLFMLCSQHILQAVKKDDIKTEFLVEQLPLDKPACDEFMASSTDLSNQSNPDNVDPVLAIDSIKCEQKREDIREWIQCHDEKLYECLIKTGCLFDAGELACSTSNYDGDLEDEKPHGRGVMTFADGCVYIGEFRHGKRHGQGKFTTAESSSYEGEFQEDKAHGQGVLSYSNGVRYRGQFAENLKHGKGTMTYADGTIMFDGEHQYGKRHGRGVHTYADGAVYDGEWHNGGKCGRGAFKYADDPLRGRVAR
>Spumella bureschii_pms1_135 120996|55978|strand:1(2...755) (evalue:6.356734492e-09)
FLFMLCSQHILQAVKKDDIKTEFLVEQLPLDKPACDEFMASSTDLSNQSNPDNVDPVLAIDSIKCEQKREDIREWIQCHDEKLYECLIKTGCLFDAGELACSTSNYDGDLEDEKPHGRGVMTFADGCVYIGEFRHGKRHGQGKFTTAESSSYEGEFQEDKAHGQGVLSYSNGVRYRGQFAENLKHGKGTMTYADGTIMFDGEHQYGKRHGRGVHTYADGAVYDGEWHNGGKCGRGAFKYADDPLRGRVAR
>Spumella bureschii_pms1_136 121110|55994|strand:1(2...755) (evalue:6.356734492e-09)
FLFMLCSQHILQAVKKDDIKTEFLVEQLPLDKPACDEFMASSTDLSNQSNPDNVDPVLAIDSIKCEQKREDIREWIQCHDEKLYECLIKTGCLFDAGELACSTSNYDGDLEDEKPHGRGVMTFADGCVYIGEFRHGKRHGQGKFTTAESSSYEGEFQEDKAHGQGVLSYSNGVRYRGQFAENLKHGKGTMTYADGTIMFDGEHQYGKRHGRGVHTYADGAVYDGEWHNGGKCGRGAFKYADDPLRGRVAR
>Spumella bureschii_pms1_137 168161|65805|strand:-1(-3...1164) (evalue:6.49458590939917e-09)
KGALNLLLEKKHRPHFVYGTQQSKRFQLPMILPPLHNLQFGVKDKKKNSLFSTKNKPNLSDLLDLNPLRSSFLNEESRLLVQMFVDELHSHIIKETFEDAVDSYDGKYDISGLKSGFGTQHFANGDTYTGEWAGDKPAGRNGSYIHVTGDTYKGGFKDGLMEGQGTYTNTATGDIYTGSWVKNEKEGYGVMTYSTGDKYEGNYVASQMQGQGTFTFANSDVYSGNFENNTMEGLGTMKYVNGDTYTGNWVAGLRQGTGKLTTCIKDVYEGEWSNDQMNGRGVMTYASGETFTDQFEDGVRLFKTAPTSTQAVAATAGESVASEEANLEAPAKNETSSTRNSCGGINNDSGSEDKQQPEEKQLPQEDKQTLPPQTTPVPVSVNATATTT
>Spumella bureschii_pms1_138 69316|40257|strand:1(0...576) (evalue:7.963535e-09)
NNFPEKITLFYLTTGSIYCGEHLKGTEHGFGKLSSKLCVYEGQWVDGYAQGQGKRTTLATGVICEGEWYKSRMNGKGKRTWPCGSYYEGNHVNHECHGEGYYLYANGHSYTGVFVRGQRHGTGTHKTSTFTYHGSYQKSKYHGHGAMTFKSDGRILEGEWTAGIAPVRGKITYTTGNVYEGEIKDYIPHGRG
>Spumella bureschii_pms1_139 93665|48546|strand:1(0...418) (evalue:8.98845356115e-09)
GSVYEGQWMDSQHNGFGKLTQPDGYVYEGQWQKHLCHGQGKAVYSDGSMYEGQWVSDQRHGEGKITFHVGDVYEGEWQNDEFCGQGKLVYNDGSVYEGQWVNDQRNGHGKLVYPDRSVYQGEWRDDKKHGQGKVVLSGG
>Spumella bureschii_pms1_140 48178|31224|strand:-1(18...813) (evalue:9.44407e-09)
GKKCGFGEVFDKLDGGFTEGQWESGRLHGKGKHVFVNGDVYEGDWVNGKPHGVCEMKLNSGHTYSGEFKDGKRCGLGTSVIPYSIFLNESSTDDKKDASHTNTANSFVSHHGQYLNDTRHGLGTITIDHDNDDRREIKGEFVADVLSKGEITFANGDVYEGELKDYKAHGQGKMRYASGSVVEGLWENGMYVVNKATIVKDSRVPPGDLSLHSSTSDGTNYTFVLPSFFGFQLCMCTHSILWCARGVGERTVGRNDVVAVVNIG
>Spumella bureschii_pms1_141 165606|65321|strand:-1(552...1803) (evalue:1.1806489001144286e-08)
LTMAHGDVYEGEFQKNLYHGYGLYTWKDHVDEDKNPIVGKYYEGDWLNGKKHGQGIFALGTGDIYTGVFSRDAFDGQGILKKANGDEYDGEWSRGRPNGQMTIKLANGDVYEGTLLNAKFHGKGKYTYANDMGYYDGQWDKGRSNGRGVRIFSDGSKFVGTFFEGEINGEGMMFYINGDQYLGQWGAGFMEGKGVYRFKNGDTYEGSFLKGYRYGEGKYQYKDGSFYQGEYRNLQFNKHKNLAGERLLPLCDGLKHGFGVRVFASGSRYEGEWREDKMHGMGLLVTKDGAKYEGKFFNGLRHGEGREQFGNMSGIALVCPLGHTHKGNGFCTYTGKYRAGLFHGQGQFQCISGQQYKGEWKDGKRHGQVSSGGDWCLDMRVYRIITVIVGSFCCWLCVADVTFLSKMCLMSFIHIG
>Spumella bureschii_pms1_142 82639|45151|strand:1(1...898) (evalue:1.6849780007557157e-08)
DVNGCVVYVGQWENDYRNGYGKTTYADGSVFEGEYHRNLRNGKGIYTFGSGDVYEGFFVNDRFNGQGKMALANGELHEGQYVDDNRCGQGRLVFANGNVYVGEFDHDTFHGKGKLTFADGGIYEGDFINGEYHGKGKFSFTDGETFDGDYEHNERTGRGRYTFPNGDVYQGAFLNGKFHGSGVTLFANGDVHEGECKEGKRSGHGKFFFANGDAYEGGFENDVYHGKGKFTYADGTAYEYQYMYGDQIGEGKLIDPKKDVEGEKQKDKKKMFLFFQVEGVDVLPWTNCIAVAPVLLMQ
>Spumella bureschii_pms1_143 93432|48492|strand:-1(77...1856) (evalue:1.6973466644963466e-08)
LYVKCVVCDVYEGDLKDGLKHGRGVYNYIKGETYNGEYKDGLMDGYGYYKYANGSLYEGEFVKNLKHGYGIYKYASGALYEGAWKSNKQHGKGKYTYASGDVYSGEYQNGMMHGKGTYRYKSGNQYDGEFQFGKQHGQGVFKHSTGSVYTGEFKEGLMDGQGLYQYNNGDVYEGVHTDDLIEGYGTYRFASGDVYTGTFVNELKHGTGLYKYANGETYDGTYKEGNRHGRGTYKYNNGSQYVGEYADDVPSGKGLFRFENGETYEGQYRDGRRNGHGVYRYNSGALYEGNWIDGKIEGKGTYTYSNGSIYTGDFHNDMKNGHGNFQYYTGETYDGDYYCNMMHGKGIYTYISGAVYEGEFEDGYMCGYGEFHYKNGSHYEGYFRDDKRHGQGKLTFSEVDIYSQHNNEEETKGSSGEERKEETIPSSAAAGGARGKGESKDGSSDSPFKGSGNVTKKHNVYEGMWREGLMHGKGVYTFSTGAIYDGDFRFGIMHGRGKCKLTYGDNYEGQYKDGKEHGIGVYRYANGSVYEGEFKEGLMHGRGIFKYTNGDVYEGEFLSDVRHGSGVHKDKYGNQIEQMWRNGQRVQLHAQQ
>Spumella bureschii_pms1_144 106556|52354|strand:-1(71...827) (evalue:1.769177750000195e-08)
NRRPHFLYGTKEFTSGTPPKLLPPILPSFIREYNPLRGYFSVNSDAQILRLLLTELQPYLDAKLQVPLYLGDRNALYKPHGYGVKHDIEYGDMYEGEWKDGKYHGRGTYRFGGGDLYEGEWEYGYQHGHGVFYFNDGSVSEGEFRKGRNHGRGTFKWAEQGDEYEGEWKEGACHGQGTFRYGNGDVYEGGYSAGYKHGHGTLRRADGSVYDGAWLKGKRHGRGKWTSAESDVVEEGEWVQDKLVKQAACGD
>Spumella bureschii_pms1_145 60058|36617|strand:-1(17...1121) (evalue:1.8124085031900387e-08)
QRSSVIFSKECVDMTSTANKMSQSLRHGHHATVYEVRRDPELKNKNVIRDKTKKVFPFVSGSQYKGMWEGDTKSGFGIQTNADDTKYEGEWADNQYHGRGTLWVKKGKSYVRQYVGDWFRGQMEGQGIFYWENGETYRGGWSRNKKNGTGRYEYANGDNYIGEWVNGLQDGLGTMNYANGNIFEGIFVKGKKEGPGLFFYASTKKVYQGEWFEDQPQCGEFRPPNAEEELRLVRPLSKGMFYNEFSLPELALSNSRSVVDMAISEVRMNSLSKSLVRLSTPQVRINTDLVDVAREKFYLLTKGGETLSIYETKVVFSDLGLNVTQEDIDDIIEQLQVTDTLEISFTELVELAAYIHEQRQTLQLTHS
>Spumella bureschii_pms1_146 60045|36615|strand:-1(-2...1156) (evalue:1.817304491844654e-08)
QRSSVIFSKECVDMTSTANKMSQSLRHGHHATVYEVRRDPELKNKNVIRDKTKKVFPFVSGSQYKGMWEGDTKSGFGIQTNADDTKYEGEWADNQYHGRGTLWVKKGKSYVRQYVGDWFRGQMEGQGIFYWENGETYRGGWSRNKKNGTGRYEYANGDNYIGEWVNGLQDGLGTMNYANGNIFEGIFVKGKKEGPGLFFYASTKKVYQGEWFEDQPRCGEFRVPNNEEALRLVRPLAKGVYHNDFDIPQIGLANPRSIVDMAVSDVRMNSLNKSYTRLAAPDNEDGGGGGGINPRNLDYAKIKFQELLGGDTEADTISIYQSKPVFSELGLNLSGADVGAIISQLELQESLDISFAELVEIAVYIHGEKEQQHQHNQQQQHDFSD
>Spumella bureschii_pms1_147 71368|41185|strand:1(2...726) (evalue:2.071048481239775e-08)
KADRPHGRGTWTYADGSVYTGEYANGKRNGEGVMKSASGQTYTGQYLNNEYHGRGVLILSSSGSGGAPSSTTDSNRMSYRGEFQRGKMHGLGILDVPGMGRFEGQLYEDCCHHGTFKYASGNVYTGEFVNNKHEGHGTLTLANGSVYCGQFKAGHPHGQGKWTYANGDTYEGGLVKNERSGQGKHVCGLVFTYEGEFLNNKPQGRGVEATEKYRYEGNFADGEWQGPGKLVVFEGNNVFEG
>Spumella bureschii_pms1_148 93443|48493|strand:-1(77...2105) (evalue:2.6947686582625002e-08)
WSYGKQHGHGVYKYADGTVYEGDFKFGKMVSPEDALKPGEEAPVIGYVGDLNENGEKHGHGVFRYDNNDVYEGDWVENRKEGQGIYKYSNGDVYEGDLKDGLKHGRGVYNYIKGETYNGEYKDGLMDGYGYYKYANGSLYEGEFVKNLKHGYGIYKYASGALYEGAWKSNKQHGKGKYTYASGDVYSGEYQNGMMHGKGTYRYKSGNQYDGEFQFGKQHGQGVFKHSTGSVYTGEFKEGLMDGQGLYQYNNGDVYEGVHTDDLIEGYGTYRFASGDVYTGTFVNELKHGTGLYKYANGETYDGTYKEGNRHGRGTYKYNNGSQYVGEYADDVPSGKGLFRFENGETYEGQYRDGRRNGHGVYRYNSGALYEGNWIDGKIEGKGTYTYSNGSIYTGDFHNDMKNGHGNFQYYTGETYDGDYYCNMMHGKGIYTYISGAVYEGEFEDGYMCGYGEFHYKNGSHYEGYFRDDKRHGQGKLTFSEVDIYSQHNNEEETKGSSGEERKEETIPSSAAAGGARGKGESKDGSSDSPFKGSGNVTKKHNVYEGMWREGLMHGKGVYTFSTGAIYDGDFRFGIMHGRGKCKLTYGDNYEGQYKDGKEHGIGVYRYANGSVYEGEFKEGLMHGRGIFKYTNGDVYEGEFLSDVRHGSGVHKDKYGNQIEQMWRNGQRVQLHAQQ
>Spumella bureschii_pms1_149 69212|40218|strand:-1(-2...685) (evalue:2.95659e-08)
SSNKLSLQHVTKMLFADGMYTGTVKDGRRHGHGVIEHEGDSYEGEWKNDKRDGPGVLKQTHGTPKNGKPELFNHTRGAWVDGKQSGEVVLRMAVTEADIAAIPTTGDEEEEDYFKLKYDVYAGSYRDNKRNGYGTYYYAGGRGNELHEGNWVNDKVVGPGRYVYACGDEYRGACVNNNPHGEGVMRYADGRVYKGGFKNKKLDGEGSMYHPAKGKKPAYTQTGLFKND
>Spumella bureschii_pms1_150 16278|10363|strand:1(2...482) (evalue:3.25968795025e-08)
RYVGQWKDNKYHGHGVLSESTGRYEGEFKNSKMDGAGHLEYPDGTWYKGEFTNGEFHGQGTFRELLGTYVGAFENGKRNGLGVWTRANGDRIEGTWEGDTLIGVGVYRYFNSTAVYEGENYILADDMIFHGQGKMIYEDGEVFEGEWEDDNRSGDGKYTY
>Spumella bureschii_pms1_151 48179|31225|strand:-1(-1...1028) (evalue:3.536427295666667e-08)
DQHIKDNSLEMIKHLLAKVDALETEVKYFHDSLAPGEYIGAKKDKKKHGNGCSKSKNGDLILCGTWVEDFLQGHCVASYLNLDEKCIGNVNNRSFNGYVIHEYRLTKETYRGEGKLSQNHGQGIWDTPIYNYSGLFVDGLGRTFGKKLSKLDGCLMEGRWKDGYLHGKGKQICANGDLYEGEFVNGKLHGSGEFQLKNGHRYTGEFVNGMKCGLGTSVIPYHLFTNETSDENLSPQLADTVVCITHHGQYLNDKRHGFGAITIDYDNNHRVVKGEFVCDVLSQGKILYTNCDVYEGELKDYKAHGQGKMRYATGKVVEGLWEGGQRVNNNDTQTGDNASLSR
>Spumella bureschii_pms1_152 121162|56003|strand:1(573...2679) (evalue:3.90623501e-08)
RMLMAQLCLTESINTAKDTAVEFTHMLMELCMMANGTMAENAGGEHLNMRMTHFEGEWRDDKLNGRGSFAYADGSVFDGEFLNDTRHGRGIYKYASRSVYDGEWQNGLRHGRGMYKYIDGSVYVGEWRDHKQHGRGVHTCTDGEVYDGEWLENKKYGRGILKQAGGSVYDGEWQDNLPHGRGVWTFANGAVYDGEWQDGMKHGRGIFRHTDGSSYNGEWENDIEHGRGVRTFTDGEMYDGEYQNGNRHGRGVCKYDDGDTYDGEWQNGENHGRGIYTFANGAVYDGEWQNDTRHGRGIFKSACGFVYDGELQNGKKHGHGILKLADGSIYDGEWRDDFPHGRGVWKYADGTVYDGELQECCRHGRGIFKQPEDGSVYDGEWQNDLRHGCGFYKFSDGAIYDGEWRDDKQHGRGICSYSNGSVYNGEWQGGKRHGLGIYNNAADGSVYNGEWQDDMKHGRGICKYAKGEVYDGEHQNDYRHGRGIYRNADGSGYDGEFQEGKQHGRGIETKVNGSVYDGEWQNGKKYGHGILKHADGTVYDGEWRDGFPYGRVVRKLADGSVFHGEMGADCSPHGRGAETYADGSSYDGEHQNGNRHGRGVYKYADGDVYDGEWRDNLPYGRVVITYANGDVYEGEVMNGTREGNGIMTYSNGKVHKGKWRLGELRAQLQYRLRGVVAYAAPLVLFFSQKFESFSALPIQFC
>Spumella bureschii_pms1_153 121034|55983|strand:1(658...2764) (evalue:3.90623501e-08)
RMLMAQLCLTESINTAKDTAVEFTHMLMELCMMANGTMAENAGGEHLNMRMTHFEGEWRDDKLNGRGSFAYADGSVFDGEFLNDTRHGRGIYKYASRSVYDGEWQNGLRHGRGMYKYIDGSVYVGEWRDHKQHGRGVHTCTDGEVYDGEWLENKKYGRGILKQAGGSVYDGEWQDNLPHGRGVWTFANGAVYDGEWQDGMKHGRGIFRHTDGSSYNGEWENDIEHGRGVRTFTDGEMYDGEYQNGNRHGRGVCKYDDGDTYDGEWQNGENHGRGIYTFANGAVYDGEWQNDTRHGRGIFKSACGFVYDGELQNGKKHGHGILKLADGSIYDGEWRDDFPHGRGVWKYADGTVYDGELQECCRHGRGIFKQPEDGSVYDGEWQNDLRHGCGFYKFSDGAIYDGEWRDDKQHGRGICSYSNGSVYNGEWQGGKRHGLGIYNNAADGSVYNGEWQDDMKHGRGICKYAKGEVYDGEHQNDYRHGRGIYRNADGSGYDGEFQEGKQHGRGIETKVNGSVYDGEWQNGKKYGHGILKHADGTVYDGEWRDGFPYGRVVRKLADGSVFHGEMGADCSPHGRGAETYADGSSYDGEHQNGNRHGRGVYKYADGDVYDGEWRDNLPYGRVVITYANGDVYEGEVMNGTREGNGIMTYSNGKVHKGKWRLGELRAQLQYRLRGVVAYAAPLVLFFSQKFESFSALPIQFC
>Spumella bureschii_pms1_154 144724|61258|strand:1(2...947) (evalue:4.1899227429000006e-08)
GTKEDTIPSGQLFVLDALNQRSFLESYNPEEGECPTEADRDRITLLMDKLRPLIHEQGYFGERNKQGQYHGRGVERYANGDCYRGEFSKGLKEGQGVLVSTHWVYEGQWHFDRMNDTACMITQSNGTVYEGEVRDGVWHGDGFVSLPNGDCYEGAFEEGAMSGHGTYRHMNGDVYEGEFKNNLRDGTGTLTFAADGKVYEGEFMEGNFLHGAVRMPNGDVYEGDLELDQFHGKGKIHLHNSGEIYEGEFQCNEMSGKGIFVYPRKDSKFDIYVGTVEKGIRNGVGTLTKSDGSIEKGLWMAGNLALDLEKKAEE
>Spumella bureschii_pms1_155 145656|61450|strand:1(0...816) (evalue:4.2682000000000005e-08)
VPFKLGWKLGFLFDLSQRFPYKTMVDRLIVICMCIFLSVVFQHVSAKRERALHKYANGDRYDGELEGDSKTGLGKYIWSSTGDSYEGQWKDDLFHGQGTFRYADGAVYDGDWFKNERSGFGFYKSANGNLYAGEWQHGMCHGQGRIDYVGGESYQGEWNNGIKDGIGMITYASGDVYHGDIDNGNLQGYGVFTFKSGDRYEGDFFMNMRHGYGKYTWLATGEQFSGLWDSNEPIEGDKLVFEKQRNQRHQQWLINKGALVYAPTWLAIVIF
>Spumella bureschii_pms1_156 36163|24624|strand:1(0...801) (evalue:4.353099568566666e-08)
ARVGRNFQTVYNVEKEHVYGKNDVTLSDENIAYTGEMYKGVKHGYGKLQTIDGARRTELISAINSFTHNRTTQELWKAFEPFSDTAARSYEGFFVDGHMHGDGILKVNGCVYTGRFKNDLVHGQVTCVNTTTGEKYEGAWKQGKRDGFGTLTRGNNGGGEEIYTGQWKDDTFTGDGEWVSSSNNTNYTGQFKNGVCHGDGVMEYLASATAYDGQWVEGKREGRGALINRATNEISYRGLWKDDNQCVQSSLFVDGFEFYVWFITGR
>Spumella bureschii_pms1_157 93644|48540|strand:1(1...1001) (evalue:4.3843000000000024e-08)
TYVDEDVFEGDWDGDKMLGMAKQRTADGDVYEGEIVNWKYHGRGKLTFEFGDVYDGQFKDGLYCGTGKLTQSDGTVYEGEWHEDGWCGEGKIIYTIGNVYEGHWEDETRHGQGKMTFQDGAVYEGEWENDKCCGKGKMVHVNGDVYEGQWVEDKKCGQGKMTYGDGAVYEGQWENSKRHGPGKLIYTSGAVYEGEWQNNVRHGQGKMIFSDGGVYEGQWEGNKRNGQGKLVFLDGSVYLGEWQYDKRCGQGRMVHANGDIYEGKWMDDKKFGQGKITTAGGAVYNGQWENSKLNGVGTMTYAKGSVYVGDWKDDRKDGVGEYRDSVNGFVYKG
>Spumella bureschii_pms1_158 121058|55986|strand:1(658...1798) (evalue:4.447675e-08)
RMLMAQLCLTESINTAKDTAVEFTHMLMELCMMANGTMAENAGGEHLNMRMTHFEGEWRDDKLNGRGSFAYADGSVFDGEFLNDTRHGRGIYKYASRSVYDGEWQNGLRHGRGMYKYIDGSVYVGEWRDHKQHGRGVHTCTDGEVYDGEWLENKKYGRGILKQAGGSVYDGEWQDNLPHGRGVWTFANGAVYDGEWQDDIKHGRGVSLFADGGAYFGEYQNGKRHGHGVYTFADGGVYNGEWQDDKQHGRGIDTYTDGAVYDGVFQSDTKHGRGTLKYDNGSEYDGEWQDDKKHGLGIFKYSDGAVYDGEWLNNVQHGHGTFKYKDGAVYNGELQNDRRHGRGTLKYESGAVQDGEWLDDKWQGLSISQSNKTYVGTEAG
>Spumella bureschii_pms1_159 121113|55994|strand:1(573...1713) (evalue:4.447675e-08)
RMLMAQLCLTESINTAKDTAVEFTHMLMELCMMANGTMAENAGGEHLNMRMTHFEGEWRDDKLNGRGSFAYADGSVFDGEFLNDTRHGRGIYKYASRSVYDGEWQNGLRHGRGMYKYIDGSVYVGEWRDHKQHGRGVHTCTDGEVYDGEWLENKKYGRGILKQAGGSVYDGEWQDNLPHGRGVWTFANGAVYDGEWQDDIKHGRGVSLFADGGAYFGEYQNGKRHGHGVYTFADGGVYNGEWQDDKQHGRGIDTYTDGAVYDGVFQSDTKHGRGTLKYDNGSEYDGEWQDDKKHGLGIFKYSDGAVYDGEWLNNVQHGHGTFKYKDGAVYNGELQNDRRHGRGTLKYESGAVQDGEWLDDKWQGLSISQSNKTYVGTEAG
>Spumella bureschii_pms1_160 17351|10912|strand:1(2...418) (evalue:4.6229659696668755e-08)
SSTDQKKMSFNPDNDDHVFGEWLNGWKHGHGTATYSDGSVYDGEWQNGIRNGFGVHKYASGALYMGHWHADKQHGHGVRKYANGEKYEGEWQNDMRNGFGVYTFASGDVFDGEWKDNQKHGRGIYTFADGYVYDGEWQ
>Spumella bureschii_pms1_161 11195|8421|strand:-1(-1...497) (evalue:5.0575807449999995e-08)
LADLKSGRGRYVWGNGMRFSGVYHNDLRNGQGVLLPPYGGRYEGEWKDNKMHGQGTHVDAIEETTYVGEFAEGVKCGYGEETLDWNNITYKGQFRDDKKHGQGTVTDPKRGSVMAGTFDGDDFTGTVTYANGRMYKGRMQYIEEERTGHGTVTFPNGDILTGVWG
>Spumella bureschii_pms1_162 121004|55980|strand:1(2...1370) (evalue:5.59854e-08)
FLFMLCSQHILQAVKKDDIKTEFLVEQLPLDKPACDEFMASSTDLSNQSNPDNVDPVLAIDSIKCEQKREDIREWIQCHDEKLYECLIKTGCLFDAGELACSTSNYDGDLEDEKPHGRGVMTFADGCVYIGEFRHGKRHGQGKFTTAESSSYEGEFQEDKAHGQGVLSYSNGVRYRGQFAENLKHGKGTMTYADGTIMFDGEHQYGKRHGRGVHTYADGEVYDGEWLENKKYGRGILKQAGGSVYDGEWQDNLPHGRGVWTFANGAVYDGEWQDDIKHGRGVSLFADGGAYFGEYQNGKRHGHGVYTFADGGVYNGEWQDDKQHGRGIDTYTDGAVYDGVFQSDTKHGRGTLKYDNGSEYDGEWQDDKKHGLGIFKYSDGAVYDGEWLNNVQHGHGTFKYKDGAVYNGELQNDRRHGRGTLKYESGAVQDGEWLDDKWQGLSISQSNKTYVGTEAG
>Spumella bureschii_pms1_163 58839|36229|strand:1(1072...1536) (evalue:6.076875291757775e-08)
RARHILVRAKLVPPSGMVKGTWVNSYGSVYDGEWRDDKQHGYGVWNCSSGDVYDGNWENGLYHGQGTHVDKYGTEYHSIYSGEWSKGLKHGPGVLTFPDGHYYTGEWVNGRRRGHGFVTFRDGTVHNMEYNNDGVWQKSVFSVLGGKKRLVDSE
>Spumella bureschii_pms1_164 58830|36228|strand:1(722...1186) (evalue:6.076875291757775e-08)
RARHILVRAKLVPPSGMVKGTWVNSYGSVYDGEWRDDKQHGYGVWNCSSGDVYDGNWENGLYHGQGTHVDKYGTEYHSIYSGEWSKGLKHGPGVLTFPDGHYYTGEWVNGRRRGHGFVTFRDGTVHNMEYNNDGVWQKSVFSVLGGKKRLVDSE
>Spumella bureschii_pms1_165 58819|36226|strand:1(882...1346) (evalue:6.076875291757775e-08)
RARHILVRAKLVPPSGMVKGTWVNSYGSVYDGEWRDDKQHGYGVWNCSSGDVYDGNWENGLYHGQGTHVDKYGTEYHSIYSGEWSKGLKHGPGVLTFPDGHYYTGEWVNGRRRGHGFVTFRDGTVHNMEYNNDGVWQKSVFSVLGGKKRLVDSE
>Spumella bureschii_pms1_166 114243|54291|strand:-1(-3...894) (evalue:6.218916923333334e-08)
LAVHTFNSVSVDKANTDNLISYEGEWKDNQYHGHGLLKFQHGASYEGSFVEGRFQGSAEYKFENGDVYVGMFHDDTACGRGKYSGHDGDCYVGDFANGVFNGVGTYDMNNGMSYEGEWQDGEMHGQGRLYNRENNMNLFKGTFVKGAFVEGEGPSTEEIATATAAVRGEEGTPMDDAATAAAEAGKGEVVTIDLNQKDDAEEEEQTEEEFARDLKEAQKDAPLPLPDDFQGPNNEETEGVEDKEEALTLEEEKLMNEIAQDLTNPDYDKDEDDDDDDGELPEGSFANDDDVEIGRAHV
>Spumella bureschii_pms1_167 24630|17940|strand:1(1...944) (evalue:6.556773390706666e-08)
GTISNWYEEYAAKLWNDGPHAYLNRGWCRVEMLYAANIPVLENDDGVKRHTKFDAGLAFQCANNRRPHYIFGTKELNNDNGGGVRPYLLPPLQHSYLTQYSPLKGNLSVASDLEHIKQLMAELQPYLDANQITVGYKGDKNEQGDAHGYGVFVSETGDVYEGEFKNGKPDGRGTFRMVAGDVFEGEYKNGTRAGQGTYRYASGSVYVGGFVNGNFEGKGVFTYASGDVYEGDWKGDAKHGYGVYRKTNGDVFEGEYSRGWKEGQGEYRYADGRVEKGLWKTDKLIQSSQVRVALITVCAMCVKCVLKCTRFIRP
>Spumella bureschii_pms1_168 121063|55987|strand:1(0...1455) (evalue:7.21618e-08)
ELNYVLRNCNLGFMMNSSSTEPLACQNQEKNDVEDDDSNQKAVKKDDIKTEFLVEQLPLDKPACDEFMASSTDLSNQSNPDNVDPVLAIDSIKCEQKREDIREWIQCHDEKLYECLIKTGCLFDAGELACSTSNYDGDLEDEKPHGRGVMTFADGCVYIGEFRHGKRHGQGKFTTAESSSYEGEFQEDKAHGQGVLSYSNGVRYRGQFAENLKHGKGTMTYADGTIMFDGEHQYGKRHGRGVHTYADGEVYDGEWLENKKYGRGILKQAGGSVYDGEWQDNLPHGRGVWTFANGAVYDGEWQDDIKHGRGVSLFADGGAYFGEYQNGKRHGHGVYTFADGGVYNGEWQDDKQHGRGIDTYTDGAVYDGVFQSDTKHGRGTLKYDNGSEYDGEWQDDKKHGLGIFKYSDGAVYDGEWLNNVQHGHGTFKYKDGAVYNGELQNDRRHGRGTLKYESGAVQDGEWLDDKWQGLSISQSNKTYVGTEAG
>Spumella bureschii_pms1_169 149684|62223|strand:1(15...519) (evalue:7.2246068e-08)
VSVFSSFLLLVSNLIFICMCKYSSGDFKDDKKHGQGTYSAADGHSYTGAFVDNKYNGYGIMIYKSGPVTMNEGHFVGGAMDGQGARTWADKSSYRGTFKRGQITGKGVKVFTNGDVYEGMMLNGKMHGAGGVLTVKQDGSIVTGEWLHDIYSKQAGITTRPKQFYAS
>Spumella bureschii_pms1_170 93465|48495|strand:-1(-2...1666) (evalue:7.37775731164776e-08)
LYVKCVVCDVYEGDLKDGLKHGRGVYNYIKGETYNGEYKDGLMDGYGYYKYANGSLYEGEFVKNLKHGYGIYKYASGALYEGAWKSNKQHGKGKYTYASGDVYSGEYQNGMMHGKGTYRYKSGNQYDGEFQFGKQHGQGVFKHSTGSVYTGEFKEGLMDGQGLYQYNNGDVYEGVHTDDLIEGYGTYRFASGDVYTGTFVNELKHGTGLYKYANGETYDGTYKEGNRHGRGTYKYNNGSQYVGEYADDVPSGKGLFRFENGETYEGQYRDGRRNGHGVYRYNSGALYEGNWIDGKIEGKGTYTYSNGSIYTGDFHNDMKNGHGNFQYYTGETYDGDYYCNMMHGKGTYTYISGASYEGEFEDGYMCGFGVFHYKNGSTYEGYFRDDKRHGQGKLIFSEVDIYHSLDDITSDELKTGELKEKEPAKKPNVYEGLWREGLMHGKGVYTFSTGAVYDGDFRFGIMHGRGKCKLTYGDYYEGQYKDGKEHGIGVYRYANGSVYEGEFKDGLMHGRGLFKYTNGDIYEGEFQGDVRHGPGVHKDKFGNQIDQMWRNGQRV
>Spumella bureschii_pms1_171 61124|36924|strand:-1(-1...449) (evalue:7.423588201248561e-08)
KGERHGKGKAIYASGDVYEGDWSDDEMHGTGKCTWINGDIYEGDWTDGTMHGTGRKTCANEDVYEGDWVNGKYHGKGKYTWASGTVYEGDWAHGLIHGNGKHTSADGTVVEGNWLNNEQVTNTQSLPYTSKQMLCQYVVNYSEALYQTG
>Spumella bureschii_pms1_172 58824|36228|strand:1(1...499) (evalue:8.35966042e-08)
WKDDKRHEQMHDQEITNGNRKKQDLFPRYVNESSCMMYANGDMYFGEWKNGKQCGYGIYMWTDGRIYEGDWLDDKRHGKNGKMTYLYDYEEVEEERDLSHTVSRYEGEWKDDKRHGQGENVYTCGSVYTGQFKRNRRYGQGTMVYADKNQSGGGGTYVGEWYYDN
>Spumella bureschii_pms1_173 145651|61449|strand:1(0...819) (evalue:8.7385e-08)
VPFKLGWKLGFLFDLTQRFPYKTMVDRLIVICMCIFLSVVFQHVSAKRERALHKYANGDRYDGELEGDSKTGLGKYIWSSTGDSYEGQWKDDLFHGQGTFRYADGAIYDGDWFKNERSGFGFYKSANGNLYAGEWQHGMCHGQGRIDYEGGESYQGEWNNGIKDGIGMITYASGDVYHGDIDNGNLQGYGVFTFKSGDRYEGDFFMNMRHGYGKYTWLATGEQFSGLWDSNEPIEGDKLVFEKQRNQRHQQWLINKGALVYAPTWLANVMIF
>Spumella bureschii_pms1_174 59870|36547|strand:-1(112...871) (evalue:9.55690020909551e-08)
NQLWFPCHHQIHCEFSAQISYSMTRNIEHHRSLRFDILKTSVVADFGGEWSESQRKNGRGVYRYTNGGVYDGEWQNDKRHGLGTLRYEDGESYKGSWKNDKKYGLGISRYGDKSSYEGGWKDDKKCGEGTFRYEDGTVYEGDWKDDKRDGTGVCRYVDGSIYRGEWKEDRRCGWGTLRLATGVVFEGNWLHDHMHGVGSLRLSDNSYKGNWYKGKLECRDKAWFDDGSVRVKGFLERCVPLHLPSLRAQFSL
>Spumella bureschii_pms1_175 16908|10692|strand:1(2...716) (evalue:9.58693971933e-08)
ININTPSGVNHVYRLPSSSVSSSLSNANWAHRDALSPVKSFPEVKPSGSSSSSSSSSSQPAGGAASTSTGAGSSGGNGGARSEFDGYNKNIQQRYDNGDMYCGEMYFEERDGYGTMIFANGDKYTGDWSHDIRSGKGQYDYADGERYTGHWENDVANGYGVHISHGGSGVYKGHYKDDMYDGEGDLIYPDGGGHYIGKFVKNKRHGFGTMHYADGKVWEGQWRNDKGITDKGKYLKR
>Spumella bureschii_pms1_176 90159|47498|strand:-1(319...1015) (evalue:1.0565799262799036e-07)
AETGDWVSGDTHGKGKRNYANGDTYEGDWVNDKKHGKGKYSWPSGDIHDGDWVNAKMQLTGKRNYANGDTFEGNFLGDKRHGSGTLKPRTGAVQSGKWNNDDFELAWERDSHGGERRFTYTDTYTYDGYFLNGQRRGKGKYTWTSGDFSGSVYEGEFMNGKMHGRGKFTSSDGSVVEGNWLNDQRVTNAQWPLCYPRRASQVLIACSGELFRGIALGWTTAVRYTSCVVQC
>Spumella bureschii_pms1_177 36967|25140|strand:-1(-3...495) (evalue:1.108556e-07)
EGMLEQSRVEIDQTWLDVGAIELYDLCATIKVNEFPIDSLDGTAGLYSGEMRSGKRHGQGMILFTSGSRAGNTYEGSWVNDRMDGFGTYIWYHWQDRSVYEGYFESNCKNGQGTLSSWNGVHRGSWKRDRKHGKGVLLSDDVEIRGWWLNDKLIKGVGQTVKKRI
>Spumella bureschii_pms1_178 112261|53779|strand:-1(30...471) (evalue:1.2409451113e-07)
HCKAFASNGLLFTPGKLTYTGTYVNGLRHGQGVMKYMNGDVYDGEWVNGEMHGHGTKTYISGNCYVGQFVEGKKCGHGTMTCANGKVYTGEWENNKKFNTNGQDGMKILLANNIGDDVLQEGEGEMRGVAGGKQQAKKAKILHDES
>Spumella bureschii_pms1_179 69314|40256|strand:1(0...314) (evalue:1.31428e-07)
MEEIGANPVTERNCSTFENIEFLLAQLTSLKIEIKKYYELTTPGEYQGPRSNGLRHGIGCITYNRGRIYVGNWVNGKRHGHGFLTFQLNKKIEGNFVNNNFPEK
>Spumella bureschii_pms1_180 60037|36614|strand:-1(-2...1273) (evalue:1.3234476261011343e-07)
QQTTSSNTLTPQSVTKRRADLEAQATTKLVLKASKSSQRFQFIYIEVVLKMHNSSANKMAQSLRSGHHATVYEVRRDPELKNRNVIRDKNKVVFPFVGGSQYKGQWSGDQKDGFGIQVNPDDTKYEGEWSAGKYHGRGTLWIKKNKKIYARQYVGDWADGSMDGEGIFYYENGEIYRGGWAKNRKNGSGRYDYSNGDSYFGEWINDLQDGFGTMNYANGNIFEGLWAKGNKEGPGLFYYASTRKVYQGEWFEDQPRCGEFRVPNNEEALRLVRPLAKGVYHNDFDIPQIGLANPRSIVDMAVSDVRMNSLNKSYTRLAAPDNEDGGGGGGINPRNLDYAKIKFQELLGGDTEADTISIYQSKPVFSELGLNLSGADVGAIISQLELQESLDISFAELVEIAVYIHGEKEQQHQHNQQQQHDFSD
>Spumella bureschii_pms1_181 60053|36616|strand:-1(17...1238) (evalue:1.4021563992253707e-07)
QQTTSSNTLTPQSVTKRRADLEAQATTKLVLKASKSSQRFQFIYIEVVLKMHNSSANKMAQSLRSGHHATVYEVRRDPELKNRNVIRDKNKVVFPFVGGSQYKGQWSGDQKDGFGIQVNPDDTKYEGEWSAGKYHGRGTLWIKKNKKIYARQYVGDWADGSMDGEGIFYYENGEIYRGGWAKNRKNGSGRYDYSNGDSYFGEWINDLQDGFGTMNYANGNIFEGLWAKGNKEGPGLFYYASTRKVYQGEWFEDQPQCGEFRPPNAEEELRLVRPLSKGMFYNEFSLPELALSNSRSVVDMAISEVRMNSLSKSLVRLSTPQVRINTDLVDVAREKFYLLTKGGETLSIYETKVVFSDLGLNVTQEDIDDIIEQLQVTDTLEISFTELVELAAYIHEQRQTLQLTHS
>Spumella bureschii_pms1_182 66274|38895|strand:1(2...412) (evalue:1.4866611631399354e-07)
YGVLQYANGDTYSGEWRKNLKHGEGVMKRAKGDVYKGGYKHGKFHGHGVMQFRNGNTYDGEWANDVQQGHGTFKYSNGDSYTGNFVNDKMHGQGALHYANGDIYEGEFKEDLMSGFGVMAFSNGDSYAGDWLDDAM
>Spumella bureschii_pms1_183 24568|17906|strand:1(0...683) (evalue:1.5113950999999998e-07)
GLKEGRGVQKNPSGSTFAGHWSFNRRWGYGIQTSPGGSLKNAGEYVDENLSSEGVLESADGTWYRGGLKDSKYHGHGTLREKECTYVGMFDDGTRSGYGVETGIHGRVYEGTWSGCQLIGVCKCIQTNGDIYEGEFQGVQYHGQGTLQYAKGDKYTGQWKDGVFHGPGKFILRNDTSFECTFVNNKSQGQGKYVDSRGNILTGQWVDNKITKGRIVYVNGDVYAGAV
>Spumella bureschii_pms1_184 93454|48494|strand:-1(-2...1915) (evalue:1.5191000000023615e-07)
WSYGKQHGHGVYKYADGTVYEGDFKFGKMVSPEDALKPGEEAPVIGYVGDLNENGEKHGHGVFRYDNNDVYEGDWVENRKEGQGIYKYSNGDVYEGDLKDGLKHGRGVYNYIKGETYNGEYKDGLMDGYGYYKYANGSLYEGEFVKNLKHGYGIYKYASGALYEGAWKSNKQHGKGKYTYASGDVYSGEYQNGMMHGKGTYRYKSGNQYDGEFQFGKQHGQGVFKHSTGSVYTGEFKEGLMDGQGLYQYNNGDVYEGVHTDDLIEGYGTYRFASGDVYTGTFVNELKHGTGLYKYANGETYDGTYKEGNRHGRGTYKYNNGSQYVGEYADDVPSGKGLFRFENGETYEGQYRDGRRNGHGVYRYNSGALYEGNWIDGKIEGKGTYTYSNGSIYTGDFHNDMKNGHGNFQYYTGETYDGDYYCNMMHGKGTYTYISGASYEGEFEDGYMCGFGVFHYKNGSTYEGYFRDDKRHGQGKLIFSEVDIYHSLDDITSDELKTGELKEKEPAKKPNVYEGLWREGLMHGKGVYTFSTGAVYDGDFRFGIMHGRGKCKLTYGDYYEGQYKDGKEHGIGVYRYANGSVYEGEFKDGLMHGRGLFKYTNGDIYEGEFQGDVRHGPGVHKDKFGNQIDQMWRNGQRV
>Spumella bureschii_pms1_185 165599|65320|strand:-1(552...1281) (evalue:1.5809676314650044e-07)
YFFLLLTTGQWGAGFMEGKGVYRFKNGDTYEGSFLKGYRYGEGKYQYKDGSFYQGEYRNLQFNKHKNLAGERLLPLCDGLKHGFGVRVFASGSRYEGEWREDKMHGMGLLVTKDGAKYEGKFFNGLRHGEGREQFGNMSGIALVCPLGHTHKGNGFCTYTGKYRAGLFHGQGQFQCISGQQYKGEWKDGKRHGQVSSGGDWCLDMRVYRIITVIVGSFCCWLCVADVTFLSKMCLMSFIHIG
>Spumella bureschii_pms1_186 37370|25391|strand:1(2...424) (evalue:1.6582200039134848e-07)
NDGSVYDGEHQKGMRHGQGIFKHDDGLTTFDGEWQDEKMHGRGIFTFADGTVYNGELKDDKFHGRGVETFTDGSVYEGEFQNSVRQGHGDYKCANGSMYKGEWQDDKQHGRGVCKYADGSVYDGYFQNGTRHGHGVSTFA
>Spumella bureschii_pms1_187 144502|61216|strand:-1(-1...1028) (evalue:1.6601276000403402e-07)
QSILLFSFRNTFSVLQMAPREGKKRRSRTLNSLCDTDSDLPKYCFEQHFESEGIYQGHMTNGVREGKGKLMTFKDRFIIYNGEWRDNKPHGLGLKCFSSGDRHEGYYKMGVREGKGVYLFSNGDKYSGNWSNGLMSGQGRFEWTCGDEYTGSWFEGKMTGMGIKSQANGITLSGSFCSGIPHGYIEKIYTEGDVYRGHMENDRRSGYGEYTWVHGTTYRGMWTNDVMCGSGEIATIDTASGNYRSNVLSTLLSCLSGSTSSSGGSSGSSSSVKSYRGDFVNNKMHGLGTAVRCDNSKYTGVFMHNAQTGYGRICYEDNGVYCGECVDGKRHGQGKLTYQAPP
>Spumella bureschii_pms1_188 121154|56002|strand:1(2...1529) (evalue:1.6749052970300949e-07)
GEWQNGMRNGFGVFKFACGVTYEGEWQDDMKHGSGTEIYANGDAYKGEFLNGTRHGHGVCKYSDGTVYDGEWFDEKQHGRGVYRYGDGGVYDGEWHDNKRQGRGVCRYADGSVYNGEWENDIRHGLGVLKLASGAAYDGEWRDDFPHGRGVWKYADGTVYDGELQECCRHGRGIFKQPEDGSVYDGEWQNDLRHGCGFYKFSDGAIYDGEWRDDKQHGRGICSYSNGSVYNGEWQGGKRHGLGIYNNAADGSVYNGEWQDDMKHGRGICKYAKGEVYDGEHQNDYRHGRGIYRNADGSGYDGEFQEGKQHGRGIETKVNGSVYDGEWQNGKKYGHGILKHADGTVYDGEWRDGFPYGRVVRKLADGSVFHGEMGADCSPHGRGAETYADGSSYDGEHQNGNRHGRGVYKYADGDVYDGEWRDNLPYGRVVITYANGDVYEGEVMNGTREGNGIMTYSNGKVHKGKWRLGELRAQLQYRLRGVVAYAAPLVLFFSQKFESFSALPIQFC
>Spumella bureschii_pms1_189 93648|48541|strand:1(0...363) (evalue:1.7218170366666666e-07)
GSVYEGQWMDSQHNGFGKLTQPDGYVYEGQWQKHLCHGQGKAVYSDGSMYEGQWVSDQRHGEGKITFHVGDVYEGEWQNDEFCGQGKMTYIDGNVYEGGWKSDQFHGQGKLIYTRGGAYEG
>Spumella bureschii_pms1_190 69313|40255|strand:1(0...314) (evalue:2.53558e-07)
MEEIGANPVTERNCSTFENIEFLLAQLTSLKIEIKKYYELTTPGEYQGPRRNGLRHGIGCMTYKSGKIYIGHWVNDKSHGHGFLTLQLNKKIEGNFVNNNFPEK
>Spumella bureschii_pms1_191 66277|38896|strand:1(5...355) (evalue:2.6171831946129e-07)
SEPRVIMKRAKGDVYKGGYKHGKFHGHGVMQFRNGNTYDGEWANDVQQGHGTFKYSNGDSYTGNFVNDKMHGQGALHYANGDIYEGEFKEDLMSGFGVMAFSNGDSYAGDWLDDAM
>Spumella bureschii_pms1_192 25476|18411|strand:-1(83...740) (evalue:2.674026666667177e-07)
LKGNLSVASDIENIEHLIAELQPYIDANKIKVGYKGDLNKKGKRHGHGMLIMDNGDIYEGEWKNGQKCGLGVLRYAEGDVYEGHWKDGKKDGRGMHKYAEGDVYEGDWKNGNMNGHGVFRYARGALYEGQWKEDKKHGKGKYRYDHGDEYEGDWKEDLKQGQGVYRYTSGAVYDGGWKDDKKHGKAVYKYASGTVTEGEWKDGNKLEEQQVGRQFLII
>Spumella bureschii_pms1_193 10657|8204|strand:-1(20...878) (evalue:2.941275949533334e-07)
ANSSTNQAGTMDNMGGGDNDGDGNDEEEEQIPVKGNGGWGPQAPATAATGAGGNANNIPGELTVYPEGTYVGDKDAEGRPHGQGRMTYTTNDTVDEQRKRKGNVYVGEWVHGKRHGHGTLTIHRDNAVDQPTAERNGKGDVYVGQFYNDLKHGKGKYTYKCGDYYEGDFVQGKECGQATYVCHISDPKKYRVGTTYIGAYENNARHGHGRMNYAEGNVYVGQWVDGYRHGQGELTDVKGKVFRGEFKKDNFVFKKSPAKPKAKKQELKLGKFDCFVRHCFVKLLS
>Spumella bureschii_pms1_194 23342|17214|strand:-1(0...813) (evalue:3.087782015e-07)
TFPLIGFWYSQTNERRSTSRRLYKMNMFRGSQSISGLIGRVNILSKFYTSKPTKPTAEAKFVRIRNGLDTIPTFKTYKVLRTDDVKTKVLVDNKMVEVKKKPMVKTQQSHQATDGFSGTRIMKFVNGNVYEGTFLKGRLHGEGKMRYAKGNTYEGQWFRGKRHGRGVFTLKDGKVYEGEWVRDEQEGPVTVRFTSGDVLKCTCVESKLEGHGTLSHANGDHFEGLFSKGMKNGGGVLTRRDGTKLIGIWKNGKYRPIPTDVSDAQQIMQP
>Spumella bureschii_pms1_195 8089|6209|strand:1(1...427) (evalue:3.16807e-07)
SLYPSGRGVYTTTNGAVCIGQFKAPGLTHNLPEFRATGEIVYANGNKYRGSWTFKAKKVGKGELIYPAGGSKLSLSADWSQKENGAWKVKVMYVNGNIYEGGWDTAPNGFGKMFTKKTNSLYEGNWMNGKREGEGMSSKTTG
>Spumella bureschii_pms1_196 121088|55991|strand:1(2...438) (evalue:3.2436638440000003e-07)
IVCDTVVASIYLLMALCMMVGGKTACNRAVEFTHMLMELCMMANGTMAENAGGEHLNMRMTHFEGEWRDDKLNGRGSFAYADGSVFDGEFLNDTRHGRGIYKYASRSVYDGEWQNGNRHGRGVCKYADGDVYDGEWKDDKWIGGG
>Spumella bureschii_pms1_197 59196|36343|strand:-1(62...788) (evalue:3.2689230470027695e-07)
CCRISSFITFLLFSHIVAVQNHCTETILNQSIHQHILKMFSGVKNTFVRISFLLVLVAATLAENFRVTYPDGGSYTGEIVGVEGRDLPNRHGRGIMTYHTGDIYDGEWANDYINGNGIIHYKSGNKYEGAWVDGQHHGVGRKVWAAGATYVGDWNHDKIEGHGSYTYRNGDVYEGDWWNGLRHGHGVLKNAAGQIIDQGVWVTDVKRNEQIGCAFSQWACLCFTAFEGQDGSNMFLFCTIR
>Spumella bureschii_pms1_198 120999|55978|strand:1(573...982) (evalue:3.283428776e-07)
RMLMAQLCLTESINTAKDTAVEFTHMLMELCMMANGTMAENAGGEHLNMRMTHFEGEWRDDKLNGRGSFAYADGSVFDGEFLNDTRHGRGIYKYASRSVYDGEWQNGNRHGRGVCKYADGDVYDGEWKDDKWIGGG
>Spumella bureschii_pms1_199 120980|55975|strand:1(658...1067) (evalue:3.283428776e-07)
RMLMAQLCLTESINTAKDTAVEFTHMLMELCMMANGTMAENAGGEHLNMRMTHFEGEWRDDKLNGRGSFAYADGSVFDGEFLNDTRHGRGIYKYASRSVYDGEWQNGNRHGRGVCKYADGDVYDGEWKDDKWIGGG
>Spumella bureschii_pms1_200 93476|48496|strand:-1(77...2099) (evalue:3.5484685250000005e-07)
WSYGKQHGHGVYKYADGTIYEGDFKFGKMTPPDDAPRPDSPVVGYVGDLNEKGEKHGHGVFRYDNNDIYEGDWIENRKEGHGIYKYSNGDVYEGELKDGLKHGRGVYNYVKGEMYNGEYKLGLMSGYGYYKYANGSLYEGEFLMNMKHGYGIYKYASGALYEGQWRNNKQDGQGKYTYASGDIYTGEYKNGMMHGSGHYKYKSGNNYEGEFQFGKQHGAGVFTHASGSVYNGQFKEGLMHGPGCYTYNNGDTYDGMHTNDLIEGYGVYRFASGDVYTGNFLNELKHGAGLYKYGNGEVYDGQYLKGNRHGKGTYKYLNGSSYVGEYADDVPHGHGVFRFENGEVYEGLYANGKRNGKGIYKYNSGAVYEGNWVDGKIEGYGCYNYSNGSTYKGFFHNDMKHGKGNFQYYTGETYDGDYYCNMMHGKGIYTYISGAVYEGEFEDGYMCGYGEFHYKNGSHYEGYFRDDKRHGQGKLTFSEVDIYSQHNNEEETKGSSGEERKEETIPSSAAAGGARGKGESKDGSSDSPFKGSGNVTKKHNVYEGMWREGLMHGKGVYTFSTGAIYDGDFRFGIMHGRGKCKLTYGDNYEGQYKDGKEHGIGVYRYANGSVYEGEFKEGLMHGRGIFKYTNGDVYEGEFLSDVRHGSGVHKDKYGNQIEQMWRNGQRVQLHAQQ
>Spumella bureschii_pms1_201 152974|62905|strand:-1(-3...1977) (evalue:3.6200411667758246e-07)
TAAGTSGYTDMIQSLNTTTGDGTGTNNNNNKQADQHLKIQVCQPYLAGECTLTTCSLAHPGIRDCAKPKLKSTRTENGDRIRTPYVTVCSHYCGVDYTCTNGKSCRKYHMYLRPSTQEIIRSLYPLVSGIRTKIFATGATISGNVKNNQFCGYATMTWRDGSTYIGDWLDGLRHGVGIYRSGNQSACGPGLEYVGNYKHGLRHGWGKLSNANGDEYVGEWHSGHMEGVGFLSSANGDLYQGMMSKNKYNGIGHFRRGATGDVYIGYCKDGMAWGLGIQTVISRGEKYKGYFDRNFRHGKGACSYRNGSRYAGEWYRGTHQGFGIYLSPQGEKYIGHWAGGKKHGQGRYMYSNGDFYDGEFFKNKANGLGVYYHQNGNIYTGQWVDDKRNGKGTYVFENGSKYTGHWTENDMHDKGRFDFANGSFYRGQFDSNTKHGKGIFTWPNHNEYKGEFKNEKMSGPGEMKYFTGHRYIGNWDNNKKNGYGVMYYSTGPIYEGMWLDDVRHGRGRITFIPGSSVEEVYDGEWLNDNWHGIGTYWYRRDEGTVYEGEWDTGVRHGHGTISYKDGSYYRGDFIKDQMWGKGVYVGADGSQYEGEWRANMRQGTGTAIGTDGSIYHGEFWGNMKHGKGKLMQPDGSTYHGHWEGGVILGRGAVTFQVGD
>Spumella bureschii_pms1_202 56425|35115|strand:-1(-3...843) (evalue:4.098675007902025e-07)
RIPVSGTGLADIGQLINQYNNQKLTCKVSYANGNKYEGEVLQNNRHGNGQMVYANGEIYHGMWKNDAENGTGIKVLLDASVYNGEFLNNSRTGFGTLVFKNGDVYDGDFVNGEREGEGSFYHSGGDVYVGQYLKGQRHGEGVYYFANGVEIYDGTWVHDIMEGRGIYLYPDDGMYDGDFVKGIREGLGTHKYPNGETYSGKWKNNQRNGHGMYKYRNGNIYEGDWKDNLEKGRGIYKWKESKTVYIGEFLNGKKHGTGLLKYKAGIEFMVDFVDDQLVRHG
>Spumella bureschii_pms1_203 148549|61994|strand:1(0...894) (evalue:4.2615742337133334e-07)
EGSRQTKRARVSDDNTASSIIAPSSFSWNTNTEDLPFGTGITTESKDNDGSDIHSVSDEDSSGNDNNSDSEVEEDDEKGYTKSSGDDKNVKCNISSSSSYKPSTPSSGVISPNDKPKIKSLREPAYSFSSACITSVTKVSKEYTYIGQMNSKRQRHGQGTMTWTSGKNIGMVYQGNWCEGKKSGHGIMTWSDSLRKGNMYEGNWEDDKQLGQCRMQYWNGDLYEGEWNGFGVVTGKMNYKNGNIYDGEWKGNDECGQGTMIFGKTGDVYVGEFEGGKRHGRGKLTRTNGDVLECDWKH
>Spumella bureschii_pms1_204 118959|55469|strand:1(2...607) (evalue:4.4986833211075e-07)
FADGEVYEGTWDGFRLVGVAKRRSSQHADTYEGEIVNWMFHGQGKKDYSDGDVYEGQWREDQCDGQGKMTFANGDVYEGIWKEDAMHGTGEMRFVDGAVFIGEYQHDERHGAGTLTDLAGNVLTGEWVEGKITSGRIVFANGKVYEGDVCAVGGTSTLTPHGKGTMTRSGFFHHVVQKGMWEDGGFVGSDAVSAVMTASPS
>Spumella bureschii_pms1_205 57953|35941|strand:1(2...739) (evalue:4.680052592364667e-07)
FLQFTNFNNNCTNFSSLYQYQKRWTLSTMKRTFAKELGKGGLNYCLYGLKPSFKSNAVRRIVTVSVLVTERDRNKFILNCSKADVLTSHMSTNSTNGGIGTVAEANGDEYVGSFENGLKSGVGQIKYANGDEFVGSFVNGMKHCVTGRYKYANGDEYNGSYENDMRNGQGTMKYAKWSETYSGSWKDDLYHGYGVFHDWCGDIYDGNYVAGKRHGYGRLSSCGVTGYAGEWVDDQIVAPPKQSRA
>Spumella bureschii_pms1_206 68482|39881|strand:-1(-2...1228) (evalue:4.745026947350461e-07)
YTLFDQAQTFIPKTMWAANCEIKNKFPGNDTFHCSCANWNDGNPFPVEGTVIGEFLNGKLHDRAVHTYDHGDTYDGEWMNGYRHGRGLHKFAGGDVYKGDWLDDKPHGCGVQTFAHGDVYSGEWLNGIRQGRGTHKFAGGDLYEGEWLNGKRHGAGVVRRADGVICKGSWLNDKQQGNHKCTAFESAAELGRRTDAQVNASGGYGPLIFLPLVFLVVMLLDKRLGHFILNSIYYFDAACERVIHSIAGCICTLATRVWKYVLEVLTKLKITGRNGHHRIVKYATGAVYDGNVKDGKAHGHGKFTCIDGDVYDGEWFEGRKQGHGVLTRTNGDVYEGAWLNDRQHGQGVSKFANGAVYDGESQSGLAHGRGVMLYSNCDKYDGEWQDGNKHGHGVFTQASSGAVYEGEWQ
>Spumella bureschii_pms1_207 106979|52484|strand:-1(-2...1150) (evalue:5.1934261427441e-07)
LVRLNKMESSHAQQHKIHIIKRLLKKARIKQVDKQIQHMQNLDAAEAIVPHGEVSKRIYNDIILRRDFDLYGGPMKSQTWPLRKYLELQALAQRLGVEFTQKVDPSFIEIDDKDIMKDVDHRKVPALQTEKWKIGHEERHPAPVGFANNPNQPYNSLENEGFYCYDGDWKHGKMHGMGKYLFRDGCSYEGEFQDNHPHGYGTTSYPDGQSYKGEWVRGRYEGKGETTTCGGSKYEGEFSFGRRQGKGKLTFPSGLYYEGEFFDGQPHGRGVMRSKLTGWAYEGSFERGSICGSGTIIEPNGKRTVSYRAQTKEIITLPLLVRTFIKEQDEERDRRQEAANQMYGPLRGIQLKAYVNNIRNTLYTERVREKKQKYNDTINKIKE
>Spumella bureschii_pms1_208 7430|5634|strand:-1(-1...530) (evalue:5.51025843175e-07)
GLLRHGVGCYKSLQNSIICGHWFNGKLRGHRVVNSLQNDQKNIGTVPDGVLLSGYALIENNRLMETYRGEMKSGFLNGTGTMDTPEYNYSGQFVNHKHCGFGTKINKQNGCIMEGQWKDGNLHGKGKHVYKNGDIYEGDFVNEKLHGSGELKLVNGHTYTGEFENGMRSGLGTSVI
>Spumella bureschii_pms1_209 31292|21472|strand:-1(-1...977) (evalue:5.73428906389875e-07)
RAIQKSKSKMQYQGQILDGQMHGQGKLTYENGEYYDGEWVRGKRHGRGEYLYNDGSKYIGSWDNDRINGDGTSWYPNGNKYTGEWTNGKINGKGTIHLASGDRYTGDWKEGRRHGTGTYFYSDGDRYDGEWRSDERHGRGVMTYSSDGGSNAVQERYEGEWVDGKMQGRGTYQYSDGSVYDGGWAGGKMQGKGVFVYPNGNRYEGEFFNDAKEGFGVLQYKNGERYEGQWKANFANGTGTLLYADGDKYTGEWRDGKKSGLGDLFYINGDKFSGSWAEDKASGMGALEYCNGDAYDGQWEHDQRHGWGKFCSNETGSYYEGYWKE
>Spumella bureschii_pms1_210 20578|14350|strand:1(1...319) (evalue:5.8452047574588e-07)
FADGGSYEGEWVSDTKQGRGVVKTAGGDTYEGSFKNGNKSGHGVYRFKSGAWYDGNWVGDAMQGQGTYRYANGDEYKGEWVSDVRQGTGTMKFADGRVFIGKWVND
>Spumella bureschii_pms1_211 69215|40219|strand:-1(-3...723) (evalue:5.9896e-07)
GKSSARSPAAAAGGNSSNSSSAHQSLQHVTKMQFPDGMYTGTVQDGKRHGHGLIEHEGDSYEGEWKNDKRDGAGVLKQTHGTPKNGKPELFNHTRGTWVEGKQSGGVVLRMAVTEADIAAIPTAGDEEEDYFKLKYDVYAGSYRDNKRNGYGTYYYAGGRGNELHEGNWMNDKVVGPGKYVYACGDEYRGACVNNNPHGEGVMRYADGRVYKGGFKNKKLDGEGSMFHPAKGKKPAYTQTG
>Spumella bureschii_pms1_212 101808|51024|strand:-1(-3...825) (evalue:6.99326e-07)
SLKYYIMSHIIRLRPVLKSKEELEDESNLIFQLPRKKCEQIIPELVRLNNMDEVHAQHHRIHILKRLMKKARIMNIDIQIKHVTELDAAEKMVPHGEVSKKYYNDIVSDRVFDLYGRMMPMKTYPPRKHLELQALAQKLNIEFTQKIDSAFLELEVEEESDDENTLKVPKLQTEKWKIGREDTYQAPVGLARNPAQPFNSLGNEMFYSYDGHWKRGQMEGMGKYLFRDGHTYEGEFSKNRPEGTGSTSYTDGQTYKGEWKGGRYEGKGESLSAGG
>Spumella bureschii_pms1_213 43393|28961|strand:-1(478...2389) (evalue:7.08986750037253e-07)
QVFSAALVYTDAIPCGKIFNLTMGGKHSRIYAEEKYLTPTEEYPLVKDATHLRFLEFEIFKLLKKFPEANTFSVPFSKIIRDESIIIFISHVWLTELSSIPGRADFTHPDNREHEKYNLCVEAIQKILDGMVSSKVKSAYLWIDFSCATHEIKTSSDVILDKVLEVSDLMLTPLVDSQHVSWELPAGVVDYFVDYKASAWNGNLKSYLNRGWNRIEMFYSLDTPLLDNPDGSARFDVFRGECKYYRKKGIRPHLIYGTKESRANQMPIVLAPVQISQYAELNPLLGFFPIEKDKLIVQELVEHLKFERNAVVEEYRGNIESDNKFGYGVMTYANGNQYKGEFEEDMRDGRGKMFFANGDMFEGDWREDMICGQGVMRYANGSIYIGKWSNNARHGQGAFQVKDWVLEAGVLSEYNGVWYADKQNGWGITVYSNGDEHEGEYKNGKRNGPGVLRDCDKNVLFDGMFVDDEICGYGMMNYENGDVYSGHFKDSQRNGKGRLFFKNGDSYEGDFLNNNIEGEGVLNSDGESYVGTFANGMKNGQGEIAFANGDVFTGNFVNNQPCGHGVMKYANGRRVPLINGRKKRLLTSCLMMSAAAVVIVAADVLTYQQGVFDSARCVVSSYHTFLNMCLAVVDWH
>Spumella bureschii_pms1_214 122627|56381|strand:1(1...574) (evalue:7.49515000303688e-07)
GDWLDGCFHGYGTYYFSNGDRYIGDWRESHRQGKGDYLFKNGCRYSGDWKDNKRHGKGVFVWPDESYYDGDWEHDKRSGRGLLELSSGFRYDGMWAHNLMEGKGNCTFPSGQQYQGTYKNGLREGRGSVIFAEGAVYEGRFKEDRFDGQGTIKITENVPGYEEGELMIPIQIQSELWRIHLKAGFGNDAH
>Spumella bureschii_pms1_215 93487|48497|strand:-1(-1...533) (evalue:7.57615622878182e-07)
QKSPTIAEPKRIGLPFMSGQDKAQNEPTQNTNKPEAGKYEGDRNEQGEKHGFGRMEFNNGDIYIGLWYNDKKDGKGKYIYSNEDVYEGEFKLGLKHGQGTYAYHTGDVYIGEYVRGRRTGYGEYKFVTGANYRGEFKDDVKDGFGKYQVPSGAIYEGDFRAGEIHGDGKYIYASGDS
>Spumella bureschii_pms1_216 48421|31325|strand:1(2...1001) (evalue:7.66747516175e-07)
EANIDGTNAVDMVPHGTGTMRYACNDTYEGEWAQGVRHGRGCFTSADGSVYRGEYSEDRQSGQGELTSADELGQSQSYVGAFADGLYEGYGEMTYGGSGNVYKGQYSQGRREGEGTLYSSGGGQLTGQWSNDELVGPGQVSSMPIESLNVILSHATGTPLLAKGIMAATANGGYKHLLRDTISSRSAISKGLYTGPVVDGQPSGASGECRYEDGSEYRGSWRSGRRNGTGLYIFPNRDEYSGKWVGDKRCGFGSLRSSINPGYEGQWEDNLPHGEGTLLLRDGKTFRGEFVNGRRSGQGKLSYTDDSDGPAIYEGLWVNDSPAGDSSPPIRK
>Spumella bureschii_pms1_217 21964|16023|strand:1(0...573) (evalue:7.988882890746225e-07)
GLRNGQGVEEFSSGEYYKGEFRDGKYHGNGTFVGIKSTYVGSFQDGERCGLGVLTKAGGWVFEGTWKGEVLQGVGKATHTSSGDCYEGQFDDNMRYTQGTMTYGGGNVYTGAWANGKHNGRGKITCADGIAVFEGKFVNNKKHGPGKCTDSFGNVLTGEWVDGEIDIGDICNIVLADGRIYVGGVREVNFD
>Spumella bureschii_pms1_218 10653|8203|strand:-1(20...575) (evalue:8.857138572500004e-07)
RTPPTTEWVHGKRHGHGTLTIHRDNAVDQPTAERNGKGDVYVGQFYNDLKHGKGKYTYKCGDYYEGDFVQGKECGQATYVCHISDPKKYRVGTTYIGAYENNARHGHGRMNYAEGNVYVGQWVDGYRHGQGELTDVKGKVFRGEFKKDNFVFKKSPAKPKAKKQELKLGKFDCFVRHCFVKLLS
>Spumella bureschii_pms1_219 20006|13564|strand:-1(-3...1011) (evalue:1.0316566739251e-06)
ARDTSKSHEYDNYLLEIQSALSLRKSNENEQFIIPVHIGEYITTEHGMVLKKFCDFDPLLYADNIHAVPAVSSTAAVAATAGGITMSEMMIRSSESTSNSPKDCGSPHIRSSAASPTPVVPVVAAAAAIENINSSSNSNSSNSSSAITLVRKTAKYKNGDIYEGDCNGDKHHGRGVYKYASGSVYTGEFRDNHRHGKGVMKYADGRIYQGEFANNNLNGHGQLKYKNGNIYQGNFKDDKRHGRGVLKYAEGHLYDGEFESDKMCGQGTLQFNNRDVYSGTFSDGNRHGTGVFTHADGHVYRGEFVNNKRHGSGVLTDRSGSVVSSGMWSEDVFVGQS
>Spumella bureschii_pms1_220 118947|55466|strand:1(0...420) (evalue:1.2090803060333334e-06)
VGERNAAVAKHGQGTEKFANGDTYCGQWKENLFHGHGVLTTVEGRYEGEFKDGELNGLGTAEYLDGTWYKGGFKNNMYHGQGTHRRLTSTFVGAFANGTRFGQGVETYTFKDIYEGTWDGYKLVGVAKHSSLKHTATYEG
>Spumella bureschii_pms1_221 58832|36229|strand:1(0...849) (evalue:1.2849377176275749e-06)
KQKQNIHHHLTWINQYSLTRLAVHIQPLVMISTSSQKRKFEDSGNVFKCQETLGREWRIVKYANGDEYQGWLKDGKPDGSGKYIWPTEPFESYFNGEWIDGVRKDGYGAMKFSNGDGYEGLWKNEQMHDQDISNGNAEKWDSYPRHSSESSHMLYANGDMYFGEWKNGKQCGYGIYMWTDGRIYEGDWLDDKRHGKNGKMTYLYDYEEVEEERDLSHTVSRYEGEWKDDKRHGQGENVYTCGSVYTGQFKRNRRYGQGTMVYADKNQSGGGGTYVGEWYYDN
>Spumella bureschii_pms1_222 24806|18025|strand:1(687...1344) (evalue:1.314996000000539e-06)
RTGRPTDTGKMVYADGSVYEGLWDDGKRVNGKFGGSSGVVYEGQWTNDKRNGVGKSTFTSGAVYEGQWRDDEMLGQGKMVYTDGGVYDGQWANGKRSGRGKLVYLSGAVYEGQWVNDRHHGLGKRIDGDGSVYEGQWADHNRNGYGITKYTNGNVYEGNYKDDKCHGQGKCVYIDGSVYEGQWANGQHNGQGKRVEANGTVYDGQWENHKRNGLGRTAY
>Spumella bureschii_pms1_223 57806|35844|strand:1(1...614) (evalue:1.3530514375572542e-06)
EIRIAGPVSVKEAEAETESSAMLRDVRVLSKQDFRTMRVVGQFNLGFVVAQAAAGDLYVLDQHACDEKYRFEKLQRETRIHQQPLIVPTRLQTSVAVGLVIREHLSVFEANGFRLQVRGDDDDGEEEGAGAIWMLSVPFSKGVQFGPDDINELASIIGESSLYGGEGGSSSGSDHRGSSGNKEYLMLKNDAVTTTTTSSSSSSS
>Spumella bureschii_pms1_224 88466|47008|strand:-1(-2...811) (evalue:1.521715275000026e-06)
KSKYMICGSYSGERNNGLKHGVGCMKYADGEVYIGHWLNDMKHGHGFLTTKRRNKMEGEFVKDSHPENITHFTFSTGAIYRGDYLNGKTHGVGRLTNEVCDYEGQWVEGCRQGQGKQTTFHTGIVYEGEWEKNKMNGKGKYTYPFGAFYEGDLWNEFFHGEGVFTYTNGTTYTGGFLKDQRHGTGTYTTNTFTYHGGFKEGKYHGHGMMTFKNDERVVEGEWCAGVKPAIGKITYTNTGDVYEGEIRDYLPHGQGRMVYSDGTITEGGFF
>Spumella bureschii_pms1_225 27726|19514|strand:1(2...1194) (evalue:1.53683805e-06)
LKNKKSCPTCSTSLDDDTLCTNLPLRDIIQEMTVGCDKEECCWSGSLETRDQHKESCLHTLVKCPLYEAFSCVHSCRGDHKRYELRAHRSAIHKDPSDSSEVIDKLLTQIKRLKAEIKGLIGVIDVGYHGGMKDGMENGLGFEKNDENSYFGMWKDGNKEGQAILYNESFKYEGIMKADVACGYGVVEHETGEYYKGQFKNGEYHGHGMQVDNYSTYIGAFENGERCGPGTETTTDGFVIDSIWKDDEICGVCKCTEPNGNIYEGEVNSENQYHGLGKMVYMNEIGTHATGTVFEGSYKNSTRCGPGKLVDPIDGSVLSGEWQTGQPFLKTGQITYANGDVYVGEVCEKIRFYAHGHGTLTRSDGTVLQGLWVDGKYDDNNNTPVGVNDANATAPPA
>Spumella bureschii_pms1_226 35476|24114|strand:-1(18...342) (evalue:1.635211e-06)
GILTMADGSLLEGEWKNDKISIGRITYKNGDVYNGEYLNGRSGQGTMRFANGDVYEGGWAKGRKHGHGIMRYASGSVKEGEWTNGKLTKRSEQSEVVNEDPFANQNL
>Spumella bureschii_pms1_227 76428|43057|strand:-1(-3...510) (evalue:1.6998953875e-06)
FITMSKAKGKAAAVEEAPVVVEIVRGNGEFTLSDGSTYNGDYKIVSDVKVRSGKGVWTYGPERYEGEWENDLMNGNGEYSFSSGAVYRGAFKDNLFFGEGEYVYPDGAFYRGSWSANKMHGKGTYIDAQKMEFNGDFINGIYSTGSSFRAQKSGQRPAVQCSPFVSQQRT
>Spumella bureschii_pms1_228 4422|3593|strand:-1(-1...578) (evalue:1.8179e-06)
DSYEGEFDDDMGYTQGTLTFGNGNVYTGAWKDVLYHGFGKLSYADGCVFEGIYVDDERHGQGKCTDSSGNVLTGEWVNDEILTGEVVFTDGRKYTGGVTEEEGDIYLEGEGTMTYNDGRVIHGEWSDNQLLQTRDDKGSDSEQYCPKLNSIYQQNADEAAELGLLPSCGGGRTSEAVFEEESATAAENVTTG
>Spumella bureschii_pms1_229 24354|17808|strand:1(2...436) (evalue:2.0584475144898894e-06)
VRDGEAHLEWSNGDFYVGSFKNGLRHGQGTLVEQNGQRKYEGLWCLSQKEGKGKELFANGDEYIGDYSKDLFNGFGELKTKGGLYTGEFKDGYKNGVGTMQFKGNTRYEGNWVNGRFEGKGLYIWSDGRRYEGQWVNGDRTGMG
>Spumella bureschii_pms1_230 69381|40284|strand:1(0...2122) (evalue:2.1432659000000003e-06)
MKEFCVLITALLQVEGITLVLTVEYRAFLRDFVVVHGNDYEWGHSIDRNRAFIYIVQFEKNHRVFCECEELAADKLQHTSSGLNVADDLMHMDHKLNAGMHGEANPDGPVKEGATADGGADVYEGEYLDGQFHGRGVMRYASGFEYNGEWVKNKRQGRGIITFEGGRVYDGEWADDIQNGNCTVRNKDGSVYYQGECKNNQLHGFGTYTYSNGAVYEGQFVNDKQEGQGVFRFASGLLLYEGQWMDGIMHGKGVVRRCKDNAILYEGDYQNGNKQGRGVRRWPNDDVYEGEWSGGKRNGHGILKFENGDVYDGEWLNDRRHGQGTMTNSDGTSYRGAWEDGVPHGHGVMHFSDGTVQTGQFVNGKMDGWITSINPNGYEYEGEYMNGKRHGRGKWKSADGDTYDGEWQEGKMHGCGVLTDSKGTVYDGQWQDNKKHGYGIQNYPDGGSYKGEWSNGQLHGRGIYTWANGNYYDGELQANQQNGRGTVKYASGDSYSGEWVKGAKHGHGVYTHASGSVYTGELERNQKHGRGTMTFSSGTVYNGEWQNDVMHGRGTMRSVNGDVYEGELQANQRHGDGEMKYANGDVYSGEWQDDRMHGRGTMRYSVNREIYEGEWRDNMRNGHGVHTWANGDVYSGEWQDDRMHGRGTMRYSVNREIYEGEWRDNMRNGHGVHTWANGDVYEGEWQDEEKHGQGTLTRADGTVERGR
>Spumella bureschii_pms1_231 194053|70275|strand:-1(36...777) (evalue:2.409606302766667e-06)
FFFLLNYCSQIKMGDEEPQCKVEYLDVPEGGSEETNWIRRAGRCRVTYVNGHVFEGTFDAERIKQGAGTYIWMAPGSEDDDTPVEKARYEGNYKDGMKHGVGTMKYPTGDIYEGEWYENKANGEGTYTYKKSGDIYSGTFKDDKKHGQGTYEFGADSSMLIGDWEEGQIVTGKWVLKGAAVYEGSFKLGRPFGEGKFTFESGLTQSGSYDAKKLGPDEEEEPVGEGEAPRPPNVVWKGNSVVAFQT
>Spumella bureschii_pms1_232 169922|66168|strand:1(1...590) (evalue:2.447291e-06)
DNNFDGHGVLKTSDCVRSEGEFQNSTLNGEVFIEYGDGTWYKGEFKNGKYHGQGAEKSLTGTFVGTFKHGRRCGHGVETKNSGNVYEGTWDGFKLVGVAKHHSSKHTATYEGEIVNCKPHGQGRRVNVNGDVYEGQWVSGQCHGMGKLIRSDGTVFEGEWVSGQQSNGQGKIIYINGDVYEGQCKDEVRHGQGKMT
>Spumella bureschii_pms1_233 92480|48206|strand:1(1...595) (evalue:2.768073333333334e-06)
AVYEGDYWNDKQHGHGTITVKDCTYSGEWYNNVRQGKGTCTYADGVVYDGDWVNNVEHGRGIYADNEGNSYDGDFKDGAMHGQGKLTSADGDTYVGEIEQDMKQGVGMMTYKNGDLYTGHWDHNGRCGQGTCVYANGIEYTGAWYMDKMHGHGTAKLPGGNVYEGEWSKSKMHGKGLYTWKNGKQLVGVWDSGRHVAE
>Spumella bureschii_pms1_234 92476|48205|strand:1(1...595) (evalue:2.768073333333334e-06)
AVYEGDYWNDKQHGHGTITVKDCTYSGEWYNNVRQGKGTCTYADGVVYDGDWVNNVEHGRGIYADNEGNSYDGDFKDGAMHGQGKLTSADGDTYVGEIEQDMKQGVGMMTYKNGDLYTGHWDHNGRCGQGTCVYANGIEYTGAWYMDKMHGHGTAKLPGGNVYEGEWSKSKMHGKGLYTWKNGKQLVGVWDSGRHVAE
>Spumella bureschii_pms1_235 90121|47492|strand:-1(-2...328) (evalue:2.953612845e-06)
KSGTAQSGTWNYGVFALAWEKDSLGGDRRFTYAAAYTYDGNNYSELIIFFCFMVHAGYYLNGLLHGKGKYTWPSGSVYDGGWINGKKYGKGKYTWANGEIYEDVYEGNF
>Spumella bureschii_pms1_236 118949|55467|strand:1(1...1092) (evalue:3.0229716975003545e-06)
GATCEGEILRQDLNAHKEIISNSNVFELLDNLMKKIDRLNAEKNQLHANSDVGYVGERNAAGAPHGHGTEKYDDGDAYVGQWKADVYHGHGVLTTKKGRYEGEFKDDKKNGTGLFEYPDGTWYRGGFKNNKRHGQGTHRRLASTFVGAFENGSRCGHGVETYAGGEVFEGTWDGYSLVGVAKHRYIDNSASYEGEIVDWEFHGQGKRLYDDGDVYEGQWLNGMRDGEGKLTYADGDVYVGSWKEDNLHGAGETTFADCSVYKGEYKDGQRHGAGTLTNAATGNVLTAEWTEGIAANGTIVFVNGDTYAGEVCAKGGTTTCTPHGKGTMTRSGFFHHVVQKGMWEDGGFVGSDAVSAVMTASPS
>Spumella bureschii_pms1_237 24574|17909|strand:1(0...485) (evalue:3.1195869999999996e-06)
RGCLKDSKYHGHGTLREKECTYVGMFDDGTRSGYGVETGIHGRVYEGTWSGCQLIGVCKCIQTNGDIYEGEFQGVQYHGQGTLQYAKGDKYTGQWKDGVFHGPGKFILKNGSSFECTFVNNKSQGGGKYVDCKGNILTGQWVDNKITKGRIVYVDGDVYSG
>Spumella bureschii_pms1_238 92484|48207|strand:1(0...390) (evalue:3.2639137951726668e-06)
SVYDVCLCVISAIGQGKLTSADGDTYVGEIEQDMKQGVGMMTYKNGDLYTGHWDHNGRCGQGTCVYANGIEYTGAWYMDKMHGHGTAKLPGGNVYEGEWSKSKMHGKGLYTWKNGKQLVGVWDSGRHVAE
>Spumella bureschii_pms1_239 121046|55985|strand:1(1...2431) (evalue:3.3231393189177777e-06)
KAINDHQQTATATATATAQLQKIYIRHIAQVQESEMSSSGATVHVGRNQREVNDSENETKAIKKESSIIIRSLWIVLKLSIIVAHVYCLMKKPACDGGSSLTDMKNMQFTPDNIDTINKNNQEHQRENICRRIHSCDANTNECLNKDIIIHAIVLPDGSTYKGEMRDGKLHGCGVYTYANGDVYDGEFHNGQKHGSGICSFIDGNVYDGEYQNDIRHGRGIFTSAHGSVYVDEWQDDKKHGRGIFTFAVGAGYDGEWRKDQRHGRGNYKYADGGVYDGEWYEDKSHGRGTFTRAVDGFVYDGEWLEGQKHGHGVETSPDGSSYDGEWENDIEHGRGVRTFTDGEMYDGEYQNGNRHGRGVCKYDDGDTYDGEWQNGENHGRGIYTFANGAVYDGEWQNDTRHGRGIFKSACGFVYDGELQNGKKHGHGILKLADGSIYDGEWRDDFPHGRGVWKYADGTVYDGELQECCRHGRGIFKQPEDGSVYDGEWQNDLRHGCGFYKFSDGAIYDGEWRDDKQHGRGICSYSNGSVYNGEWQGGKRHGLGIYNNAADGSVYNGEWQDDMKHGRGICKYAKGEVYDGEHQNDYRHGRGIYRNADGSGYDGEFQEGKQHGRGIETKVNGSVYDGEWQNGKKYGHGILKHADGTVYDGEWRDGFPYGRVVRKLADGSVFHGEMGADCSPHGRGAETYADGSSYDGEHQNGNRHGRGVYKYADGDVYDGEWRDNLPYGRVVITYANGDVYEGEVMNGTREGNGIMTYSNGKVHKGKWRLGELRAQLQYRLRGVVAYAAPLVLFFSQKFESFSALPIQFC
>Spumella bureschii_pms1_240 121145|55999|strand:1(1...460) (evalue:3.4862981506775e-06)
NGKKHGRGISKQADGSVYDGEFRDGLPYGRVVITHADGSVYDGEWRADGSPHGRGVETFANVAVYDGEWQNGKKHGRGVWTFANGDVYEGEVQNGKKIGRGILKHADGTVYDGEWRDDMPESREVASEQQSTQGDKFNIQVETYVGRLRSVM
>Spumella bureschii_pms1_241 48186|31226|strand:-1(18...1218) (evalue:3.504916323333333e-06)
DQHIKDNSLEMIKHLLAKVDALETEVKYFHDSLAPGEYIGAKKDKKKHGNGCSKSKNGDLILCGTWVEDFLQGHCVASYLNLDEKCIGNVNNRSFNGYVIHEYRLTKETYRGEGKLSQNHGQGIWDTPIYNYSGLFVDGLGRTFGKKLSKLDGCLMEGRWKDGYLHGKGKQICANGDLYEGEFVNGKLHGSGEFQLKNGHRYTGEFVNGMKCGLGTSVIPYHLFTNETSDENLSPQLADTVVCITHHGQYLNDKRHGFGAITIDYDNNHRVVKGEFVCDVLSQGKILYTNCDVYEGELKDYKAHGQGKMRYASGSVVEGLWENGMYVVNKATIVKDSRVPPGDLSLHSSTSDGTNYTFVLPSFFGFQLCMCTHSILWCARGVGERTVGRNDVVAVVNIG
>Spumella bureschii_pms1_242 54279|34073|strand:1(0...448) (evalue:3.515481304010911e-06)
VEELALNSLDSGASIVEMYVDLQNLSFKVIDNGCGIETFDVFNHVGEWNNTSKQNGNTSEHYGLKGEALAAVIQSSECVDIYSRTSGAPYGARKTIKHLKSGGWHKQNTSQLANGHFTGTVITVTKLFHPFPVRSRAVNRDRELSMLKE
>Spumella bureschii_pms1_243 9567|7309|strand:1(1...396) (evalue:4.03444527798e-06)
EYPDGTWYKGDFNFKNSKYHGHGTQRRLRSTYVGGFENDSHYGHGVLTFVTGEITEGTWNGDKLVGVAQHRPVSGSTYEGEVVNWKYHGQGKIMYVDGTRYEGQWVNGKRSGRGVYVFPDGEMYEGEWKNG
>Spumella bureschii_pms1_244 196023|70929|strand:1(0...561) (evalue:4.55371918767e-06)
KRHGHGFLTSTFDKIEGKFVSDNFPESVNHHHFPTRDIYIGEFVNMQSHGFGKAVDKSCVYEGQWVDGSRHGQGKLTFFTSGKIYEGEWHNNNMNGKGKITYPSGAVYQGDIVGNEIHGDGHYQYKNGDTYTGQFVKGKRHGTGTFTTSITTRRGGFKEGLYDGHGIMTFTSDGRILEGEWNAGVAP
>Spumella bureschii_pms1_245 68196|39783|strand:1(2...647) (evalue:4.904226140042e-06)
SDFLAACKNYRVYNGEWHMNEKHGHGRMEYSDSMKYIYDGEWAHDKRSGQGKLYIRGHTVLVTTDWSLPRSSDKIKSVLNELMYSGGWENDTMNGYGVSTGYHGGTYTGYFLNGLKHGRNGTQTTPVSRLWVYQGDYVRDKWEGNGTFVDDDGSRYTGGWRAGYQSGYGVKEYANGDVYKGNWANDRNGTGTMVYVNGTVIKGEWKFGKLEALL
>Spumella bureschii_pms1_246 90140|47496|strand:-1(-1...602) (evalue:5.496560153786539e-06)
AETGDWVSGDTHGKGKRNYANGDTYEGDWVNDKKHGKGKYSWPSGDIHDGDWVNAKMQLTGKRNYANGDTFEGNFLGDKRHGSGTLKPRTGAVQSGKWNNDDFELAWERDSHGGERRFTYTDTYTYDGYYLNGLKHGKGEYKWANGNTYTGDWGNDKMHGKGKHIWSSGDIYDGDWVNHKMQGTGKRIYANGDVYEGHFF
>Spumella bureschii_pms1_247 118722|55409|strand:-1(246...738) (evalue:5.829767245133333e-06)
SGNTIETVSCTYENIQLLMEKLICCQNNLRNKYDSMKPGVYVGARDYGLKHGIGSIKNADGVVYIGHWMNGKRHGHGFLTSNDYKIEGEFENDSHPNTVIHHCFTTGAIYRGEFLEGEARGFGKLVGKISNCEGQWVDGFLHGYGKQTIYETGIIYEGEWERN
>Spumella bureschii_pms1_248 136292|59514|strand:-1(122...659) (evalue:5.841482262688e-06)
CQYMQCVCCDYINDLKQGEGRYVSINGDEYVGSFYRDQCHGRGTLKYRGNGETYTGEFEFDKKHGQGTHRYQNGDIYTGEYQNDFIYGDGTMVYSNREKYAGDWVNETRDGFGTFYYCDGSRYEGHFKGGDPWGTGAMHYPSGSQEEWYNGRKKPFISPKIVFVGALIGGMIAVERAM
>Spumella bureschii_pms1_249 35274|23959|strand:-1(-3...426) (evalue:5.843689750910407e-06)
VLAFANGDSYAGDFCDDLFHSPKGMYIHAEGSVYEGNWTLGEKSGFGVMKYSNGAVYEGEWLHNKQNGQAKYKDRHGNTYTGSFKEGHIHGAGTMKYISGDVYTGEWVQGKRSGTGTITHANGDIYSGLWLNDAMHHHGLFT
>Spumella bureschii_pms1_250 136296|59515|strand:-1(72...609) (evalue:5.905605615526e-06)
CQYMQCVCCDYINDLKQGEGRYVSINGDEYVGSFYRDQCHGRGTLKYRGNGETYTGEFEFDKKHGQGTHRYQNGDIYTGEYQNDFIYGDGTMVYSNREKYAGDWVNETRDGFGTFYYCDGSRYEGHFKGGDPWGTGAMHYPSGSQEEWYNGRKKPFISPKIVFVGALIGGMIAVERTL
>Spumella bureschii_pms1_251 31306|21487|strand:1(0...306) (evalue:6.2368175642000005e-06)
FSYPNGDIYSGSFHENMFNGYGNLTYSGSQYLGNFYNDMFHGAGEFRFPNGDHYQGNWEYNARTGLGIMRYSDGSEYTGEFRDNLRSGRGMMRWSNGDVYEG
>Spumella bureschii_pms1_252 152523|62813|strand:1(0...1686) (evalue:6.6801314935239996e-06)
FFQTQNNRVTCSLMAVIVEPCGRQYDNKQVMGSGASTTTASSIDDANVFVPILPTYNEESKAELMSSISSGVLSHSKIAKPVDVNDSSVRFINFDEFKNYGSMPRYPNQKELTIRLQDIKRRRALMVFISHNWIKDTNESHNSEEEQQQQEGGNTATSPDLITNDKYALIIEGIQKIKDHLAPRTKSCYLWLDYSCIDQDSQPAEQGLDQLHLIMQYCDFVFTPIYDDSSIRWDENKAITNMATDYPADEWCGESEHAYLNRAWCRLEMLYGANIPFEPITRNNKIIARHTLFKHGLAYHLLQGRRPHFIYGTQEHHKRRIPRILPPLQSHNYTQYDPLTGYFTHETDCIIIAKLASQLVPYIKPIKPEGYEGERNWWGQKHGRGEDRGSDGYRYIGEFRNNKRHGTGTAYFPTGGMYEGQWKNNLMHGTGTHKYCDGDVYIGDFVDNDLNGKGKFLYADGTVYTGEFMDGHRHGTGKQVAINGFTYDGEWAYNRTTVGKSYHTRPVVQVPPPQPPTAAPAVVVIEATDDDDEEDEDEDEEEDDDCDDEGDDETEGSANNK
>Spumella bureschii_pms1_253 1811|2730|strand:1(2...441) (evalue:6.79153e-06)
KGVKIDNDEYKGERDEQGQKTGQGVQVYSNGDQYDGQWKDGVRCGYGKYTNDEYSYAGAWMNDVRHGPGSETSACGVRTGQWLNDKFTGYGTITMKILAMATSLTVRCMARARCNGKMGATLESFGRTSSTVLAKRWAQRVSQRRR
>Spumella bureschii_pms1_254 121173|56005|strand:1(1...2352) (evalue:6.8132625221089994e-06)
KAINDHQQTATATATATAQLQKIYIRHIAQVQESEMSSSGATVHVGRNQREVNDSENETKAIKKESSIIIRSLWIVLKLSIIVAHVYCLMKKPACDGGSSLTDMKNMQFTPDNIDTINKNNQEHQRENICRRIHSCDANTNECLNKDIIIHAIVLPDGSTYKGEMRDGKLHGCGVYTYANGDVYDGEFHNGQKHGSGICSFIDGNVYDDEWQDDKKHGRGIFTFAVGAGYDGEWRKDQRHGRGNYKYADGGVYDGEWYEDKSHGRGTFTRAVDGFVYDGEWLEGQKHGHGVETSPDGSSYDGEWENDIEHGRGVRTFTDGEMYDGEYQNGNRHGRGVCKYDDGDTYDGEWQNGENHGRGIYTFANGAVYDGEWQNDTRHGRGIFKSACGFVYDGELQNGKKHGHGILKLADGSIYDGEWRDDFPHGRGVWKYADGTVYDGELQECCRHGRGIFKQPEDGSVYDGEWQNDLRHGCGFYKFSDGAIYDGEWRDDKQHGRGICSYSNGSVYNGEWQGGKRHGLGIYNNAADGSVYNGEWQDDMKHGRGICKYAKGEVYDGEHQNDYRHGRGIYRNADGSGYDGEFQEGKQHGRGIETKVNGSVYDGEWQNGKKYGHGILKHADGTVYDGEWRDGFPYGRVVRKLADGSVFHGEMGADCSPHGRGAETYADGSSYDGEHQNGNRHGRGVYKYADGDVYDGEWRDNLPYGRVVITYANGDVYDGELRAGKKHGRGVQKYANGIVYDGEWQDGNKHGHGVSKYADGSMYDGEWQKGLQHGRGIYKQVNV
>Spumella bureschii_pms1_255 146240|61547|strand:-1(-3...1407) (evalue:6.902660012336459e-06)
VTGGAVESVVIPSTPAAGDVPASSVSDLSAAAVPGASAAAAAAVNPNGDTFLVGFGRNIFGRFSVAALYNSQTGELRCEKKYMVTKFTHKRGRKSYAETAAAGGFDYSFYEDATPVDHTVKFNTTTRQKNTSHVVHLDDSTDGHGHGMGGETSSKKKRGLSIGGGSVTGGLASTTGSTTKGGGGAYSKHSASSSVTSAAGGGGKKGDHSAGGGVGGCYALVGSRHPDNDDPNCEYREAFQDCDTGEIYEGGWSYGARNGRGICLYNDGLLYEGNWLNNKEHGKGQLMTADRRLIYSGDWLDGCFHGYGTYYYPNGDRYVGDWRESHRVGKGDYLFKNGCSYSGDWRDNKRAGRGLFVWPDDSAYEGDWEGDRRHGRGLLELAGGFKYDGNWSNNLMDGKGNCTYPSGQQYQGNYKNGIREGRGSIIFAEGAVYEGRFKDDRIDGQGTIKISANVPGNAEEGEIGRDTSE
>Spumella bureschii_pms1_256 57748|35807|strand:-1(-3...477) (evalue:7.641782863923168e-06)
VNGIGSVEYSDGTYYIGNFKDGLYHGHGTFRQLKNTHVGMFAKGEVCGQGVNTLANGQVYEGTWNGSAMLLGVAKHRSASGSTYEGEIVNWKFHGQGRRVFADGTVYEGQWVNGKRQGQGKQTEANGTIYKGQWEDSKRNGVGKAVYPDGGEYSGGWRD
>Spumella bureschii_pms1_257 73534|42135|strand:1(0...634) (evalue:7.729955860000001e-06)
ANIPVLENDSSSGIKRHTMFELGLAYHCSKNRRPHFLYGTRERYHDVVPYLLPPLQHSYFNDYHPLKGNLSVASDRVHIEQLISELQPYMDAIRISVGYRGDTNEAGQRHGHGLMIYESGDVYEGEWSEDQRHGCGTQNNADGTSYEGEWMNDKWHGEGLNKYPNGSYYRGQWKEGKKCGRGVLHFPDGGEYEGEFRDDTMHGWGRCENVT
>Spumella bureschii_pms1_258 69680|40401|strand:1(0...1057) (evalue:7.890248215754358e-06)
EWVRGKRHGRGEYLYNDGSKYIGTWDSDKINGEGTSWYPNGNKYTGEWTNGKINGKGTIYLASGDKYVGDWKDGRRHGSGTYYYVDGDRYDGEWRNDERHGRGAMTYSTSDNSSVQERYDGEWVEGKMQGRGTYHYSDGSVYDGLWMSGKMQGKGVFLYPNGNKYEGEFFNDAKEGYGILQYKNGERYEGQWKSNFANGTGTLAYADGDKYIGEWKEGKKCGQGELFYVNGDKFSGSWLDDKANGMGVLEYSSGDVYDGQWENDTRHGWGKFSSAATGILYEGYWKDGLKAGSGTMYLTNGDSFTGQWRLGLVDGPVIYKFADKSPWNDPEYQHCCAVAGSCVDVKCDDVRG
>Spumella bureschii_pms1_259 130087|58133|strand:1(0...472) (evalue:7.981967e-06)
LFNGVLANQCSQNKRPHFQKWILSSSNDDLECLPALHFSEFVHYHPLKGELSKESDRMYIAQLVDQLRRYFDAQKATVGYKGKVNEAGRPHGWGVRIYYNGDKYEGEWMNGVRHGRGTCEYYNSSTYEGEWQNDREHGRGTMRWATGEVEPGEHNEG
>Spumella bureschii_pms1_260 5889|4684|strand:-1(-2...661) (evalue:8.49045000096834e-06)
SAFDVARLSFVSKHKNGVVVTVEGVQYDLPLYKSLATHALFGYGTKGRRGEMEGIGKAVYFKLSVGEYVGYWKAGKRHGRGTLTSYEGIYVGEFVNDAMEGQGVMKYVSGSSYDGSWKNNAPHGHGVYVFKSAARGDAVCTGVFDATARAVGKVQYADGSMYEGGWLLLGFRYGRGILTFSSGSSSSSANHFVSCEGEWYYDKLSGICKLVYRDGRVYEG
>Spumella bureschii_pms1_261 58805|36224|strand:1(1...621) (evalue:8.621925000299246e-06)
WKDDKRHEQMHDQEITNGNRKKQDLFPRYVNESSCMMYANGDMYFGEWKNGKKCGYGLFVWPDGSSYKGDWLDDKQHGKYGYMNYNLFREGEQYHSYYEGGWKNGMRHGHGHFKYTDGSVYTGQWKSNRRHGQGTRKYANEKHGSQVLLYEGAWRYDAKHGLGQLKFRNGSKYSGGWENDLYHGYGTYVCGRSRHSYGGFWHNGVK
>Spumella bureschii_pms1_262 102017|51093|strand:1(0...756) (evalue:9.0854520745654e-06)
YTGHWHNNNMHHKGKFDFANGSFYRGMFDVNTKHGKGIYTWPNGNEYKGEFLHDKLCGTGEMKYHNHHRYVGHWADNKKNGYGVMYYASGPIYEGEWKDDIRQGQGRITFSPGATTQEVYDGHWDNDLWNGVGTYWYRADEGTVYEGDWVNGVRHGVGTLTYKDGSYYRGDFHQEQMWGKGVYVGADGTQYDGEWRANMRQGIGTSLLPDGSIHNGEYWGNMRHGAGKCIRPDGSIYHGNWEGNIIVGPGKV
>Spumella bureschii_pms1_263 11899|8736|strand:1(1...625) (evalue:9.474385000000001e-06)
DVTIGLAAYTEHAKEASKDQSSSEFALTATAAVKVSFVGQGGGGGIGGGVKQGTENGSNVGNESFSFETIGGNVCRDHNPRSLYEHRNDPASWRVIQCHKLLNIASLLPSSMRARLRQCAPPASCTTNRVAGGEQVYMGGMDANSQASGLGSRVFADGSIYNGHFLNGKMHGKGKYTWPNGSVYDGNWKKGERHGKGRIQYASGDVYE
>Spumella bureschii_pms1_264 101665|50972|strand:1(168...675) (evalue:9.741787224375e-06)
KDGQGTFRELESTFVGAFVINLRCGYGVESYVSGVIFEGTWDGFKLLGVANHRSDDGATYEGEIVDWKFHGQGRRVFSSGNVYEGQWVEDTYHGQGKLIFADGDAYVGGWKDDHWRGAGECRYANGTVFRGEYQLNKRHRAGTLSDAAGNVLTAEWVEKSLKVGQSSM
>Spumella bureschii_pms1_265 7301|5558|strand:1(5...516) (evalue:1.0053144791500001e-05)
PRLLPPLHSTWLEKFHPMAGQLTHKDDTVHIEELMRALSTYIEANNAKIGYAGEVGIWGGSHGVGRTKFDDAVYEGEHRFGLLEGRGKLVMNNGDVYEGQFEKNFFHGHGVLQFKNGDKYEGEFKNGELDGRGTFIDAAGSRYEGEYRSNKSHGQGVLINKDGERIEGTW
>Spumella bureschii_pms1_266 121202|56008|strand:1(1...2421) (evalue:1.006459001804259e-05)
KAINDHQQTATATATATAQLQKIYIRHIAQVQESEMSSSGATVHVGRNQREVNDSENETKAIKKESSIIIRSLWIVLKLSIIVAHVYCLMKKPACDGGSSLTDMKNMQFTPDNIDTINKNNQEHQRENICRRIHSCDANTNECLNKDIIIHAIVLPDGSTYKGEMRDGKLHGCGVYTYANGDVYDGEFHNGQKHGSGICSFIDGNVYDGEYQNDIRHGRGIFTSAHGSVYVDEWQDDKKHGRGIFTFAVGAGYDGEWRKDQRHGRGNYKYADGGVYDGEWYEDKSHGRGTFTRAVDGFVYDGEWLEGQKHGHGVETSPDGSSYDGEWENDIEHGRGVRTFTDGEMYDGEYQNGNRHGRGVCKYDDGDTYDGEWQNGENHGRGIYTFANGAVYDGEWQNDTRHGRGIFKSACGFVYDGELQNGKKHGHGILKLADGSIYDGEWRDDFPHGRGVWKYADGTVYDGELQECCRHGRGIFKQPEDGSVYDGEWQNDLRHGCGFYKFSDGAIYDGEWRDDKQHGRGICSYSNGSVYNGEWQGGKRHGLGIYNNAADGSVYNGEWQDDMKHGRGICKYAKGEVYDGEHQNDYRHGRGIYRNADGSGYDGEFQEGKQHGRGIETKVNGSVYDGEWQNGKKYGHGILKHADGTVYDGEWRDGFPYGRVVRKLADGSVFHGEMGADCSPHGRGAETYADGSSYDGEHQNGNRHGRGVYKYADGDVYDGEWRDNLPYGRVVITYANGDVYDGELRAGKKHGRGVQKYANGIVYDGEWQDGNKHGHGVSKYADGSMYDGEWQKGLQHGRGIYKQVNV
>Spumella bureschii_pms1_267 55972|34894|strand:-1(-3...561) (evalue:1.0394000170060818e-05)
YHSLTKGSIYRGDYLNKKIHGFGKVVEKSCVYEGQGKQTIFISGMVYEGKWHNNRMHGKGKQSYPDGAVYEGDFVNGEICGDGHYLYRNGDTYTGQFVKGNRHGAGTYTTSTFTYHGGFQEGKFHGHGIMSFKEDGRVVEGEWSAGVAPTGGKVSYLNRDVYEGALGNYLPHGQGRMVHSAGEKAAQ
>Spumella bureschii_pms1_268 179128|67838|strand:1(2...1463) (evalue:1.0742964625e-05)
LVFLLKEHALPPIRMIRFDDMKRLGKFPRCPDNESITCDVANIVRDNCFLVFISHCWLRGYSGAEGWDGRPHPDNAGGDKYRLCMKGIELLWKTYAPRMKDCYVWLDFGCINQDGNPAGELEQLDKIVQCCDCIFTPIVDTAHAQWTGATSFFNYDDAYLAKSWRDGPHAYLNRGWCRVEMLYAANIPVQENINSDVKRHSMFEAGLAYHCRYNRRPHFLYGTKEFKGNNGVMLLPPLQHSTLIAYHPLKGSLSVASDMQHIETLMSELQPYLDANKIEVGYKGDVNEAREEHGNGTYRYDDGAVYEGEWRDGKKHGHGTLRYVTGAVYDGEWKDGKQHGHGTYRYVSGAVYVGEWKDGKQHGRGKEVCRDGTMWIDAYSEGEAKCNCTSCCLTLAGFLICSCLWVRLCLPHVSRRIVPMNGDSDQLSSSSYCFSLFFRSNFQTRLEHGFLKSSNIVPPRLTNVICLHRQEVNRPRKFDALVSKSL
>Spumella bureschii_pms1_269 179134|67839|strand:1(2...1463) (evalue:1.0742964625e-05)
LVFLLKEHALPPIRMIRFDDMKRLGKFPRCPDNESITCDVANIVRDNCFLVFISHCWLRGYSGAEGWDGRPHPDNAGGDKYRLCMKGIELLWKTYAPRMKDCYVWLDFGCINQDGNPAGELEQLDKIVQCCDCIFTPIVDTAHAQWTGATSFFNYDDAYLAKSWRDGPHAYLNRGWCRVEMLYAANIPVQENINSDVKRHSMFEAGLAYHCRYNRRPHFLYGTKEFKGNNGVMLLPPLQHSTLIAYHPLKGSLSVASDMQHIETLMSELQPYLDANKIEVGYKGDVNEAREEHGNGTYRYDDGAVYEGEWRDGKKHGHGTLRYVTGAVYDGEWKDGKQHGHGTYRYVSGAVYVGEWKDGKQHGRGKEVCRDGTMWIDAYSEGEAKCNCTSCCLTLAGFLICSCLWVRLCLPHVSRRIVPMNGDSDQLSSSSYCFSLFFRSNFQTRLEHGFLKSSNIVPPRLTNVICLHRQEVNRPRKFDALVSKSL
>Spumella bureschii_pms1_270 144497|61215|strand:-1(71...1442) (evalue:1.1085513642450335e-05)
QSILLSSSRYTFSVLQMAPKEGKKRRSRTLNSLCDTDSDLPKYCFEQHFESEGIYQGHMTNGVREGKGKLMTFKDRFIIYNGEWRDNKPHGLGLKCFSSSGDRHEGYYKMGVREGKGVYLFSNGDKYSGNWSNGLMSGHGRFEWTCGDEYTGSWFEGKMTGMGIKSQANGITLSGSFCSGIPHGYIEKIYTEGDVYRGHMENDRRSGYGEYTWVDGTTYRGMWANDGMCGSGEITTIDTASGNYRSNVLSTLLSCLSGSTSSSGGSSGSSSSVKSYRGDFVNNKMHGLGTAVRCDNSKYTGVFAHNAQTGYGRICYEDSGVYCGECIDGKRYGQGKLTYQAPPPLTEPDHTIELYVDENNQVQFIEHPVLDANGEAIFNPTTDTFDFDHRFDEYRLESILSQWGGTYTGSWESDLPHGMGVIQLNNGQVYEHVFRNGKLDSIGDIDLIGVIQSWFE
>Spumella bureschii_pms1_271 120966|55974|strand:1(0...2411) (evalue:1.113003335013916e-05)
ELNYVLRNCNLGFMMNSSSTEPLACQNQEKNDVEDDDSNQKAVKKDDIKTEFLVEQLPLDKPACDEFMASSTDLSNQSNPDNVDPVLAIDSIKCEQKREDIREWIQCHDEKLYECLIKTGCLFDAGELACSTSNYDGDLEDEKPHGRGVMTFADGCVYIGEFRHGKRHGQGKFTTAESSSYEGEFQEDKAHGQGVLSYSNGVRYRGQFAENLKHGKGTMTYADGTIMFDGEHQYGKRHGRGVHTYADGEVYDGEWLENKKYGRGILKQAGGSVYDGEWQDNLPHGRGVWTFANGAVYDGEWQDGMKHGRGIFRHTDGSSYNGEWENDIEHGRGVRTFTDGEMYDGEYQNGNRHGRGVCKYDDGDTYDGEWQNGENHGRGIYTFANGAVYDGEWQNDTRHGRGIFKSACGFVYDGELQNGKKHGHGILKLADGSIYDGEWRDDFPHGRGVWKYADGTVYDGELQECCRHGRGIFKQPEDGSVYDGEWQNDLRHGCGFYKFSDGAIYDGEWRDDKQHGRGICSYSNGSVYNGEWQGGKRHGLGIYNNAADGSVYNGEWQDDMKHGRGICKYAKGEVYDGEHQNDYRHGRGIYRNADGSGYDGEFQEGKQHGRGIETKVNGSVYDGEWQNGKKYGHGILKHADGTVYDGEWRDGFPYGRVVRKLADGSVFHGEMGADCSPHGRGAETYADGSSYDGEHQNGNRHGRGVYKYADGDVYDGEWRDNLPYGRVVITYANGDVYDGELRAGKKHGRGVQKYANGIVYDGEWQDGNKHGHGVSKYADGSMYDGEWQKGLQHGRGIYKQVNV
>Spumella bureschii_pms1_272 144492|61214|strand:-1(71...1499) (evalue:1.2010809723569933e-05)
VSDSPSCFLASGILSLCCKWLLEKERNGGAELQIVYVILIQIYLSIASNSISSQRAFIRQLKNRNGSYNVIVTIIQGHMTNGVREGKGKLMTFKDRFIIYNGEWRDNKPHGLGLKCFSSGDRHEGYYKMGVREGKGVYLFSNGDKYSGNWSNGLMSGQGRFEWTCGDEYTGSWFEGKMTGMGIKSQANGITLSGSFCSGIPHGYIEKIYTEGDVYRGHMENDRRSGYGEYTWVHGTTYRGMWTNDVMCGSGEIATIDTASGNYRSNVLSTLLSCLSGSTSSSGGSSGSSSSVKSYRGDFVNNKMHGLGTAVRCDNSKYTGVFAHNAQTGYGRICYEDSGVYCGECIDGKRYGQGKLTYQAPPPLTEPDHTIELYVDENNQVQFIEHPVLDANGEAIFNPTTDTFDFDHRFDEYRLESILSQWGGTYTGSWESDLPHGMGVIQLNNGQVYEHVFRNGKLDSIGDIDLIGVIQSWFE
>Spumella bureschii_pms1_273 28645|20012|strand:-1(-3...618) (evalue:1.209205637565e-05)
EVGGHPASIDPFKKTVFSSPLSPDSAARTVHKKHIYDEEDSYHTIDEFYVEAGDLSGVYSGGLKNGKYHGFGVMKYSRAPRIGHVYEGNWVDDLKCGQGRMVYANGEVYTGEWSNDMRHGQGKLKSPSGASYEGEWKNDVKEGQGTIINCDGSKYVGEVSGDKRHGTGVLYRKDGNPWYSADRNQWRNGSIVLQCSCSNNQQHNGS
>Spumella bureschii_pms1_274 36572|24912|strand:1(14...623) (evalue:1.2164030719999999e-05)
RISASSSKAINGDDSLFKGQFDILFDEKMFKRLLKPVESFKYLSGNKVPNLIPSYVNHSSGGHAHSSPGSNYLFQLGLPLLVIGTVLLNFEFNVVDGRYSGEHNFRHQRHGHGTYLWTRGIHSGDLYDGDYKYGMKSGFGVMNYSNGDTYEGHFEEDMRHGRGKMTLRDGRVIDGEWERNRYVTPWKYDTWSDQGCFRLAVL
>Spumella bureschii_pms1_275 36570|24911|strand:1(14...599) (evalue:1.2447886054999999e-05)
RISASSSKAINGDDSLFKGQFDILFDEKMFKRLLKPVESFKYLSGNKVPNLIPSYVNHSSGGHAHSSPGSNYLFQLGLPLLVIGTVLLNFEFNVVDGRYSGEHNFRHQRHGHGTYLWTRGIHSGDLYDGDYKYGMKSGFGVMNYSNGDTYEGHFEEDMRHGRGKMTLRDGRVIDGEWERNRYVTPWKYDTWRVV
>Spumella bureschii_pms1_276 102012|51089|strand:1(1...949) (evalue:1.3228333333333332e-05)
ENGDKIRTPFVTLCLKANGIASGCPNGKMCRKYHVYIRPSTEEIIRSMYPIAEGIRTHHFPGGAVLTGNVKKDEFNGYAVMTWRDGSSYMGDWKDGLRHGFGIHRSTDAANGCMEYIGCYKEGKRHGWGMLSNSNGDEYIGEWHTGKMSGAGCFTSKNGDFYQGGMYNNLYSGVGFFKKASGNIYIGHFREGKAWGLGILTLISGEKYKGYFDRNSRCGRGICEYPNGSKYAGHWYRGVHDGKGTYISPIGERYVGNWSGGKKHGIGRYQFENKDYFDGEFVKDKAHGTGVYVHHNGNIYTGQWVNDRRQGKGTYL
>Spumella bureschii_pms1_277 48175|31223|strand:-1(-1...623) (evalue:1.36333372336775e-05)
GKKCGFGEVFDKLDGGFTEGQWESGRLHGKGKHVFVNGDVYEGDWVNGKPHGVCEMKLNSGHTYSGEFKDGKRCGLGTSVIPYSIFLNESSTDDKKDASHTNTANSFVSHHGQYLNDTRHGLGTITIDHDNDDRREIKGEFVADVLSKGEITFANGDVYEGELKDYKAHGQGKMRYATGKVVEGLWEGGQRVNNNDTQTGDNASLSR
>Spumella bureschii_pms1_278 15426|9872|strand:1(0...303) (evalue:1.3826120424999999e-05)
GSVYEGQWKEGMRCGKGVMRYGDGGRYEGDFKIDQRHGNGTMHFPNGDEYAGEFHKNEVRGQGCMRFANGTRHVGGFALGLLEGEGKIEYPNGDYYLGAVV
>Spumella bureschii_pms1_279 186014|68933|strand:1(210...1635) (evalue:1.4e-05)
VHRQPQAARVHPAAENQPHPQRVHRRGHQQQKQHSAPCGIQLGPLAVGHHQRGSLARATCTATPLLRHDNHWRIRFQFFSNFSLCLFFIRLGFMQIRPPAVPCICTMWTPVRRTCYHCTRNKLLAHKCCLFAANVYILILNKSPLHLSSVPPVLSYKFVYFKRALLICVIKSLTRPYTNTHCDTPTSNSLVLSSLTRPLRDYTTGIYRSTKRIIETTSFCIACPLYNKVVSSQYQYQINNSKNNQQMSSKQIDDSKKSRQKSGAQTSVISETERRMRRIESKYDKTFERMESNGKLLFSLIENLNSKIDNNTNSQNKTPTKNDLSSSKTTATKSESKKKLQKKKSVTINNNVVEEEKSTSAGEEEEEDELSDWEEEAPITVRRKLDLKTTTTAQAGSKPSTPASKKLPSVMKTPPLRSLSTIAKTVYTPADDNDKDGFDRLRYGDGTPKPSGRTSAATTLKPSPRVFNKPRDSQA
>Spumella bureschii_pms1_280 185308|68896|strand:1(1351...2776) (evalue:1.4e-05)
VHRQPQAARVHPAAENQPHPQRVHRRGHQQQKQHSAPCGIQLGPLAVGHHQRGSLARATCTATPLLRHDNHWRIRFQFFSNFSLCLFFIRLGFMQIRPPAVPCICTMWTPVRRTCYHCTRNKLLAHKCCLFAANVYILILNKSPLHLSSVPPVLSYKFVYFKRALLICVIKSLTRPYTNTHCDTPTSNSLVLSSLTRPLRDYTTGIYRSTKRIIETTSFCIACPLYNKVVSSQYQYQINNSKNNQQMSSKQIDDSKKSRQKSGAQTSVISETERRMRRIESKYDKTFERMESNGKLLFSLIENLNSKIDNNTNSQNKTPTKNDLSSSKTTATKSESKKKLQKKKSVTINNNVVEEEKSTSAGEEEEEDELSDWEEEAPITVRRKLDLKTTTTAQAGSKPSTPASKKLPSVMKTPPLRSLSTIAKTVYTPADDNDKDGFDRLRYGDGTPKPSGRTSAATTLKPSPRVFNKPRDSQA
>Spumella bureschii_pms1_281 152533|62814|strand:1(1...394) (evalue:1.42823e-05)
HPVSVSQRLVSGDFVDNDLNGKGKFLYADGTVYTGEFMDGHRHGTGKQVAINGFTYDGEWAYNRTTVGKSYHTRPVVQVPPPQPPTAAPAVVVIEATDDDDEEDEDEDEEEDDDCDDEGDDETEGSANNK
>Spumella bureschii_pms1_282 120965|55973|strand:1(2...345) (evalue:1.4946620819227778e-05)
GEWQNGMRNGFGVFKFACGVTYEGEWQDDMKHGSGTEIYANGDAYKGEFLNGTRHGHGVCKYSDGTVYDGEWFDEKQHGRGVYRYGDGGVYDGEWRNDKRQGRGVCKYADGEVY
>Spumella bureschii_pms1_283 4419|3592|strand:-1(-3...672) (evalue:1.51139e-05)
GPLGTQEQHLTDCPYAMVKCPLFLNHCCIGTCEGELLRKDLLQHLEVIQNSNAAEIIANLLAKVKRQKAEIKLLHDCLPEEYTGSRDNDGSRQGLGVFKSDEIIQAGEWKNDILHGHAIVTTLDGSRLEGKFVDGVKTGPGIKESPDGTWYKGDYKNDQRHGLGTYRDSESIFVGSFKDGEQEGYGVLTSMDGWIQEGVWEGLNLKGIGKSTHTPSGDSYEGEF
>Spumella bureschii_pms1_284 169916|66166|strand:1(1...471) (evalue:1.5663340263666668e-05)
DNNFDGHGVLKTSDCVRSEGEFQNSTLNGEVFIEYGDGTWYKGEFKNGKYHGQGAEKSLTGTFVGTFKHGRRCGHGVETKNSGNVYEGTWDGFKLVGVAKHHSSKHTATYEGEIVNWKFHGQGKRVCSNGDVYEGQWMHGRHHGQGIKSYAGGDVY
>Spumella bureschii_pms1_285 121192|56007|strand:1(2...2326) (evalue:1.598308336490412e-05)
FLFMLCSQHILQAVKKDDIKTEFLVEQLPLDKPACDEFMASSTDLSNQSNPDNVDPVLAIDSIKCEQKREDIREWIQCHDEKLYECLIKTGCLFDAGELACSTSNYDGDLEDEKPHGRGVMTFADGCVYIGEFRHGKRHGQGKFTTAESSSYEGEFQEDKAHGQGVLSYSNGVRYRGQFAENLKHGKGTMTYADGTIMFDGEHQYGKRHGRGVHTYADGEVYDGEWLENKKYGRGILKQAGGSVYDGEWQDNLPHGRGVWTFANGAVYDGEWQDGMKHGRGIFRHTDGSSYNGEWENDIEHGRGVRTFTDGEMYDGEYQNGNRHGRGVCKYDDGDTYDGEWQNGENHGRGIYTFANGAVYDGEWQNDTRHGRGIFKSACGFVYDGELQNGKKHGHGILKLADGSIYDGEWRDDFPHGRGVWKYADGTVYDGELQECCRHGRGIFKQPEDGSVYDGEWQNDLRHGCGFYKFSDGAIYDGEWRDDKQHGRGICSYSNGSVYNGEWQGGKRHGLGIYNNAADGSVYNGEWQDDMKHGRGICKYAKGEVYDGEHQNDYRHGRGIYRNADGSGYDGEFQEGKQHGRGIETKVNGSVYDGEWQNGKKYGHGILKHADGTVYDGEWRDGFPYGRVVRKLADGSVFHGEMGADCSPHGRGAETYADGSSYDGEHQNGNRHGRGVYKYADGDVYDGEWRDNLPYGRVVITYANGDVYDGELRAGKKHGRGVQKYANGIVYDGEWQDGNKHGHGVSKYADGSMYDGEWQKGLQHGRGIYKQVNV
>Spumella bureschii_pms1_286 19751|13161|strand:1(1...318) (evalue:1.85174e-05)
TDYHPTTGQFSVESDLYLMPELMSDLDPYLPPMEASLLPTNVKNWTSKVKYDETGGYVGQRRGGLKHGKGVCQNYAGDVYEGTWRDDVKHGVGKLRYHNGSEYEG
>Spumella bureschii_pms1_287 39497|26797|strand:-1(30...495) (evalue:1.9197447614896553e-05)
VGLFLSWHFEYFIAPLGGENTPDYACTAASYVLTVLQVPTVLGEPLHACDLLEFVHLAADNASLPATLLRPPAIQRILASRACHGSIRFGDELSKDQCSVLLSSLSKTTSPFQCAHGRPSVCPLLDMEGLRSKRETYMLLEKARCSQIIISKCY
>Spumella bureschii_pms1_288 7378|5603|strand:1(1...517) (evalue:1.925235225e-05)
AINRTRTRSTSSPHSHDIPSVGYFGATDWLGRKHGYGVMKYDNLDVYYGEWHEGQMCGNGTYKYCNGDIYTGVFKANKKHGHGLMKYKAGGHYDGEWQNDMKHGFGVERSVDGSEYSGQFVEDRQTEGESKQSDKLPRSLSRDDAAYSQKRTRKGTVHELLVEFDPEMADL
>Spumella bureschii_pms1_289 152984|62907|strand:-1(-2...316) (evalue:1.9547935000000002e-05)
NQSACGPGLEYVGNYKHGLRHGWGKLSNANGDEYVGEWHSGHMEGVGFLSSANGDLYQGMMSKNKYNGIGHFRRGATGDVYIGYCKDGMAWGLGIQTVISRYTNS
>Spumella bureschii_pms1_290 120956|55971|strand:1(1...324) (evalue:2.03924788624865e-05)
NDKRHGRGVCKYADFEVYDGEWQDDMPHGRGTLKYSDGSMYDGAWQNGMRHGGGVLKYANGCVYDGGWQNGKQHGRGTETLANGDMYNGKWQNGNKQGRGVCKYASG
>Spumella bureschii_pms1_291 22659|16768|strand:-1(-1...1097) (evalue:2.1023622612551568e-05)
RNELDSHNSEDISCAVEIKSNMLSKLDAQANEINKIYECLAVGYIGSRSASGAKSGLGFEKYANGDTYVGEWKDNKKHGHGVFTTTTSKYDGEYKDDKMHGQGKLNKSNGTYYKGEFHNNKYHGHGTLREVTSTFTGAFKNNKRCGFGTEILAADGLIYEGMWEGMQIKGVGKCIDPGHSVYEGEFKGPNAQGQGTMKFDDGTEYTGEWYDDLYSGTGRYTYPDGTYFTGTYEENKLHGTGTCVDMHGNVLTGTWTRDVIHQGSIVFASGDKYTGGVKVKLSAFYPHGTGTMTRVDGTIIHGTWKKGTQVAPGATTPEDSISNADSDDDELHSEQEHDGGEHDADGNKDDDDDDDDEGEGDEQDS
>Spumella bureschii_pms1_292 152981|62906|strand:-1(-1...305) (evalue:2.2232045000000003e-05)
NQSACGPGLEYVGNYKHGLRHGWGKLSNANGDEYVGEWHSGHMEGVGFLSSANGDLYQGMMSKNKYNGIGHFRRGATGDVYIGYCKDGMAWGLGACSYRNG
>Spumella bureschii_pms1_293 101692|50977|strand:1(596...1115) (evalue:2.226082449425e-05)
TEMATTIMDTFRELESTFVGAFVINLRCGYGVESYVSGVIFEGTWDGFKLLGVANHRSDDGATYEGEIVDWKFHGQGRRVFSSGNVYEGQWVEITCHGQGKLIFADGDAYVGGWKDDHWRGAGECRYANGTVFRGEYQLNKRHRAGTLSDAAGNVLTAEWVEKSLKVGQSSM
>Spumella bureschii_pms1_294 50974|strand:1(517...1036) (evalue:2.226082449425e-05)
TEMATTIMDTFRELESTFVGAFVINLRCGYGVESYVSGVIFEGTWDGFKLLGVANHRSDDGATYEGEIVDWKFHGQGRRVFSSGNVYEGQWVEITCHGQGKLIFADGDAYVGGWKDDHWRGAGECRYANGTVFRGEYQLNKRHRAGTLSDAAGNVLTAEWVEKSLKVGQSSM
>Spumella bureschii_pms1_295 196056|70942|strand:1(2...874) (evalue:2.2353398457999998e-05)
KFYYIYQWVLLMLRRFIFNSSRVASSSTIGRKAGVVAKRYNHNQIQTPTGRVLRWITRGAQIATIVLIFSTLFKKKKVKVTTEYNGDRNEEGKKHGRGILKYSDGSSYDGEWKDGSMEGQGTFRYKNGDTYTGSFVDNQPHGRGLMMYVNENIYDGEWDHGKRTGDGTLTFSNGSMYIGNWKDGVPVDAPDNAQNDIVLINEGATPAPVEPQMNADYQPSKDFVSDFGFQSDEKAPVDLHPDNAFNYSSSEDRKDQQNKTACNFQQPYFPTKVLLLHSQHSAQHRILHGD
>Spumella bureschii_pms1_296 121142|55998|strand:1(0...557) (evalue:2.3457787693333336e-05)
GEVYEGEWQNDNKHGCGVYSYADGTAYEGEWADGKKRGHGTETFADGSKYKGEWQNDNMHGRGVFKQANGAVYDGDMRNDKREGRGFYETADGSVYDGEWLDDKQHGRGVQSYVNGDVYDGEYENGNRSGRGIYTHAEGEVYDGEFQNGKQHGRGTETLANGDMYNGKWQNGNKQGRGVCKYASG
>Spumella bureschii_pms1_297 101670|50973|strand:1(247...754) (evalue:2.39909296263625e-05)
KDGQGTFRELESTFVGAFVINLRCGYGVESYVSGVIFEGTWDGFKLLGVANHRSDDGATYEGEIVDWKFHGQGRRVFSSGNVYEGQWVEITCHGQGKLIFADGDAYVGGWKDDHWRGAGECRYANGTVFRGEYQLNKRHRAGTLSDAAGNVLTAEWVEKSLKVGQSSM
>Spumella bureschii_pms1_298 169928|66171|strand:1(2...306) (evalue:2.4601299999999998e-05)
FSGGHVFEGTWDGDTLVGIAKYCSLHHSATYEGEIVNWKFHGQGQVIFSTGAVYEGQWQDNERCGHGKLFFTDGGVYEGQWAGNKRHGRGKLVFPTGGVHE
>Spumella bureschii_pms1_299 9901|7632|strand:-1(-3...420) (evalue:2.4747415291e-05)
AGAKHGQGTEKFANGDTYVGEWKNNKYHGHGVLTESDGNRSEGEFKNGKLNGMGVEEHSDGTWYKGEFKNGEYHGDGTQKTVNGTYVGAFEHDRRFGFGTNTRCNGSVFEGTWDGFKLVGVAKYRSVSGSTYEGEIVNWK
>Spumella bureschii_pms1_300 31305|21485|strand:-1(-1...308) (evalue:2.6264137280499998e-05)
NGDVYEGEYLQDMMNGEGVMVYASGDEYRGHWRANMRHGYGEYRAKEIVYVYEGDWFENRRHGTGKMWNEVGMYEGDFTDDAVTGQGTYTYHESSTYSGGVK
>Spumella bureschii_pms1_301 20103|13733|strand:-1(13...961) (evalue:2.6697713333333336e-05)
GEGFVEYSDGTWYKGDFKNGEHHGQGTQRTVNVTLFFVGTFEHGRRWGHGVATQCNGKVYEGFWEGHKLVGVAKYRSPNGAKYEGEFNMAREYHAQGKKIYSSGNVYDGAWEDNEWCGVGEYRYVNGSVLRGEYKNGKRHGFGTLTNPFGNALSGKWVDDKITSGRIVYVNGDVYEGQVKRIADLTMFQPHGKGTMSLCGIFPIVLQQGEWKRGALLHSSETAIVGKVTKRGLAALSNPFDDWASLSAARIRAWASSSGIEDGGVVVNSSEERMSSVDDAHYCESNTLQGRQSRLRYLYLDGCMVVGGRRYWFVN
>Spumella bureschii_pms1_302 38650|26204|strand:-1(149...710) (evalue:2.769999556e-05)
HSTHMPFLLKFKLFGAVDLRDFAKKEMADFKQTFAWSSSTLMASALINPTQVTDSERKDDSNLPGPVEVEEDAMGCDICGVSLHGYCNHTYPSGSTYKGMWANGERHGRGTYTKSSGESIEGTFAHNAPHGHCKVTYANGDMFEGEFSHGIKNGRGVLTHSNGDTFEGEWLGGVIRDLVKRHSDME
>Spumella bureschii_pms1_303 121126|55996|strand:1(658...2754) (evalue:2.7713143441828057e-05)
RMLMAQLCLTESINTAKDTAVEFTHMLMELCMMANGTMAENAGGEHLNMRMTHFEGEWRDDKLNGRGSFAYADGSVFDGEFLNDTRHGRGIYKYASRSVYDGEWQNGLRHGRGMYKYIDGSVYVGEWRDHKQHGRGVHTCTDGEVYDGEWLENKKYGRGILKQAGGSVYDGEWQDNLPHGRGVWTFANGAVYDGEWQDGMKHGRGIFRHTDGSSYNGEWENDIEHGRGVRTFTDGEMYDGEYQNGNRHGRGVCKYDDGDTYDGEWQNGENHGRGIYTFANGAVYDGEWQNDTRHGRGIFKSACGFVYDGELQNGKKHGHGILKLADGSIYDGEWRDDFPHGRGVWKYADGTVYDGELQECCRHGRGIFKQPEDGSVYDGEWQNDLRHGCGFYKFSDGAIYDGEWRDDKQHGRGICSYSNGSVYNGEWQGGKRHGLGIYNNAADGSVYNGEWQDDMKHGRGICKYAKGEVYDGEHQNDYRHGRGIYRNADGSGYDGEFQEGKQHGRGIETKVNGSVYDGEWQNGKKYGHGILKHADGTVYDGEWRDGFPYGRVVRKLADGSVFHGEMGADCSPHGRGAETYADGSSYDGEHQNGNRHGRGVYKYADGDVYDGEWRDNLPYGRVVITYANGDVYDGELRAGKKHGRGVQKYANGIVYDGEWQDGNKHGHGVSKYADGSMYDGEWQKGLQHGRGIYKQVNV
>Spumella bureschii_pms1_304 121022|55982|strand:1(573...2669) (evalue:2.7713143441828057e-05)
RMLMAQLCLTESINTAKDTAVEFTHMLMELCMMANGTMAENAGGEHLNMRMTHFEGEWRDDKLNGRGSFAYADGSVFDGEFLNDTRHGRGIYKYASRSVYDGEWQNGLRHGRGMYKYIDGSVYVGEWRDHKQHGRGVHTCTDGEVYDGEWLENKKYGRGILKQAGGSVYDGEWQDNLPHGRGVWTFANGAVYDGEWQDGMKHGRGIFRHTDGSSYNGEWENDIEHGRGVRTFTDGEMYDGEYQNGNRHGRGVCKYDDGDTYDGEWQNGENHGRGIYTFANGAVYDGEWQNDTRHGRGIFKSACGFVYDGELQNGKKHGHGILKLADGSIYDGEWRDDFPHGRGVWKYADGTVYDGELQECCRHGRGIFKQPEDGSVYDGEWQNDLRHGCGFYKFSDGAIYDGEWRDDKQHGRGICSYSNGSVYNGEWQGGKRHGLGIYNNAADGSVYNGEWQDDMKHGRGICKYAKGEVYDGEHQNDYRHGRGIYRNADGSGYDGEFQEGKQHGRGIETKVNGSVYDGEWQNGKKYGHGILKHADGTVYDGEWRDGFPYGRVVRKLADGSVFHGEMGADCSPHGRGAETYADGSSYDGEHQNGNRHGRGVYKYADGDVYDGEWRDNLPYGRVVITYANGDVYDGELRAGKKHGRGVQKYANGIVYDGEWQDGNKHGHGVSKYADGSMYDGEWQKGLQHGRGIYKQVNV
>Spumella bureschii_pms1_305 53006|33464|strand:1(0...398) (evalue:2.9313037466666663e-05)
EGQDRDMEDLQSEIIRLRDSNEKSKKTQQGLFSGVVVNNLKHGWGRVKYSNGDVYNGEFVDDLRHGNGRMTYANGRVYEGKWVEDYECDDSSSGGSGGEESGGRCKNSSNHHAAEICQLGIGQQDSSSSSSS
>Spumella bureschii_pms1_306 194073|70281|strand:-1(211...754) (evalue:2.9878822066666666e-05)
SFTILSQLLHLSLLLFLFSSQITMFGSVLKSGARNVPKMWSRKFNFTASNVSPHETKKILMPLVYASGWLILFYIHYESKEGIFIDQEVPGRVMYLWKNGEHKGDVYDGEWSDGKMNGLGKMRYVNGDYYSGQFKNGMRHGQGKMKTAAGMVYDGEWRADKVVDSFGPKQMHISAVTSHS
>Spumella bureschii_pms1_307 90173|47501|strand:-1(319...1309) (evalue:3.1039750000000085e-05)
HFLNGKIHGEGKYTWADGRVYEGCYHSEKRHGSGTLKSKDGIIQQSGTWNNEVFALAWERDSLGGERRFTYTDTFTYDGYYLNGKKHGQGVYTWANGNTYAGDLVDGKIHGKGKYTWVSGSVYDGDWANDKKHGKGKYSWPSGDIHDGDWVNDKMQGTGKRTYANGDTYEGHFCEGKKHGSGTFKPRTGAVQSGTWKNGVFELAWEKDSKGGERRFTYTDTYTYDGYFLNGQRRGKGKYTWTSGDFSGSVYEGEFMNGKMHGRGKFTSSDGSVVEGNWLNDQRVTNAQWPLCYPRRASQVLIACSGELFRGIALGWTTAVRYTSCVVQC
>Spumella bureschii_pms1_308 121150|56000|strand:1(2...413) (evalue:3.1137881815e-05)
IVCDTVVASIYLLMALCMMVGGKTACNRAVEFTHMLMELCMMANGTMAENAGGEHLNMRMTHFEGEWRDDKLNGRGSFAYADGSVFDGEFLNDTRHGRGIYKYASRSVYDGEWQNGMRHGGGVLKYANGCVYDGGWQ
>Spumella bureschii_pms1_309 45913|30160|strand:-1(97...667) (evalue:3.2e-05)
TTQGPTVALTSPLPTRASPLSSPPDKSLWLLHGREAMIAMLKSTLKKRRSSVINMSAAPTDLYKIFAKSKEVKHKDELLDGHHKRHDDVDSASKSANRSATKTSATMNEVKQNFEERGQRLNQIAQKMDNFKESASQYRDTVKEQKEQLKQKNARWGLFQWRWCESVGKKSVCYTVIREQQRQYLRQWH
>Spumella bureschii_pms1_310 28672|20027|strand:1(0...1350) (evalue:3.212593778333333e-05)
ECPLQCIPCEMYSYNCCVRSCRGTVKRKDYEKHFETACSDSSETLTSRLIAALRNRDLELKTIIDCLPEGFTAKESNDDESDDESADDDDGHNGKGILKTESNKVVCGNWLHGKCHGPNAVTIYPNGERYYGPYVDGSATGQGRHLWPGGWEYKGAVVNGSRHGQGKLYLDETLIYEGGHMNGKRHGHGVYYDNFTFFGTGIYTGQFVNDKKCGYGVLDCPFDGIVYRGEFKNDVKHGKGEQTDENEAVLEGTFDHGECKGNSKIRYADGRIYVGSVDGNGARHDSYATVKFPNGDILTGSWKHGELHEFSENDEEDDEDNSDTCICSIAFINGDAYEGCINHNDQMSGHGTMVYANGDTYVGEWADDKREGQGKLTIVTSDGTEVQEGQFSEGEYVAGSHGSNIDKDAGKDTENGVKKDDARKVEVVAEDDAIISAAVSSSSFQQNEQ
>Spumella bureschii_pms1_311 12450|8910|strand:1(1...607) (evalue:3.243003733333333e-05)
ILSHIFLLHTKLIGERQREMMQRLSLRFSCKCYSQLNELRKGMVINKKRFNSSVAAESLGTVQPLNPSQGSIITSNGKYLLGTAFGLITGSGLAYNHWKLRPTKFGELDTSGQFLNGYGMTVHANGDVYEGDYIDGKREGKGVYTFKNGDVYEGEFKNNVREGTGICRYEDGSVYEGEWEDDLRTGVGIMRKPGGYIDHSK
>Spumella bureschii_pms1_312 121010|55981|strand:1(0...1974) (evalue:3.2719e-05)
ELNYVLRNCNLGFMMNSSSTEPLACQNQEKNDVEDDDSNQKAVKKDDIKTEFLVEQLPLDKPACDEFMASSTDLSNQSNPDNVDPVLAIDSIKCEQKREDIREWIQCHDEKLYECLIKTGCLFDAGELACSTSNYDGDLEDEKPHGRGVMTFADGCVYIGEFRHGKRHGQGKFTTAESSSYEGEFQEDKAHGQGVLSYSNGVRYRGQFAENLKHGKGTMTYADGTIMFDGEHQYGKRHGRGVHTYADGEVYDGEWLENKKYGRGILKQAGGSVYDGEWQDNLPHGRGVWTYADGSVYDGEWRNGKKHGRGTDIYADGSVYDGEWQDDKPHGNGVHTDADGTVYDGEWQNGTRHGRGVCRNVNSTLDTEKLGYVYDGEWRNDKKHGRGVFEFFDGSVYDGEWQNDKMHGHGVGTFADGSVYDGEWQNDKPHGRGVGTVADGTVYDGEWLKDKWHGRGILKQADGSVYDGEWRDDKQHGHGIYKYANGGVYEGEVKNGKKHGRGIQSFAVGDVYDGEWRDDKAHGRGIYTYADGDVYEGGWRKGKQHGRGICTFADGDVYEGGWQGGKKHGHGVFKEVDGGVYDGEWRDDKQHGRGVITHADGTMFEGKWADGKLRGRLVFVPPKQNKTFIITTAAGLALVGCMFVSVSHSITRQGQCC
>Spumella bureschii_pms1_313 29364|20392|strand:1(1...484) (evalue:3.2750703333333336e-05)
YSMLFKYNPTEGLITVESDREIINALMNVLKPLIDAAKEEILTYEGERNEQGEKHGRGRMVMVDGGVYEGEWRHDQRTGHGVVRYRDGGVYEGNIVNGDREGRGVERYPTLRITPVTVRECIGLQMEQCMRGLFAIIRRRDGESFDLKMEMCLRGTLQMI
>Spumella bureschii_pms1_314 122624|56380|strand:1(1...749) (evalue:3.5487765e-05)
VLVGFGRNMFGRFSIAALYDESTGELRCEKKYLVSKFAAKRGRKSYAETSSNAALYDDLEGGGEGDLMGGDGLLTGDAALLLSGSRTGGRHRYSSFNYADLIEDEAGGAAGGGASGLKRKRGSMGAGGLGGGYGAKLKYDVTGALIDVKREQQQHQQMHHPGSMGANALIGPRNPDNDDPHCEYREAFQDCDTGEIYEGGWAYGMRYGRGVCLYADGLLYEGNWLQNREHGKGQLMTADRQLIYSGDWL
>Spumella bureschii_pms1_315 56676|35251|strand:1(0...1414) (evalue:3.583078075e-05)
VYVSHVWIRNNADCPGWEGSPHPDYRFAYKYKLCLEGIQKAHKMYAPGMRECYIWCDYCCLNQDNLYRDIEPNILLFDKIMSYADCIFTPIYIEDEGYDKFIRHSQVNNQYHKTYTKAPLDRTSIATLHNDTNTMNLENQIVPDYYANYEHAPLFNDKKNPKAFTNRAWCRIELLYAATMPLLEDENSDVIRRKCKFASVFRSHTNNNHRSHLLYTSWESRYQLSPIVLPLIPLADLLKRYNPLRGHTTHPQDREIIGRLHTNLKPHFKEALTRKSVANLFDLSAPQNNMVGNTTTNDSRRRLSLLPNGDIYMGELIGSTSTTPKAGATAAAAASSNRLMSSRGFGSLMGARMGSISGSSKDIFAGSTRHGYGRNKTNKLIVYKGTYVDDQKSGYGCEKTPTGIQYYGEYDHDMKHGHGLLKYPNGDEYEGYFVNDKKQGTGVYRYANGDVYTGEYQNDVKCGKGSCKYAN
>Spumella bureschii_pms1_316 93426|48491|strand:-1(-1...971) (evalue:3.73989645416402e-05)
EGDFRAGEIHGDGKYIYASGDSYTGQFQGGRMHGDGLYTYRDGTIYSGGFYHGKAKDVGDQKRIERGNLNSAGSLDSENGRFDPGGFGGDFEDGSVASNTQLNAMMNNNNTHDDHSAGSRRQINSSQSKRSFMSVKFDITSPQDLEDEMDGRESGNHHFGYNDDDGRGGRGGNNNYHGHHGPNSIGDGKHGYFSFNIYKMEDMQYIGETNAAGDKHGKGLFKYKNGDAYEGDWIKNKKEGSGVYQYANGDVYIGTFVNGLKSGKGVYKYMNGELYEGDYLNGTRNGYGRYVYLSGAVYTGEFKNDIKHGHGLYRYASEDMYEG
>Spumella bureschii_pms1_317 150054|62302|strand:-1(-2...1012) (evalue:3.797625024786125e-05)
LTCVTAALKNSPDCPSCKVALKSESLASNIIVRNLIEQQKVKCPSSDNPQTTSLDIIDDTVDNVCTWTGTLLTRDDHISTCPFIAIECPLHSIQKCIPTCTSHVRRMDLTQHMLTAQEADPSVLTTIIAELRTFRGASIEGYAGEYKDGKRHGLGILKYKDSRSKFIGEWVNGKQSGYGIEYKESGVYYGQWSDGVKSGHGCNDRKGRLYVGQYERDKKHGVGVMISKKDGWRYEGDFNRGIMHGQGTFKWNTGSTCTGRLKNNHFNGDGERTYVNGTTFKGKLLADKPVSGVVTYDSVSVIHPCKNIRVTGVKNIPGGIDTYSGELSPSTERTGNG
>Spumella bureschii_pms1_318 118726|55413|strand:1(0...1089) (evalue:3.878528992749999e-05)
LARAQYDAKEMRATNDHIPFKFGDSCFGVTSKGIQYNRSGLTFQQVLYIESPSLNRGQEILAELEALAQTDKSGASSSTSPQKVAGKKRANPIYSTTQATATSSSSSSSAAATKKTKTAPKTITPSPTPSVVGKNSSKKQKAEDAIDDSKSYELNPPRFNVADNSGVNRSAVGHVDNIAYSNGVYSGDMRTYSRQRHGRGTFKWTKGSWKGCEYTGDYVADEKQGRGIMKFKNGDVYEGEFQDDKMCGHGKCTYKRGDVYVGEFKNNEKDGHGSMVWANGDQYTGSWSPITAYEKGAWTGANGDTYVGEYMHGMYHGRGKLTKAGGRVVHDGMWNDGDAITKAKQTTASYKTQKYVSVSSTA
>Spumella bureschii_pms1_319 55976|34895|strand:-1(51...870) (evalue:3.8823286883676236e-05)
YHSLTKGSIYRGDYLNKKIHGFGKVVEKSCVYEGQGKQTIFISGMVYEGKWHNNRMHGKGKQSYPDGAVYEGDFVNGEICGDGHYLYRNGDTYTGQFVKGNRHGAGTYTTSTFTYHGGFQEGKFHGHGIMSFKEDGRVVEGEWSAGVAPTGGKVSYLNRDVYEGALGNYLPHGQGRMVHSVGTVSEGTFVFGSPPTGTRTTRHTAGEEGVRVTSCCCLFPFRWARRQQAEQSLFHVPVCHSPARQFFITCFLFFVLCSRSDVVVAGWFGHIQ
>Spumella bureschii_pms1_320 184978|68872|strand:-1(-2...493) (evalue:4.03359e-05)
YKNDQHSGTGRLEYHPKGDVYEGEFQGNRRHGRGKYFYKSGLVSEGTWTHGNRDGLATTTLPNVYVFTGIYRDDKRHGEGCLKLHDGTSFTGTWEKHVITRGTIVFLDGSSYTGEVHHQEGNGVFLPHGSGTMTTRTGEKTSGKWIKGNKQQDDTDVVTGGDGG
>Spumella bureschii_pms1_321 22039|16085|strand:-1(-2...364) (evalue:4.249132590963334e-05)
YEGGVYSGDYREGFRHGRGTFEDHTKRYEGEFVYDFPHGYGTIRFADGEHYEGMFDHGAFSGVGVLTTATARLQGVFREGHLSGMGFIEYGNGDKYEGEVEMNTCQGYGTMYYANGDRYEG
>Spumella bureschii_pms1_322 49182|31649|strand:1(79...1303) (evalue:4.262744e-05)
RLRTIPHSSHKCAVERKTPTHYNIDKMENHFEEAVCPICMENYSIVDPTTLPCGHTCCMTCCLDPKFVLRNLCPLCATKIPDGTVLHVNYLLRNIARLISPSAERLSNNQTLVQSPNKDAAEIQKKKQTDEQSHAKQMVEQRQVKQTVEQPLNKSTAKHTIKIDQPMNKQNKSKKNSKKFAPQQQVKSPLMVTSILAGSLVILAVLWAAYNKLIFTTNSNSICGISDGTNLNIHNDSEHYMGGWVNCNRHGHGVVRYANGDVFDGHFVNNKREGEGKLTFRDPYHPTSCTEDGKCIFVTRHSVRGHWLNEEIIGDAVVDVSNDDGEQLQYVGDFKNGSATGYGTITFLNGGGTNSGDFVDYALHGVSKMYVPSTGEITYQRYIQNKPVGFYLTNKRRGTIWVGEERST
>Spumella bureschii_pms1_323 12456|8911|strand:1(1...841) (evalue:4.379252833333334e-05)
ILSHIFLLHTKLIGERQREMMQRLSLRFSCKCYSQLNELRKGMVINKKRFNSSVAAESLGTVQPLNPSQGSIITSNGKYLLGTAFGLITGSGLAYNHWKLRPTKFGELDTSGQFLNGYGMTVHANGDVYEGDYIDGKREGKGVYTFKNGDVYEGEFKNNVREGTGICRYEDGSVYEGEWEDDLRTGVGIMRKPGGYIDHRKWNSNGEQYVANRGRRPEHTWTWLFILLGFWVNPLFFCVPGLKLVLILWLEPTSPKVVTEDQVMLMCQQKHGWLFVCSK
>Spumella bureschii_pms1_324 23318|17194|strand:-1(-3...552) (evalue:4.52095029115083e-05)
EDLSGNVYEDEWTNDKQNGRGVFTQTNGCVYDGEFKDGCYHGHGTYTDSNGNVYTGEWNDHTKCGYGTMKYSDNSTYSGTWLNDSQKGTGTLTFGNGARYTGEFINNSRVGEGTMQYANGNEYSGTWKDDQCHGSGTMRYKNGDTYSGEWYRGKRHGQGIMTYDIHTISTNDGATNKISQCKRA
>Spumella bureschii_pms1_325 20903|14799|strand:1(1...323) (evalue:4.5776775962285715e-05)
ENLVELLQPHIKQIEEKYEGPLNEAGEKHGWGIQYFGDGRVYEGQFSNGKRNGHGITRFANGDIYEGDYENDFRGGRGVRRYVSGDVYEGEFEKSKQEGFGTMVYAN
>Spumella bureschii_pms1_325 22056|16119|strand:-1(-2...616) (evalue:4.90587e-05)
QICDCIFTPIVDRDANWTLPTILSPKGYFQDYKAKLWSEGPYAYLNRGWCRVEMLYAANIPVQENEVVVVKRHSMFEAGLAYQCMNNRRPHFLFGTKELEGVNVVPILLPPLQHSYLSEYHPTKANLTVASDLEHIERLMAELQPYIDANKIDVGYKGDKNIAGQSHGHGIFRFDCGDVYEGEWKSDKRCGEGRIVYIHGDIYEG
>Spumella bureschii_pms1_326 118715|55407|strand:-1(-1...875) (evalue:5.0770259952243044e-05)
GTLLTRDNHLKLECQIENMPCVLFANYCCFAGCCGIVKGGNLKMHIQSKNDEIFANLNERISSLRVEMAYICKLSDKEEMGANLSEWNTSTFENIEYLLTKLTEEDLKNEIEKSHDLVMPGDYVGGLSDGMMDGIGCMKYADGQVYVGHWANGKRHGQGFLTTEFSKFEGEFVNDNLPENIVFYTFATGAIYRGEYSNGRLNGLGKYIENTYVYEGQWVNNSRQGQGKQTRFDTGIACEGEWLENKLSGKGKCSYPCGSHYEGSFVNNLIHGDGSYTYANGEIYEGQCFEG
>Spumella bureschii_pms1_327 34811|23668|strand:-1(-3...324) (evalue:5.2041270000000004e-05)
KDQIVSTAGEGVKNMLINLFIFLAVPAIIAYFKKKPATEDIYSGDLDDLKQMHGQGTMKHVNGDVYKGEFSFGKRQNHGMYTFKNGDVYVGHFENNLRDGHGMQSYSD
>Spumella bureschii_pms1_328 32201|22011|strand:1(2...787) (evalue:5.353659e-05)
RCEKCDWQSQLKNYEQHMNECPSQCIPCEMYTYNCCLVSCRGEVKRKDAKEHFELACSPKQQDSQSLISRLITTLRDRDEQLKSLIDCLPLGYTGEKGSNGSYQGKGILKTETQLVSGGWVRGHLSAPNTVCKFSNGVTYYGPTISGKNCGVGRFVWSTGHRYVGEVQNNKRHGKGKFYLHDFLHYDGEYVDGAKHGHGILYSRSFADEGVYTGQFVNDKKCGYGEQECFILNTIRKGQFKDDCQHGQGTIVDEEKGTTLE
>Spumella bureschii_pms1_329 120947|55970|strand:1(2...1889) (evalue:5.358816666666666e-05)
FLFMLCSQHILQAVKKDDIKTEFLVEQLPLDKPACDEFMASSTDLSNQSNPDNVDPVLAIDSIKCEQKREDIREWIQCHDEKLYECLIKTGCLFDAGELACSTSNYDGDLEDEKPHGRGVMTFADGCVYIGEFRHGKRHGQGKFTTAESSSYEGEFQEDKAHGQGVLSYSNGVRYRGQFAENLKHGKGTMTYADGTIMFDGEHQYGKRHGRGVHTYADGEVYDGEWLENKKYGRGILKQAGGSVYDGEWQDNLPHGRGVWTYADGSVYDGEWRNGKKHGRGTDIYADGSVYDGEWQDDKPHGNGVHTDADGTVYDGEWQNGTRHGRGVCRNVNSTLDTEKLGYVYDGEWRNDKKHGRGVFEFFDGSVYDGEWQNDKMHGHGVGTFADGSVYDGEWQNDKPHGRGVGTVADGTVYDGEWLKDKWHGRGILKQADGSVYDGEWRDDKQHGHGIYKYANGGVYEGEVKNGKKHGRGIQSFAVGDVYDGEWRDDKAHGRGIYTYADGDVYEGGWRKGKQHGRGICTFADGDVYEGGWQGGKKHGHGVFKEVDGGVYDGEWRDDKQHGRGVITHADGTMFEGKWADGKLRGRLVFVPPKQNKTFIITTAAGLALVGCMFVSVSHSITRQGQCC
>Spumella bureschii_pms1_330 151369|62567|strand:-1(-2...541) (evalue:5.4536958591404775e-05)
NVPPAAAAGKDGAASSGGKQTVLATTAESRSVFDTTSIVFGSSFTSTLQPLSVTVTLDPEPVNDQAAENCIDATAATVSGDGETTTATKECNTLDEQSAFTDDAHNARQPMQVVTEESTASTPPAPKVVVITGYISRAGEGVGRSDNDRQFVFLNGRPVDSGRFNRALNEVWRRYEMKHK
>Spumella bureschii_pms1_331 121082|55989|strand:1(2...1519) (evalue:5.623337820776378e-05)
GEWQNGMRNGFGVFKFACGVTYEGEWQDDMKHGSGTEIYANGDAYKGEFLNGTRHGHGVCKYSDGTVYDGEWFDEKQHGRGVYRYGDGGVYDGEWHDNKRQGRGVCRYADGSVYNGEWENDIRHGLGVLKLASGAAYDGEWRDDFPHGRGVWKYADGTVYDGELQECCRHGRGIFKQPEDGSVYDGEWQNDLRHGCGFYKFSDGAIYDGEWRDDKQHGRGICSYSNGSVYNGEWQGGKRHGLGIYNNAADGSVYNGEWQDDMKHGRGICKYAKGEVYDGEHQNDYRHGRGIYRNADGSGYDGEFQEGKQHGRGIETKVNGSVYDGEWQNGKKYGHGILKHADGTVYDGEWRDGFPYGRVVRKLADGSVFHGEMGADCSPHGRGAETYADGSSYDGEHQNGNRHGRGVYKYADGDVYDGEWRDNLPYGRVVITYANGDVYDGELRAGKKHGRGVQKYANGIVYDGEWQDGNKHGHGVSKYADGSMYDGEWQKGLQHGRGIYKQVNV
>Spumella bureschii_pms1_332 57047|35427|strand:1(1...534) (evalue:6.193636166718565e-05)
NGYGIDTYTDGEVFEGAWDGYDLVGVAKHRSSKHTATYEGEIVDWEFHGKGKRVYVNGSVYEGQWDDGSRRGQGKLTFASGAVYEGEWQDDKRHGQGKMTYSDGDVYEGLWVNGQCHGQGKMIYPSGEVYEGQWQVDTRFGQGKMIYVDGSEYVGEWHDDARHGHGKITYTSGAVYE
>Spumella bureschii_pms1_333 130611|58250|strand:1(2...1023) (evalue:6.213812161978206e-05)
DNAMFVHNSKSHTLHFPDGEYTGEVKHLGNDQLVRHGKGKMFYASGEVFTGTFQDDKKHGRGATKLLTRDTIHQDFNMGEVCSEVVTYIYENGDKYVGTMKNGEENGYGVLTYANGDVYEGFFKNDDKVEHGRFNYVNGDVYEGEFKNDEKCGKGKFTFKSSGNSYVGDFHHGSLHGHGIMTFANGDVFEGPFRYDERIDGLGRYTETNGDEYDGYWMHHKRHGPGSQVWQDRKEAYVGDWAENEMHGLGKFKSSNGDVYEGQFMNSLRNGRGLIRFADGDYFEGSFKDGRYHGNGLFNYAAGGSEYGEYKNGKEFHVRLGDSHKRYEDLFHEPPPYEPG
>Spumella bureschii_pms1_334 43123|28837|strand:-1(-2...490) (evalue:6.415448353e-05)
LNRQIHIMSKAPAKGKAAPAVVEEVKVEEVVTGNGDFTFSDSSKYSGGWKQVGAVKVKHGNGVWTLGPEKYSGQWENDQMSGEGEYFFSSGSIYKGTFKDGLFNGEGTYTFADGASYTGSWNNNKMHGRGVYCDVDQLEFAGEFFNGLYNSGQTYLSVRQKQW
>Spumella bureschii_pms1_335 2153|2862|strand:1(0...1084) (evalue:6.6690139e-05)
RSKPFSFLTLVMEKLAAAAKEEMSLIDKLECPLSAVGCCVEKCKAHFTKVELTNHLKELGKTDTKFFELAQLIQQQRAQLLEKDELITKLQAESVASFSAENRKASRTKRAAEALLNGGNPSAGSESDSEDEQQNFHILGHADISPDILATTTPAKKQKTTASTPRTAGSATPKANAKIVRTGTNSGTITTLTSTYEGELNELNQKHGYGNLTTNSGYAHGNSYVGEFQDDKRHGYGTSVFKGNSCFGRPYAGGTYAGGWKDDKKHGHGNLQYENGEVYDGHWGCGGKMHGPGTWKYPDGSVMECNFRNGVKHGTIVLTAADGTKVEEKWKLGERVLQQRVELHNVVISLMIYFNLKLLRK
>Spumella bureschii_pms1_336 93412|48489|strand:-1(-2...1909) (evalue:6.701117445444076e-05)
WSYGKQHGHGVYKYADGTIYEGDFKFGKMTPPDDAPRPDSPVVGYVGDLNEKGEKHGHGVFRYDNNDIYEGDWIENRKEGHGIYKYSNGDVYEGELKDGLKHGRGVYNYVKGEMYNGEYKLGLMSGYGYYKYANGSLYEGEFLMNMKHGYGIYKYASGALYEGQWRNNKQDGQGKYTYASGDIYTGEYKNGMMHGSGHYKYKSGNNYEGEFQFGKQHGAGVFTHASGSVYNGQFKEGLMHGPGCYTYNNGDTYDGMHTNDLIEGYGVYRFASGDVYTGNFLNELKHGAGLYKYGNGEVYDGQYLKGNRHGKGTYKYLNGSSYVGEYADDVPHGHGVFRFENGEVYEGLYANGKRNGKGIYKYNSGAVYEGNWVDGKIEGYGCYNYSNGSTYKGFFHNDMKHGKGNFQYYTGETYDGDYYCNMMHGKGTYTYISGASYEGEFEDGYMCGFGVFHYKNGSTYEGYFRDDKRHGQGKLIFSEVDIYHSLDDITSDELKTGELKEKEPAKKPNVYEGLWREGLMHGKGVYTFSTGAVYDGDFRFGIMHGRGKCKLTYGDYYEGQYKDGKEHGIGVYRYANGSVYEGEFKDGLMHGRGLFKYTNGDIYEGEFQGDVRHGPGVHKDKFGNQIDQMWRNGQRV
>Spumella bureschii_pms1_337 93633|48536|strand:1(0...397) (evalue:6.965158478215659e-05)
KMDGTGLFEFPDGTWYEGEFRDGKYHGQGTFRSLDSTFVGAFENGERCGHGVDTFTDGHVFEGTWNGDTLVGVAKQLSPDGDVYEGETVNYHYHGHGKIVYTDGSVYEGQWVSSYRHGQGKMIYADGSVYEG
>Spumella bureschii_pms1_338 29274|20334|strand:-1(-3...612) (evalue:7.06421e-05)
MIKGKEWVCIKVKQLFELVLWNQTHIMVNGKGAQNTVVVSSSTAMVRCTWVRGRTVCVVVKANTLGWVETSTMVHTKTTILQWANGHKYSGEFSGDKMHGRGEMVYANGNTYDGQWSKGVRSGHGIETIAATGEVYDGGFRADRRHTSGSVKIVLGRPLSLNKSSNSPAMKRVRKQICCVKSHAANVANVVRVLKRFNQLHIRV
>Spumella bureschii_pms1_339 38653|26205|strand:-1(158...719) (evalue:7.1811476175e-05)
HSTHMPFLLKFKLFGAVDLRDFAKKEMADFKQTFAWSSSTLMASALINPTQVTDSERKDDSNLPGPVEVEEDATGCDICGVSLHGYCNHTYQSGSTYKGMWANGERHGRGTYTKVSGDVIEGTFAHNSPHGHCKVTYANGDVFEGEFSHGIKNGPGVLTHSNGDTFEGEWLGGVNRGLVKRHSDME
>Spumella bureschii_pms1_340 66278|38897|strand:1(2...572) (evalue:7.335655021210337e-05)
GLGKLVYLDGGEYTGEFVNDVKQGKGMMILSSGEVYEGDFANDQFHGHGTLSIEEGNHYTGEWKDGKKHGQGTYRYSNGDVYEGGWLNDLKHGKGCYLAKDGTKFEGEYLRGKKHGQGKVTKPSGSGTNDDFNSSTSSARFGAGSGKFGLSSSTKGAADTGGVLLGYWEEGEMVKVNRSCCFWRYSTNK
>Spumella bureschii_pms1_341 24985|18112|strand:-1(31...547) (evalue:7.377798920004538e-05)
KKHGHGALKYADGAVYEGEFQYDKLHGRGIYTYSDGAVYEGEYQNGNRHGRGVNKLAGGEMYDGEWRDDNLHGRGSFQYADGAVHNCEWRDNKPHGHGIHTLTNGTVYEGEWTDDKFYGLPVFVPPNQNKTNGRRRRGGPIAGCFIYDFIQLGLLWSSFVWDNEGWWVNKT
>Spumella bureschii_pms1_342 153804|63055|strand:1(0...2510) (evalue:8.264150000810976e-05)
FRSSEVLTSPSNPAKKKSPKSIPKAINLWLVALLGGGVIVAISVGYIFWQKNEYIYLDGSKYKGELKNGRPMGKGVISYVNGDFYSGDVVGNEKHGYGSFKSHEFNYEGYFSHNTLHGRGRHTSNVDSSVFVGLFMKDKRHGHGVHTFPDFQFEGEYKNDFLNGHGMLYKNGKLEYSGEWKDGLRHGHGSLDQEDMQYRGEWLRDMRHGRGVMTNKYGVYEGEFVEDYKHGYGRFNYTCGDTFEGYWQKNMRHGEGKYVYSHGEMYEGSYFEDQKHGNGTFSYSNGNRYRGEWRRNVKHGRGRYTDTTIGVFEGDFVDDKKHGTGHHQYLNGDKYEGEWQHNMRHGKGIYTYAVSGVYRGDFLNDIRHGFGTFHYANGDIYEGEWKLDTKQGKGQYTYLNIGVYNGGFDKNFMQGYGTLTYLNGDRFEGEWHQNRKQGKGKMTYPGVGVYTGDFYSDNRHGVGTFVYAEGDEYSGGWEWNRKHGKGWYRDIQGGIFEGDFVNGVKEGHGHWHSADNVTHYVGAFKNDSWHGEGVYTDAFWSNEGVWNKGVREKLIARIYSDGGRYEGDFLNDLKHGKGTYYFPNGDVYSGDWYEDWRHGSGVVTSFEGWVVHGQFDYNILEGQGTWQAADGKLGYIGEFQNGFYHGQGKFYDNESAYEGDWVEGMRHGRGVHTYNSGEVYVGDYELDMRHGHGYLTLADGYYYLGEWENNMYNGQGKIAYTGGEVFVGTLVNHTCEGYAVYHSANNKSHYAGMFSEDLWHGPGILTDERGVFEGQWRRGFKAGYFKVNYTSGSYYEGYITGMPPEEAFSDSFYCATEEMASVKYFDYSTNEQSENE
>Spumella bureschii_pms1_343 57049|35428|strand:1(0...313) (evalue:8.434865881999999e-05)
ERNAARAKHGHGTEKFTNDSTYCGQWKDNNFNGHGVLSESTGRYEGEFKDGKKDGTGLFEYPDGTWYEGEFKNGEYHGQGTFRELDSTFAGTFENGDRNGYGID
>Spumella bureschii_pms1_344 61510|37012|strand:-1(-3...759) (evalue:8.577729209999999e-05)
RLAFHLRSGHRPHVLYTGYEQRVHLPPIVLAPPSNILFDKYHPELGYLSHPEDKPVIHALCTHLKQITRPTVELVYEGGVDEAGLYHGQGTYHYDNGDVYIGEWEHGKKQGVGRFQYGEGGEVYEGEYVGDHQHGLCKMKYTDGSVYCGMRKHHKNEGMGLMEYKNGDVYDGMFHKNHREGAGKMTYASGDVYEGEWKHDVREGVGSYITAQGKIIKGQWHHNRLVEQKLCPDLFGDQLIAINLVAATNNSNG
>Spumella bureschii_pms1_345 66283|38900|strand:-1(-2...316) (evalue:9.439745546e-05)
KDSDKHLIPQLMEDLKPYLIKRSPVGYVGTRNGEGQRHGYGIHTYEDGSTYDGEFLNGNRHGHGIHKCADGDVYEGEFQLNLKHGHGVYKFADGCEYLGEWKDGK
>Spumella bureschii_pms1_346 35243|23941|strand:-1(-2...466) (evalue:9.64408e-05)
SGKSQAALSSGDSTSTPTTSADGSLLPPGSVVDEVEVDLTTPIDISQEYVTPEMMAEFKALTSSPHLSIYEGYFKEGKQHGEGKLTLPNGVVFDGEWKEDYMHGKGRLTDATGAVIHEGIFERGAYVSGHAVDAEGNPIKRGVDHELESLRAMEE
>Spumella bureschii_pms1_347 136267|59512|strand:-1(122...3110) (evalue:0.00010043650746076805)
EREFLPSEDFRLRFFVAAMGSGSASLRYQPVPVDEGREENGASEGNLLKKYDESTIIRFVEFQAFKSKQCFPRFPDDWSLTSDIKEIDREHALIIFISHAWLRNERYAGSPELPETLVDDQKNSVYNLCVEGVQKILNTHITNEIINCYLWIDYSCLNQNTPETKSYLFEIMEFCDVIFTPIHDVDHKQWKLPPGRMVDYYTEYDSSLWNGCSHAYLKRAACRMEMYYGSNVPLFLGPHRGTNPIIIHKQHNNNNSPKNKQNNNSTPTSSTHTSKTTANTITTKKSDSPNSKPKPKTMAVKTVVVSPSGKHNQASTTQKSPQKAPQKQSKSAQNSNQKPLARHFKFRNMLAFYMSRNMRPHIIYGTKESASDSLPLVLPPIQNLMYHLYNPLMGFITNEEDMRNITELCNTYLLPRVNAGTLGHIKYEGQLVHRNGQQPQPHGKGLMRYPNGDFYRGGFLDGQRHGKGRMQFMTGDVYEGDWQFDKIHGFGNYRYNNGHFYEGYWRDNLRDGEGKYYLYPNHWDNAAGTVADSHLAITTEEDAGTLTTETQQNSPTSTGDSAAVGMSRGMLMSDVVSTGTNDRSLRNRNDNSGRYSPSRHNSTVLTVNTDSTAAITVGILYSNTNITSSSNNNVANTANITANGVDSTDANGANISKDEIPPVVEYTVHSAILTALMHSTSSSSSNSNHNSSANNISNSGNSGSTTITTIATTITPSTSHSGNHGSGVDHAYRPVNISTTNTTNNSSSNTTRNNNTTANHHTTTTHRNSNGERRVVFNIHSSHQDPPIRAPTEAEPIVARYEGLWHKDVKHGRGMFIYANGDFYQGDYINDLKQGEGRYVSINGDEYVGSFYRDQCHGRGTLKYRGNGETYTGEFEFDKKHGQGTHRYQNGDIYTGEYQNDFIYGDGTMVYSNREKYAGDWVNETRDGFGTFYYCDGSRYEGHFKGGDPWGTGAMHYPSGSQEEWYNGRKKPFISPKIVFVGALIGGMIAVERAM
>Spumella bureschii_pms1_348 116952|54967|strand:-1(96...1188) (evalue:0.00010286363398666668)
SDSLYIRNVINELHVKCSNAKCDWTGPLGIQEQHLTVCPCAMVACPLFLNHSCTGSCKGKLVKKELPAHLELVQKSNAAEVIANLLAKVENQKAEIKMLFDCLPVGYTGVRDAESGHRHGLGVNKSGPEDENMIRAGNWKNDKFHGQGILTHPGESRFEGMFANDDMNGSATAEYDNGEWYKGKFRDDDINGQGTWRKFEGTYVGSIRNYERNGHGTMTYANGDVYVGEWHEDKHHGAGKLTYADDGSTLEGQFKNHEFHGAGMCTDSSGSVLYGDWVNGKITTGQVVFMDGRKYRGGVSESYGAIYLEGEGTMTLKNGKVLQGMWANSRLTNQSGGLNEDDDDEEEEEEEEHADGEVGERAR
>Spumella bureschii_pms1_349 136279|59513|strand:-1(72...3060) (evalue:0.00010497367248310292)
EREFLPSEDFRLRFFVAAMGSGSASLRYQPVPVDEGREENGASEGNLLKKYDESTLIRFVEFQAFKSKQCFPRFPDDWSLTSDIKEIDREHALIIFISHAWLRNERYAGSPELPETLVDDQKNSVYNLCVEGVQKILNTHITNEIINCYLWIDYSCLNQNTPETKSYLFEIMEFCDVIFTPIHDVDHKQWKLPPGRMVDYYTEYDSSLWNGCSHAYLKRACCRMEMYYGTNVPLFLGPHRGTNPIIIHKQHNNNNSPKNKQNNNSTPTSSTHTSKTTANTITTKKSDSPNSKPKPKTMAVKTVVVSPSGKHNQASTTQKSPQKAPQKQSKSAQNSNQKPLARHFKFRNMLAFYMSRNMRPHIIYGTKESASDSLPLVLPPIQNLMYHLYNPLMGFITNEEDMRNITELCNTYLLPRVNAGTLGHIKYEGQLVHRNGQQPQPHGKGLMRYPNGDFYRGGFLDGQRHGKGRMQFMTGDVYEGDWQFDKIHGFGNYRYNNGHFYEGYWRDNLRDGEGKYYLYPNHWDNAAGTVADSHLAITTEEDAGTLTTETQQNSPTSTGDSAAVGMSRGMLMSDVVSTGTNDRSLRNRNDNSGRYSPSRHNSTVLTVNTDSTAAITVGILYSNTNITSSGSNNVANTANITANGVDSTDANGANISKDEIPPVVEYTVHSAILTALMHSTSSSSSNSNHNSSANNISNSGNSGSTTITTIATTITPSTSHSGNHGSGVDHAYRPVNISTTNTTNNSSSNTTRNNNTTANHHTTTTHRNSNGERRVVFNIHSSHQDPPIRAPTEAEPIVARYEGLWHKDVKHGRGMFIYANGDFYQGDYINDLKQGEGRYVSINGDEYVGSFYRDQCHGRGTLKYRGNGETYTGEFEFDKKHGQGTHRYQNGDIYTGEYQNDFIYGDGTMVYSNREKYAGDWVNETRDGFGTFYYCDGSRYEGHFKGGDPWGTGAMHYPSGSQEEWYNGRKKPFISPKIVFVGALIGGMIAVERTL
>Spumella bureschii_pms1_350 18165|11319|strand:1(0...369) (evalue:0.00010636820000000001)
SKLDVGFHGRVNCQGRKHGFGKYVFENGDVYEGEFHSDHRHGQGTYTSHNGDVYKGQFRDNVCHGQGVITYGNGDRYKGRFENGVFHGKGEFYHASDGSVTSGVFECGRHVLVPAVKEEVDR
>Spumella bureschii_pms1_351 19526|12865|strand:1(1...342) (evalue:0.00010699868094000002)
RNAAGAKHGQGTEKFTHGNTYVGQWKNNKFHGHGVLTTTEGKRYRGEFNDGQKDGVGLSEYPGGGWYKGEFKDGKYHGEGTKRTVHGTFVGAYKHGKRCGHGVDTKCSGNVYE
>Spumella bureschii_pms1_352 101682|50975|strand:1(266...587) (evalue:0.00010783485)
KYPTVHNSNVGYIGERNTSGVRHGQGTHKCANGYTYVGEWIDDKHHGHGALTTDYFKYEGGFKNNKMDGEGLLEYPDGTWYEGELRWQLQQWILFENQKVLLWVPS
>Spumella bureschii_pms1_253 101675|50974|strand:1(266...587) (evalue:0.00010783485)
KYPTVHNSNVGYIGERNTSGVRHGQGTHKCANGYTYVGEWIDDKHHGHGALTTDYFKYEGGFKNNKMDGEGLLEYPDGTWYEGELRWQLQQWILFENQKVLLWVPS
>Spumella bureschii_pms1_354 101690|50977|strand:1(345...666) (evalue:0.00010783485)
KYPTVHNSNVGYIGERNTSGVRHGQGTHKCANGYTYVGEWIDDKHHGHGALTTDYFKYEGGFKNNKMDGEGLLEYPDGTWYEGELRWQLQQWILFENQKVLLWVPS
>Spumella bureschii_pms1_355 101686|50976|strand:1(345...666) (evalue:0.00010783485)
KYPTVHNSNVGYIGERNTSGVRHGQGTHKCANGYTYVGEWIDDKHHGHGALTTDYFKYEGGFKNNKMDGEGLLEYPDGTWYEGELRWQLQQWILFENQKVLLWVPS
>Spumella bureschii_pms1_356 195137|70593|strand:-1(78...1209) (evalue:0.0001086250000000001)
QMLVDNLNIYIAKNSKEGYAGSLNEAGQPHGHGVYRTSDGGAFSGEFINGQRGNWGTMLTCNGDVYQGDLLSHGNNTREGKGRCIFASGDEYIGEWKSDVYHGLGVMINIDGSYYDGYWVDGKKHGKGTYQYDDSEKYVGDFVENKMEGRGSYTYSDGAIYEGEWKNDVKHGYGTLTEEGLRYEGQWKDNLIHEGTYYFSTGDVYCGEFVEEVPEGQGTMTYANGDKYTGAWVNGTRKGFGHQLYAEGHVYNGEWADNEINGTGTMQYAFGETYTGDFVYNEKCGKGKLSLEGEWYEGDFKDDAKEGKGEHYFRGVGVYTGDFKNDDIEGFGVFVYENGDVYTGEWKESKRDGCGCMKYSDGSEYNGKWRHGQKTD
>Spumella bureschii_pms1_357 169911|66164|strand:1(710...1032) (evalue:0.0001151770224581)
RPEMWCWCHGQGTMTDAAGGVYNGQWERNVRHGQGKLVNPNGSVYEGEWRDDQRCGWGKMVETNGDIYEGQWTRNKRCGNGMMTLGDGTIYEGQFQNDVFHGQGKMV
>Spumella bureschii_pms1_358 112668|53892|strand:1(1...752) (evalue:0.000117446)
QRKLLETSGFINPYKDGEPNGLVEISFGDGGYYKGHMTNGRITGQGDYQSAFNEVMSGHFENGALHCDKGFLQNTNEDVFVGTFVNGELHGKGTFMSKHHDSYDGYWQHFFRHGRGISHTGKTGEYRGYYMNNLKHGKGAQFYGNSRALARAKRERKEARELAARKEQEEKERKAAAVDANVIGNSPTKKRLQAQKEAAAAAAAKKAQEEAGKEGEGDQKEEHKPLSEFDDVFVGYVIGGSIANGGCYFD
>Spumella bureschii_pms1_359 49189|31650|strand:1(827...1309) (evalue:0.000118419)
SRHGHGVVRYANGDVFDGHFVNNKREGEGKLTFYDPRHPTNCSDHGNICSFATRHSVRGHWLGNEILGDAVVEMRNDSIDHWQYVGSYKNGSATGYGTLKSLKTGMTNSGDFVNYLLHGVSRMYIPSTGDITYQRFVQDEAVGFYLTNSRSGAVPSDQTR
>Spumella bureschii_pms1_360 7640|5833|strand:-1(-1...365) (evalue:0.00012394503)
CGDTNNAPLRFNHYVGDWVADKWCGQGVARIEVTDAEIAAVSSTDEQQSHQDYNALTYEVYAGAFRDNERNGRGTYYYKGGPGNESHEGDWVKGKVTGWGRYVFADGGVYEGGCKLDKRHG
>Spumella bureschii_pms1_361 195346|70668|strand:-1(-1...782) (evalue:0.000125976539236)
QRYKPLQGKYTDPADYNTIRRLNKQLKPLFAAALARRSAVLGTKIQLPSGELYSGEIQTIRQGNVINSTSTKIINKNNKSSSRSVSNFALSIRQQSAVSDDTNVSQRHGRGMHQTSERIVYKGTYVADKKQGYGVEKTPTGIQYFGEYNDDKRHGHGLLKYPNGDTYEGYFANDLRNNGKGSYAYANGDKFTGTFVDDLRCGYGECIFVNGDSYKGGYENDVYHGHGAYMYADGHMYKGQWINGLYQLQYYYIMWYSVWM
>Spumella bureschii_pms1_362 76817|43191|strand:1(2...650) (evalue:0.000126216)
SWSCSFIKKYQQSLGKVCCELIWIAMNVELAGEYEGDYVNARFHGRGVYKIHGCVYEGNFLDGQFHGEGKLTVKGGSYQGFWKEGKLVEGGFVFDDGLPHLKVGYKYWEYCSQYDPRFFNEIKDGIKNGDPLRDVTAHEHANKLPKDCYDVIDGYYDTKKHAVFDYVTGEIVRMPDQTEADHIMATCRVGKQYSWYSVNKIINKMCIVQIMKNDF
>Spumella bureschii_pms1_363 6958|5305|strand:1(2...383) (evalue:0.000127015031575)
TELTSLRNKIKKSHDLAMPGKYYGTSKKGLNHGIGGMKFTNGDIYVGHWLNGKRHGHGFLTTQRNKKFEGNFVNDNLPVKLICYCLTTGSIYRGEHLEGLAHGFGKLSEKTFTFEGRWINGNRQGPG
>Spumella bureschii_pms1_364 49789|31935|strand:1(1...414) (evalue:0.0001295157796)
FSKQSMGAAASTQGPGGNESSSREDNSGRAEAKSDPKSPSKGAKDAKDGTGILDLARASTPSILSGFTVSSPNKSEGKYEGEKNNLGEKHGQGTLYYAGGDIYEGGWCNNKKDGKGIYKYSNGDVYEGEFRIGLKHG
>Spumella bureschii_pms1_365 3762|3356|strand:-1(-2...715) (evalue:0.00013400576934)
QPSIHTKFGGDWDICWQIYSSVLFCIRLPGMSEATVFTLEKELKVCGHYCFPSTTKNCCPCMDIRPHLEGNTYPVYSDGKGWVDEGARDDGYCPVCNPKNFDEWNARIEKTRKEKAILKEQQLLDEEKKAKHLEEDRRRAAALAASGGEFKYTNGDVYEGEMSNGKRNGYGKMQYCDGSLYEGYWKDDMQEGYGVKNWGDGIVYDGEWKNDKMDGKGHYTMADGTVVEGNFQEDFYMG
>Spumella bureschii_pms1_366 130075|58128|strand:1(1...326) (evalue:0.00014069607743399996)
VLSVESDRQYIAQLVAQLQPYIDAQKALVGYQGEMNEAGQPHGWGVMTYDDGYKYEGEWVNGMRHGRGTCEYYDKRTYEGEWQNDERHGRGTMRWATGEVEPGEHNEG
>Spumella bureschii_pms1_367 74182|42351|strand:1(1...1111) (evalue:0.00014240845122)
PDNKNIVTSLDKINRDQSLIVFISHCWLRGYPGAAGWDGRPHPDDANGSKYKLCVTGIEHIKNIAHSMSYCYVWLDFGCIDQDGCPAGELKQLDKIVECSDVIFTPIHDPDRNWSYPNGWSDYFKQYQAKAWNDGPHAYLNRGWCRVEMFYAANIPILENENPEVKRHTQFEAGLKVLTEKGHRPHMLYGTTEHVQGRQPWTLPPLQNSYLKDFNPMSGTLSKAEDVVHIIRLMEELKPFLTFVTTGYEGEKNSAGQKHGRGKFTWETGMVYDGEWQNDKFHGHAVLHYASGDKYTGQFADGVFCGQGTLEYSGNGTYTGGWANNLFNGQGRFDYPNGQYYEGPFVNGQKHGEGVEDGNRVRYEHGRMV
>Spumella bureschii_pms1_368 169935|66173|strand:1(1...319) (evalue:0.00015423291)
AKLARGTETLTNGDVYVGQWKDNKFHGKGVLTTLSGIRGEGEFRDGKMHGEGVVDHGDGTWYKGEFKNGEYHGQGTENTIPFTFVGTFEHGRRYGHGVLTHFSGGH
>Spumella bureschii_pms1_369 36566|24908|strand:1(14...593) (evalue:0.0001542766142)
RISASSSKAINGDDSLFKGQFDILFDEKMFKRLLKPVESFKYLSGNKVPNLIPSYVNHSSGGHAHSSPGSNYLFQLGLPLLVIGTVLLNFEFNVVDGRYSGEHNFRHQRHGHGTYLWTRGIHSGDLYDGDYKYGMKSGFGVMNYSNGDTYEGHFEEDMRHGRGKMTLRDGRVIDVSLWFPTSISFFFVLCFR
>Spumella bureschii_pms1_370 36568|24910|strand:1(14...593) (evalue:0.0001542766142)
RISASSSKAINGDDSLFKGQFDILFDEKMFKRLLKPVESFKYLSGNKVPNLIPSYVNHSSGGHAHSSPGSNYLFQLGLPLLVIGTVLLNFEFNVVDGRYSGEHNFRHQRHGHGTYLWTRGIHSGDLYDGDYKYGMKSGFGVMNYSNGDTYEGHFEEDMRHGRGKMTLRDGRVIDVSLWFPTSISFFFVLCFR
>Spumella bureschii_pms1_371 23106|17073|strand:-1(-1...986) (evalue:0.00015603257672849999)
FHSSLLIKAYAWMYSEDFQFQLPQMNDKEARYNGDVLNCSRHGNGIYNYPYGGQKLFSYDGKWINGTKQIKGDFNVKDLSNYSGSFINGEMTGEGTKTWQDGRKYEGEWLNGEMHGKGYWRNARTNEVYDGYFADNRRHGQGTLQNGLESYTGAFSNHKFHGQGRYLFSNKFVIDGNFQEGIVQGAATVNWHKLAQLSGVWCDGAPEGAAHYTATDLSYDFEGAWERGLPMVTQCAGSVWLAVDRSAVEADIAARSRDATGKAGKDKKKAPPAANKKGKNDPPTIEPTITVAQGDDVGSIDLRCALCPDPNAPAPEPVVVEVKKGAKP
>Spumella bureschii_pms1_372 6574|5085|strand:1(1...995) (evalue:0.00016318217001316666)
ESCGSSASTPVDAGSSKVQKQNHTGAYVSGPLGTVAAGNRKLSYKPLTDPSLPVSKHKDGVVVMIDGVQYDLPHFVTTNKYAYFNNAASSGGRMEGIGRAVYLKSPFGEYVGQWRNGKKHGRGTLSNHSGIYVGEFVNDVKEGQGTMTYSDGNVYVGGWKENRPFGHGVYTTTGGNSLKRAVCTGTHSPSTVSFYTNAVGTIKYWDGSSYEGGWFLPGCYRMGKGVFTYACESPFVSCEGEWLNGWMPGRCKVVYRNGAVYEGQWKYITDKGPNGKGRIAFPDGSVFEGIWRQDATEREGKETSPAGEVFVGVFVDDRRHGRGFLKNSDGE
>Spumella bureschii_pms1_373 71903|41445|strand:1(2...370) (evalue:0.00016338304256666665)
PGVLTCIDGWVKEGTWEGSLLKGVGKATHTPSGDSYEGEFDDDMGYTQGTMTYANGSTYTGAWKDGYYHGAGKLTYNDGCVIEGTFVNGETQGFGKCTDSSGNVLTGNWVDELITTGDVVFA
>Spumella bureschii_pms1_374 23587|17365|strand:-1(-1...527) (evalue:0.0001755688894046165)
RPLRYLTMRIYKFIGDLNTTYVGESQNGLCHGKGKLEDKEQHFVYEGDFVRGEIHGYGSKRNPNGNLYEGNFSHGDRQGAGKMTWGNNDVFTGTFDRDRMVGKAHFNFNSAGTYEGDVKHYSKHGYGVNVLSWGPSGQVWDRYEGKFAENERHGMGKYTFGDSKNSYTGTWTNGQ
>Spumella bureschii_pms1_375 20498|14230|strand:1(1...409) (evalue:0.00017965723133333333)
IKRLKAEIKGLIGVIDVGYYGGMKNGMENGLGFEKNDKNSYFGMWKDGNREGQGILYGKSYKYDGTMKSGRACGHGIIEYTSGEYYKGQLRDGKSHGHGMLVDSYSTYIGAFENGGKCGPGTETTTDGFVHIGSN
>Spumella bureschii_pms1_376 133994|59053|strand:-1(55...1315) (evalue:0.00018026406004047503)
LSSRNECPVCKVYVNKDGLSCNLFMRDMIDDMRIHCDNLECEWKGPLKDHEEHRKTCIFEFVPCEMYSYYCCVRGCTGKVLRRDIISHQKDAVEVDNSKALIDKLVTALRDKDDFINAITDHLPNGLSSTNGNKRGVFKVAATTSNNNQARITCGSWNANGELEGQCSEKTAAGNLFHGMVVAGKFCGFGRHVWASGSRYVGEYKDGKSHGFGTYYFANGSKYEGGWVNDMKHGKGTHYYTSDGSTHVGQFVDDVRCGYGEETSKEGDIIRGMYKNDEIDASEPVSIVYTNGCIYTGCITPSGVIRRHGHGVVKFANGDVLVGHWESGEPVVGVKFRLKCVNGDKYKGDMNGSNCMHGHGTMKYANGDKYVGEWADNKPHGQGTLTIASTGVVMSGRFKRGVHRSSAPKLKRKRDDTAE
>Spumella bureschii_pms1_377 18751|11937|strand:1(2...303) (evalue:0.000194453991525)
KGVLVLRNGSRYVGDFANGVSEGKGVYHTAEGEVYNGQFSGGKMYGFGTFTFPNGDVYEGHFKDNVKNGKGIMRLINDGVTREGDYVNDELHGWGVETTP
>Spumella bureschii_pms1_378 44411|29462|strand:1(2...319) (evalue:0.0001992076443515962)
KVYEGTWDGFKLVGVAKQSFLANNPGATYEGEFVNWKCHGQGKKVYTDGSVYDGPWVNGGRSGVGKLTFQDGSVYEGDFTNDKCSGTGKLTHNDGYVCEGGWKDD
>Spumella bureschii_pms1_379 155931|63483|strand:-1(-2...1552) (evalue:0.00020476588000000002)
KPHCLTLRVNLSTNKADGTDNVNESRRYGRRKVGRKSTNAAREESEKIDTNNDHAIKSGGEDLEYAKTAIGQMVQDYNDSVKFLGADSADNNPADADSIEANRITNDQAELMLMSEEEIEKHYRQKFHTSNPNAVYVDPQREIEDMVDRCVDIESADGEEIRRQEEQLRQSEMSTINGDNSSNDNYSTVTADTIEDDFTEGEGGYDSFDDDDVRISFHDKLSDADRDEDEGEINYCRNEDTEEEAEDDGEDGDGPRPSFTRSGTGRRRKSSSNNSSSSSTEDNSAFDNLLKIHDDGRVEFDDSAALALAAEQQQQKQQTSSGTSDTVSEVIGAHSYHPQEDRIATYEGTYSESKQYHGTGVLTMISGVTYTGDFNNGLQHGQGVVVFPNGDTMKGSFEGGTANGYGEFIDSKGNQFKGNYADGMYNGYGQYDDVSGISYSGEFKDNQFHGRGRMFGRKENYTVYEGIFNQGEYMHGFTPELASGEKQEGVNSVEKQWSELCDAELLFSSYPQINNVC
>Spumella bureschii_pms1_380 7297|5556|strand:1(0...334) (evalue:0.0002086057)
AKRQRTSTSNPVEGMACDEGTYTGEVIYDKRHGRGKMLYHNGDTYDGEWRSDKREGQGKLKQLCRPPVKGSASPHYNYYDGAWVANEQRGFGVMCYGVTDADIRAAQKHAA
>Spumella bureschii_pms1_381 196788|71466|strand:1(0...362) (evalue:0.00024424629809999997)
EGSWRNNQKLGEDKMSYWNGDVYEGGWNGSGTVTGKMTYRFGDVYAGEWKGNAESGNGTRIYRNGDVYCGQFRAGKRHGRGTLTKTTGDVLDCDWKNDYPVCQMYFECMLCIHVNINQKN
>Spumella bureschii_pms1_382 127173|57490|strand:1(1...685) (evalue:0.000254296)
SGLRHGYGINISDEGVYAGTHEHGYRRTHGRMDYADGTTVVGNFGVSFQAQRKPLETSQFQNPYREGEPDGLVEINFSDGGFYRGHMKNGRITGQGDYQSAFNEVLSGEFLDGTLHCDRGFLQTAAEDVYTGQFRHGELHGKGSYLSRRGDSYEGFWEHFLRHGRGVSRTGATGEFRGYFINNLKHGKGSIAYGNQASKDTAKKNRDTARKQEEDEAAQAEADDKSTG
>Spumella bureschii_pms1_383 115483|54587|strand:1(3...345) (evalue:0.0002595252975)
EFITGEIDGDGMMFYVNGDQYLGQWRRGFMEGKGVFRYSHGDSYEGGFLKGFRYGEGRYLYKDGSFYQGEYRNVMFNRHRSLEGEVKMPLCDNMRHCWCLRRGPGTRGSSTTI
>Spumella bureschii_pms1_384 55979|34896|strand:-1(-2...454) (evalue:0.000282591)
GCCGIMKGGNLQSHIQNKRDEVFNHIKERLASVCVEMTYLCTSTECGEKIKIEKIDQDASSFESVNALLATLIVHSKAIKIQYDSMKLGSYIGERNMGLKHGIGYRKYADGVTYVGHWAKDKRHGHGFLTNNVYKIEGDFVDDNHPTNITY
>Spumella bureschii_pms1_385 12899|9032|strand:1(1...751) (evalue:0.0003174860695)
FSLLLKSSVNQFVSIMGDEEPQCKVEYLDVAEPEETNWIRRAGRCRVTYPNGCIFEGTYDAERVKQGEGMYIWMGPGAGDDETPVEVARYTGGYKDGMRHGVGKFVYPGGDVYEGEFFENKMHGEGSYTYKKSGDIYSGTWVDGKKNGQGTYQFGRDQSILSGEWTDGQVAKGTWVTNGCFFYTGDFKQNVPCGDGVFDFYHASYRQKGTWAPKKLAEGEEEEPVGEGEAPRPPNTTWEGHSIVSFQSE
>Spumella bureschii_pms1_386 169913|66165|strand:1(1...605) (evalue:0.00031946500000152754)
AKLARGTETLTNGDVYVGQWKDNKFHGKGVLTTLSGIRGEGEFRDGKMHGEGVVDHGDGTWYKGEFKNGKYHGQGAEKSLTGTFVGTFKHGRRCGHGVETKNSGNVYEGTWDGFKLVGVAKHHSSKHTATYEGEIVNWKFHGQGQVIFSTGAVYEGQWQDNERCGHGKLFFTDGGVYEGQWAGNKRHGRGKLVFPTGGVHE
>Spumella bureschii_pms1_387 45067|29770|strand:1(1...607) (evalue:0.0003242562333333333)
TYKGEWKGGRYEGKGESLSAGGSVYVGEFLFGRRHGKGVLTFPSGLRYEGEFFDGRFHGRGVMTSRETGWSYDGSFERGSICGSGVLITPPPECKRFVSYRSESKEILTLPALVRAHMRELQEDRDEKERQRSAMYGPLRGLQLKSYVAGIRNALYSERIREKKQKYNDSIVKAKEQKAKLQEARLKALAGDDDQCWSPLY
>Spumella bureschii_pms1_388 127177|57491|strand:1(2...777) (evalue:0.000327885)
DEQFGMFYGEFESGLRHGYGINISDEGVYAGTHEHGYRRTHGRMDYADGTTVVGNFGVSFQAQRKPLETSQFQNPYREGEPDGLVEINFSDGGFYRGHMKNGRITGQGDYQSAFNEVLSGEFLDGTLHCDRGFLQTAAEDVYTGQFRHGELHGKGTYLSRRGDSYEGFWEHFLRHGRGVSRTGATGEFRGYFINNLKHGKGSIAYGNQASKATAKKNRDAARKQEEDEAAQAEADDSRSAMASGDNPSTAAGKRSNKE
>Spumella bureschii_pms1_389 24571|17908|strand:1(0...377) (evalue:0.00032882542369466663)
KTNIHGRVCEGNWSGYQLTGVSKCTQPNGDVYEGEFQGVQYHGQGTLQYAKGDKYTGQWKDGVFHGPGKFILKNGSSFECTFVNNKSQGGGKYVDCKGNILTGQWVDNKITKGRIVYVDGDVYSG
>Spumella bureschii_pms1_390 176110|67325|strand:1(1...943) (evalue:0.00040374291612500004)
HSDCSWVGSLMSRDNHLKLDCHVENTIQSIGDEFVANLNERLVSVCVEMSYLRRNYFTRGGCETNVAPKEPNSSTSAHIFYLKSKLIAYQNDIMNNYSFIQPGNYYGERSGGFRNGVGCMKYFNDVTYAGHWLHGKRHGHGFLTTHFNKIEGEFLNDKFPQEVILHDFVTGSIYQGGYQEGMYHGLAKLTFTNDERVVEGEWSAGVAPVSGKIIYIKGDLYEGEIKDYIPHGQGRMMYSDGTESQGAYWATVCGFHMSLSLFYTVSVVKLNCPISLVLSLRQLCVCNAVIRSVRIFLFFDQHFSFFGPNNFTL
>Spumella bureschii_pms1_391 176124|67329|strand:1(1...943) (evalue:0.00040374291612500004)
HSDCSWVGSLMSRDNHLKLDCHVENTIQSIGDEFVANLNERLVSVCVEMSYLRRNYFTRGGCETNVAPKEPNSSTSAHIFYLKSKLIAYQNDIMNNYSFIQPGNYYGERSGGFRNGVGCMKYFNDVTYAGHWLHGKRHGHGFLTTHFNKIEGEFLNDKFPQEVILHDFVTGSIYQGGYQEGMYHGLAKLTFTNDERVVEGEWSAGVAPVSGKIIYIKGDLYEGEIKDYIPHGQGRMMYSDGTESQGAYWATVCGFHMSLSLFYTVSVVKLNCPISLVLSLRQLCVCNAVIRSVRIFLFFDQHFSFFGPNNFTL
>Spumella bureschii_pms1_392 195059|70570|strand:-1(29...578) (evalue:0.00041032199999999997)
AIMNLETAGEYVGEMQNGRYHGRGMYTYGDCVYEGTFYDGMYHGEGKLTVKGGSFQGYWSQGKLMDGGFVFDDGLPHLKLGFKYWEYCSPYDPRFYSEIKGGIRNGDALQEVTAHEHAHLLPKDMFDVIDGYYDPKQHTVHDYVTNEIIRMPNQEEADWIIANCRIGKQWRSDVAVIYPVLC
>Spumella bureschii_pms1_393 8688|6602|strand:1(2...536) (evalue:0.00041204467055)
GEACNGLVMRKDYNSHEKTVQEKNPTSTTQSSGGKVDSWKPHMYAPAPVGKIGVSVRLGKGTQRVASGPWSNIHFQDHKQVSGAVVEDELRGQGVETFLSGDVYEGNWDGLNLVGVAKHRATDGTTYEGEIVNFEYHGHGKLNYVDGSVYEGHWVKGERHGMGVMHYSDGSCYDGRWD
>Spumella bureschii_pms1_394 69418|40288|strand:1(0...304) (evalue:0.0004884895380000001)
EGATTATATAVSVTATVTANAATVGVDVYEGEYLDGQFHGRGVTRYANGDVYDGEWHEGKRQGKGVFTLRGGSVYDCDWADDLRNGHCTVKNADGTIYYVG
>Spumella bureschii_pms1_395 32199|22010|strand:1(2...600) (evalue:0.0005138035)
RCEKCDWQSQLKNYEQHMNECPSQCIPCEMYTYNCCLVSCRGEVKRKDAKEHFELACSPKQQDSQSLISRLITTLRDRDEQLKSLIDCLPLGYTGEKGSNGSYQGKGILKTETQLVSGGWVRGLLNAPNTVCTFENGLTYYGPTIAGKNCGVGRYVWPTGQRYIGEVHNNKRHGKGKLYFHDRLQYDGEYVEGKRHGFG
>Spumella bureschii_pms1_396 171540|66496|strand:1(2...461) (evalue:0.0005338484999999999)
DVYEGEWRGGDFHGQGTLTSADGTRFVGSFVNGEQEGQGTLTTKSGEIWQGEWHNNHLNGFGSIRFPNGDYEEGMYMYDSLCGPGKYKDATTGEEYEGHFLNDRKWGQGTLKHGGGKGEESGTWFNDKLVKQCERRGSSERRRGVRWCKQER
>Spumella bureschii_pms1_397 130084|58132|strand:1(0...472) (evalue:0.000569761)
LFNGVLANQCSQNKRPHFQKWILSSSNDDLECLPALHFSEFVHYHPLKGELSKESDRMYIAQLVDQLRRYFDAQKATVGYKGKVNEAGRPHGWGVRIDDWGDKYEGEWKNGKRHGRGTLESYSSIYEGEWRNDRMHGHGTRHSASGEVCVGEFSYGA
>Spumella bureschii_pms1_398 130079|58130|strand:1(1...1058) (evalue:0.000904428)
GSKSVVGSTLNDNRLNHFLVTEDNRRSQRARNEDLWKMNIRFINLDDLGACEHFPRYPTKDITVGLNEIDRDNSLLVFISHCWLRGHPGTEGWEGSPHPDNVKNLKMKACVEAIKKLKDKFAPRMKDCYVWIDFSCMNQDNKEMASELEQYDEIVRVCDCLYTPWDDHYVYKAWCRVERMYATYIPVLDNTNGVVRHTMFEGALAHHFSRNRRPHFRTFFPDVDLTCCPPLNFVYFDKFHPLNGKLSYESDRVFIAQLVDQLQPYVDSAKALLGYKGEVNKAGEPHGWGVRIDDWGDKYEGEWKNGKRHGRGTLESYSSIYEGEWRNDRMHGHGTRHSASGEVCVGEFSYGA
>Spumella bureschii_pms1_399 128266|57726|strand:1(2...1360) (evalue:0.000914736)
KALKSKNECPSCRTHLTMNSLSSSLQLRDLMRDLHVKCENKDCNWTGSLGSREDLHLASCPFLVVCCPIYLQGCCIASCVGKQLQVDLESHLQSFQSSSAALVISSLLARLDGRAEEIREMHSSLAVGNYVGATNGAGQSHGHGMMKLDSGNVYVGQWKNDSRDGHGTLTSASSVYKGEFREGLFCGRGVFETAGGSWYKGEFKNNLCHGQGIRQYGIGVCVQGILAAGRIAYANGGEYVGGVVVVQDVDEGTFAFTPSGQGAMTTAGHATSEDGGGGGGLITTALRQGSWKDGELVQQVIHRAGDTNANAVSSNNNSSSSRLSVTPSAAGGRGATTRRGVGGTTGHSPAVTRMSTSTGSEGDGGNGTTAGLSGVASRKRSARDFQALRSLGAGEERSGQDEKTRRGFKLDRCCWSGVGSILHVLIYSSLCVYHVSRGTRFVHLCINELSCG
>Spumella bureschii_pms1_400 7202|5502|strand:1(0...495) (evalue:0.000931719)
FVGEYSNGRRHGFGTLTACASGNFLFGEWVTDEIVTGKIVFAKSDVYEGAVSATQATFYPHGEGRMTLTSIVPAVLVQGVWTKGALVQMNETTILREMAASQSDRPVAATAAASSSSSFSPSPPATALKSSGSREAARIRARTLSSSDGGGVAGCGQQRRVKDV
