# Supplementary material for: Putatively asexual chrysophytes have meiotic genes: evidence from transcriptomic data
Source: PeerJ. 2019 Jan 16;6:e5894. doi: 10.7717/peerj.5894 (PMC6339481; doi:10.7717/peerj.5894)
Supplement: Supplemental Information 1 — Identified loci are in FASTA format. [file peerj-07-5894-s001.zip › supplementary_material/Spumella bureschii/nbs1.fasta.fasta]

>Spumella bureschii_nbs1_1 47238|30754|strand:-1(-2...496) (evalue:3.2e-07)
AKDEVTGNTVNGVVLKFTEPVDAAPPTNKWRFYVFKEDKLAETLHIHRKSVYLAGRDTRVSDLVMAHPSISGQHAVIQFRKIEKMDRDGNVTGNVKPYLMDLASTHGTLLNGEKIDDSRYYELREKDCLKFGASTREYVLMYDDDGKQIMGVGNSWSEVICMQWG
>Spumella bureschii_nbs1_2 65178|38407|strand:-1(-2...532) (evalue:6.2e-06)
LYLETETTVKDLHSYLRALSQIRLNSMENGSVPPKQGTQTWAVLRRIVNGVQKDINLDHRIKNDQRDTYVIGRSRSCDITVEDKRVSSSHCMVLCDYSDVRLRVFVEDNSANGTFVNNSLTRITKGNRLELKSADEIFLINPRNMQTPTDRMAAFTFVNMRERLVANREIESAAVVG
>Spumella bureschii_nbs1_3 35524|24171|strand:-1(-3...438) (evalue:0.00017903980000004665)
EISTVSASSLKVTDLGSSFGTLLNNEKLVAKKEYVVEPNSVVQFGAMISKIRFTRQQVSLCITRLDKNEKERVKKNAKQVNAKIVTIADHATHVIASSCTATIKMLTAVVLNLKIVTSDWLNTFAETDDKNPVAVLPKESDYFPPT
>Spumella bureschii_nbs1_4 16187|10303|strand:1(0...483) (evalue:0.00035)
KIKPNFGLSGALAKDEATGNAVNGVVLKFNIPADAAIPDRKWRLYVFKDDQIIDTLYIHRKNSYLAGRDPRVADIEVAHPSASKQHAVIHFRKIEKTNKDGDTYEKIIPYLMDLGSVHKTFLNGKEIDDSRYYELREKDGIKFGGSTREYVLMHDDNKDD
