# Supplementary material for: Putatively asexual chrysophytes have meiotic genes: evidence from transcriptomic data
Source: PeerJ. 2019 Jan 16;6:e5894. doi: 10.7717/peerj.5894 (PMC6339481; doi:10.7717/peerj.5894)
Supplement: Supplemental Information 1 — Identified loci are in FASTA format. [file peerj-07-5894-s001.zip › supplementary_material/Spumella bureschii/mlh3.fasta.fasta]

>Spumella bureschii_mlh3_1 51966|32971|strand:-1(-3...462) (evalue:6.85984e-12)
GFYNVIMWLHNRYSVTMGSTTSVITSSNVEEDSSSGGGGDSILIPGRGVGSGPLLYITENGCDVPNESQLSIEQALNDSFRINYYSQYLSELDRAIGDGANVAGYFAWSLLDNFEWADGFSKRFGLHYVDYTTPERTRYTKRSAAWYARYAEEH
>Spumella bureschii_mlh3_2 57806|35844|strand:1(1...614) (evalue:2.4e-06)
EIRIAGPVSVKEAEAETESSAMLRDVRVLSKQDFRTMRVVGQFNLGFVVAQAAAGDLYVLDQHACDEKYRFEKLQRETRIHQQPLIVPTRLQTSVAVGLVIREHLSVFEANGFRLQVRGDDDDGEEEGAGAIWMLSVPFSKGVQFGPDDINELASIIGESSLYGGEGGSSSGSDHRGSSGNKEYLMLKNDAVTTTTTSSSSSSS
>Spumella bureschii_mlh3_3 39497|26797|strand:-1(30...495) (evalue:1.207724148669902e-05)
VGLFLSWHFEYFIAPLGGENTPDYACTAASYVLTVLQVPTVLGEPLHACDLLEFVHLAADNASLPATLLRPPAIQRILASRACHGSIRFGDELSKDQCSVLLSSLSKTTSPFQCAHGRPSVCPLLDMEGLRSKRETYMLLEKARCSQIIISKCY
>Spumella bureschii_mlh3_4 54279|34073|strand:1(0...448) (evalue:2.1912547621684296e-05)
VEELALNSLDSGASIVEMYVDLQNLSFKVIDNGCGIETFDVFNHVGEWNNTSKQNGNTSEHYGLKGEALAAVIQSSECVDIYSRTSGAPYGARKTIKHLKSGGWHKQNTSQLANGHFTGTVITVTKLFHPFPVRSRAVNRDRELSMLKE
