# Supplementary material for: Putatively asexual chrysophytes have meiotic genes: evidence from transcriptomic data
Source: PeerJ. 2019 Jan 16;6:e5894. doi: 10.7717/peerj.5894 (PMC6339481; doi:10.7717/peerj.5894)
Supplement: Supplemental Information 1 — Identified loci are in FASTA format. [file peerj-07-5894-s001.zip › supplementary_material/Spumella bureschii/smc6.fasta.fasta]

>Spumella bureschii_smc6_1 175080|67115|strand:-1(-3...2409) (evalue:3.3e-17)
QAIADLLNKIAELNDALAAAAALADQTTAALDALNGQIQQKNKELDNLAGENQALRQDLDAVDQDNAGLKKHLADKEQALADANQLVDNLTDDVKKGSEQFDAVNFDFDAEKKKAAADAEKAKDDIAKLEDQLKDAEGQKVKDDAEIQALKDELARVKEELAGVNDALQQMEEDLQKEVASDNLHKDSQAKLAAALKSKIDDLDKSLMDAAKVAEDRKAALDEANDQLKEKSAEAEALAGENEGLRHSNEELADALGKTTDEKNKVLKEIEGQKQEISDTQDKIKDLEDELKNESGKLALLGAELEAANNKAAEDAAKAKDEIDRLTPKLKDAEEKVKELEDLVKQLEQQIRDKDAEIDNLDTNLKGRNSSLSDKDDLIEKRGNEIKDLKHLTDKLKDEIAGLKKQIDKNQDDLEKAARQLEDLNVELKNSEDQAAADKDNADKTAAEKDKAAADLQKALKDAEDEIKKLLAELEAAKAATGADCSALEAANDELAKQLAEANDALVKLQEALGRSEEDNAVLDGVIDDLTKALSDTHNELEDSKKQIPPPKEVDDKQTSTDETGPMVEGLTEAVIQLEDEVKDLEEELRLLREKDALAQKELDELREKDAKAKVAAEKEAADKAAAEQAAREKAEAEELARKKRREPKTHTGAGSHNNQKVESFQDMNEPDHAGALVLSFNHDDLMNGKHPSDVKKPHMFSMKQEKPIAREPLPTKTSMGSVLNGIQSVDDLMAPPAKWPPVGIVVESPAIDYMPRKNFLYSKAVKEVSKDLYLALDHPPVGGKLFMSDKKGLAGLRVAQSH
>Spumella bureschii_smc6_2 175063|67113|strand:-1(-3...2430) (evalue:3.3e-17)
QAIADLLNKIAELNDALAAAAALADQTTAALDALNGQIQQKNKELDNLAGENQALRQDLDAVDQDNAGLKKHLADKEQALADANQLVDNLTDDVKKGSEQFDAVNFDFDAEKKKAAADAEKAKDDIAKLEDQLKDAEGQKVKDDAEIQALKDELARVKEELAGVNDALQQMEEDLQKEVASDNLHKDSQAKLAAALKSKIDDLDKSLMDAAKVAEDRKAALDEANDQLKEKSAEAEALAGENEGLRHSNEELADALGKTTDEKNKVLKEIEGQKQEISDTQDKIKDLEDELKNESGKLALLGAELEAANNKAAEDAAKAKDEIDRLTPKLKDAEEKVKELEDLVKQLEQQIRDKDAEIDNLDTNLKGRNSSLSDKDDLIEKRGNEIKDLKHLTDKLKDEIAGLKKQIDKNQDDLEKAARQLEDLNVELKNSEDQAAADKDNADKTAAEKDKAAADLQKALKDAEDEIKKLLAELEAAKAATGADCSALEAANDELAKQLAEANDALVKLQEALGRSEEDNAVLDGVIDDLTKALSDTHNELEDSKKQIPPPKEVDDKQTSTDETGPMVEGLTEAVIQLEDEVKDLEEELRLLREKDALAQKELDELREKDAKAKVAAEKEAADKAAAEQAAREKAEAEELARKKRREPKTHTGAGSHNNQKVESFQDMNEPDHAGALVLSFNHDDLMNGKHPSDVKKPHMFSMKQEKPIAREPLPTKTSMGSVLGGIVSVDDHMKKDVPPQVSAGPWPPVGLVVDSSAVDYMPRKNFLYSKAVKEVSKDLYLALDHPPVGGKLFMSDKKGLAGLRVAQSH
>Spumella bureschii_smc6_3 175071|67114|strand:-1(-3...2547) (evalue:3e-16)
QAIADLLNKIAELNDALAAAAALADQTTAALDALNGQIQQKNKELDNLAGENQALRQDLDAVDQDNAGLKKHLADKEQALADANQLVDNLTDDVKKGSEQFDAVNFDFDAEKKKAAADAEKAKDDIAKLEDQLKDAEGQKVKDDAEIQALKDELARVKEELAGVNDALQQMEEDLQKEVASDNLHKDSQAKLAAALKSKIDDLDKSLMDAAKVAEDRKAALDEANDQLKEKSAEAEALAGENEGLRHSNEELADALGKTTDEKNKVLKEIEGQKQEISDTQDKIKDLEDELKNESGKLALLGAELEAANNKAAEDAAKAKDEIDRLTPKLKDAEEKVKELEDLVKQLEQQIRDKDAEIDNLDTNLKGRNSSLSDKDDLIEKRGNEIKDLKHLTDKLKDEIAGLKKQIDKNQDDLEKAARQLEDLNVELKNSEDQAAADKDNADKTAAEKDKAAADLQKALKDAEDEIKKLLAELEAAKAAADADKNYADKTADEKDKAAADLQKSLKDAEDEIKKLLAELDAAKVAAAADNTAAEAKNDDLAKELAEADDALEKLGDSLKRLERDNGMKDMSISDLSKALSDANQKLEDSKKQIPPPKEVDDKQTSTDETGPMVEGLTEAVIQLEDEVKDLEEELRLLREKDALAQKELDELREKDAKAKVAAEKEAADKAAAEQAAREKAEAEELARKKRREPKTHTGAGSHNNQKVESFQDMNEPDHAGALVLSFNHDDLMNGKHPSDVKKPHMFSMKQEKPIAREPLPTKTSMGSVLNGIQSVDDLMAPPAKWPPVGIVVESPAIDYMPRKNFLYSKAVKEVSKDLYLALDHPPVGGKLFMSDKKGLAGLRVAQSH
>Spumella bureschii_smc6_4 175089|67116|strand:-1(-3...2568) (evalue:3.2e-16)
QAIADLLNKIAELNDALAAAAALADQTTAALDALNGQIQQKNKELDNLAGENQALRQDLDAVDQDNAGLKKHLADKEQALADANQLVDNLTDDVKKGSEQFDAVNFDFDAEKKKAAADAEKAKDDIAKLEDQLKDAEGQKVKDDAEIQALKDELARVKEELAGVNDALQQMEEDLQKEVASDNLHKDSQAKLAAALKSKIDDLDKSLMDAAKVAEDRKAALDEANDQLKEKSAEAEALAGENEGLRHSNEELADALGKTTDEKNKVLKEIEGQKQEISDTQDKIKDLEDELKNESGKLALLGAELEAANNKAAEDAAKAKDEIDRLTPKLKDAEEKVKELEDLVKQLEQQIRDKDAEIDNLDTNLKGRNSSLSDKDDLIEKRGNEIKDLKHLTDKLKDEIAGLKKQIDKNQDDLEKAARQLEDLNVELKNSEDQAAADKDNADKTAAEKDKAAADLQKALKDAEDEIKKLLAELEAAKAAADADKNYADKTADEKDKAAADLQKSLKDAEDEIKKLLAELDAAKVAAAADNTAAEAKNDDLAKELAEADDALEKLGDSLKRLERDNGMKDMSISDLSKALSDANQKLEDSKKQIPPPKEVDDKQTSTDETGPMVEGLTEAVIQLEDEVKDLEEELRLLREKDALAQKELDELREKDAKAKVAAEKEAADKAAAEQAAREKAEAEELARKKRREPKTHTGAGSHNNQKVESFQDMNEPDHAGALVLSFNHDDLMNGKHPSDVKKPHMFSMKQEKPIAREPLPTKTSMGSVLGGIVSVDDHMKKDVPPQVSAGPWPPVGLVVDSSAVDYMPRKNFLYSKAVKEVSKDLYLALDHPPVGGKLFMSDKKGLAGLRVAQSH
>Spumella bureschii_smc6_5 94898|48937|strand:-1(-1...1601) (evalue:3.3e-15)
ILDAICFVLGITNLSQVRVGNLQELVYKQGQAGVTKATVTIIFNNKEASSSPVGYEHCKEITVTRQVIIGGKNKYWINGSVAQQSQLQNMFHSVQLNVNNPHFLIMQGRITKVLNMKPVETLSMIEEAAGTRMYETKKQAAMKTIEKKQLKVDEITKCIQEEITPTLESLRSERQDYHKWQANNTEFERLDRIVIAFEYRNAEEKVLSSENDKQKLVDEQNEFIKIQEEQNKAAEDCDGQIAEIERVRDSEMEGELQELRSNETDLSKDLVKLNTLFTNQKETLAGEKEATTSLTKQVETVGRTLAEKSKEFEVCSAKLVAKEAESAAGEENYKTLQEKYQNACAGVADETSAGLLSLPEQVSVWEKKDREAQSQLKQSQQKFEHSTAQLKELKQSNKKQVAAHSAVIKENETLRAAITTAEAKLNKLTFTEADETSTRNRVSEIRAQKSQLKDVIDNNSASVEARLRFDYKDPEKGFDRSRVKGLVAKLIRVTDRNAATALELAAGGKLYQVVVDNEQTGRLILNRGQLSNS
>Spumella bureschii_smc6_6 100301|50589|strand:-1(-1...1385) (evalue:4.4e-15)
LRAQQDKAKEELRKLRTAESNVKKARENAMKEMEGTVRAAQKASSALKAEVLKLRNARDAAQAEVKNLTQELQTLKEQLSIAEGASSRLTDESEILTNRLAQVKSDYEDAKRAVQAKAAELAKCSKEIKALQAQREKHLKESQNASLEARKLTHKLKQWDKDFKDAGRVITALIKAHPWIEKEKEFFGQSGSDFDFAGRDMEACARRLKEVRADQDRLSKKINKKVMGMIENAESEYVELNRKKEVILNDKSKIESVIEELDVKKAQALQSTWVKVNRDFGSIFSMLLPGTHAKLDPLEGCTVMEGLEVKVAFNGVWKDSLTELSGGQRSLLALSLILALLLFKPAPMYILDEVDAALDLSHTQNIGMMLRTHFSTSQFIVVSLKEGMFNNANVIFRTRFVDGVSAVIRTVAGGRKALAAAAEEPEEDAEPPQKKKGKAVAKARQILMYLHLCNSTGLMGR
>Spumella bureschii_smc6_7 100308|50590|strand:-1(134...1571) (evalue:1.2e-14)
LRAQQDKAKEELRKLRTAESNVKKARENAMKEMEGTVRAAQKASSALKAEVLKLRNARDAAQAEVKNLTQELQTLKEQLSIAEGASSRLTDESEILTNRLAQVKSDYEDAKRAVQVKAAELAKCSKEIKALQAQREKHLKESQNASLEARKLTHKLKQWDKDFKDAGRVITALIKAHPWIEKEKEFFGQSGSDFDFAGRDMEACARRLKEVRADQDRLSKKINKKVMGMIENAESEYVELNRKKEVILNDKSKIESVIEELDVKKAQALQSTWVKVNRDFGSIFSMLLPGTHAKLDPLEGCTVMEGLEVKVAFNGVWKDSLTELSGGQRSLLALSLILALLLFKPAPMYILDEVDAALDLSHTQNIGMMLRTHFSTSQFIVVSLKEGMFNNANVIFRTKFVDGISAVTRTVAGAKANNSKPMITTGAAAGAADAKAASAAAAVDEADEDEAPRKKNKGKSAVAKIRQTRGWIGRLSQL
>Spumella bureschii_smc6_8 98538|50074|strand:-1(-3...600) (evalue:4.1e-08)
EVNKGIKQKEVSDKIIAMLKAKVAEQRAAIEGLDAQALESKSKIDSLTGEVNRLNVELKDALERIAELENKVSALTSEVEKKDALLEERDEALALRHQEVADLRMQVEDLQEQLDAARAENKQLKQDVADANRTIAELEDQLAKEVEKFNKYKEMSTNIINSLKEKVAKLEDAKATLEADVAAKTAEIGKLQADVERLSG
>Spumella bureschii_smc6_9 8930|6747|strand:1(1...910) (evalue:1.5e-07)
LSEKSSDCEQAHASIDELKKRLADLEAELAALKARIAEKDEALQEMNDANYQVSKELEAAKDEIADLHQKIGGLTEKLAEKDQKIGEKEKIIAGDELEIGRLNGEISGLKDKLRGVESDKKALMVDVADANHTIRELEEDLQKEGDRYNDLLAAKNAMEKDLNDDIDAVQASAKEKEKQHDNDIAQLQDDHKGEIDAKNDEIEKAEQKCADLEAEIEALKKLLKEKSQDNEDAFKRLEDLEAELAEASDKLAALQKSIDEQPDTVYLGDGGEFPKADRPTNYFINPAEEETVTIVGGFEHEPR
>Spumella bureschii_smc6_10 75404|42724|strand:-1(-2...643) (evalue:3.348435609341921e-07)
IAAAIQLCLGASARITGRGTNLGTLIREGSEGPAIMRVTLRNEGSDAYQPNVYGKRITIERSITKSGGSTYQLKDVNNEVRSKEKRELESILCNFNIYVDNPCCVLTQEESKKFIQGKDSEKYDFFLKATGLERTGEELKSALAIIDETRGALASHNSRLEAKEKLVGELNKTLERLMDLDTLDMRILECRAKAYFDDHRINQAVTANQPGGHG
>Spumella bureschii_smc6_11 75407|42725|strand:-1(-3...774) (evalue:4.346853946681962e-07)
IAAAIQLCLGASARITGRGTNLGTLIREGSEGPAIMRVTLRNEGSDAYQPNVYGKRITIERSITKSGGSTYQLKDVNNEVRSKEKRELESILCNFNIYVDNPCCVLTQEESKKFIQGKDSEKYDFFLKATGLERTGEELKSALAIIDETRGALASHNSRLEAKEKLVGELNKTLERLMDLDTLDMRILECRAKAYFDDHRINQAVTAKVQESVAFKEAEVAQARAEHEKAASRTGEGDDELHGYVAQLEKVDAEIKVA
>Spumella bureschii_smc6_12 68884|40067|strand:1(1...723) (evalue:6.6e-07)
AYSEKQLLEQNTDFRDLLKEYDKLEAEFRATHEKFYTTKKELKEQTRLYQETDQKLQESQSNVTELDRRVEQLLERLRLEIEGGKDTRANYDKVKAKCSEVLTREENLKIELQRCENRLLKFEGLPSMEEVKAKLTAMQNDLNNTKKHHQKMESEYDGLQATIANLNDVIQSKDALIGELTNDINNAQEFVNSRNTVILNLQEKLNLAAETEGQLRDQLQNAQEEVQVLKVKLKKNDVSG
>Spumella bureschii_smc6_13 85794|46191|strand:-1(-2...718) (evalue:7.3e-07)
QAREKLVQAEETLRKCIDAQPQVVDTLKTIKEASETVTMEIERLNDEARQVEGRFNDARKQVQDLQREANSLHDARQVYKDALMRMVNGGKAGNNTNRFRDTVAAMEVVERNQEEWKRSGSMKGEFYGPAALYCDVPDKACASVLEKFMGMNRMMGFVVESEQDANFLKRQFRDLNNLQIDIYTYNNKNNASVFPYNETELNNIKRDVTIIGILTDFVTCPDLIRIHLQQSYADCVLIG
>Spumella bureschii_smc6_14 85797|46192|strand:-1(-3...648) (evalue:1e-06)
QAREKLVQAEETLRKCIDAQPQVVDTLKTIKEASETVTMEIERLNDEARQVEGRFNDARKQVQDLQREANSLHDARQVYKDALMRMVNGGKAGNNTNRFRDTVAAMEVVERNQEEWKRSGSMKGEFYGPAALYCDVPDKACASVLEKFMGMNRMMGFVVESEQDANFLKRQFRDLNNLQIDIYTYNNKNNASVFPYNETELNNIKRDVTKHQAGRE
>Spumella bureschii_smc6_15 170150|66218|strand:-1(-1...2150) (evalue:1.1e-06)
NMAPFNKKIATMTELDSKSSLELLEIMCEIVSRIDPEQENIFKETTEFRVRRIIQFLVVMKFNIPEDQMEDFQGLLLAGDKEILHTIMHWCLQRFDHLQKRAYLAKYLMPVDIPAEFMGEDLIVELSMRLKELQADFKEVHKTADQVRSSGTKPSELKAEIAQLEQEKTQLQNKISRMKKDMNVDEDYFKDMLKATSALRKEQENELLIHERQREHRKAAQEADLRFSDATKRFAELKRSGVQTQSAEQILTKLHQDVKELHDRRENVDRIIAEREVHLEKLQSWDNTDRITTDEDVRMKREQVQDLQDAIKSLSDRLEGVMNSNTGLIMFKAAKSSALTKYRDRENEVDRLSEDLRRVTKQIDDKEEEQKKDSRGGGGGNGKIGKRDLKKYGAVVRDKIEGYKKMREELAALRAELVVLQGTEQTLRSRHTNLDSFLSEMEKEKGVEGYRETQRVLIRMAEQTADVDRAKGQTLEEISTMVEQIGREFKNKQSQLQPLILEVKHVRQEHMDVLSQYEEKKNTYDKVAVGLEMEKQGMEKECNTFQEEALREESRYHCLQHLISIAKIRLERAEQEKKWQNGEGRMVRDFASFKDLYAHKMTQQEALTKQLRKQQKELKENSGVLTNQKTNFMHLQMLLDCKNRLNQEALGGGVTSSTRSAGNSEVYTQAYAEPMNRGRGGPGGGADVMSMDKDYDDGYQSGGWIVNIRYFSLSCG
>Spumella bureschii_smc6_16 170145|66217|strand:-1(13...2266) (evalue:1.2e-06)
NMAPFNKKIATMTELDSKSSLELLEIMCEIVSRIDPEQENIFKETTEFRVRRIIQFLVVMKFNIPEDQMEDFQGLLLAGDKEILHTIMHWCLQRFDHLQKRAYLAKYLMPVDIPAEFMGEDLIVELSMRLKELQADFKEVHKTADQVRSSGTKPSELKAEIAQLEQEKTQLQNKISRMKKDMNVDEDYFKDMLKATSALRKEQENELLIHERQREHRKAAQEADLRFSDATKRFAELKRSGVQTQSAEQILTKLHQDVKELHDRRENVDRIIAEREVHLEKLQSWDNTDRITTDEDVRMKREQVQDLQDAIKSLSDRLEGVMNSNTGLIMFKAAKSSALTKYRDRENEVDRLSEDLRRVTKQIDDKEEEQKKDSRGGGGGNGKIGKRDLKKYGAVVRDKIEGYKKMREELAALRAELVVLQGTEQTLRSRHTNLDSFLSEMEKEKGVEGYRETQRVLIRMAEQTADVDRAKGQTLEEISTMVEQIGREFKNKQTQLQPLIVEVKNVRQEHMDVESQYMERKNTYDKVAVGLEMEKQALEKDCNAFQEECLREESRYHCLQHLIAISKIKLERAEQEKKWQGGEGRMVRDFASFKDLYAHKMTQQEQLTKQLRKQQKELKEDAGVHTNQKTNFTHLQLLLDMKIKCEQQNTGNSMMGGGGGGNGNGRGSAGNDRGGEVFVPAYAEPMNYSGGESNSRAGSRGNAGGSREASRGGSRGDEKQSYESEYYQNAAYVIRMFVPVILVVCLRVNT
>Spumella bureschii_smc6_17 170129|66215|strand:-1(-1...2231) (evalue:1.3e-06)
NMAPFNKKIATMTELDSKSSLELLEIMCEIVSRIDPEQENIFKETTEFRVRRIIQFLVVMKFNIPEDQMEDFQGLLLAGDKEILHTIMHWCLQRFDHLQKRAYLAKYLMPVDIPAEFMGEDLIVELSMRLKELQADFKEVHKTADQVRSSGTKPSELKAEIAQLEQEKTQLQNKISRMKKDMNVDEDYFKDMLKATSALRKEQENELLIHERQREHRKAAQEADLRFSDATKRFAELKRSGVQTQSAEQILTKLHQDVKELHDRRENVDRIIAEREVHLEKLQSWDNTDRITTDEDVRMKREQVQDLQDAIKSLSDRLEGVMNSNTGLIMFKAAKSSALTKYRDRENEVDRLSEDLRRVTKQIDDKEEEQKKDSRGGGGGNGKIGKRDLKKYGAVVRDKIEGYKKMREELAALRAELVVLQGTEQTLRSRHTNLDSFLSEMEKEKGVEGYRETQRVLIRMAEQTADVDRAKGQTLEEISTMVEQIGREFKNKQTQLQPLIVEVKNVRQEHMDVESQYMERKNTYDKVAVGLEMEKQALEKDCNAFQEECLREESRYHCLQHLIAISKIKLERAEQEKKWQGGEGRMVRDFASFKDLYAHKMTQQEQLTKQLRKQQKELKEDAGVHTNQKTNFTHLQLLLDMKIKCEQQNTGNSMMGGGGGGNGNGRGSAGNDRGGEVFVPAYAEPMNYSGGESNSRAGSRGNAGGSREASRGGSRGDEKQSYDSEYYQNVRMHCVILRKRLPE
>Spumella bureschii_smc6_18 24391|17831|strand:1(1...493) (evalue:2.605380800841762e-06)
GRDDRRNKSLKACAKKARLKFDDYVQKKGFAGTIKFNHEEGTLSLTVMTDSSDANTTSKDVRQLSGGERSFVTFSLLLALGHVIECPFRLMDEYDVFLDEMSRKVTLDQLVAYSKSPIQRDRQFIVITPNKLNEMVTSKDVRIVKMRDPKSVSAHGLQQQTLD
>Spumella bureschii_smc6_19 15944|10159|strand:-1(-1...644) (evalue:3.4e-06)
GSSDAPQQPAGNKYRWVDKATLDGWLTEGSKVIGDWPQSMDERFATELTATKRQLESERDELSAQLDDVTSQFSTYKVRAQTALKRIGNEEKLMQQKQQEAVENNELVRVRAELDECEAREQELVVKVESLESAIAEKDTVLAELQQTVTALEASLNDSKAACTKYTARVADLETQLGAMTHKYEDSSVLLEKSNKQLTNIMQLKQSLEMQHQE
>Spumella bureschii_smc6_20 159494|64190|strand:1(0...1905) (evalue:3.7e-06)
ILNNYWPTHSNLMRPNSRGSLGSSAGVPPGTSGIRPGSGRKPPGTGRLRTGAPSAGAGTEAGQGFALNAAVNVSERPVTGQGVMGMKAQNNGTGRIVTDAAYYIGILRKKINDTNSETIKLRTEIEQQSKDSSQYTQLERKYETLSKNKESLEGQLADYNLALDKTRTSTDPEDVQQMAQHLIEKNRASGQDVDRIFMQRKQRENEIGQIEEQIEAHYRAIQKRINELEPGRLRAYNELLSKQREYQDRAMHSEHRLNEVNARIHHYESDDKANTLRKDYLSLEKQCLSLKKDADSLQEDLDTASQGDSKAAKEAFKSRAEEFKKGTKLLEEKASQLREEISAAKRALEELSTVNEEDSNEAAKYELLVKRDQDMTVFMDAFEDTRAGIVRDQQGVQYMVVALLESIGKGLEESTNMPTQEGRDEMDKARSFKEKNLATAQRTMETLLHEKKKREREIEMLRSSEPKLMNELSGLREAMSIMRSEMEDFKDLDRLRREFDNTQSKLQDLKQVYIKRRDTMRQQIQSISMEHESLKKTLNAHEVAREIDDTEKRLKHYERSIFELKEFVETKSRETDYESIRALCLKLTDNLNASVIKLSQMTGGGSGSYGAQAKWQEGSWCVSRGDGMGELWSV
>Spumella bureschii_smc6_21 72123|41560|strand:-1(-2...901) (evalue:4.1e-06)
EANLNLESLRKALSESQSECATLRDRLHKQVEEQAAELGALNADVSELQAQLAVKTKSLEETRQKLTDADHEVAAAQSENVAELAALTARHDSEISQLSEQLHTAEAELAVLRPKAAETQNALTVSEGLVAALRERIAAMSSHHDEGVQELSSQMQAKLDELDESRAKAASLNTMLTEAQADNAKLCGDLIALSNKHKTELSDKDKTIADLRAELAKMEKNFAISQGVVTALKEKLQKLADINEASLSTLRAELDQVKKDLKAKEDELTAAVASLTAANTANDDLKTQLATSVTDLTAAN
>Spumella bureschii_smc6_22 142250|60828|strand:1(1...406) (evalue:4.7e-06)
EGLNADKDGLNQQIADLNAAVDGLNAGVADRESQIADLNADKDGLNKQIADLDAALEGLNTDKDGLTQQVDDLSAAVETLSASEDSLNQQITDLNAALAAKDSQLSDLDKDLEALTAQLTAAEKQKSDLSEELAS
>Spumella bureschii_smc6_23 137322|59767|strand:1(1...819) (evalue:5.3e-06)
KKQIDACEAELRSLEPEFARQSAAVSASNDEFKAVHSRIEALYGKQGRGTQFKTKAERDAFLQSQMDTISKQMKQRRALLESQGKEIAKEEARLATERDNLQAAESDNRGKVARSDECAREIKALMARRNELQNARTEDMQQLQSIQEDINKEHKALNDAKQQFSRSLPRHIVQGLEALPHIVRDLNISGCYGPLIDNFELRHEGFRTAVEVAGGNSLFHVIVDTDTTAARLMEELERRKAGRLTFLPLNRLRNPPVTYPASKEVVSLMGVA
>Spumella bureschii_smc6_24 106973|52483|strand:-1(-1...1697) (evalue:5.6803019479565205e-06)
TSEKFVGEQTHVLTRDGQKIFKVFIQEVSQSGGSSSSMRSPAGGVGGGEIMEYQGKVSQYAGPDAKPSLKISPITPKRVLNYDMANADSSESVHAQRQQLEAALTALDKQALTLTTENRTLEGQLRGKAADIGKLKQEIAQISAAQKKPQELELMVQRRRRDVAEKEKKLSVDSESVRRDRQRDYQREVDRMLGSIEATVTACREYDEFFVERTLLMTQKSELAEAISVVAEQIHAKKAELQMFRREEAEAKRLRDRAIDALRECEQRMIALADEHGGMEKFQEEVFLEAYEAIVENTKEELEGRMDLCKAAINASVDNPRLVERHKRVGAEKEELEREIAVVRASYDNAGSDLEQRAVEWLTAVKGITTTLDNKFREYMKELDVPAAVVLRETGTFENYELQLRVSFRKDSQLVDLDAHVQSGGERAISTVMFLMALQDMASSPFRVVDEINQGMDELNERLAIDRVVTSCCGDPRKPQYFFVTPKLLQGLRAMDNPDVTCLIVFNGPGVKSKFTFAQLLVREMEARGISMPNVAVAGSASNVPLIKRDRGASAAGVESDGERS
>Spumella bureschii_smc6_25 113826|54180|strand:1(2...1145) (evalue:7.83986103802557e-06)
LAEMQAAAHVDTSLLEGELRELAENIERADREIADKEGELHGAAEEVKEREKEKRAAEGEVNKLSRTSGDLNRQMEAIVNERESARAKLESSRRVLAAKQALLDEGLSKLAVAEHAEAEKLQVAMDKAAELLGDTWDGEPIKLGKKENRQNLESLEATLRTRLAQGKQQMNMEGLTTAIASDRLTKARTDFKDSRVNVARLTDNLDDLSADYKARSKRWTKSLKLAADKTKRKFDEYIQQKGFSGTVQFDFAEKTLNLCVQVDNADENTRSKDVKQLSGGERSFVTFSLLLALGHVIECPFRLLDEYDVYLDEVSRKLTLDSLTSYAFLPGQRSRQFIVITPHKLNDVKTSGDIKIIRMQDPKRRSAHGLQQQTIDQRGW
>Spumella bureschii_smc6_26 87516|46708|strand:1(1...391) (evalue:1.1e-05)
YGQGDRIKMLTDEIDSLKTRIDGLMREMAELRRVNDQLKAAANEAKEQAAVLKDELEIANETIQDQVDEIAKAHREVGKVKQTVIGLEEKLTDRNKRLTAAEETITGLHKSLDEANKLCGLANQRMVRD
>Spumella bureschii_smc6_27 46814|30574|strand:1(2...400) (evalue:1.4e-05)
KLVMKTTMDAANVAAASAEEDESAGGASTQSLEDHVLADKDNDNEQNPEMLRISTFMGVQVSVSFSGSGQQYQMQQLSGGQKALVALALIFAIQRCDPAPFYLFDEIDQALDANYRAGVARLIQKQVESETA
>Spumella bureschii_smc6_28 7955|6088|strand:1(0...445) (evalue:1.8e-05)
LKYKSTSLQTSVNELRDQLATAEKKLSDNSSEIRQRDNQIRELVLSQEELTERFRRRSDDIDRLREDLKNQSSELVAIQSRLKDSQIALSESNNKLLPVEFELNRANHEKQLLENKLQYVEEELRKKTKEERDLRIEVNTKIFEADTQ
>Spumella bureschii_smc6_29 9009|6800|strand:1(1...888) (evalue:2.1e-05)
AVSLNGSNGVGAAPGSASGTRHLGGVETPHGTVITSTGVKSKRDKEQDATIDAMRAAMEKLRTENERLKRAAPLEDHKTHDTEKRLALEKKKVEKLEEEVAALTAKSKNNEDSSQKIVQRQMQITTLRKQLKGKEDEMATLKEAAEMVTSEKDNLRRKTVVLEEKIQQLEMALQQAASARPPPAATTRAEAQAQQQREDDLKNRLTDLMGLNERLKGELQEARKVLQSSHFNQTAGGSSGVAAAAQPASTGAGGTVSVAEHNKLKNENAKLRQELSAFDLDFFEEIENLKYAHSE
>Spumella bureschii_smc6_30 9715|7472|strand:1(0...555) (evalue:2.3e-05)
VDANKRCAVLDNQLKRANEKVAQQEQVMAQLNQDLGKMSQVVAGLKDKVDEKNQKLMAAEARVLDLNQQIEEEKEKLKRQDAKAKKAVADLTTLNKELKDVVDQVTQQSAAKSAQIAELKDELTDLNVSYEDKIEECAAAKERIAELEAELAKRTADLNKTEGELARAIAVNEESIAQIGKLNGE
>Spumella bureschii_smc6_31 187174|69125|strand:1(2...3266) (evalue:2.6e-05)
RFCAESWLKEPFWKLALFCSAIGQIMLKNKRWKQKQEKKASTAPEVTSTPDSSPSKMLDLVSRDTNSIEPERFDDDRVKVTSNPVNEKQENECSESSALDEPVKLNNTSKTVHFEQAKIESLRAECDDLRAQLAEKNRLLSGKHAELVSSHTALESKTTELLTVQSHVYEIETHIQVSSKELQELTLSGVVDESANGWDNSQRMKTLISLLSTLKAQIKSQSDEISQSNAAIDTLHGNVRVLKNQILLLEGENKKMSETANQAMAAKDTQLEDSNREIEHLHNGLKSLQSQFVQLEKENKRTRQHLLELSESSSESVVDAHSRISDLSEEVSRLQGVVDQLENDKEDLMNEQKVSLEGYLKDLEQFRQELSDTIAELNASYTQLANMEAAHQSDIASLRDEMTSAAAAALSREQILTKESERWRRECELGREEQQEARHTIEELERYIAATGGEKEKLQVDLTEHLHQSDVKCSALTHQCEDLQEQLRQQGDENGVLKAELDRVMLSLKDSREELRAAQRALAEGTDRHETASSSYQAEIDRLTGELTVLDAIQAALRSENDQLNQRLDQMQTEAESSHALSGGEYEKQIAELQLTLQTTEASCTAKVAELTASLQKASDALASHLNEESHVIRNAEKLIATLEDSLDSREKEASALSEQNKALELKVAELLSRAAAEAHNGVLSAERNNAAIGELAELRKEVTELKQRNAELQSSNNRHLDQLVDLQRHTMDTESRLSSELINLNSQIVELNRTVLELQAQLVDQQQRHTAQNHRNTARDAEVHVVFSKESVRAHLQRNGVKCFHWEDLPTLMKKLEQLHQQPDRPICYVSDVLDKVHHHSTGSGGHPPLTQQHLHQLNTSTRSAGSAEGHHMTGSVVPTTPTAAASAAAGGTNSRSSSAKKGRRPSSSSGLLQQEDATGQVYEVGYRFSNHSPPRVRRPSFNSETASRTSHTHSQQSHSAGGAAASGDKKFWHATGILDRDDPFGDHKLMYRDVREVHKSIEERFEFFRNQPMAFFEYHDKHTDSGGDTTVPVTAASVVSASVVESSVEVVAPTAETTNNDSDNVTSVQNNRPYMNSGMFQVVDI
>Spumella bureschii_smc6_32 85781|46188|strand:1(1...850) (evalue:2.9126094076200005e-05)
VKLKETGAISEHEMILEVRFRQDANMTALSGTKHSGGERSVSTVMYLMALQDLTKSPFRVVDEINQGMDERNERLVVDRIVKSCCGDENRPQYFLVSPKLLQGLRAIDNDDVTILLVYNGPGVKAKYRFDELLQQQLRLAGGGDNGSNSACAATTVSSPLSSGTTRGKGRGRGGGAAKRLRDLSDEEDEGDGDGEENEGDYEEQENARQRGNQIKQSASAVKASRGAAAATKSYKRKAVVAEDSEEEEEYEGQEFLLGILGVIYDQYVQSRFVAPVGKLKSW
>Spumella bureschii_smc6_33 55904|34851|strand:-1(-3...597) (evalue:3.1e-05)
GKKAADAAAAASIAELEISLSESQYEVTKAQDANEALAATNASLAKEKETLTKDLQKAEADVFTLEESLSDANDKIAGIEKECDELSDECESLRKQLAAKADELKAAEATVESERKDKEALAAKVAECERVKQLDDKTIEELRAQLEAAQRELAAAHEDIVKLRDQLVEIAVAKCSDNIALKDQIEALEDDADDMQASH
>Spumella bureschii_smc6_34 155444|63373|strand:-1(-3...1539) (evalue:3.9e-05)
DALLFVFGKRAAQLRLKNVSELIHKSSRFATLEFAKVSVHFQLIYDIEDSDDAYDVVDGSQFVVTRTATKSNQSKYYVDDSTSTFTEVGTLLTKHGIDLDNNRFLILQGEVEQIAMMKPKAAAPGDVGLLEYLEDIIGSNKFVERIEEALKVLDGKNEIRTANVNRLKVAEKERDNLSGSKAEAENFMKLEGRIRSERNLLYQILEHIANTNTAAFNARLDKAKEKLAYEKKKGEDSEARLAVFQKEYETNNNEYNAVKNELAESNVKYDTFQRKDVKLQEDMKHSRTQIKKHQTAVEKETKKEVECAEEAEAAKAQIEKYTQAVSDFTRKKADEEAKLDVIMEGLNGATEELRASLDIAQSRLADAEKSVASFQTDKESTQNAINLLQSRSNENSKRLQQSKDKLASLAKRVKALEDAIVKYETRESELQAAIRAAITTAEEAKASLASQQSNKTVASAAVRQIMEAATKKGGKLSKVKGIKGRLGDLGSISPEFDAAVSTACGQFDCIVVD
>Spumella bureschii_smc6_35 103412|51461|strand:-1(-3...807) (evalue:5e-05)
QLSAPLAYLIRVVNSGNSEEEVSKPDHIPKSILSTDTRDFQPVKFSQHGSEYVHSHGTTDGSHSAHHKSSASHHKHGGGSSAKHSSGHATELQHSLSATEKMLEESKAHSDELAMQVKEIEAQLTQMTFTANQLDASNQNYRLVIEESEIREKDYKTQVANLEEQIAQLNRDVQHLKDVNDANRGKTPPVKGGSSSSLTRGMSLSFRNTPDHSKEHQTTVDKLTLDNKQLTSDAALLNQQITQLKESIQDKEHVTKTLHDRISQYEQQA
>Spumella bureschii_smc6_36 85768|46186|strand:-1(-2...958) (evalue:5.21620038411579e-05)
EVFPGPKLNVLIGPNGTGKSAMTHAICLACAGTPNDVGRAKDLNTFVKTGKEDQDSYVEVDILNTEFSVSNIRRTLSSSKNTSNWTLDYAKSSLADVKALMVKLNIDVDNLCSFMPQDKVGNFSRFSPKEILSNTLQSVSITTASGYKLAQEQEDLSQMEKAKQEYKRNMDAKQDRVNQLTSEHTSMTKELDRLKQREEANLKLSYCQIKDIKLELVELKEQATALKDAVTDAENRLSTESGRLGPLEQEIRDLKLLQAQKEKACNAVITKSEQLESNLRKHKEAMDESELVVDAAVNALRNVERERRVKEQQLHQARE
>Spumella bureschii_smc6_37 171657|66511|strand:1(1...2311) (evalue:5.5e-05)
AVPSAAASVGGGSGARSKANTPLLAAEVDNLLDPKPSSAPFLAPSQAASAAAAGADSHYGELSLSADENAFGEHLDPKNVQKHLKLSGNDPKSQMLASNLAFAEIVRGELVEKQKLIESLLDDVKVRNEAIQVCGKDIRELRQEKSNLLSKLQTVEDQLEQKVKREAETDAMTEKVLKSGTALKDMDAATLVSILNQMREQLNTSEKEKVELQQVLRSAKTAVDQFTVMKKDYRELQDAHVVQTKQLQKMQKKYAQLETYKSTIMTQEKVIAKLQAVIEAKIKKSNNLPPERAFIPKPPATSGSGGGVTSVPGTPGSNKETVNEGDEEFLALQQQAERDERDREKDAQLAGLKLDNAAMEKDLTETKEANQTLEERVKELEQQLEAAKLAKYESESEDEEDELSESDLLAQEEEALDEESVEAKHKTEMKEAQRKIDQLDAELVSKGFRISALEKQLETSTRDYSREIARLRTKLFELEITASMAGMGEGVTDELDMAGLLDMGVMANMSSAGSAANTRPTTATPAAPAVVPTAEVPAPAAAAEPSVPVKERSLRNTLLEDGSEKEPVISPRAAAAPVMFPAATPEVIPEETVEPKTEKVSSKPATPPPATVEAPAAPVVAPSVSKTVTRTIDIIDANPGGDGEQCAKVTFDLLYEYSAESRAYSYNFNNIRLHDFQQSEMKTRFHPYVELKCEAIGWHAKTSVEDDAGPVVNWTLPEEMKKFVVTDVTTHSGAKVACLIKKSSAKGHEDFLIGVGNLPLTSIEQTAMQ
>Spumella bureschii_smc6_38 163881|65009|strand:1(1...982) (evalue:5.9e-05)
ELEGLTNRLQQSQQNEAALTAQLSGDTAGLTNQIAALSAEVERLTQSKSAVESELAVATAQAGEAAAAHVTETESLNGLNSALTAERDALSASLKAATVSISNLTNERDTAALDVARLTAECLACENKVKALEDELKGSHASLAEGSAQRGDLQEMMTSQEKELENVLAKLQQSQQNEAALTAQLSGDTAGLTNQIAALSAEIERLTHSKSAVENDLTAAVAKAADEAAAHATETERLNGLISTLTAERDTQSAALDAANSNTASVISERDAVASDAARLAVEIEGLKKDLQNAKEFSATTLGHLTEERDQLIAELAAASAELLSLR
>Spumella bureschii_smc6_39 70772|40894|strand:1(0...437) (evalue:6.8e-05)
TKRLSLLSSTMSSMKVHLEEQNAEIAELKATIARLQIELAGAKDDSKKGDSELNSKSEELLNSLNELNAATKSLADLQSEFNSLESKIQELEKSHSKTVEGLKQQHADEKATADKKTAHLTKMYTQLLDEKKSWNASTSSSNDES
>Spumella bureschii_smc6_40 85786|46189|strand:1(2...866) (evalue:7.67529885109524e-05)
FDIYVFQYLFPGAISEHEMILEVRFRQDANMTALSGTKHSGGERSVSTVMYLMALQDLTKSPFRVVDEINQGMDERNERLVVDRIVKSCCGDENRPQYFLVSPKLLQGLRAIDNDDVTILLVYNGPGVKAKYRFDELLQQQLRLAGGGDNGSNSACAATTVSSPLSSGTTRGKGRGRGGGAAKRLRDLSDEEDEGDGDGEENEGDYEEQENARQRGNQIKQSASAVKASRGAAAATKSYKRKAVVAEDSEEEEEYEGQEFLLGILGVIYDQYVQSRFVAPVGKLKSW
>Spumella bureschii_smc6_41 82904|45242|strand:1(1...1304) (evalue:8.8e-05)
PSVSTARPPSGLTNSTSKTILVASAADIDSNTRAALKKKNEEIQRLERDVGDLENQISDLKKEVLEAWANYKQVQEKAAANEMELQEEIRQIQKAKALDKQQLLAQVTKQTEDISSLNKFISSFEKEKEELHQQLHLANEVNDSWAGKVAELNEQLLEAKSSTVQGVQNLRDELRAAQASAEQMRHDHTVIQRSNEEKLRKLEKDNGDLVVELTKAQKEILSLKESGISGENSGAVDYLSRDYQQTQQEVIRLSSNLQREVDARLEAESRVKFLESEQKAVKANMDDERRRVAQTEQSLLDKNSELEAQLKELRKSLKGGVMREAVFSSELGGYLDQQQPLTNDSNNGSNSSGSMVMVDGSEERIKGLENKVADLSKLLLRKQGDVVELQAERSALKSQLLDVKARCSKAEKELAMHRDLEADDDDYSPSSFGG
>Spumella bureschii_smc6_42 161493|64564|strand:-1(121...3175) (evalue:9.4e-05)
YFQKQFGTKSTLQNIKTTSNLRKKRKGILKMMGKYENDEGDYMGGANDYDLNDQQLQLSEEQQMEEDEDEQHYYENPADVIREFANNPMMMRAQKALEKELKATQMKVGQDLNLQKSELKKATDEREALGVQLYSLQQQLARIQITLENAHTEYNSVVDVRLAEEEMLRDISKNNSEQKALYETYLKQQKKHATELDSLNETIRQIEKYNEEVKSQISQTKGGAVKIEHDMQLLEREKENQDLYVDDFNKKVSFLQDQIASYIKQFETQKQDTNDANQVLQETIHELELIDTEKKQLMIQWKAALSGLSRRDEALSQASATLQVAESAVHDYDMEIESSKRDLQREQAAHEALVNLRDRLENELHWVDTNLNSIRVERDQMQERYTLLKKSLAQTDNEAGKLDLVTKNLNNEHDSIISNLQVVTHERQQMEEQLDLIHSTRSNVNKAVVNLNKDQSKLLSKIHEGENVINEVENEIARTKVERLNVSTVNDSLQEQLDAISKEVRDKEAMVGKYQLEIRQRNDEVEKKMYRVDRLNKKYEKMVETAGGEENLGPLENIIKNLNKEIESTETECKEMEREWLKRQTEMVNVSSECDAMGESNNEQQARVTIMTQQQLRLNKDLRDTKANLKVNKQLNVDFQKDVSKLNSLISNNHDQETSLQASNFIIEMDCVQELKDAEKECVQLQANIAADRGLKASLMDEIMEMERQALLWEKKIQLDAETRKALDPTVGASETQNMEKDIHRMEIRLESLKREQERLSVEMERAITKRSTIQTRYAKPSDSMSRSTSAKLGGTSSSAAGGATGNKELTQANAAKKIALLKKEARILAEETSQYNSMFDNKRSEMVQMTGDLETITGQFGEMQESCHFLQGNINDLLYQKQLYQERIGYRQKYANRLREVSRTPLDPSTETMQVERRLLSATTALETVKEIIQDLSTTFPHLREVLLRVEAMTDSGLPMEELAQQRYGRGTGWYSSGIGRHVKVDLSGGESPVMVQRYTGGMCKDQRNWLTMVQR
>Spumella bureschii_smc6_43 78395|43757|strand:1(0...527) (evalue:0.0001)
DGLNTQTSDLNAAVEGLNADVSDRDRQIADLNADTDGLNKQIADLKAAVESLNADIADKDRQIADLNVVVASRERDLARLEDDILGLKDRLAKEFEKNLTLRGELEDVRCQRDDLQAEVAQDLARIAELEQQLRNNETKQENQNRIQAGIVNALKKEGATLAQNVADLTVELQRK
>Spumella bureschii_smc6_44 142256|60832|strand:1(1...1906) (evalue:0.00011)
DGPKKPTAKQALTARQPALHKAKSGFGSLLLMDPTELSLIVNKEGPQREEENVRELEAARLEAELQRLRDAEAEKDKLRDELAAIAAANKAREEEVARLAAEKEAERLRRREPRVYSDKASIDQEAVEALNSLFEGEEEDESAGNGGQIQFDLDDVLSSGPSRAVAQQQPLRRVRNAAGGSGTRNATGLGALLMLSPDTLQAVKNDAAPQSEDQKATLQELEDLRNQLQQLAGDNARLADDANMNDRERAQEVDRLRDVAADLERQLAARDDAVAVKDKDNQQLGALLKDAIEQAELLESEVNGLKDQIKDMVPREELETLESELSVLRQQMVESESEYKHDVDERDERVAELEATVAALQGELLSLQSRYNECDQKLRSAVEHLSELIEEGEERVSQGRLMNDDIAKLQAHCDDLQTQLEEGDGEKELLHKLIIELRAELVIVRVDLQGFADLKTALQAAEEEIKRLRDELAGCTCRAATKGPAPVEVPPLQLAPPMTVWPPAGARPVTMQTSINYMPRRSVAASREVRAVANESLRVEVSDRQSLECLRVAQEHLVTAMHMRVTREERVCGKCLRNLDQDGGGRKQNKQTKNTKKITFLRCTQSKKVEEVHCNMLPVRNGNLKLRLNCKQLNA
>Spumella bureschii_smc6_45 168566|65899|strand:1(1...2045) (evalue:0.00012)
YINITVSAVDKDNLSETGSVNTEDHDEESAHTSSYNSNLTSNMSSSYGGATAAAAASSRPAVKSPTNLFAPVNPPISEEEEYQEATGGRFGGAAGGTKKGSVGIAAAASGGSGSHNDAIRKSMTSKLPPSGKQPFTDVSSNNNSYNDSDTFYGGGAAGAGGTPSKGVKFSSDLSSPASIPGSGGPSRPAIRGAAGGAGAGGMGSNTNRAFMSPEDKKFEASQLYVDMRQKIDNLEAAILASEEIVAYERNKAAEAVASSNNNSKLSSQYLTELQNELQASRDENKRLRELVDANSNTTSGEMSRLQSQLSKAADEIDHLMAERDRFEKASQDAASDNEALIADLIQQKVVNGNLATELEETKLELHNLKARVDAFNAKRAANGQPTANLGVGAAAPRMSLDERLAEHQQRVQQYQSTNNNAGGGGQQNRRTSANPVDSYATPARQQQQQGGGGVTFQQYQQRHSRAVAAARAEGRVSVPDAQTLPTACGRSAVMLEDSNSGDRRLNSGGVRHSYYHLTTTATTCTIEGEPGINCWMRCMSVADLTCGQSADCVDPATGQVVDGDTVTCPTCIPECIDHTGNATDDTFFDGYCYGTGVTMFMEGFTSIAYEPSGSTSCMNMWFMQWTLDSRLKFGVTCIGVMLFGVFVQYLTRLCRDFAKLKVTLQNNALIVRSHCGLCSVQ
>Spumella bureschii_smc6_46 142238|60824|strand:1(2...446) (evalue:0.00012)
ELQSRLAAADASSEDREYLKSINVHLTSEADAKDARLSELKKDFDALTAQLVAAEKQKSDLSEELASHSSSLGDKDQLIHQRGEDLAALRDELAAANHAIHELKEDLQKEGDKYTKLQDVQTKVTAALKGKVEGLQAQVAQLEADGAT
>Spumella bureschii_smc6_47 33885|23117|strand:1(110...544) (evalue:0.00013)
IMHIKQVIISGFRSFRSQSESESFSPKHNVVVGRNGSGKSNFFDAIQFVLVAPKFSQLRPEDRQHLLHEGAGTSVMAAYVEIIFDNSDGRLSIESDEVVLRRTVGLQKDEFFLNRKRIQKSEVLSLLESAGFSKSNPYYIVQQG
>Spumella bureschii_smc6_48 168559|65898|strand:1(1...1857) (evalue:0.00013)
YINITVSAVDKDNLSETGSVNTEDHDEESAHTSSYNSNLTSNMSSSYGGATAAAAASSRPAVKSPTNLFAPVNPPISEEEEYQEATGGRFGGAAGGTKKGSVGIAAAASGGSGSHNDAIRKSMTSKLPPSGKQPFTDVSSNNNSYNDSDTFYGGGAAGAGGTPSKGVKFSSDLSSPASIPGSGGPSRPAIRGAAGGAGAGGMGSNTNRAFMSPEDKKFEASQLYVDMRQKIDNLEAAILASEEIVAYERNKAAEAVASSNNNSKLSSQYLTELQNELQASRDENKRLRELVDANSNTTSGEMSRLQSQLSKAADEIDHLMAERDRFEKASQDAASDNEALIADLIQQKVVNGNLATELEETKLELHNLKARVDAFNAKRAANGQPTANIGGGAAAPRMSLDERLAEHQQRVQQYQSTNNNAGGGGQQNRRTSANPVDSYATPARQQQQQGGGGGGNGNNNGQYPNTAPQQRVNPMNNNTNNNNGGSNGSYSSNQSLGIKKVNPFAGGNSNNSNSNAGGGGAGGMMNGLLRGFDSLTGGGGDSSNTNSGGGGGMMRGFGGGGAGGAGGGNNRGTGVNNNNNQNNYNNNNNNFNPNNNNVNANSYRPSNAYNSSNNNNNN
>Spumella bureschii_smc6_49 196018|70927|strand:1(0...766) (evalue:0.00014)
GDEDGSVDNSFISETGSVNESFIECFDCVSHKEKIVQFESKLKQAGADFQLLSATNSNLHVAFSEKEAALSELQQNVSQLTYDLKHKTKQFTKVSEDSKTYLSEIASLKKDIQNQNQAIKTLTSQANQSSPTLSAADATMLSEIRAKLTQAENSLAESNNTMRELTLSHKNDIDALVNEHSKALQARHNVEASLQHELLAARNEKQKVSQDLRHLQTSHHQSEQQLRDQLSESQASNASLAQLNDDQKKQLNAQA
>Spumella bureschii_smc6_50 68887|40068|strand:1(19...387) (evalue:0.00014)
LLKFEGLPSMEEVKAKLTAMQNDLNNTKKHHQKMESEYDGLQATIANLNDVIQSKDALIGELTNDINNAQEFVNSRNTVILNLQEKLNLAAETEGQLRDQLQNAQEEVQVLKVKLKKNDVSG
>Spumella bureschii_smc6_51 98533|50071|strand:1(2...625) (evalue:0.00014)
LSGTLLTALQRVGHLDDQVKALSKDLTERDEELAKKTEELAALSSELSDARQLISELQQDIADANHVIEELEEDLRKEGEKYNKLSEERDREVSELNEIIQGLRESLESTKADLAATKDVLETTQDELKEQQEVNSQQSATIAGLKTDLATRTQDLASMTEQFEEKSHEYGEACLKIGKLTDNLEAMTAAKAAADKKIGSLRLTIEE
>Spumella bureschii_smc6_52 35919|24451|strand:-1(30...687) (evalue:0.00015396289699999997)
MSALLEYLKKDANYKSRLYELEVITEERNKVRRDYEELRRQRLEAFMGGFGVISLKLKEMYQMITLGGDAELELLDSLDPFSEGIVFSVRPPKKSWKNISNLSGGEKTLSSLALVFALHHYKPTPLYVMDEIDAALDFKNVSIVANYIKDRTKDAQFIIISLRNNMFELADRLVGIYKTNDATKSVTINPKMFEAATNGVKQQNGDAPPLGDATNKTR
>Spumella bureschii_smc6_53 89258|47256|strand:-1(-1...824) (evalue:0.00017)
QDDDEDAVFDLNVTVEEINHRLDHMTSEIASVQDTIQALEHELNTSRVELHSTIMEQSREINALQTERSQLEHQLSMSRMSANSNSSGNDIGAENEDGGELDDSFNMSAYGGEDKGGDGSLRYNDGISLTSPIGSPGGMSPKPPSLKPASSFHAAANESFASHSSSRSNSPRRVHSPRRHKHAQHQHQSKHVVDLNESIDHIDNIIEHKSEVIQKKNNQIYELEHQLLSARNTLSSLHGDYSELINDLREVKTIIDTKTSTTTGPASAFGTNNN
>Spumella bureschii_smc6_54 18499|11588|strand:-1(-1...311) (evalue:0.00019945190714312858)
QGKAKMFGTAVPQILNKIQSTRFSKPVLGPIGMCISMKEGTDQWSQAVEKSLQPILRSFVVSTSEDRAALYNILKTFNGEKQHPIVLQPPHARYAIPLSAEEV
>Spumella bureschii_smc6_55 19501|12827|strand:1(2...464) (evalue:0.00022)
GEELAALRDELAERTHELVDAQNLIDDVRQELQESKQAQVDLQKELDNVAAERDNLQAEVDELTRVSRAMHEDLKELQALLGQLQRDLQDKEAQIVAAENRVSELDLLVAEANYRAVEAGASMHGLIVQFTQEKDALNDSLTALRGEKDGLESE
>Spumella bureschii_smc6_56 142237|60823|strand:1(2...402) (evalue:0.00023)
ARGTIAGLESDIEELQSRLADLNAAAEGRTADVADRDRQITALNADKDSLTQQITDLTAAVHSKDGQVSDLAAQLAAAETQKSDLSEELASHSSSLGDKDQLIHERGMELAALRDELAAANQAQVDLQKESDT
>Spumella bureschii_smc6_57 152395|62802|strand:-1(-2...1672) (evalue:0.00024)
QTHKCILHSSVIQLSMEKKQSQSSGLTGSFSTGGPQRGGVTTASFSARAAAAIVMEEKPDADRLDQIIRVDTNALLKIIRELEHSLTEHQRPDVKPAWAVALEARLAVIEKQPEDYADAKIIDKYPLSENKEVHPVPNIQDLTSEERIISKMRHEMEKKMETTRLNYESQLSSFSMEIDRLHKLLQIRPTTSELQQVVVSVHAVEKKTQDHMEDLHRDIKSTLNDKISVEMMSIIDQIRASKNLNEQAIQQNNNTVTEYASSISEIREAAQSSFSSVREEMELIKETARLSEERTNAVRDEIERNMKAINMTIDSLNELQQETMRQMREQKVELTGAVADLETKMNKQREEQQRENKELNESLGTCMLEIKVHHVEDICDVKIPMVFAEQTKRLEKLYDGMMSQDQSLQQIKHKSEGMSNLLSSLLPLTDQVKSLQDIATLTTKEIKALTETLTTNIDATEELLRRMDESEEKLAEMDDSITERMNRIRDTLMDAMLERQSETNSAVRNVTENMQVMSSAAGEAPREPQLANVSNMTAPKLNRRGSARSTSHLDISG
>Spumella bureschii_smc6_58 171901|66548|strand:1(2...3259) (evalue:0.00024)
AGSGSVGADLISEKEIVSQLERKLKQSVEYIEHLKQEAAANTTELAATKEQLEVMISYSKNNTPNVTPNKGPGGRTQSVPVINEEMSSKLKVILTLKEQLEAVTAELKTAEQKLAVLHHTGTVTSPATSAASNEDNESLDDMKQKLEQAKEYIAFQQQQIDELTAAGDVADLVEKVDQAKEFIGYQTEQLDALKAELEALQVQHAELQAIKQKEDHQLTQLRSELESVKGQLLTNSATAHAHEVADHSAMQVKLDQAKEFIDYQTVQIEALKEQLASAPSAASAGSTSEHTDAEFAVLQETLNSAKEFTEFQATQLDSLTKQVATLNQQLSEVNDKLAEQTSKVLELTATLESSKEAVANAADNEVKLQQAADFIAYQGKKLEECEDYLKTVNELMAKHQEDELKLKQAAEFISFQSKQIEELTALDNTEQAAVLTSEKDELITKLEQAAEFVNFQKTQIAELTESVEKLTALNTANEEKLAQAKEYIDYTNKQIAEQSAEIESLKADQATAAEKLSTHDELMAKLDQAAKYIEYQTGEMAELTDQIESQSKEIEALKHAAEGHQKGDEKLKKFDAKLKASQALVESQTAEMSALKNQVAALTQHNQELEAKQMTLETQKKELTQQVAQLELYVSEVEDKMEVMAKATKGNAGSGALVAAQQKEIEDLKLHIMERDGELEKLKETLLRSSTAASNLSVSLESRLKQSSEQIDQLKTQLAAKEAELAKTATAGKVNESKEVTELNTKLKQAADYIQQQKNQLEEASQTITSMQDTIDRLSEGASTSQADQEKLQQAAEYINYQKEQMAGLSEEVNRISAEYEAVNSALLAAQQEVTQLKQQQTTPNKKANPFAPAPVAAAPVSPTPQDNKKELQALTAKYDSLLAEKDAEMVILNAKIAELNAAVASASAASNNQRNNSAAGNALDKQHIVQYQSTLSNVAEKLITLLPKQANAKLDYELDKISPKEAAKLLLGLTDTIIGYYKDGASNVQASADQKVWEAKLAEKDADQEKLLQNLIETKMTLAQISGELDMERKACTQLRRQLGHNGGGGGGLHKQREFRRVLRLSEMLVKQLARVCVCVRDSR
>Spumella bureschii_smc6_59 58485|36102|strand:1(0...719) (evalue:0.00025)
ELQGQLDQAKEYITFQESQMEELNAHKHQSMKELKHVQQELAAQTGLSIAAAQVASHAVHDTDSNKKLAEAAEYIAYQETQIAEMQMQMLDLQTQLDAANASRGPVGAGLDASAMEEMTLKLQQSVQYIDSLKAENERLATEGRSTTTERDSLQTTVNNLQHSLAMANTKSPVDQEEQVNELSTKLEEAAALIGYLNQQIEGLKAEVERHQADKTAASANETESVAEMQQMVDQAKDYI
>Spumella bureschii_smc6_60 78352|43741|strand:-1(-2...1333) (evalue:0.00029)
HPSKIKMFGGLDLNATFGQFSSNFSLDDLQRTIEGEAPVREPKIAEPIKSKEEKPAVSSASYNGDIQLANDILSLREQLRIKERELKESFSNNADITHALQTEKRRTEELTSKVDALYESENELKTKLSGFEQSSADRIREMEKQLEDERETRTVNEQLQEDKYNQLLNEHQALQSMHTTATVQLSPLQQQHAEGAASDVTTNSDQSSNDDNANTEQIVKLTAENQSLELAITQSRSKIESLEKQLGRNKASLAEVKDKLAESEDKVRELSASLGESKSQLQSTQHDAERQLAESHARAESLSHEVEQYKQTIADERAQSEAQQQKLSSQEAQITQLTSSNTALSTEKGALTSQITTLGTAIAALTSELEIYTSSSSSSTATAEESARRYQEKVNQCVELETKVSSLTDKIKEVVQRLVDNKAKLSNTEMQCESRIAEMAKTTK
>Spumella bureschii_smc6_61 148991|62074|strand:1(1...742) (evalue:0.00030280725714285707)
GGIRFTAMPPMKRFRDMEQLSGGEKTMAALALLFSIHSYRQAPFFVLDEVDAALDNVNVKKICNYIKQRSRDFQCVVISLKDMFFEHAECLVGICKDVQALSSQVLTLDLKQYEASSAAAAGGGLSGSEQDEDESASRGSGGSQLTSAYSSRVGTPVKHSPAVSSIHGSAQQTPLSDRSQSSLFASGGGMSETADRSPYRVSLGKRRSAGSDSSKSRPSSARPQRHSRVQQTIVEVVEEEEGEEGQ
>Spumella bureschii_smc6_62 17230|10862|strand:1(2...967) (evalue:0.00033)
ALADLKARLLATEKDLDVERATTVRLNQTIDGLRQQQSCPKCPEHEATIKSLKEINRLSTINMSELNAKVVRLSGDLQDQHEATVAAEGKAALLESQLAALRADNDRLRSEGAKEAHRLSDLESTLAKEEQSLAAEARQLLELQQRAKADEARLAELRGRLADLERALAEKEGENERLRKALGDREAAGKEQQEQLTQGAKALAEKDLVIARLSGSISERDDAIGGLNGTIDALKKELEAMQAKASAAAESGPQKVDASLLKDAYTAKAVAKARADAAEENLNKSNTELAALRAKLVQLQQQLDEASLHIETANGSKEELE
>Spumella bureschii_smc6_63 58488|36103|strand:1(2...1499) (evalue:0.00037)
SAGDSAAAIKQVAELQNQVSQLETYISELEDQQATNATSAEQLGDLQSKVDELESENAKLEQSLIDNSQDYMNEIRTLKTTVGDLQGQLAKLKAENERVTREFQALQVQSSNAAATGAAGGGKPNAEQAEQINALNKKLTQASDYIKSQAGQLESASQTIAQLQEQIEAHEDAAAAAAAGGAWAGGSAEQEEKLKEAAAYIAYQEEQIAELTTANTALAAELAAAQKKGTQNGGKHSPSVTSPTAAEADAVAKEHAVVLQQYETLLAQKDNELMALTARLNKPAKPSAGSIAGGGAANDAQTAALHKQMVENVEAYKQMLQAVVEKLIQLLPSTANKKPQYSVGDLAPADAAKLLNTLLDSIVGYYKGGAGGAAANGAGGNSGNTAALIAQLDEVRAKLAEKEVDFEKILQDLIETKVQLAMVSSEVDTERKAANMLRKQLQSRQSIGGGNSNGSSGHGGVRKQVNKSVYGCDSVGQFQNAEHVYIDDGNVYESVSSR
>Spumella bureschii_smc6_64 133032|58827|strand:1(19...2314) (evalue:0.0004)
LTAAEMEEPEEEFEINEFFQAKGAAVDALKHEYIDLQKNLELLHASNLSKERDIDFQSGELRTLKEQMTFARKNIDELLSHQEVVKEAIDTINHKKEGLLENENQNREEISVFTSYFAELREALSVGADWSLSQLEQRGILEKERDFLASKLENKINQLNDLRGNIDRTYEKIQHIEQASKELEDKMQDIDKHRNDIRRESTTLISKKEVIEKKIFDIRAQIVQGEADLHEKTAAHAAEEKSLKKLDNSIAKSKHKMEEYINQYERLYRELQDHTGELDRQLALNEKTELEIQERASYIENLQSDIKRSAKEIVKTNQLKEHAKEKCTEVVESKVSADAKQDALNKQIAQIREMDAPSVRREIESLDRQIVGVKQELEVLKKKHLGSERASKAMVDLIQLNKNGKINLNVEIKILEEEVEHHKTQIRALLQEKDRFEHDAEIANQQYYTALEELKLQELQIQELNKKISSDLTKLKQKQSLYESVRSDRNLYSKQLIDSQDEINALKRKFRSMNHHIDQMKEEISAKDHAIVKEHFLHHSVDKERELLKNELTKIKKQVQSSEVIIENQRVEVMKLQRIIEEADLESQRQKNELSSVLSERNLLTGQLVKRNSELNEMYEKIKIQRSNLRIGERNYNKYLESLAAWQHQLVEVVRSQSDTVASLAKLEHLKFRVIYLEKEILKEQIKARSLQDELETPMNVHRWRKLESSEPKLFEKITQIQLLQRQLVQMSDKVIQNELLIQEKEKIYVELKNVISRQPGPEGE
>Spumella bureschii_smc6_65 125215|56998|strand:1(2...2149) (evalue:0.00061)
GRQDRFQRNNPAAFCELTTLPEWSDEVLVTRAELEDCNTTVAELNTKVEELKLNNEYQLKLKDMNYSEKIKETTDKFVQELELTKSRLEMLNDVRVDYEIESIEKLKYMEDMHQNNVQNLETGFQAQIMEKVDKYQQLVRNRDAQIERLDEQRRQLVQSHEMYVSQLTADFDAKLSEDRRARMQHEHEKYELERDLQETQGQLEDDIDTEIENMKRVNEDKLTISRETTLKYKGENGIMKKKYVLMQRDIEDQKEEMKALQTKEKELHEQIKILEKEVSAHKKEIKTRDLSIGEKEKRIYELKKKNQELDKFKFVLDFKIRELKEQIEPRQMEIMAMRDKIKSMDIELEKFHNSNSALDSLIGDLRSKIDGLQNESKGVRTNAKTLENTIVTCRSDIQNAIKFIQTPSVLVDSISKVVEKYGGLENIRPRIDPEVQDEYDRHKEFLQKSIADLKRAVEQDSLSHMALNNNIRESNMSLIHEINTQREINRNLKLTVSADIGRIRHLAQSMSNNTKKKPTSAGATAVGGGLSSKTPPLPQIASSTTPRGGLLQSTVEVATATAAEGEFSDPSDILERNRKRIFALRSAIHELESRNNKTAAVNLSKAYSREMLPPMDNNQYANGTNNNTGLKQIKGIVSMPQVTGDPFSPVTRQDIGNTYATEYDESNNYGESQFNDSGVVEGGGGVGIGGGSGGEHVDSDIMNLLVENQKWSVCK
>Spumella bureschii_smc6_66 92466|48199|strand:1(1...994) (evalue:0.00062)
ESERIKKQELLEQKTVSLHSQQEEPHRLGRQVTSFEGALEEMEKELLKLQRKIKHLESEQEEQAKRRAAVKHYQTTVLEKLELNRQTLEERQIDVNAVLSRLEIAKSQGHDTTTRKVEMNLKKREADDNVHHVNDQLNNCKKDFESLKRTLKKNRTQCDASKALLPGLEEILREQQMFLGTLQTEQKTKRKTLDELKDEVDLHVAKLLQQEGVESDRKQELVESIEQVDKLEAEVVACLAEGKRQGKLLSVLSAQRDIKGRDYARIEKSLQEARNHVKIQELSISDLTKRCNEISNRLKEFSALFEVVKNERNKYVNLIQNSAQALAEMRG
>Spumella bureschii_smc6_67 163896|65013|strand:1(0...920) (evalue:0.00073)
VLQLPTDKQRFSTPSKASRDSSSSGGGLSPPRTPLEQFDGKIVDLHNSLSSNKAKLAAMLELGENLRNATPTMSRSNSVAGGIPTFSPLPSATGEATKENSFSRHGSTGSMIEVTFGQGGEHQTSHHISTESFAYDHATAIALLPSASEEEQRSSQLSSQIADLATMIAEDAANLIALKAAITKLNAQVSSQAASLKGAFVKVDELEHSLDAALTLRKRLDGEHSAQVNKLQSERGELESQLADLSAASAEKNKEIERYIDLMTTLNSQLAAKVAELNTTQAHLHDIDTAVAETAATLSQTAIRGA
>Spumella bureschii_smc6_68 40118|27192|strand:-1(-1...1085) (evalue:0.00075)
TLTAELAELTNEFNGAAASERNIITTYEARVHELEAYLAGERTSAASSTARVQELETLLADAKTNIATHEARVAELERNLSTEKANAAASETRVQEIEDLLANRITACVVLKEKCEGIEAALGAANSAREAVQAQLDSLQRQQAAQSGEQESTAQSIISELQTKLAAATQAVTDKTAAIQYVQNQLNEVTTKLIESGASLDDAVRSLAGAKDELETKVKTISKLEDELKESSLDMQAVRTDLSAANNDIKGLKSELESERQKVQTAEARLAQSLQDSTSRQLQGESEKDAQLSSLQASLQRVQEECLGRKIELSALEVQLSAAADVASKHAAEAATLNEQLAAERAAHEETKAALQTSETS
>Spumella bureschii_smc6_69 64905|38291|strand:-1(53...881) (evalue:0.00076)
INVQVDNDYKAMEEKYRQLQSEFQKQEQESAAVKAELLKLQANAIKSAQSIESKQNAIDEHEKTIEALRSDIEYQMQLKSSLEQEKEELVSNHHVLTGELEAARNNEESLFEKLNERTIDLERLQESYVDISDQYNNSQDEIMELRDQVQALQDALASKTMFAKMSSNSTTPTPLSGSGAGVGAGGGGSVSKQEHPPAKSPADAGAVSPRGSKSTKKESKASRQKESNSFNDGTYNHKSEPKNSSVVTSATVPSTPQQDAYNDDFDNYYEDEFED
>Spumella bureschii_smc6_70 155849|63470|strand:1(2...1148) (evalue:0.00077)
LQITRLEEKCHDLKMSKNGHGDYPLHSSGSFNASAKSDKLMNTNLSSNDDSITSAIDLIRRCELLEEDLAKNKKLVQLERNSLEVLKKTHEDTKVSLNLDLLDRKNEIIALTKELNAFKELHRNQETVIEHMNMNLLTYKQQLEKTENKLSDALVRLQASNQAASDVDNLKEIARLKAELAKAEDNTKNLNNNILQLTMNLSTSENKLNRATTQITALEGQLESSAADLSKVSQELRTTQEQLAASKKRIEIMEITLKTTTAERDGYANNLSLREADLQIANQKIASLESEIMNLNKKISDMLKRMAGESENTKKALEKAISASVRLCVVAPTVNVHVADKKLKFKAGLSESALREFLNSEVLEKYSFLFKQKADNTAPNGG
>Spumella bureschii_smc6_71 59461|36432|strand:1(2...450) (evalue:0.00086)
TLDIKSIIQQWHKELAEDSIEFEKQAERVSIWDNQLRENQKTLEDIVDNVHRIMASQNDLRIACESIEAYQSDLDADLVNLSACLDQDIEKLHVQEPSQDDYTREETYVLVEDLNQNLTHMELTLKKVVEEFSKRSDGAVTDDSNPIAK
>Spumella bureschii_smc6_72 137863|59898|strand:-1(-3...1749) (evalue:0.00088)
FFISETHNMTDYVPQNVAEQYFYDALWKFANPSGEGELAGQPAVLFFQKSGVDIGILKQIWTLSTPTASMNVQQFFSAIRYITMMQQGEIPLTKDRLKSAAKINLGLPRFNGVDIPPYKAPVAAPAINPALYAITPKDHTKYHDLFVTYDLDRDGKLSYEEAMAVFRQSGMDPAVLTSIYAIADDDKDRTLSSKEFCVAFHLIICISKKGLPLPTVIPPMLKGFLTNAPPIPAPITQAGGPAPAPVAAAPAPAPYVPAPVPVSVPVQPQYVPEPVVHAAAPSPASAAAAAEKSGFDAFDSFDAPLVNAPLPSMTAPVPATAVPAAVPTPAVAASFTMHVPEPVAVAPVSVPVPAAVPQPAAYPAPVYNHPPQQQHQQHYHAPPPQQPHVAAGAGHLTYTEQDEYDLTQGIDAIKSTARRALSSQEALLDHNSKATSSLSALKQKLATDKISLEATVNNAQANTQESIARLEAAVGDVHNLSEQLRELRGKLENVQKTHVDVEERHAKVAAEKASLVRSIEECVRELAAANNEAISKSGEIAEVNSELGSARAANAQLSSQEDSLRQTVSDLHNEVSILRHVLS
