# Supplementary material for: Putatively asexual chrysophytes have meiotic genes: evidence from transcriptomic data
Source: PeerJ. 2019 Jan 16;6:e5894. doi: 10.7717/peerj.5894 (PMC6339481; doi:10.7717/peerj.5894)
Supplement: Supplemental Information 1 — Identified loci are in FASTA format. [file peerj-07-5894-s001.zip › supplementary_material/Spumella bureschii/hop2.fasta.fasta]

>Spumella bureschii_hop2_1 81287|44713|strand:1(1...1045) (evalue:9.666666666666668e-36)
KQQKHQTITLPSCNTMIEQEQENDVVQREDEGQHSSFRKIEELENFGVNKTDLTKLKSGGYHTVESIAHSTLRKLIEVKGISEQKAQKLKDIIKANQLVSVGFQTATSRLECMKDIIMISTGSHDLDVLLGGGIETGSLTEIFGEFRTGKTQMCHTLCVTAQRPLDQGGAEGRVIYVDTEGTFRPQKLVAIAERFHMNPEEVLDNIICARAHNSEQQLELLSDAAALMSESRYALLVVDSSTALYRTDYSGRGELSERQMHLAQFLRQLTRLAEEFGIAVVITNQVVANPDGMSFAKDNTKPIGGNIIAHASTTRLKFKKGRGDNRVCMVYDSPTLPESECGFSLGPA
>Spumella bureschii_hop2_2 81289|44714|strand:1(1...1099) (evalue:2.3000000000000002e-30)
KQQKHQTITLPSCNTMIEQEQENDVVQREDEGQHSSFRKIEELENFGVNKTDLTKLKSGGYHTVESIAHSTLRKLIEVKGISEQKAQKLKDIIKANQLVSVGFQTATSRLECMKDIIMISTGSHDLDVLLGGGIETGSLTEIFGEFRTGKTQMCHTLCVTAQRPLDQGGAEGRVIYVDTEGTFRPQKLVAIAERFHMNPEEVLDNIICARAHNSEQQLELLSDAAALMSESRYALLVVDSSTALYRTDYSGRGELSERQMHLAQFLRQLTRLAEEFGIAVVITNQVVANPDGMSFAKDNTKPIGTTFQWYASDRLTSYRFLGGNIIAHASTTRLKFKKGRGDNRVCMVYDSPTLPESECGFSLGPA
>Spumella bureschii_hop2_3 143175|61013|strand:1(1...1336) (evalue:3.1236302132445e-16)
IKRTAQQNVHFIWESTNTNHNKQNTYDCKGQKPSSVQRNPMTAATGLSLWQKRILPSHISFGCKVLEELIGGIPMQGITEVSGEAGSGKTQLCLSMSIQIQLDADYGGCNGATAYICGGEGLFPIQRLSQMAKKISNNLGLCDRDILSNIHIELSYNIDDLFETLSRKIPEMCAKQNIKLLVIDSIAGLMRSEFDSTSARELKQRTSALFRLAAKLKWISDIFGVAVIVVNHVTACGFPLFDEESLLPRDHANIHSSDSRIGLPPFAQDSKPALGMVWAHCINSRIVLHKSSATAAAGGPRIVSCAQLSSDCLLRQEETGFAQLLTAHGSRVNGAERLLKVSAADSRHSLALTAAAVVGDSGTERRSDSSGQSTAHNDRSEGSCCEERSRSDHLSSGDDHSGCRPADHFSIMNTGCRTMILDLSPTKSRRSCGFLITEEGLFGH
>Spumella bureschii_hop2_4 60535|36752|strand:-1(1459...1924) (evalue:7.666666666666667e-16)
NSEQQLELLSDAAALMSESRYALLIVDSCTALYRTDYSGRGELSERQMHLAQFLRQLTRLAEEFGVAVLITNQVVANPDGMSFAKDNTKPIGGNIIAHASTTRLKFKKGRGDNRVCVVYDSPTLPESECGFSLGPAGIEDAKDVQWEGQLLTKW
>Spumella bureschii_hop2_5 60525|36751|strand:-1(-2...619) (evalue:2.2333333333333334e-14)
MATMEMEYQREQGQVEVETMQASFHKIEELEQYGINKTDIVKLKTGGYHTIEAIAHSTMRKLIEVKGISEQKAQKLKDIIKANQIVPIGFQTATSKLECMKDTIFISTGSRDLDNLLGGGIETGSLTEIFGEFRTGKTQMCHTLCVTAQRPLDQGGAEGRVIYVDTEGTFRPQKLTAIAERFHMNPDEVLDNIVCARAHNSEQQLE
>Spumella bureschii_hop2_6 38947|26423|strand:1(0...455) (evalue:3.9986400000227096e-09)
HLFGKSPEQGKDWVQLLSVSSMSKRKGLSADDKRRVVLSVYHDRKEPFNLKEIETIASKLGVVQQTIKDVNQSLIDDFLVLSDKIGAANFFWSFPSKAYQDQIVQKEQMDNAMKQSKSNIADLQAAILTARQSRNSPNREQSMAKLDALKS
>Spumella bureschii_hop2_7 24325|17796|strand:-1(1114...1558) (evalue:2.12504e-07)
NEMPLSVVRWHIKRKYKAYYNFFSRWYASTNHKDIGVLYLIFGGFSGILGTTMSMLIRMELSQPGSQILNGNYQLYNVLVTGHAFLMIFFMVMPIIIGGFGNFFLPIMIGAPDMAFPRMNNVSFWLLPPSLALLVFSTFVESGAGTG
>Spumella bureschii_hop2_8 143170|61012|strand:1(325...1366) (evalue:3.150875112e-07)
QIQLDADYGGCNGATAYICGGEGLFPIQRLSQMAKKISNNLGLCDRDILSNIHIELSYNIDDLFETLSRKIPEMCAKQNIKLLVIDSIAGLMRSEFDSTSARELKQRTSALFRLAAKLKWISDIFGVAVIVVNHVTACGFPLFDEESLLPRDHANIHSSDSRIGLPPFAQDSKPALGMVWAHCINSRIVLHKSSATAAAGGPRIVSCAQLSSDCLLRQEETGFAQLLTAHGSRVNGAERLLKVSAADSRHSLALTAAAVVGDSGTERRSDSSGQSTAHNDRSEGSCCEERSRSDHLSREDDHPGCRPADHFSIMNTGCRTMILDLSPTKSRRSCGFLITEEGLFGH
>Spumella bureschii_hop2_9 24323|17796|strand:-1(307...934) (evalue:2.95e-06)
SLLVTSFLLVLSLPVLGGAITMLLTDRNFNTTFFDPAGGGDPVLYQHLFWFFGHPEVYILILPAFGMISHVISKYCDKPIFGYLGMVYAMISIGVLGFVVWAHHMFTVGLDVDTRAYFTAATMIIAVPTGIKIFSWLATMWSGSIIFDTPMLFAMGFLFLFTVGGLTGVALANSGINAVMHDTYYVVAHFHYVLSMGVVFAIFAGFYF
>Spumella bureschii_hop2_10 21339|15285|strand:1(2...462) (evalue:2.2e-05)
GAINFITTILNMRARGLSLHHLPLYVWSILVTSFLLVLAIPVLGAAITMLLTDRNFNTTFFDAAGGGDPVLFQHLFWFFGHPEVYILILPAFGIISHVIASYAQKPVFGYLGMVYAMVSIGILGFVVWAHHMFTVGLDVDTRAYFTAATMIIA
>Spumella bureschii_hop2_11 9854|7596|strand:-1(15...1011) (evalue:5.08635135296075e-05)
SSSGSSLAQSSDEDSGKHKAKACAKKQRPVKAVIEKSTSLATKRPASATTNVQSGPPSKIPKSVNNPLNSSEEKSSSTQGAASSADITRGPPITTDVAAKKLILQYLRQQNRPYSPIQIHDNLHKRIPKGTVERVLVSLSSDGGGVICKEYGKAKIYFIDQATLNSACSAEDLEELTADNEETKKQLEAARQRERQLQSELNALQNEPSDIDLSRVLDELQTSIADKTRRLGSLSSSSASQDPFALENTVKGHNHYRSMWLARKALCMNVVEMISDGVGKKVKDVMADMCLETDADAGVVVPAVLREPVRKQVVNAYNLVIYYSCCLMQKL
>Spumella bureschii_hop2_12 137542|59819|strand:1(0...834) (evalue:5.73134e-05)
TTTTTTTTNNNYNNSSYNSGIGVSTSVKASTAASTNRIPQMPSSLSSKEPATASSSVKKFAASSIQATNSALTTSALSSTTTPTTAAPSAAAAAYPNPNSGVNYLIASLQKKEGGDPTVVSLKNMLDAEVARRTDLEDKLSKFKEQHSQLLREMTSLNAQFNALQEDAAESEGYLARLLGKKSALDELSSIEECEELEKLLKTSLECVEERKALIIRDKIGSQKEQRLCVICQENDKSVVLIPCRHMCLCEGCSNHKQLKQCPLCRKTIESKISVFS
>Spumella bureschii_hop2_13 69098|40167|strand:-1(172...586) (evalue:7.43465e-05)
VFKDQNTQLLKEYTSLNAAHSALQDEHGALEGLLQKLQGRSEAMEALCTIEECEETERALKAGLAAVEERKATLIKKQLGSNQDEQRLCVICQERDKTVVLLPCRHLCLCDECSNHTELVSCPLCRNPIESKFGVYH
>Spumella bureschii_hop2_14 143183|61014|strand:1(2...875) (evalue:8.40545e-05)
PIIQDDLFETLSRKIPEMCAKQNIKLLVIDSIAGLMRSEFDSTSARELKQRTSALFRLAAKLKWISDIFGVAVIVVNHVTACGFPLFDEESLLPRDHANIHSSDSRIGLPPFAQDSKPALGMVWAHCINSRIVLHKSSATAAAGGPRIVSCAQLSSDCLLRQEETGFAQLLTAHGSRVNGAERLLKVSAADSRHSLALTAAAVVGDSGTERRSDSSGQSTAHNDRSEGSCCEERSRSDHLSSGDDHSGCRPADHFSIMNTGCRTMILDLSPTKSRRSCGFLITEEGLFGH
>Spumella bureschii_hop2_15 137538|59818|strand:1(0...891) (evalue:9.39137e-05)
TTTTTTTTNNNYNNSSYNSGIGVSTSVKASTAASTNRIPQMPSSLSSKEPATASSSVKKFAASSIQATNSALTTSALSSTTTPTTAAPSAAAAAYPNPNSGVNYLIASLQKKEGGDPTVVSLKNMLDAEVARRTDLEDKVRGCSAITDVLSLSPLIFQLSKFKEQHSQLLREMTSLNAQFNALQEDAAESEGYLARLLGKKSALDELSSIEECEELEKLLKTSLECVEERKALIIRDKIGSQKEQRLCVICQENDKSVVLIPCRHMCLCEGCSNHKQLKQCPLCRKTIESKISVFS
