# Supplementary material for: Putatively asexual chrysophytes have meiotic genes: evidence from transcriptomic data
Source: PeerJ. 2019 Jan 16;6:e5894. doi: 10.7717/peerj.5894 (PMC6339481; doi:10.7717/peerj.5894)
Supplement: Supplemental Information 1 — Identified loci are in FASTA format. [file peerj-07-5894-s001.zip › supplementary_material/Spumella bureschii/fen1.fasta.fasta]

>Spumella bureschii_fen1_1 109699|53100|strand:1(1...1114) (evalue:1.69655e-24)
LQCTQQTSAPSSENCWHAQVQPLRPNLLVKKGDRTSQFPIEDPLQCSTMASVSFQENLANTLFSVSNAFSTPFEQNFRPGPFIEFAANNYPLAFGLVAAYGVFIVVGTKVMSGMKPFNLKLALAGWNLFLCVFSFIGMMKTMPHLLGSLLIKPYEETVCAVATETWSTGTCGFWVMLFIFSKVPELVDTVFIVIRKKPLIFLHWYHHVTVLLYCWNSYVTESSAGLYFVSMNYTVHAVMYFYYFLQAVKAIPKWFPSWIITIMQISQMIIGTGVVCASFYYHFYGGANFPPGKCNNTPSNLAAGGIIYASYLYLFVEFAVKRFIFGVKDQSKKPTKKKAQQTHRAIWSQMDQQNPNSWLLLLLQHCEGGE
>Spumella bureschii_fen1_2 109688|53098|strand:1(19...1093) (evalue:9.406775e-19)
TFTQRQRLDTKMDVATFLKGFENLNLNYGERANVTHSRGEKYVQMFSVFPATEVLYTDFEKSYDFTVVYDIMVALNYTVPVIAVVGYMLFCFFGVKIMANYKAFGLVNSLAAWNLFLSVFSTYGALRTVPHMLYRISTETFENTVCEKAHVAFGCGACGLAVQLFIISKIPELIDTVFIVLRKKPLIFLHWYHHVTVLLYCWNSYVTESSAGLYFVSMNYTVHAVMYFYYFLQAVKAIPKWFPSWIITIMQISQMIIGTGVVCASFYYHFYGGANFPPGKCNNTPSNLAAGGIIYASYLYLFVEFAVKRFIFGVKDQSKKPTKKKAQQTHRAIWSQMDQQNPNSWLLLLLQHCEGGE
>Spumella bureschii_fen1_3 32302|22073|strand:-1(166...1147) (evalue:4.875244e-18)
PIKSSSQVPTNRKMQAVINHIFESYGVRGNETHSRGYPQTQFFHAYPQTAILYTEFEKSYDPDPIIDLMVGNNYIIPVVAVVAYLLFCYFGQKIMANYKPFGLNTSLAAWNLFLSVFSAYGAFRTVPHMLMRISTVTFEHTVCDTPHRAYGGGACGLAVQLFILSKLPELIDTVFIVLRKKPLIFLHWYHHVTVLLYCWNSYVTESGAGLYFVSMNYTVHAVMYLYYYFQAIKAIPKWFPSWIITLMQISQMIIGTFVVAACFYYRFYGGADYKPGECNNLDSNLAAGGIIYASYLYLFVEFAVKRFIFGVKEDPKKSSKKKTTQM
>Spumella bureschii_fen1_4 32299|22072|strand:-1(166...1093) (evalue:4.5588927650000005e-15)
LSFELNVIRSSNFNKMSSAVSTRAFDLLNQITSATSFQFEREFKYDNYVNFAANNWPLAIGLVVAYMIFITAGSRVMAQTKAFDLRLALAAWNAFLCIFSFIGMIKTMPFLLTSVAFTPYESTVCAHPSTSWGNGPTGFWVMLFIFSKIPELIDTVFIVLRKKPLIFLHWYHHVTVLLYCWNSYVTESGAGLYFVSMNYTVHAVMYLYYYFQAIKAIPKWFPSWIITLMQISQMIIGTFVVAACFYYRFYGGADYKPGECNNLDSNLAAGGIIYASYLYLFVEFAVKRFIFGVKEDPKKSSKKKTTQM
>Spumella bureschii_fen1_5 109705|53101|strand:1(1...1000) (evalue:6.51223e-15)
THSIFPIKDPLQCSTMASVSFQENLANTLFSVSNAFSTPFEQNFRPGPFIEFAANNYPLAFGLVAAYGVFIVVGTKVMSGMKPFNLKLALAGWNLFLCVFSFIGMMKTMPHLLGSLLIKPYEETVCAVATETWSTGTCGFWVMLFIFSKVPELVDTVFIVIRKKPLIFLHWYHHITVLLFCWNAYATKAGSGLYFVAMNYSVHALMYGYYCLQALDACPKSFPPILITASQILQMFVGTGVCISCWFYKYSGRPCANEMSNLIAGAAMYGSYLYLFMDFAVRRYAFPKPKKAAKKIEQTIRVVIYWFQWCMYCVFSVVVSRERESVQLQIVLS
>Spumella bureschii_fen1_6 124080|56736|strand:1(50...929) (evalue:5.3020545e-14)
TMSEFDTKQISQVLFAVANAFALPFEKSFTPTQAVAFASNNWPLAIGIVIGYLVFITAGSKIMQNVKAFDIRLALAGWNALLCLFSFIGMCKTMPYLLGSVLSQSYDQTVCTHPNESWGAGPTGFWVMLFIYSKIPELIDTVFIVLRKKPLIFLHWYHHVTVLLFCWSAYSTMAGSGLYFVAMNYSVHALMYGYYCLQALGVCPKSFPAILITISQILQMFIGTGVCISCWYFKINGVTCANETSNLIAGGLMYGSYLYLFVDFAVRRYAFPQKKGPKGVKKLDQIHCNFCT
>Spumella bureschii_fen1_7 81622|44819|strand:1(0...803) (evalue:1.021137e-13)
VFLYLILSKWVMDTIRKVFGLESKGPVVQAITIAHSSFLAVYSGWTFWNSISIVAPYVMTHGFYNSICDVSGDLWFAKGLGFWVTHFYISKYYEFIDTWIVILKGRDPMFLQVYHHAGVVLIMWGMVVTAASSAGLVLICLNSFIHTLMYTYYVLSAFGYNSPLKNYLTMAQIIQFLVGIAIITPSYLCSNPAQCAVVASLQVYAIYLTYLFYQFYQESYNAKRKAKSAKKSEQCSAWALTCVQCLIWGDGCFLIDECRGLVDDACV
>Spumella bureschii_fen1_8 146419|61579|strand:1(2...941) (evalue:1.104503e-13)
SCSCSQLFQPTCFIHPSVFSKMAVVITSIQDFVGANYEAIFSLNSPLDNLYKLFSHPRVPVYAVIAYLLLSTALFNTIRKTFNVQPKGPFMQFVTITHSAILAVYSGWTFYNSAMIVVPHIMEHGFYTTLCDVDGKVWHQQGLGFWITHFYLSKFYEFIDTWIVLLKGRTPIFLQTYHHAGIVILMWGFVATANTAGGSVTTVFNSFIHTLMYSYYTLAAFGYSSPLKHYLTQAQIIQFIVGILLTVPTHFIAGCVNQAQSLVIAAIQLYAVVLIFLFYQFYTSNYSKKDGAGAKKDKAVKKAAQRGVYMRS
>Spumella bureschii_fen1_9 146409|61577|strand:1(2...941) (evalue:1.104503e-13)
SCSCSQLFQPTCFIHPSVFSKMAVVITSIQDFVGANYEAIFSLNSPLDNLYKLFSHPRVPVYAVIAYLLLSTALFNTIRKTFNVQPKGPFMQFVTITHSAILAVYSGWTFYNSAMIVVPHIMEHGFYTTLCDVDGKVWHQQGLGFWITHFYLSKFYEFIDTWIVLLKGRTPIFLQTYHHAGIVILMWGFVATANTAGGSVTTVFNSFIHTLMYSYYTLAAFGYSSPLKHYLTQAQIIQFIVGILLTVPTHFIAGCVNQAQSLVIAAIQLYAVVLIFLFYQFYTSNYSKKDGAGAKKDKAVKKAAQRGVYMRS
>Spumella bureschii_fen1_10 4376|3576|strand:-1(97...955) (evalue:7.28319958e-13)
KMAEFYASYAQFATKLGDDIINWARPEGWPVSPTSAWPLAKFEYALAIAACYLAFVFLGQIIMPLLPPVRGLYPFKFAYNMIQVMLCSYMCIEAGVRAYDAGYTLIPCNKFNHLSPPIGFILYVFYLSKILDFLDTVFIILEKRWQQLSFLHVYHHTSIFLFYWLNLNVGYDGDVYLTIVLNGVIHTVMYTYYFVSLHTKEIWWKSALTLCQMIQFVVMNAQAIYLIYTGCSEYPRNITNAYLYYIVSLLFLFAHFFVMSYMVKGKKGSKSGSKRSAVKSEQTHT
>Spumella bureschii_fen1_11 193273|70091|strand:1(0...1218) (evalue:1.14648319e-11)
FFFLFFCPFARLLSVTVCQVFVCLFQSSSRFSIKMAEYIVAYREFASKLGDTIIDWARPQGWPVSPTSEWPLAKFEYAFAIAICYLLFVFLGQLIMPLLPPVRGLYPFKFAYNMIQVMLCSYMCIEAGVRAYAAGYTLMPCNPFNHINPPIGFILYVFYLSKILDFLDTVFIIAEKRWQQLSFLHVYHHFSIFLFYWLNLNVGYDGDVYLTIVLNGVIHTVMYTYYFVSLHTKEIWWKSALTLCQMIQFVVMNAQAGYLIYTGCNQYPRNITNAYLYYIASLLLLFAHFFVMSYMVKKDKKKSGSKRLPAAKSEQMQSLWGVGLYFSVFPHVPFCLFSVCVGSILVRVNEMSRLAFACWYDVVYLWLLFRVIVLLRGVGCSGGTVGSGVIECKQQGGIHFLLVAC
>Spumella bureschii_fen1_12 141616|60672|strand:1(2...1121) (evalue:1.322688e-11)
IALLFVASDLLLNPIDCRVFLEMKESQSTDNICTVPSGVLKSDTEKIFTTGLIAPIFLVGGYLFFLNGLSESLEKEKDTDPFKRVWWIGPMFFSVLYLSVVYFGQKYMKNRPEFKIKPYIFTYNLYQCLLNIYCVYEMCMEVYTNPIFSHMWGNYPVAGVKSYRIGFLIWLHYNNKYVELLDTLWMILRKKNNQISFLHCYHHILLIWAWFLVCKIETGGDCYFGATVNSFIHIIMYGYYTLALLNIPCPWKKWITNCQMLQFALCFSHSCFVVWNGNAPIILPLAQGFVMLNMLFLFGRFYIKSYGTKKGGDAAAVTAGGGADKKKKQGSAMHLNKQYIRRKIAGFGGGDGNASFEFIVFVINWQQLWSLG
>Spumella bureschii_fen1_13 141609|60671|strand:1(11...1031) (evalue:1.567025e-11)
SVPSGVLKSDTEKIFTTGLIAPIFLVGGYLFFLNGLSESLEKEKDTDPFKRVWWIGPMFFSVLYLSVVYFGQKYMKNRPEFKIKPYIFTYNLYQCLLNIYCVYEMCMEVYTNPIFSHMWGNYPVAGVKSYRIGFLIWLHYNNKYVELLDTLWMILRKKNNQISFLHCYHHILLIWAWFLVCKIETGGDCYFGATVNSFIHIIMYGYYTLALLNIPCPWKKWITNCQMLQFALCFSHSCFVVWNGNAPIILPLAQGFVMLNMLFLFGRFYIKSYGTKKGGDAAAVTAGGGADKKKKQGSAMHLNKQYIRRKIAGFGGGDGNASFEFIVFVINWQQLWSLG
>Spumella bureschii_fen1_14 109695|53099|strand:1(19...1078) (evalue:6.70139e-10)
TFTQRQRLDTKMDVATFLKGFENLNLNYGERANVTHSRGEKYVQMFTVFPATEVLYTDFEKSYDFTVVYDIMVALNYTVPVIAVVGYMLFCFFGVKIMANYKAFGLVNSLAAWNLFLSVFSTYGALRTVPHMLYRISTETFENTVCEKAHVAFGCGACGLAVQLFIISKIPELIDTVFIVLRKKPLIFLHWYHHITVLLFCWNAYATKAGSGLYFVAMNYSVHALMYGYYCLQALDACPKSFPPILITASQILQMFVGTGVCISCWFYKYSGRPCANEMSNLIAGAAMYGSYLYLFMDFAVRRYAFPKPKKAAKKIEQTIRVVIYWFQWCMYCVFSVVVSRERESVQLQIVLS
>Spumella bureschii_fen1_15 78196|43696|strand:1(2...627) (evalue:1.4007145e-09)
TFMIFVPYTSKYGWYASVCDVDGDLWYNQNLGYWVTLFYLSKYYEFIDTWIILLKGRTPIFLQTFHHAGIVLLMWGFVATSNSAGGMILTSFNSFIHTLMYTYYTFVAFGYSSPLKHYLTQAQMAQFGVGICLTIPLHFIKGCITPAQSLVIFVIQLYCATLIFLFYQFYVSAYSKKKKTSVVAGEKAVKKVKQIAVVVGQGMTCFCI
>Spumella bureschii_fen1_16 26146|18758|strand:-1(-2...1723) (evalue:8.617836151444671e-08)
SPQYQQLCIQIQISKEQLSLKLIVNVHQIIRAQLSLFKMGIQGLMKLLSEESPGAIKEQEMENYTGRKIAIDASMAMYQFLVAVRQQGPGGASAQLVNDQGEVTSHIQGMFNRTIKMMTSGVKPVYVFDGKPPQMKGGELAKRMAKRAKAETDLAAATDAGDADDMDKYSRRLVKVTRQHNEECKELLRLMGVPVVDAPCEAEAQCAELAKKKKVYATATEDMDALTFRTPKLVRKMTFSQSSAKDKQPIIEIDFEAAMIGLELTYEQFVDLCILCGCDYCSTIKGIGPKTALKLVRQFKTLEAIIDHLKKEKKYEIPPDWKVQKISKKVLEAVEAKEEQEMAEAEAPEEAAAIEQEVLAEAAAASSTSSNAGADAVVEGGEVDCSGAGEDERKEPESEPSSSSSSAAAATASEEAAPVADLGNMAENEDEVIVTEGGEEGDEDFEIIPPLYVQARSLFVNSDVLNGDDVELKWNEPDEDALRTFLVERMGFSVDRVNSGIKRLKEANQQKSQKRMDSFFTAVAAPTLASVKRKVDDKNGKGPNKKGGPGRGGAMKGRKQMRKILYCKCIIRGS
>Spumella bureschii_fen1_17 29781|20630|strand:-1(9...717) (evalue:8.279453799999999e-07)
WLEPFRKVHNVGLALVSFLMFATMTYSIVSDGRLYSWHTMACQMTPMVGMYGFINFLYLVSKLWEWIDTYILVLSNKPVITLHWFHHMTTFTMAALTHNFPVGGFALINCLVHTVMYMHYFKPVRWARPFITASQLLQFMVVISIHVFGYLNPTTCFDMQPVFYEWLFCFAVVAGFFVMFLMFFVEQYVAKKKGGGKNNVSKYRAAAASKKDQTPLFVCALLYCTTVLFVKLTVI
>Spumella bureschii_fen1_18 74463|42447|strand:1(0...710) (evalue:3.1464497902699825e-06)
YGQFVDLCILCGCDYCNAIKGVGPKTALKLIKQHKCLENIIEALRREKKYDIPPDWKVQKFSKKALAAAEAAEAAEAAAKAEAEARAKARAEEAAASAAQLNILDTLNKRSEEALGNAAASVDQPIEENDATAANTAPTPAADEGKSSNQNNNNNEEDGLVDTDDEADAPAAPMDDDYAPEEEEPEGHGDVSNREVDDSNEVVMSELQGDDDEYEIVEPVYVQARRLFLQSEVHDG
>Spumella bureschii_fen1_19 146425|61580|strand:1(0...474) (evalue:1.263223e-05)
SSTFIYRIVLLKGRTPIFLQTYHHAGIVILMWGFVATANTAGGSVTTVFNSFIHTLMYSYYTLAAFGYSSPLKHYLTQAQIIQFIVGILLTVPTHFIAGCVNQAQSLVIAAIQLYAVVLIFLFYQFYTSNYSKKDGAGAKKDKAVKKAAQRGVYMRS
>Spumella bureschii_fen1_20 146415|61578|strand:1(0...474) (evalue:1.263223e-05)
SSTFIYRIVLLKGRTPIFLQTYHHAGIVILMWGFVATANTAGGSVTTVFNSFIHTLMYSYYTLAAFGYSSPLKHYLTQAQIIQFIVGILLTVPTHFIAGCVNQAQSLVIAAIQLYAVVLIFLFYQFYTSNYSKKDGAGAKKDKAVKKAAQRGVYMRS
>Spumella bureschii_fen1_21 100672|50688|strand:1(0...1077) (evalue:1.4876809126113896e-05)
GVMALLRAFDLPYLVAPFEAEAQCCVLEQLGLVDGVVTEDSDAFLFGAQAVYRHIFSDKKFVEVYLAADVSRELGLSREDMVAFAYFLGSDYTEGVTGVGMVNAMEIIHAFPMGPAGGGVIAGLNRFKDWLQGYDFVAEVRGKYTKAANSSSASSSCSAVSGSKRKRRAVAAANADEDDGDGDNDVCVEGEEGRREEDDGEEQEEEALDKDTERLLAFQSKHRGGRARWTVPASFPNEKVAAAYLYPPANRDADQFNWAVPNINRIREYCADTLGWTRAEMDTAIDPVIAKYCERSVQTRIDAHFLVDYKDDSRFAKIASERLQNTVAQITGKKTNLSLSGKRPPSKSRSKKVKMAEG
>Spumella bureschii_fen1_22 78200|43697|strand:1(2...519) (evalue:0.00013558645)
TFMIFVPYTSKYGWYASVCDVDGDLWYNQNLGYWVTLFYLSKYYEFIDTWIILLKGRTPIFLQTFHHAGIVLLMWGFVATSNSAGAQMAQFGVGICLTIPLHFIKGCITPAQSLVIFVIQLYCATLIFLFYQFYVSAYSKKKKTSVVAGEKAVKKVKQIAVVVGQGMTCFCI
>Spumella bureschii_fen1_23 45249|29845|strand:1(0...367) (evalue:0.000436023)
GVHVMLPKDQTMLGAEQVQAKFGVTPAQLTDYQALVGDAVDNIPGVKGIGPKAGAALLKHFGTIENMYTRLNLMDITPVSEELQALPATNKTVIAALKQAMPAQHHAEALAEVTVALKDVKC
