# Supplementary material for: Putatively asexual chrysophytes have meiotic genes: evidence from transcriptomic data
Source: PeerJ. 2019 Jan 16;6:e5894. doi: 10.7717/peerj.5894 (PMC6339481; doi:10.7717/peerj.5894)
Supplement: Supplemental Information 1 — Identified loci are in FASTA format. [file peerj-07-5894-s001.zip › supplementary_material/Spumella bureschii/dna2.fasta.fasta]

>Spumella bureschii_dna2_1 14669|9562|strand:-1(97...1333) (evalue:4.3745964647733573e-13)
YEGTLQNGVSDEERVLPGLDFPWPNRSKPMFFLISTGNEEMGSSGTSFLNRTEGATVEKIVTSFLRNGVNPEQIGVITPYDGQRAYVINHMQKSGALRSELYKEIEVASVDSFQGREKDFIIVSCVRSNIQQGIGFLKDPRRLNVALTRAKYGVIIIGNARLLARNPLWYSLLTHFQERDCIVEGPLNNLQTSMISLPRPKISATDKRLTFTALGAQGGGYNEATSGYTDGNAGNVSEDVGYYAKTWGSHPDMHSFDLRSQASSHAVSELSSRGAHGKGHADSRHDSRYDAISLDGSINTQDRVTRGPAVAGLSDTASLSSSASSMFNTGVLLQDPLLDSSSAYGAIGSGKLKGGRKQPQVQSFDTASLRSQDDTTSLSSSHLNQCGGLTWGKDMNDCINVRSELQGESVA
>Spumella bureschii_dna2_2 195412|70687|strand:1(2...907) (evalue:9.349043435692856e-10)
MTPQISAYPSSAFYFSNLRDGANVTAEGYLPAHFDPRPNSTPLLRPFMLLDLASSKESGDTTSKSNPEESQLVVQLLWTLIAEAERCGGKLGSVGVITPYSVQLEMIRSMLVKARLIRPSNAGNNNGNNGRGNGRDGGSNSVPTVESGTDYYDIECNTVDGFQGREKDVIIISAVRANDQGQIGFLSETRRLNVALTRAKYGLFVIGHTPTLRNNYFWEQMVDHAKRCNCLVEVPDSRVNLQKVLSGSLAAANRQHGYQDFLSRQYQTSSNSGSSNGSYRDGHRYSGGNNSNSSSAEVNGA
>Spumella bureschii_dna2_3 8083|6205|strand:-1(-1...467) (evalue:5.2e-08)
PIVISGRHDQLLVVAGDICQLRPLVHSNLAREKGLGRSVQCRLARAPISPGNFSRLEMQYRMNPKISSLCVSLCYSWLLDGDNVRQQSYSHRLHPLDGAHFFDLRGPAVSERFSRRNNVEGNAVINFIEQMLDSRSFGSGHRDGHRRLVTASVVV
>Spumella bureschii_dna2_4 6940|5294|strand:-1(51...405) (evalue:2.1562362705030772e-07)
NLLKDWRRINVAVTRAKVKLIVIGSVAVMQQVPVLSSLTQLCNERDWVVDLPPNAADMYFSGSGTNAAAAAAVSNRNVTPRKVTKVSVQSEVKSTITSGTIVELGGRTWLPHGLAGI
>Spumella bureschii_dna2_5 173623|66866|strand:1(184...3856) (evalue:4.965869812033923e-07)
FGVMAVVKRLHDYGDLVFEVLKLDADTCQNKKLYSRLMVKIPNEFDSFPEYVEYFKPCILDNSRASVAKCFSPSFTGLKTATVTKPMKINLYEYKHNQNERQLWTYPLESLAIKALNSNYRVEVQHGSMCVWVRNDLIKNERIKTFPTNALHPNGHFFCLLELEGARSVSGVGAVEVAGPAVKFVRGKAQDSFVHKPHEWTLFLLNVSLVPARRVMSAFVQLNKFCGNGALLHQIFKGRKQETGTAATTECDEEKVKAAMQRLSAYLAVGEANASQNRFAEQILRKIYTPESCMFHDMQGPPGATKTSTVVALAKLVAKHSEENVYLTAPANLSVRSLALGLAEGEGRVPLNQLVLMGNEFRLKIADSEVLRTVHLYSRVALLKQTFADLGHRVDCALDLLACPQDVTNADGAQVLPGLLDDCIGLCHHLIEYGSAAVRACVQSGPNSNSADGDLSLSLIQALGQVVATEGETAIADWFRFQQGGVPPARERFSAEQHMRMDDHMSLLYSALTRFRSTAARDSQNIWNKVCEDLLSEARVVVSTVSTAGSKLRQKALKLCRLVIVDEASLLEEASLPIVISGRPDQLLVVAGDEKQLGVVVVSEQAQRCGYGRGVQQRLTALCKQNGVVRCADSYSRLDVQYRMDCNISHLCIDLFYDWLQNGDNVKDPAYSERFRGLAGVSFYDLRGPEVCWKSSLKNRVEANAMINYLVEMHEEFQAAMNTAAAGNEAAATTRGDDSGPPPPRISVTIIAAYSLQKEHMQFRLQKFKKEEWGKVFDLRCVTIDEYQGQECDVVLLSTVRSKTGATTEAAGVSAKQKDIGFLADWRRLNVAITRARHALVIFGNATTLSYCPHWRALIDAIRQSASSGSHRTVFESWESLHHGPATPAVPAVTSDPAVTAPAEPSRYTKAVRVAASNNLKGHADRQDDEVVVRAWHDLRCGAHFGDADQADQWFSGDYGEIEQQQENGLPGPPPSSSSINSINSVNSSSSNGEAHGGDGRSGGEQVGDRVACEDDGGASMDAGDDDDDADGQGCSETRVGAYQCSHNMEGDQRKRGGERVMRQLRVWLWSQGCMCTALTVGFVCLRQSRYFLSTHFMYIFLITAQQVMSQSHESKQTGTYCMYTDNTHDAQQPLQQCLCYFEQPNRPQTIPSLIIFPSVIRNLYLHNLILGYSQRVLVSHSLLSLSPAVVLTFATCRYTLPKAFCRSCSYDLDFPQSIITSL
>Spumella bureschii_dna2_6 65412|38511|strand:1(1...387) (evalue:7.014054011821473e-07)
LGVLSLSLAIITPYKAQVRLIRDLLQRSTAIQDIQLRRRALTNGAELSIEVNSIDGFQGREKDIVLFSCVRSSGGNVSGSSRRNIGFVSDERRMNVAVTRAKKALLIVGDSNTLRCDQLWGSLLENLR
>Spumella bureschii_dna2_7 173638|66867|strand:1(184...3448) (evalue:7.651054529130617e-07)
FGVMAVVKRLHDYGDLVFEVLKLDADTCQNKKLYSRLMVKIPNEFDSFPEYVEYFKPCILDNSRASVAKCFSPSFTGLKTATVTKPMKINLYEYKHNQNERQLWTYPLESLAIKALNSNYRVEVQHGSMCVWVRNDLIKNERIKTFPTNALHPNGHFFCLLELEGARSVSGVGAVEVAGPAVKFVRGKAQDSFVHKPHEWTLFLLNVSLVPARRVMSAFVQLNKFCGNGALLHQIFKGRKQETGTAATTECDEEKVKAAMQRLSAYLAVGEANASQNRFAEQILRKIYTPESCMFHDMQGPPGATKTSTVVALAKLVAKHSEENVYLTAPANLSVRSLALGLAEGEGRVPLNQLVLMGNEFRLKIADSEVLRTVHLYSRVALLKQTFADLGHRVDCALDLLACPQDVTNADGAQVLPGLLDDCIGLCHHLIEYGSAAVRACVQSGPNSNSADGDLSLSLIQALGQVVATEGETAIADWFRFQQGGVPPARERFSAEQHMRMDDHMSLLYSALTRFRSTAARDSQNIWNKVCEDLLSEARVVVSTVSTAGSKLRQKALKLCRLVIVDEASLLEEASLPIVISGRPDQLLVVAGDEKQLGVVVVSEQAQRCGYGRGVQQRLTALCKQNGVVRCADSYSRLDVQYRMDCNISHLCIDLFYDWLQNGDNVKDPAYSERFRGLAGVSFYDLRGPEVCWKSSLKNRVEANAMINYLVEMHEEFQAAMNTAAAGNEAAATTRGDDSGPPPPRISVTIIAAYSLQKEHMQFRLQKFKKEEWGKVFDLRCVTIDEYQGQECDVVLLSTVRSKTGATTEAAGVSAKQKDIGFLADWRRLNVAITRARHALVIFGNATTLSYCPHWEALIDAIRQSASSGSHRTVFESWESLHHGPATPAVPAAPAVPADPADPAVTATPDPAEPSRYTKAVRVAASNNLKGHADRQDDEVVVRAWHDLRCGAHFGDADQADQWFCGDYGETEQQQENGLPGPPPSSSSINSINSVNSSSSNGEAHGGDGRSGGEQVGDRVACEDDGGASMDAGDDDDDADGQGCSETRVGAYQCSHNMEGDQRKRGGERVMRQLRVWLWSQGACALH
>Spumella bureschii_dna2_8 45650|30013|strand:-1(-1...341) (evalue:8.042554542146643e-07)
EGTSSNSSGGKKGPSASTTAAVASILAGTANSTDASACGVMSMTGVDIKTIDGFQGGEKECIIISMVRSNDSRTVGFLSDTRRMNVAVTRAKRHVAVICDTDTCGTNKFIGTL
>Spumella bureschii_dna2_9 6455|5023|strand:-1(-3...591) (evalue:1.6e-06)
QANVASVGMASSGTRLGVASNNSSTNTITDLATTAAAVLEPLFNSFLFFDLLSSQELTPNGTVNSLSYSNKEEVALCVSIVNLLKDEAARVGGKVGSNNLGSIGIITPYNDQLHALRRAFVQAGLMAPLALTSQHQQQQNKQTVPPAADNSTNNSNNSSSANTSSNTTASTFLDIECNTVDGFQGREKDFIIISAVR
>Spumella bureschii_dna2_10 64726|38203|strand:-1(-1...959) (evalue:1.6e-06)
QLINDFSKMSASNKTKQRKTALRIQCTKMFERLVLEMDINQTLNKRKIPNVLPVRAESFPSHVSNYSALLEEEVLTVVCNGLSESAGGEDSFHLPLGRNNSFKYKPRSEIATFLFPGNIKSKDNKSGHTMNVLLLERNHHKFLALASDLDNEVTVRCIIKEPEMLQLIEADTRPNARWTMTFIGSLVTQQRIFVMLRCLGETPLLSNIVRGLNSTFNSTERSENAKHANLNECQQQAVAQFQCMDRGCVLNLQGPPGTGKTTTVTAILKDLYHARTRTLVCAPSNKAVQVLASRFFAERPNASMVFIGSEEKLQENLRP
>Spumella bureschii_dna2_11 121699|56139|strand:-1(88...1567) (evalue:2.3009106123407743e-06)
GDIGSTCETAECFRLQHIAPRINKFRHDIAAASAAAAPSPSTVRELFPFAAYFTGTPEPLFVDNLEADLVAAEGCFTHITNLFDELADYRAFELLRTQRLRSDYLLTKQARIVAMTCTHAAMTRANLVQLGFKYDSVIMEEAAQILEIETLIPMLLQDNTNISCNDEDNTDGGDNSSSRLKRVVLIGDHHQLPPVVKNRAFQQYANLDQSLFTRFIRLGVPSIQLDRQGRARPEIASLYNWRYNTASTTLGDLESVLTAPQYRMANPGFAHTYQLVNVPAFQGKGESCPTPYFYQNLGEAEYVVAVYQYMRLIGYPAEKISIITSYNGQKHLIRDIIAQRCQNAVFGRPACITTVDKYQGQQNDYILLSLVRTESVGHLRDVRRLVVALSRARLGLFVFCRQSLFENCVELSPAFHQLLQRPSTLQLVAGEGYPSTTRETGETGEAVHDVVDVTAMGILVYQMVQQAQYASNNAAAAAASATSTGEKAEEEG
>Spumella bureschii_dna2_12 32015|21885|strand:1(2...365) (evalue:3.5261962291985708e-06)
LRDQCKLNVQSQVCVIAFYAAQVACIKQCLSRQGLDKERVKVLSVDSFQGSECDCVILSFVRSNMHNEVGFIKEYQRLNVALTRAKHLMISVGCARTLSAVRDTAVAPAPAAAVKNNTAPT
>Spumella bureschii_dna2_13 173684|66874|strand:1(570...1487) (evalue:3.6912330935384622e-06)
ILTAAAGNEAAATTRGDDSGLPPPRISVTIIAAYSLQKEHMQFRLQKFKKEEWGKVFDLRCVTIDEYQGQECDVVLLSTVRSKTGATTEAAGVSAKQKDIGFLADWRRLNVAITRARHALVIFGNATTLSYCPHWRALIDAIRQSASSGSHRTVFESWESLHHGPATPAVPAVTSDPAVTAPAEPSRYTKAVRVAASNNLKGHADRQDDEVVVRAWHDLRCGAHFGDADQADQWFCGDYGETEQQQENGLPGPPPSSSSINSINSVNSSSSNGEAQGGDGRSGVEQVGDRVACEDDGGASMDAGD
>Spumella bureschii_dna2_14 173617|66865|strand:1(445...1362) (evalue:3.6912330935384622e-06)
ILTAAAGNEAAATTRGDDSGLPPPRISVTIIAAYSLQKEHMQFRLQKFKKEEWGKVFDLRCVTIDEYQGQECDVVLLSTVRSKTGATTEAAGVSAKQKDIGFLADWRRLNVAITRARHALVIFGNATTLSYCPHWRALIDAIRQSASSGSHRTVFESWESLHHGPATPAVPAVTSDPAVTAPAEPSRYTKAVRVAASNNLKGHADRQDDEVVVRAWHDLRCGAHFGDADQADQWFCGDYGETEQQQENGLPGPPPSSSSINSINSVNSSSSNGEAQGGDGRSGVEQVGDRVACEDDGGASMDAGD
>Spumella bureschii_dna2_15 173703|66878|strand:1(507...1539) (evalue:4.2499771623846156e-06)
ILTAAAGNEAAATTRGDDSGLPPPRISVTIIAAYSLQKEHMQFRLQKFKKEEWGKVFDLRCVTIDEYQGQECDVVLLSTVRSKTGATTEAAGVSAKQKDIGFLADWRRLNVAITRARHALVIFGNATTLSYCPHWRALIDAIRQSASSGSHRTVFESWESLHHGPATPAVPAVTSDPAVTAPAEPSRYTKAVRVAASNNLKGHADRQDDEVVVRAWHDLRCGAHFGDADQADQWFCGDYGETEQQQENGLPGPPPSSSSINSINSVNSSSSNGEAQGGDGRSGVEQVGDRVACEDDGGASMDAGDDDDDADGQGCSETRVGAYQCSHNMEGDQRKRGGERVMRQ
>Spumella bureschii_dna2_16 20260|13947|strand:-1(-3...360) (evalue:4.6e-06)
YCYNGSDGDFDIPAVAELSYYKIIVTTCMMAGKLYNLGLPPGHFDCVFVDESGHTWEPDVLGTFVSSLDKIKGQLILAGDPKQLGPITHNAAAVKYGLGLSLLERLIDRPVYSRDTNLYP
>Spumella bureschii_dna2_17 173659|66869|strand:1(366...1530) (evalue:4.789743212076923e-06)
FVVWVVMDVSGCLDTLLVLLQATVNQLLLRGTRWSNMYQKNGTEFQAEMNTAAAAAIATRGDSGLPPPRISVTIIAAYSLQKEHMQFRLQKFKKEEWGKVFDLRCVTIDEYQGQECDVVLLSTVRSKTGATTEAAGVSAKQKDIGFLADWRRLNVAITRARHALVIFGNATTLSYCPHWRALIDAIRQSASSGSHRTVFESWESLHHGPATPAVPAVTSDPAVTAPAEPSRYTKAVRVAASNNLKGHADRQDDEVVVRAWHDLRCGAHFGDADQADQWFSGDYGEIEQQQENGLPGPPPSSSSINSINSVNSSSSNGEAQGGDGRSGVEQVGDRVACEDDGGASMDAGDDDDDADGQGCSETRVGAYQCSHNMEGDQRKRGGERVMRQ
>Spumella bureschii_dna2_18 32013|21884|strand:-1(-2...325) (evalue:6.6e-06)
DVYSDTKNMLTISDEYISTADILFCTLSTSGNIAVSRNYKNIDILVIDEAAQAFEPELLIPLALQPGNMIMIGDPKQLPATIISQTIQRAQLGYSAMQRLMQGCSYPY
>Spumella bureschii_dna2_19 173692|66876|strand:1(302...1477) (evalue:8.429198503076921e-06)
FYIHKKLKNELIPTCSKDCYLIKADSIFSLQIDAAGIAQMRIRCGVGRNGCQWMFGHFAGIAASDGQPIAVEGDQMVQYVPKKWYGVLSGDEYCSSGSNSNAWRLWAAAASHLGDDHRGVLPAEGHMQFRLQKFKKEEWGKVFDLRCVTIDEYQGQECDVVLLSTVRSKTGATTEAAGVSAKQKDIGFLADWRRLNVAITRARHALVIFGNATTLSYCPHWRALIDAIRQSASSGSHRTVFESWESLHHGPATPAVPAVTSDPAVTAPAEPSRYTKAVRVAASNNLKGHADRQDDEVVVRAWHDLRCGAHFGDADQADQWFCGDYGETEQQQENGLPGPPPSSSSINSINSVNSSSSNGEAQGGDGRSGVEQVGDRVACEDDGGASMDAGD
>Spumella bureschii_dna2_20 145039|61331|strand:-1(7...1285) (evalue:9.294800000051101e-06)
RLVLNHSQIVFSTLSASGNSRMLSMDPVDVLVVDEAGQAIEAETLLAFQHCPRKALLVGDTKQLPATVMSDTAKHTHYDWSMMERLSDHCHVHTEMLTAQYRMHPEINTFPSRKYYGNKLITADAVHTRAPFACDFAPFNIFDVYSAESMQGMSICNPEEARRVVQCVSHVRAKDKKCTIGVITFYAAQKRLIEESLPALLRSTVQISTVDGFQGDECDVVIISCVRSNGNNIVGFVKDQRRLNVALTRAKHVLIVLCNVRVMTQGHKETRALVEDAQKRGFARSEKHLTKILFGKKKTTGCTDSAGEPSHRGHPKLPPGGHRHLTGAADTGGVGVHHRVKPHKTLQQHTHKKKEEERHTNGSSARRTSSAAEEDMIMSLSAGLKRVSIQQKRSLKEDVEEACKQYTLYCFSLLLSIMTMKLKQV
>Spumella bureschii_dna2_21 120479|55844|strand:1(2...992) (evalue:1.5027067131615381e-05)
APYRAQLRLLSNMFRDKFLNSNSSNYSKNQGTAPDVFDTEISTVDGFQGREKNIIIFSCVRAPTSYQQNNANRHNNNSRNRENQITPKGDKIGFLKEWQRLNVAITRAKYSLWIVGHAATLAADEEWGQLMEYVNAKGYYYSPVLQQQQQRLTQSQYPQQHQYSQQQQQGGGNRPRADSRDRNKRSDSRERGRNTNSFNNSTNRDQQYGDGNAKDRRKEKRHGSGNVSIDNSSNQQGEKRARSNEKFQPKGTAPNPPGSGKKFAKKQRAAERREGRDSSQQGREINAFSSSSSSVRVSVPNQSSDPNLFSRDAPAVVENRPSAAANNRTE
>Spumella bureschii_dna2_22 120483|55845|strand:1(2...1098) (evalue:1.8488964837846153e-05)
APYRAQLRLLSNMFRDKFLNSNSSNYSKNQGTAPDVFDTEISTVDGFQGREKNIIIFSCVRAPTSYQQNNANRHNNNSRNRENQITPKGDKIGFLKEWQRLNVAITRAKYSLWIVGHAATLAADEEWGQLMEYVNAKGYYYSPVLQQQQQRLTQSQYPQQHQYSQQQQQGGGNRPRADSRDRNKRSDSRERGRNTNSFNNSTNRDQQYGDGNAKDRRKEKRHGSSNNFNDNSHHQGEKRARSNEKFQPKGTAPNPPGSGKKFAKKQRAAERREGRDSSQQGRDINAFSSSSNSSSVRVSVPNQSSDPNLFSRDAAAANKTTEDGPFSSYNAVTSFRAPLPPGPPPTSVVAQASAPARPPPAAAAA
>Spumella bureschii_dna2_23 120473|55842|strand:1(0...1069) (evalue:2.1664110925999998e-05)
RRLLTNMFRDKFLNSNSSNYSKNQGAAPDVFDTEISTVDGFQGREKNIIIFSCVRAPTSYQQNNANRHNNNSRNRENQITPKGDKIGFLKEWQRLNVAITRAKYSLWIVGHAATLAADEEWGQLMEYVNAKGYYYSPVLQQQQQRLTQSQYPQQQQYGQQQGGGNRPRADSRDRNKRSDSRERGRNTNSFNNSTNRDQQYGDGNAKDRRKEKRHGSGNVSIDNSSNQQGEKRARSNEKFQPKGTAPNPPGSGKKFAKKQRAAERREGRDSSQQGREINAFSSSSSSVRVSVPNQSSDPNLFSRDAAAANKTTEDGPFSSYNAVTSFRAPLPPGPPPTSVVAQASAPARPPPAAAAA
>Spumella bureschii_dna2_24 120490|55847|strand:1(0...975) (evalue:2.6878502874916668e-05)
RRLLTNMFRDKFLNSNSSNYSKNQGAAPDVFDTEISTVDGFQGREKNIIIFSCVRAPTSYQQNNANRHNNNSRNRENQITPKGDKIGFLKEWQRLNVAITRAKYSLWIVGHAATLAADEEWGQLMEYVNAKGYYYSPVLQQQQQRLTQSQYPQQHQYSQQQQQGGGNRPRADSRDRNKRSDSRERGRNTSSYNNSTNREQQYGEGNAKDRRKEKRHGSSNNFNDNSHHQGEKRARSNEKFQPKGTAPNPPGSGKKFAKKQRAAERREGRDSSQQGRDINAFSSSSNSSSVRVSVPNQSSDPNLFSRDAPAVVENRPSAAANNRTE
>Spumella bureschii_dna2_25 45652|30014|strand:-1(-1...677) (evalue:2.7708533515937154e-05)
SLDSLIEHDEGTEIVQDVRKEIDDLRKTLGTRTKKKPDFALRREQRTELRALCKEARKREKTVVERILSRCNVVLSTCIGASSRLLSECEFDLVVIDEAAQGLEAACWVPLLLAKKCVLAGDHCQLPPTIKSDEAVKGGLAVTLFERIINDTRFAPVVKLLNIQYRMNDLISQWASKEMYHGLIQSHESVATHTLRDILPSRTGGSVGDARVDGVSAISAQDVKR
>Spumella bureschii_dna2_26 120486|55846|strand:1(2...989) (evalue:2.975414236861538e-05)
APYRAQLRLLSNMFRDKFLNSNSSNYSKNQGTAPDVFDTEISTVDGFQGREKNIIIFSCVRAPTSYQQNNANRHNNNSRNRENQITPKGDKIGFLKEWQRLNVAITRAKYSLWIVGHAATLAADEEWGQLMEYVNAKGYYYSPVLQQQQQRLTQSQYPQQQQYGQQQGGGNRPRADSRDRNKRSDSRERGRNTSSYNNSTNREQQYGEGNAKDRRKEKRHGSSNNFNDNSHHQGEKRARSNEKFQPKGTAPNPPGSGKKFAKKQRAAERREGRDSSQQGRDINAFSSSSNSSSVRVSVPNQSSDPNLFSRDAPAVVENRPSAAANNRTE
>Spumella bureschii_dna2_27 45655|30015|strand:-1(-1...767) (evalue:3.0874933651507414e-05)
SLDSLIEHDEGTEIVQDVRKEIDDLRKTLGTRTKKKPDFALRREQRTELRALCKEARKREKTVVERILSRCNVVLSTCIGASSRLLSECEFDLVVIDEAAQGLEAACWVPLLLAKKCVLAGDHCQLPPTIKSDEAVKGGLAVTLFERIINDTRFAPVVKLLNIQYRMNDLISQWASKEMYHGLIQSHESVATHTLRDILPFKPGGSSNSADDDASAAVSTSAGAVSSKDDKKPADEREEDEDQFPVMLLVDTAGG
>Spumella bureschii_dna2_28 121705|56140|strand:-1(88...1171) (evalue:3.272944987338411e-05)
RTEPSSSTPTSTRVYSRDSSDQVSQASSWTDRAVHAQRSHLSTTGATTLRVVLIGDHHQLPPVVKNRAFQQYANLDQSLFTRFIRLGVPSIQLDRQGRARPEIASLYNWRYNTASTTLGDLESVLTAPQYRMANPGFAHTYQLVNVPAFQGKGESCPTPYFYQNLGEAEYVVAVYQYMRLIGYPAEKISIITSYNGQKHLIRDIIAQRCQNAVFGRPACITTVDKYQGQQNDYILLSLVRTESVGHLRDVRRLVVALSRARLGLFVFCRQSLFENCVELSPAFHQLLQRPSTLQLVAGEGYPSTTRETGETGEAVHDVVDVTAMGILVYQMVQQAQYASNNAAAAAASATSTGEKAEEEG
>Spumella bureschii_dna2_29 173691|66875|strand:1(298...1195) (evalue:3.6044958414e-05)
EQDVVWVVMDVSGCLDTLLVLLQATVNQLLLRGTRWSNMYQKNGTEFQAEMNTAAAAAIATRGDSGLPPPRISVTIIAAYSLQKEHMQFRLQKFKKEEWGKVFDLRCVTIDEYQGQECDVVLLSTVRSKTGATTEAAGVSAKQKDIGFLADWRRLNVAITRARHALVIFGNATTLSYCPHWEALIDAIRQSASSGSHRTVFESWESLHHGPATPAVPAVTSDPAVTAPAEPSRYTKAVRVAASNNLKGHADRQDDEVVVRAWHDLRCGAHFGDADQADQWFCGDYGETEQQQENGLPGP
>Spumella bureschii_dna2_30 173710|66879|strand:1(304...1222) (evalue:3.6776385239514275e-05)
YVVWVVMDVSGCLDTLLVLLQATVNQLLLRGTRWSNMYQKNGTEFQAEMNTAAAAAIATRGDSGLPPPRISVTIIAAYSLQKEHMQFRLQKFKKEEWGKVFDLRCVTIDEYQGQECDVVLLSTVRSKTGATTEAAGVSAKQKDIGFLADWRRLNVAITRARHALVIFGNATTLSYCPHWEALIDAIRQSASSGSHRTVFESWESLHHGPATPAVPAAPAVPADPADPAVTATPDPAEPSRYTKAVRVAASNNLKGHADRQDDEVVVRAWHDLRCGAHFGDADQADQWFCGDYGETEQQQENGLPGP
>Spumella bureschii_dna2_31 39416|26751|strand:-1(186...831) (evalue:3.7140810764292854e-05)
IGIITPYQRQVKKIKKALEMSNITDCTVGSCEQLQGQERRVIIISTVRSSNDYSSYDIKYNLGFVTNPKRFNVAVTRAQALLIVIGSPKVMCSDLNWRSLLVHCVDHGAYKGVPLPANYRTGSDTTLPAGGGGGDGAVDGTTSGADGRTAEEQRQKHVEEARILATLNNMCTEVNEDGTAVGIDHTQDGVDEDGGEDYEFVDEADIVQAPVTTW
>Spumella bureschii_dna2_32 173654|66868|strand:1(423...1347) (evalue:3.875321209865714e-05)
EQDVVWVVMDVSGCLDTLLVLLQATVNQLLLRGTRWSNMYQKNGTEFQAEMNTAAAAAIATRGDSGLPPPRISVTIIAAYSLQKEHMQFRLQKFKKEEWGKVFDLRCVTIDEYQGQECDVVLLSTVRSKTGATTEAAGVSAKQKDIGFLADWRRLNVAITRARHALVIFGNATTLSYCPHWEALIDAIRQSASSGSHRTVFESWESLHHGPATPAVPAAPAVPADPADPAVTATPDPAEPSRYTKAVRVAASNNLKGHADRQDDEVVVRAWHDLRCGAHFGDADQADQWFCGDYGETEQQQENGLPGP
>Spumella bureschii_dna2_33 120476|55843|strand:1(0...1072) (evalue:3.8878333893333334e-05)
RRLLTNMFRDKFLNSNSSNYSKNQGAAPDVFDTEISTVDGFQGREKNIIIFSCVRAPTSYQQNNANRHNNNSRNRENQITPKGDKIGFLKEWQRLNVAITRAKYSLWIVGHAATLAADEEWGQLMEYVNAKGYYYSPVLQQQQQRLTQSQYPQQQQYGQQQGGGNRPRADSRDRNKRSDSRERGRNTSSYNNSTNREQQYGEGNAKDRRKEKRHGSSNNFNDNSHHQGEKRARSNEKFQPKGTAPNPPGSGKKFAKKQRAAERREGRDSSQQGRDINAFSSSSNSSSVRVSVPNQSSDPNLFSRDAAAANKTTEDGPFSSYNAVTSFRAPLPPGPPPTSVVAQASAPARPPPAAAAA
>Spumella bureschii_dna2_34 173676|66872|strand:1(570...1385) (evalue:4.087684308674999e-05)
ILTAAAGNEAAATTRGDDSGLPPPRISVTIIAAYSLQKEHMQFRLQKFKKEEWGKVFDLRCVTIDEYQGQECDVVLLSTVRSKTGATTEAAGVSAKQKDIGFLADWRRLNVAITRARHALVIFGNATTLSYCPHWEALIDAIRQSASSGSHRTVFESWESLHHGPATPAVPAAPAVPADPADPAVTATPDPAEPSRYTKAVRVAASNNLKGHADRQDDEVVVRAWHDLRCGAHFGDADQADQWFSGDYGEIEQQQENGLPGPPPQQLQYQQ
>Spumella bureschii_dna2_35 173680|66873|strand:1(445...1260) (evalue:4.087684308674999e-05)
ILTAAAGNEAAATTRGDDSGLPPPRISVTIIAAYSLQKEHMQFRLQKFKKEEWGKVFDLRCVTIDEYQGQECDVVLLSTVRSKTGATTEAAGVSAKQKDIGFLADWRRLNVAITRARHALVIFGNATTLSYCPHWEALIDAIRQSASSGSHRTVFESWESLHHGPATPAVPAAPAVPADPADPAVTATPDPAEPSRYTKAVRVAASNNLKGHADRQDDEVVVRAWHDLRCGAHFGDADQADQWFSGDYGEIEQQQENGLPGPPPQQLQYQQ
>Spumella bureschii_dna2_36 173666|66870|strand:1(366...1557) (evalue:5.582068788408571e-05)
FVVWVVMDVSGCLDTLLVLLQATVNQLLLRGTRWSNMYQKNGTEFQAEMNTAAAAAIATRGDSGLPPPRISVTIIAAYSLQKEHMQFRLQKFKKEEWGKVFDLRCVTIDEYQGQECDVVLLSTVRSKTGATTEAAGVSAKQKDIGFLADWRRLNVAITRARHALVIFGNATTLSYCPHWEALIDAIRQSASSGSHRTVFESWESLHHGPATPAVPAAPAVPADPADPAVTATPDPAEPSRYTKAVRVAASNNLKGHADRQDDEVVVRAWHDLRCGAHFGDADQADQWFCGDYGETEQQQENGLPGPPPSSSSINSINSVNSSSSNGEAQGGDGRSGVEQVGDRVACEDDGGASMDAGDDDDDADGQGCSETRVGAYQCSHNMEGDQRKRGGERVMRQ
>Spumella bureschii_dna2_37 21600|15591|strand:-1(-1...587) (evalue:5.662722699286154e-05)
LWPSRGRHVPGLRSNIFFWSLAAHKESRPMAGLSACNEMEANAVAGLTKYLLLCGVPAGSISVITPYKGQKNLIIKTLRKEKCLPGFNNRDASPPEGSTVLVSTVDRYQGDENDIVILSLVKSRPGNRFVALLNRFIVAVSRARLGFYIVGAVEAVTKSQSGGEGPAHWNRLVELLNRPAAVLEENNGFASPRIG
>Spumella bureschii_dna2_38 39418|26752|strand:-1(51...717) (evalue:5.739616172143714e-05)
IGIITPYQRQVKKIKKALEMSNITDCTVGSCEQLQGQERRVIIISTVRSSNDYSSYDIKYNLGFVTNPKRFNVAVTRAQALLIVIGSPKVMCSDVNWRSLLVHCVDHGAYKGVPLPANYRTGADATLPSGGDGGASDGATSSVDGRTAEEQRQKQEEEARVLSTLNNMCAEVNEDGTTVGSDHTQQNGKGEEEDGGEDYEFVDEADIVQTTPEGGQTRNKS
>Spumella bureschii_dna2_39 173671|66871|strand:1(507...1451) (evalue:6.445950845707142e-05)
ILTAAAGNEAAATTRGDDSGLPPPRISVTIIAAYSLQKEHMQFRLQKFKKEEWGKVFDLRCVTIDEYQGQECDVVLLSTVRSKTGATTEAAGVSAKQKDIGFLADWRRLNVAITRARHALVIFGNATTLSYCPHWEALIDAIRQSASSGSHRTVFESWESLHHGPATPAVPAAPAVPADPADPAVTATPDPAEPSRYTKAVRVAASNNLKGHADRQDDEVVVRAWHDLRCGAHFGDADQADQWFCGDYGETEQQQENGLPGPPPSSSSINSINSVNSSSSNGEAHGGDGRSGGEQVGDRVACEDDGGASMDAGD
>Spumella bureschii_dna2_40 121707|56140|strand:-1(665...1214) (evalue:0.00043404999999999995)
VVLIGDHHQLPPVVKNRAFQQYANLDQSLFTRFIRLGVPSIQLDRQGRARPEIASLYNWRYNTARGADWGPPPAAPGGEEQSLPAVRQPRPESIHAIHPIRCPKHPAGQTGPCTPRDRISLQLALQHRQHHTRRFGICPHRPSVPHGQPWLCPHIPAGERPCLPRQGGVVPNPLFLSEPRRG
>Spumella bureschii_dna2_41 50667|32364|strand:1(1...325) (evalue:0.00089)
EKGRGAVPEFVQIPLPPFVIYGPPGTGKTSTIIEAILHIHRTHPDKRILACAPSDAAADVIALRLIQHFDTSRLFRLNWWQRISASVPTKLKSYCFQSRDLFELPPRA
