# Supplementary material for: Putatively asexual chrysophytes have meiotic genes: evidence from transcriptomic data
Source: PeerJ. 2019 Jan 16;6:e5894. doi: 10.7717/peerj.5894 (PMC6339481; doi:10.7717/peerj.5894)
Supplement: Supplemental Information 1 — Identified loci are in FASTA format. [file peerj-07-5894-s001.zip › supplementary_material/Spumella bureschii/rad17.fasta.fasta]

>Spumella bureschii_rad17_1 83088|45300|strand:1(0...716) (evalue:3.4e-05)
GGGTAGSSSGGGGAYDFILSLGCPVVMVVSSAAGREDQAEKCLPPSLRHRVRLESVYVPPVTELKVAKALETILKKERIPASRAPTRQQVADLAAHCLGDIRQAVLQLQFMVECGVPAVASLNRSSTISNSISGGGRRETAEWVGSSSDEGCDDSDSSSNSRTAMRMQVGRTHSFSKRQRTGRARHLISTSKTVALDTAAPPSLYSSSRRDVAYSALYSVAKLLHAKLGDSGRLDFDP
>Spumella bureschii_rad17_2 35769|24341|strand:-1(-1...899) (evalue:5.2156050000000004e-05)
FCVLQLLSPDVTNREVLKWLKRWDKYVFKKSTLPTPEGDQHRQDDGLAEDSRPRSKVILLCGPPGTGKTTLAHVAAKHCGYRVLEINASDDRSPEFLRAAISRATQNVTLDAERRPNCIILDEIDGIDGGAGGKTALEALVSIINAPLKKSSAGVKKSTDKTAISSGVFALTRPLICICNDQHAPALRDLRRLADVHLFMVPSEMRLLQRLKVVCMKEGLHISNTACLSELCQAAGGDIRSAINTLQFATARAQRQLEASSVSDNLNVRSVTVDVAPVLEAVLRRGLKDDHLDLHQVWR
>Spumella bureschii_rad17_3 83096|45302|strand:-1(111...885) (evalue:0.00022127922341500002)
KAQQGNLTRKTDTTNCASKKSESWAVRYTPKQSCELPLHSAKVKRIREWLVTSDNTSGDSFVEMLAVFGNSGCCKSTAIEVVCSELGIEIIECGDESWSNCGKTKGWTDSFDTNTIGWSEVANDSSRSSSAPGVVRSKLSRHLYDLDGDPLGGHYTATKGRALEYFGLQSGYPSLDLHRVVKSSSSHSAISQHNDNVKDKRSLQYVTSGTTSGNAKDTVTPRRRDGRHPKRIVLLHEPPALSSSEYASSIRGGLRHR
>Spumella bureschii_rad17_4 94473|48803|strand:-1(-2...679) (evalue:0.0003089759333333334)
TIFTTYNSLFFLNSKQYARKMSEHKMEVDDDQVPDQGESSEPINTLPWIEKYRPKSLSELIAHEEIIHILNKLIESNKLPHLLFHGPPGTGKTSTIIACAKKMYGEHYQSMVLELNASDDRGIDVVRDQIKEFAGTKKLFSSGVKLIILDEADSMTNDAQAALRRVIEKYTSNTRFCMICNYVNKIIPALQSRCTRFRFAPLKPEKIVTRLQSVIEMEGVKCTDEG
>Spumella bureschii_rad17_5 128557|57789|strand:-1(-1...1313) (evalue:0.000333303)
KHKKQRWQSQWQLFALKVSMVKVFDIFSGGKEDKNAKIIKNILGHAPPPPPTSRPTSAIRRPTSANHVGQSSKPNNKLRINKQAQQLQQDDMYGQTSRDDFISEIRELKKKIRVLEESSSLQKSENQRLDNEATRQQKRIDQLLNLSEGAKSTAISADIRRDIEKSILVRQLKAQITTLRNSLSEKDTEIETLRRSMKATHISEVEAERDEYYTETQRLAKLLAEQHEELSREKQRREWNSKLAGGTGDDLRREVARLASGYQNILSNISNKLPTSSGGGGPPQRPASSSGIRSNSHSRQQHATSAGNGDEGSNGETGGHKKPQRPHSAVAKTSLTNYLNNNTGSNDGASTPPKNSIKNNNFVPSYMQQQPSSSQPQQQSSVNYSHQPPQSTSPLNFEDPLDNFGLNRTAIHSNPGAAAIATPTRDSTNGDFLVTTS
>Spumella bureschii_rad17_6 41079|27860|strand:-1(-2...562) (evalue:0.000495469)
EQLLFKTQPKHCKSGIEISVRMDIAEDDDVVDTKKNLKRVIPWVEKYRPEKVDEVAHQDEVVQTLKKCIDIGTLPHLLLHGSPGTGKTTTILAVARALYGPNLYRSRLLELNASDERGIKVVREKIKTFAQSSVGGQKEPGYPCPRFKIIVLDEADTMTPEAQSALRRIIETYSKVTRFCLICNYVT
