# Supplementary material for: Putatively asexual chrysophytes have meiotic genes: evidence from transcriptomic data
Source: PeerJ. 2019 Jan 16;6:e5894. doi: 10.7717/peerj.5894 (PMC6339481; doi:10.7717/peerj.5894)
Supplement: Supplemental Information 1 — Identified loci are in FASTA format. [file peerj-07-5894-s001.zip › supplementary_material/Spumella bureschii/msh2.fasta.fasta]

>Spumella bureschii_msh2_1 46291|30331|strand:1(0...1140) (evalue:6.863324977673433e-13)
KTRMGTRLLERWLRQPLLDLAEINRRLDLVESFKERTMLRNQLRDGPLKGMPDLDTVLAKMHKQSAGLNEMYRLHLFTQTIPKIITLLAEYIESLRGDAADPMTDNSAVDEEEGSSSSSSSATAHSEQVIAVLTEKFLNPFRLIESRFAKYESLVKCVIDFNALPDLKINPAHDSDLAELEQEQRDLDNKAQRVLSDARSNWCSFADVKLECNPQHGYILRTTKADDERQIRASNKSVKILSILKNGVHFTTTTLEGYGDRYLEIQTEYKSLQSDLVAKAVQTALTYLPVVEAVSALIAELDVLLSFATAAALSPGEYVRPVMLPRGSGIIDLKAARHPCVELMDDMQFLPNDYDLHREKSGFQIITGPNMGGKSTYIRG
>Spumella bureschii_msh2_2 35063|23817|strand:-1(-3...432) (evalue:2.4078597345867234e-05)
SKQHRGVVNKHVAAHVDRNQVVMLYHLDNGPCTQSFGIHVAKTADFPAEVITEAKRKAAELECVGGDDEEEGASAAEIAEKREIRETKRRAQESVLRSFAELPVEQLARDDKAALKTQLKAMFSTQQLCISVLNRTIQGQIWQL
>Spumella bureschii_msh2_3 28483|19919|strand:1(0...375) (evalue:6.624765e-05)
SGIFATHLHEIFDLGLDLSSVQNKRMSVEETEGSDDLKWTYKLEDGSCTDSMALATARHYGIDPSIVQRALQLRESFDRNCRGSSSNDNDQARREEEDVERGPRTSVENMPSDGTGGSVSESTGP
