# Supplementary material for: Putatively asexual chrysophytes have meiotic genes: evidence from transcriptomic data
Source: PeerJ. 2019 Jan 16;6:e5894. doi: 10.7717/peerj.5894 (PMC6339481; doi:10.7717/peerj.5894)
Supplement: Supplemental Information 1 — Identified loci are in FASTA format. [file peerj-07-5894-s001.zip › supplementary_material/Spumella bureschii/mus81.fasta.fasta]

>Spumella bureschii_mus81 33289|22687|strand:-1(56...428) (evalue:1.9e-05)
VDCLKALHWQVVRRFKKGACGEQFQTFPNFQKLWGKKTAGNYRQLFGYQLRQLQGCSKNVALPIIYRFGSTHNFVKEMERIGKVQGTKLIADMVKLTTKSGRDFRIGKVVAERIWNTYMEEYQ
