# Supplementary material for: Putatively asexual chrysophytes have meiotic genes: evidence from transcriptomic data
Source: PeerJ. 2019 Jan 16;6:e5894. doi: 10.7717/peerj.5894 (PMC6339481; doi:10.7717/peerj.5894)
Supplement: Supplemental Information 1 — Identified loci are in FASTA format. [file peerj-07-5894-s001.zip › supplementary_material/Spumella bureschii/mms4.fasta.fasta]

>Spumella bureschii_mms4_1 58523|36113|strand:-1(140...590) (evalue:0.000354679)
KAAASKAAADAWMAKASDSTPANSSQKGKGKAPRVSGEAFKRVDGEVWSKEIIEGLEDNSYAKAFGQDGYGAKASAKLMTVRGKDFRHEKTKKKRGSYTGGEITMGSNSFKYTHSDQIVLGQERLLVLTRIVSSRCVCVMMCVGPHCEQ
>Spumella bureschii_mms4_2 58526|36114|strand:-1(129...579) (evalue:0.000354679)
KAAASKAAADAWMAKASDSTPANSSQKGKGKAPRVSGEAFKRVDGEVWSKEIIEGLEDNSYAKAFGQDGYGAKASAKLMTVRGKDFRHEKTKKKRGSYTGGEITMGSNSFKYTHSDQIVLGQERLLVLTRIVSSRCVCVMMCVGPHCEQ
