# Supplementary material for: Putatively asexual chrysophytes have meiotic genes: evidence from transcriptomic data
Source: PeerJ. 2019 Jan 16;6:e5894. doi: 10.7717/peerj.5894 (PMC6339481; doi:10.7717/peerj.5894)
Supplement: Supplemental Information 1 — Identified loci are in FASTA format. [file peerj-07-5894-s001.zip › supplementary_material/Spumella bureschii/lig4.fasta.fasta]

>Spumella bureschii_lig4_1 14146|9398|strand:1(2...659) (evalue:4.62335641499389e-12)
EACGAMCEGLMVKTLDDNASYEPSKRSLNWLKLKKDYIDGMGVCDSVDLVVLGGYYGRGKRTNTYGAYLMACYDAENDEFQSVCKVGTGFKDEDLARLFEQMKAHVVPSKRKPINYNVGEPLYPDDWFEAAVVWELQAADLSKSSVHKGGYGKVGEAGRGIGLRFPRYIRDRTDKNPENATSAEQIIDMYESQGGIEGAVNVNGDDDDEDDGIQLSLW
>Spumella bureschii_lig4_2 8660|6585|strand:-1(-2...307) (evalue:1.4448500133108106e-07)
TANEQKWLARIIFRDMKIGLKHEQVLNSFYPNALKRYNECTNLKLVCEEEGITSELAGLQVGTKFSPMLAKGFSTSGGGQVAAVETAMRGDPFVMDIKLDGE
>Spumella bureschii_lig4_3 66450|38985|strand:-1(-2...718) (evalue:1.6e-05)
KEPSVSNISPKNGKSEQVTLASSVEASTKTAASTNAAAVSNTSKYLELIKELDKGNFPHRLLEECDPSIAEETDSSEQHQEEAAAKYFTASNNNSSINATTAAKSSNSVLNAALVDASNSPHHATAFKVLFHRLCAYGATVSENLNGSVTHIVMLPDNLGRSQEIKDRIRLLRTLDARSYEKRVVTPAWVEHCLARGRMDDPVPADGEVVVLQELGDARTVCERSGRVVQGCFFSFWQQ
>Spumella bureschii_lig4_4 66445|38984|strand:-1(-2...697) (evalue:4.3e-05)
AILKDWQDMSELGWREICLQYLAEEERQPVYVDLNCMWSDRTVFYLDMYFDLGSCYETAAAAAAKPAATTATTKKTTLKSSAASNNNSSINATTAAKSSNSVLNAALVDASNSPHHATAFKVLFHRLCAYGATVSENLNGSVTHIVMLPDNLGRSQEIKDRIRLLRTLDARSYEKRVVTPAWVEHCLARGRMDDPVPADGEVVVLQELGDARTVCERSGRVVQGCFFSFWQQ
>Spumella bureschii_lig4_5 18249|11367|strand:1(2...582) (evalue:5.743834105740045e-05)
KDYIDGMGVCDSVDLVVLGGYLGRGKRVNTYGAYLMACYDPERDEYQSVCKVGTGFKDEDLARLFEQMKGHIIPSKRKPVNYNVGEPLYPDDWFDAAVVWELQAADLSKSSVHKGGIGRMDGGRGIGLRFPRYLRDRPDKKPENATAAEQIVDMFYSQGGVGENGNGDGADNDEDDFDGIQFWQFVGSNKHAD
