# Supplementary material for: Putatively asexual chrysophytes have meiotic genes: evidence from transcriptomic data
Source: PeerJ. 2019 Jan 16;6:e5894. doi: 10.7717/peerj.5894 (PMC6339481; doi:10.7717/peerj.5894)
Supplement: Supplemental Information 1 — Identified loci are in FASTA format. [file peerj-07-5894-s001.zip › supplementary_material/Spumella bureschii/rad23.fasta.fasta]

>Spumella bureschii_rad23_1 24836|18038|strand:-1(-1...677) (evalue:2.5e-10)
LDEYNIVEGSTIDLQLAIVGELTIFVKTLTGKTITLRIFTSDTIHDLKIKIQNKEGIPPDQQRIIFAGQQLEDNRTISYYTIEEYSTLHLVLRLRGQGDCLSNHIEAVWIGGVLFSRDNEDGYPTSGNISVQIDARPNSVSSSGSAAFSEAIQSISLTEVDSEAEVGGTFSMDAATRTGTFSLLPNTTLKPATEYRLYVTCVAERDFYNNHTIEFTTAAAPPGIP
>Spumella bureschii_rad23_2 195248|70635|strand:1(0...514) (evalue:5.7e-10)
TQFFRQWASVDFLLIVLESQIIIYCSMSSANESSVKQLTSMGFPEAEAIQALNRTGNDVSLAVEYLSNGHLEGDNEFDLIANADPEPEVRPPTVFKARTTADDNNDSSAAEFEDSRIASLREMGFTSAQAESALEACNGDVNEALTLLLTSAQFLFCPVVRQSIVDIQKKK
>Spumella bureschii_rad23_3 45300|29869|strand:1(2...404) (evalue:8.1e-09)
NTPKINKLFQIRGGMQMLVRTISGKSITIECEPDESVESIKAKIAAKEGIPVDQQRIIFGGKQLDSLKSLSDYDIDDGSTLHLVLRLRGGIEVPDHTQVYAAADLQQLFFVMRLQDLFILQMMYHGIKQESIQ
>Spumella bureschii_rad23_4 23330|17202|strand:1(2...530) (evalue:1.8e-08)
SRIINCFITNIIQLYITTKGTMTSTRSKSAVKTVTKPDTKATSAKKAPKSNKTPPSNTNKSKKGSASSSAEVNDVPTTELKVADVPSGIVGDNEEPKWDLTIKTMRGNFTVHVSPTACVLDLKTEIENTQGFPIFNQRLMFDSKLMLENEQPLTTYGVENNSQIIFVLRMCGVQF
>Spumella bureschii_rad23_5 53209|33551|strand:-1(-1...488) (evalue:8.2e-07)
KSLSIFIKQLRNLETICRMSETQQNSFVEQLVSMGFPEDQARIALNRTGYNVSSAVELLSSGRCNQDDGEFDLIAAAEPEPDVRPPTVFLSKSKDSAEIQDEPYAEIEDSRISSLKEMGFTAEQAEGALASCNGDVNEALTLLLSAQYQGMSSLYNNERRFM
>Spumella bureschii_rad23_6 53212|33552|strand:-1(-2...529) (evalue:8.5e-07)
KSLSIFIKQLRNLETICRMSETQQNSFVEQLVSMGFPEDQARIALNRTGYNVSSAVELLSSGRCNQDDGEFDLIAAAEPEPDVRPPTVFLSKSKDSAEIQDEPYAEIEDSRISSLKEMGFTAEQAEGALASCNGDVNEALTLLLSAQQQGMSRYRSELTITKEDSWQFVNISINNE
>Spumella bureschii_rad23_7 61290|36962|strand:1(1...1383) (evalue:1.2353155839741344e-06)
SGLLQISHDLTPYFVIICTPQTINMKISIKTLKGELFQIQAEASDHVSDLKIKIQESKTDLLSDRQKLIHSGKVLKDEQTVSELGISESDFIVCMITKEVAKKTTPLPTAAPASVEAAPVPVSSTPAPTVATTPAAPVAATQPAAQDNSASEFVTPEGLAALVGMGFPESESRAALHAAMGNADLAYEFLLTGIPERARAPPVNRALAPASPAAGAAVTAGGIEQLRRHPQFNMLKQLVQQNPASLPQVLDLIGQQDPALLATIHSNNEAFIAMMNEPVVEAPPQPFGAPAAAAAPPAFGGNPMADPAQMVQMLAQMPPAQRAQFAQTMGMTPAQLEGFMQMMSSMPPDQLQQMFAAGGGMGGGGHGGADPQNVIRLTAEEMESVNRLMALGFSQQEAAQAYLACDKNEGLAANLLLEGGWADDEDAYGGGGHDDHDMYQNGGDSVAAHCGGRTSSGGGG
>Spumella bureschii_rad23_8 153735|63044|strand:-1(-1...2039) (evalue:1.3e-06)
NIEMIFKFGKETLDIDIDETDTVAGIKERLKEVLSFNTIKLIHTGKVIHDDTLRMVSIPGGNNAKITVVATNSTAITESHHTSATTRVINDLDDNTNTSHNRTDMHIATKHTRHSEYRFHNIETLPNLPEREKALDILTVLANDPGVLAVMEKHKWSVGTLCELYPEGYVGVSDVCVMGLNENKGQRILLRLRTDDLKGFRKILSIKKVLYHELAHNVHSDHNGDFYMLMRQVEKEVALLDWRTSSGNTTGYESRYSSHSNTIHDRGDQKYYEQSSGNSSSGAVGGTYRLGGGTEGDALLQQLVPARYLAGTAAIMRLSAEEQEVEDNCGSGRGHSVHGVNPAGEGDDRKVTSVVSNDQQEPLETDTVVMEVVESSSVSSEAAPAVDAELVLSIKAQTADAIHTAVVESQSGAIVETNSDDRVIVDSSTTATTASPITAPAPVPTAVHQLTPDEVAALSSRIQSAVLSAIDDSISFALSLESSAAPIDKLLQLRTAIDTMLQSSVFSDMITSSGGSYSGGTGEAVCTVVAGDESVFLKGIKLLLKIVTNAKDNLSSTSTESLKFETIKKTTNAFTRYIQGIPGATDVLYAAGFADTTDEGGVAVLRLTRQDPGLLYIVHSLLSNAVETVEVQLQLGRGASIQEEQQQVHLYNNQLCILYKLDAAKKIEKAKTLIGELMA
>Spumella bureschii_rad23_9 153755|63046|strand:-1(-1...2102) (evalue:1.4e-06)
NIEMIFKFGKETLDIDIDETDTVAGIKERLKEVLSFNTIKLIHTGKVIHDDTLRMVSIPGGNNAKITVVATNSTAITESHHTSATTRVINDLDDNTNTSHNRTDMHIATKHTRHSEYRFHNIETLPNLPEREKALDILTVLANDPGVLAVMEKHKWSVGTLCELYPEGYVGVSDVCVMGLNENKGQRILLRLRTDDLKGFRKILSIKKVLYHELAHNVHSDHNGDFYVLMRQVEKEVALLDWRTSSGKTTGYESRYSSHSNTIHDRGDQKYYEQSSGNSSSGAVGGTYRLGGGTEGDALLQQLVPARYLAGTAAIMRLSAEEQEVEDNCGSGRGHSVHGVNPAGEGDDRKVTSVVSNDQQEPLETDTVVMEVVESSSVSSEAAPAVDAELVLSIKAQTADAIHTAVVESQSGAIVETNSDDRVIVDSSTTATTASPITAPAPVPTAVHQLTPDEVAALSSRIQSAVLSAIDDSISFALSLESSAAPIDKLLQLRTAIDTMLQSSVFSDMITSSGGSYSGGTGEAVCTVVAGDESVFLKGIKLLLKIVTNAKDNLSSTSTESLKFETIKKTTNAFTRYIQGIPGATDVLYAAGFADTTDEGGVAVLRLTRQDPGLLYIVHSLLSNAVETVEVQLQLGRGASIQEEQQQVHLYNNQLCILYKLDARVAENRKGKTLIGELMERNSLLKQIERHNNIIEQQHH
>Spumella bureschii_rad23_10 153719|63042|strand:-1(-1...1400) (evalue:4.2e-06)
NLNSIQLLTQQNCEMKFKCGKETLDIDIEETDTVAGIKDRLKEVLSFDTIKLIHTGKIIHDDSLRMVSIPGGNNAKITVVATNSTAITESHHTSATTRVINDLDDNTNTSHNRTDMHIATKHTRHSEYRFHNIETLPNLPEREKALDILTVLANDPGVLAVMEKHKWSVGTLCELYPEGYVGVSDVCVMGLNENKGQRILLRLRTDDLKGFRKILSIKKVLYHELAHNVHSDHNGDFYVLMRQVEKEVALLDWRTSSGKTTGYESRYSSHSNTIHDRGDQKYYEQNSSSGAVGGTYRLGGGTEGDSLLQQLVPARYLAGTAAIMRLSAEEQEVEDNCGSGRGHSVHGVNPAGEGDDRKVTSVVSNDQQEPLETDTVVMEVVESSSVSSETEPAVDVELVQSIKAQTTDAVHTAVVESQAGAIETSSDDRVIGDSSATTATSPPTASAPAPTAAPVQLTPDEAAALS
>Spumella bureschii_rad23_11 85691|46162|strand:1(54...690) (evalue:7.3e-06)
QPPALKMTEVSEELKIRVKTADGRGEIEVSTSPSETILDLKNKISQMMDLSPEKYLRLIFGGKLLDPPESIVGSYKMLKSGSFVHAVISNRNPSANVTSSATPSAADLRGLDTLLLPNPATGRPGLTTADITTIRAVNRANIEQFAAVHLTREEGESTDDFRYRCETEWMAAQDYHSEFQANLRAFAMFRPNAPTTLPNNNPLSINSNDDTD
>Spumella bureschii_rad23_12 63075|37466|strand:1(1...1713) (evalue:8.3959393425e-06)
KIKIVCGNQLWSHNNLVSIKMAEITVNIKCSNADKATITVERSATVADVKEKIGETLSVPASQQRLIYKGRVLKDDLTVEHYDIQDGHTVHMVKGAAPVNATNVMNTTNSAATSVNTPPSSANSVAFGAPNVPNLFGPMNSVGAPAGGQDINRMQEQLLRNPEMMQQIMNSPMMDHMMNNPDLMRNMMGNNPQMQALMDSNPQIRHMMNDPAMLRQSMEMMRNPNAMAAAMRSQDLAMSQIENLPGGFNALQRMFEEVQEPLMEASQQQAAATQRTNISNTPSVPAPAQTAPNNAALPNPWGAPAAGGMADMGAFNSPFAAMGGGGNPFGMGGAQDPAAMAAMMQNPAMQQMMAQMMQDPNMIQQMAAMNPQLGAALQNPQVRAMMANPDFLRQMSDPQTMQAMMRMQQQGMGGMGGMGGGGFGGNPYAALMNQNPYGGGGGGMAVGGNPFAAAGPYGAGGPAAGGGLNFSSLFNSGGGHPAFSQQPAAAPVDPAVRYAAQLQQLQDMGFSDAGANLRALQATGGGLNAAVERLLGGGLQLAVVVVVVVESLLFVHIDEQGGEIAQQKKK
>Spumella bureschii_rad23_13 83680|45500|strand:-1(202...1072) (evalue:8.5e-06)
PHAPNGVAGGGYPMSPGARLLTPVRVGAAATPDYHRTTPVMDAHHAPLQRSQSTYVPAHPNQMYGGGQPNGGAPDYRMSTDYPPQRSQSMYNSNTSITPRGGGAPTGMMSSNNDSFYGETMRVTHSNSEEAITLAMQQSQLDVRSRPGVERVPGVNQTSGASSSGSVSGNRASSSTPVNGGRPTSLSSTASSVRVSESDVQQLMSMGFSRDQSVHSLVQNNNNLEVALDRLLTGHQKKGDGWGQWKSLFRLCLEQIVLASVSWRVVFGCSVQTSALRNNGDEKQGRAAV
>Spumella bureschii_rad23_14 176742|67458|strand:1(2...1806) (evalue:1.8661086053817e-05)
LPRTSDCSTVIKWLQSYLVSVCNSTVLYKMKISIKTLKGDMFQIEAVESDSVLNLKAKISDLKADSPVDRQKLIHSGKVLKDEQTITELGITEADFIVCMLTKEVAKKAAPTPAPAAPAPVQAAPATPVAPPAPVVAPGAPVQPPQAPQAPQTPAADLSAQFVTPDALAALTGMGFPESESRAALAAAMGNPDLAYEFLLTGIPDRRPQRVAASPATAASPAAPAAAAAAPAAAAGTIGHSSLSPKQQPSNITIQPLQWCFSILTSQRLRTHSHITISVIITKLCVSKLTAICSVLYYPFVVFTTATDCAYIVIQVNCTETTPVTFNATWWLGGFSGGGSSGGGSGGGGFVFTMVLPTAAVCCCVCVAITCTATVSLSVRMCGVRQKFLAIDCVCLRLFCWCEQVVSTLLCMHWLCWFRCCSCRGSRGRSSSSLAVATEKVVHTVFGVMLAKLSSLLASCCLACCACHSSPIYTTRTTCTAHSKIRGAHMSIDTFHGIMQNAQKGIGQIVSSQLVCEISRVPCPATTVSLSAKLCSVRSKTLVLLGISDVLSHRRHHSIFIKQVHISHAVEEVLVIFHRLTHTMYTLHILYPTNHLTNRTT
>Spumella bureschii_rad23_15 153725|63043|strand:-1(-1...2072) (evalue:2.1e-05)
NLNSIQLLTQQNCEMKFKCGKETLDIDIEETDTVAGIKDRLKEVLSFDTIKLIHTGKIIHDDSLRMVSIPGGNNAKITVVATNSTAITESHHTSATTRVINDLDDNTNTSHNRTDIHIATKHTRHSEYRFHNIETLPNLPEREKALEILTALANDPGVLAVMEKHKWSVGTLCELYPEGYVGVSDVCVMGLNENKGQRILLRLRTDDLKGFRKILSIKKVLYHELAHNVHSDHNGDFYVLMRQVEKEVALLDWRTSSGKTTGYESRYSSHSNTIHDRGDQKYYEQSSGNSSSGAVGGTYRLGGGTEGDALLQQLVPARYLAGTAAIMRLSAEEQEVEDNCGSGRGHSVHGVNPAGEGDDRKVTSVVSNDQQEPLETDTVVMEVVESSSVSSEAAPAVDAELVLSIKAQTADAIHTAVVESQSGAIVETNSDDRVIVDSSTTATTASPITAPAPVPTAVHQLTPDEVAALSSRIQSAVLSAIDDSISFALSLESSAAPIDKLLQLRTAIDTMLQSSVFSDMITSSGGSYSGGTGEAVCTVVAGDESVFLKGIKLLLKIVTNAKDNLSSTSTESLKFKTIKKTTNAFTRYIQGIPGATDVLYAAGFADTTDEGGVAVLRLTRQDPGLLYIVHSLLSNAVETVEVQLQLGRGASIQEEQQQVHLYNNQLCILYKLDAAKKIEKAKTLIGELMA
>Spumella bureschii_rad23_16 153745|63045|strand:-1(-1...2135) (evalue:2.2e-05)
NLNSIQLLTQQNCEMKFKCGKETLDIDIEETDTVAGIKDRLKEVLSFDTIKLIHTGKIIHDDSLRMVSIPGGNNAKITVVATNSTAITESHHTSATTRVINDLDDNTNTSHNRTDIHIATKHTRHSEYRFHNIETLPNLPEREKALEILTALANDPGVLAVMEKHKWSVGTLCELYPEGYVGVSDVCVMGLNENKGQRILLRLRTDDLKGFRKILSIKKVLYHELAHNVHSDHNGDFYMLMRQVEKEVALLDWRTSSGNTTGYESRYSSHSNTIHDRGDQKYYEQSSGNSSSGAVGGTYRLGGGTEGDALLQQLVPARYLAGTAAIMRLSAEEQEVEDNCGSGRGHSVHGVNPAGEGDDRKVTSVVSNDQQEPLETDTVVMEVVESSSVSSEAAPAVDAELVLSIKAQTADAIHTAVVESQSGAIVETNSDDRVIVDSSTTATTASPITAPAPVPTAVHQLTPDEVAALSSRIQSAVLSAIDDSISFALSLESSAAPIDKLLQLRTAIDTMLQSSVFSDMITSSGGSYSGGTGEAVCTVVAGDESVFLKGIKLLLKIVTNAKDNLSSTSTESLKFETIKKTTNAFTRYIQGIPGATDVLYAAGFADTTDEGGVAVLRLTRQDPGLLYIVHSLLSNAVETVEVQLQLGRGASIQEEQQQVHLYNNQLCILYKLDARVAENRKGKTLIGELMERNSLLKQIERHNNIIEQQHH
>Spumella bureschii_rad23_17 176810|67465|strand:1(2...1609) (evalue:2.4992187106014822e-05)
LPRTSDCSTVIKWLQSYLVSVCNSTVLYKMKISIKTLKGDMFQIEAVESDSVLNLKAKISDLKADSPVDRQKLIHSGKVLKDEQTITELGITEADFIVCMLTKEVAKKAAPTPAPAAPAPVQAAPATPVAPPAPVVAPGAPVQPPQAPQAPQTPAADLSAQFVTPDALAALTGMGFPESESRAALAAAMGNPDLAYEFLLTGIPDRRPQRVAASPATAASPAAPAAAAAAPAGIERLRHHPQFNMLKNLIQQNPASLPQVLDLIGQQDPQLLAAIHESNEAFINMMNEPITETPAPAAAAPVAAAPGGFNPMAGAGAMGADPAQIVQMLGAMPPAQRAQFAQTLGMTPAQLEGFMQMMSSIPPEELQQMLAGGMGGAGGAAGGHHHGGQNVIRLTEEEMAAVNRLMGLGFSQQEAAQAYLACDKNEELAANFLFEGGFMDDGDDQGFGGHDDDMYHQTPRSPIMLPQTTSETSTKMSELPIFQQEKQSYRAVRGSIVEMELMPISCSYLSCVCLCACCMYISCIFPNQKSQIGRA
>Spumella bureschii_rad23_18 57739|35800|strand:-1(-2...634) (evalue:4.6e-05)
FKMSHLFIEYLLYSQDLFVANLGELSKKYVAKKKSLAKKRRELAELEEATKHLRNQVKAKKQNISTLEDLLRENSRRTAHEPKSQPVERPARQDKISFFVAGPDGLCVEFTERQETTIFNLRRSVTQAFVSKKDTESEHYNKVVRLVHKGIILMDDKTIEYYGIKAGDTVVTVIEKGEAVAPAPAVQQPAPVKDNMTEMIEFLSKQQDAMR
>Spumella bureschii_rad23_19 5724|4551|strand:1(22...325) (evalue:5.6502660050000003e-05)
GKTTIICLAQCDSLTNIKTNMQIFIKTLTGRKQQYNFENESTVLSVKQALQEKEGIQVDQIRLIFSGKQLSDEKSLQEYNVTAGGTIHMVLQLRGGQNNN
>Spumella bureschii_rad23_20 66660|39068|strand:-1(1108...1627) (evalue:9.377884380068e-05)
AEMQIFVKTLTGKTITLEVEPSDSIDNVKQKIQDKEGIPPDQQRLIFAGKQLEDGRTLSDYNIQKESTLHLVLRLRGGGKVHGSLARAGKVKNQTPKVEKQEKKKLATGRAKKRIQYNRRFVNVVTAPGGKRLGPNAQAVKQQICGHVFKICILQHFELTKKLKFIYGDQII
>Spumella bureschii_rad23_21 80854|44565|strand:-1(-3...1959) (evalue:0.00010289310754)
YTTVTLRLYYCSLDCTRSSFSSIFLQVISTMSAISVNIKCSNNDKATITVEPSATVLDMKQMISDSLSVPATQQRLIYKGRVLKDELTVEFYQIQDGHTVHMVKGAAPAGSAPAAAAPAANPAPAPTSFPSAAPANNNPGLGGMPFGGSPFGAPFGASPFGANPFGGMNGMGANGMGANGMDINRMQEQLMRNPEMMQQILNSPMMDNLMNNPEMMRNMMVNNPQMQAMLDRNPQVRHMLNDPAVLRQSMEMMRNPDAMAQAMRSQDLAMSQIENLPGGFNALQRMFEEVHEPMMEAMQGQQQQQNSNNSTTNTSTPASGAPTNTAVPNPWGGGGGAAAAGANAGAAGAGAAGFNPFTNPYGGMGGMGGMGGMGGGMGGMDPQQAALMMQNPMMQQMMQQMMQDPNMIEQMSAMNPQLGAALQNPQVRAMMSNPEFLRQMSNPNTMQAMMQMQQSMNAMGGGYGGAAPGAAGGYVNPYAALNPYAAFGNPYGNPYGGAAGGQPQLNFSSLFGPAGGMGGAGAAPAATPAAPPQDPAVRFASQLQQLQDMGFSDQAANLAALQATGGSVNAAVERLLGGGHQAWCIRLCGNNSCVVYSWTNEVETALISELQQTWKVNDIVYEVPLEQGREGQWLCEQVMMLQSIRKKQIAQKK
>Spumella bureschii_rad23_22 66649|39062|strand:-1(-3...552) (evalue:0.00011828806200135)
AEMQIFVKTLTGKTITLEVEPSDSIDNVKQKIQDKEGIPPDQQRLIFAGKQLEDGRTLSDYNIQKESTLHLVLRLRGGAKKRKKKTYTKPKKAKHHHKKVKLAVLKFYQVDKDGKVTRSRKDCPHETCGAGVRMAVHKDRLHCGKCSLTFLLNGDKIQFICTLYSQIRFNLIKQNWLKKKKKIS
>Spumella bureschii_rad23_23 34417|23422|strand:1(0...312) (evalue:0.00012)
LIIFLFFSINPSAGFILNLILLIMLLTVKMLTGRIFEVECEASDTIYDLKVKIQLIINWEPIEQKIIFVDDKKGKQTIDSATLGSYYLHDGSMVYLLSHLCGG
>Spumella bureschii_rad23_24 167128|65583|strand:-1(954...2040) (evalue:0.00014)
QVISAVSLLLTVFTSPAQNIPLDLQEVLSGEVWRLVSSQIIFRNKAQAIVGLILLYSCRQFERQMGSRKFGAFLAFSCVTSILSLLALIVVAASIGFNLVPSPGPYFLIYSLVAFYYFHIPKLHPSQYALFGIEFSEKSWIYLLSCQLLLCDGSASMVAAFSGLLAGYLYDRDGFGIQGWRLPLRVENVFAAVGGFVSSLIPQRPAAAPGQQQRGVPDRQAAGGGGGGGTRQNLLNPYDAGNYGGGGGFNMDLAQFHARADNRAAAMGGGGGRGGGGVMNPSSNMPQYPPPDEESIAMLMGLGFEREAVLQALRASGNNTEAAANRLLRQADCILLVRLSFVEILYIFVAFYSEWAGNFRW
>Spumella bureschii_rad23_25 192981|70013|strand:-1(-3...801) (evalue:0.00014802251333333332)
VQNKDEVVIPLLLETIPTPKQFRDAIESLSPEQQRFAKAFRSMQLESTLFGVCIIQIKPQLEKVVNLSPDSLTKEIQLTQDLMKLFIEYQIPTDLLSFDGNIAASADTRLAAVKANVKAIMDMLDSVKASELVQIAQEREYSQMQIHIKTLTGTTLSMLVDASDCIDAVKRRIEDHEGIPVEQQRLIFAGTQLEDYHTLAEYNIQTQSTLHLVLRLRGGPGDGGRDPCLEKRQSGTASGSKGGRGGATRGPGGNTSSGALTTRHTTT
>Spumella bureschii_rad23_26 13112|9082|strand:1(41...512) (evalue:0.00017724448056795003)
QTSAMQIFVKTLTGKTITLEVEPSDSIDNVKQKIQDKEGIPPDQQRLIFAGKQLEDGRTLSDYNIQKESTLHLVLRLRGGVFDPTLAALAKTFNCEKMICRKCYARLPPRATNCRKKKCGHTNQLRPKKKLKQTIGCTQEMCLQSICQYSQFIQKKK
>Spumella bureschii_rad23_27 66653|39066|strand:-1(-3...591) (evalue:0.00018538548950162499)
LKLSTISTYYFTVQNMQIFVKTLTGKTITLEVEPSDSIDNVKQKIQDKEGIPPDQQRLIFAGKQLEDGRTLSDYNIQKESTLHLVLRLRGGAKKRKKKTYTKPKKAKHHHKKVKLAVLKFYQVDKDGKVTRSRKDCPHETCGAGVRMAVHKDRLHCGKCSLTFLLNGDKIQFICTLYSQIRFNLIKQNWLKKKKKIS
>Spumella bureschii_rad23_28 5859|4653|strand:1(44...376) (evalue:0.0002157075)
KTQNMENQSKDAPGEGRVVFNWTALDENPTINLTVRSLAGGEYQMSARLSDTLDQIRDKLEAAHNIPKDQQRLIFGGKQLEDDSRTVEEYGIQNGDVVHLVLRLRCQGVY
>Spumella bureschii_rad23_29 20695|14541|strand:-1(-1...920) (evalue:0.00023)
LIHQRTTIAEDRQRLIYRGRVLNDESIIGDYHIENGHTIQFVARPENYRELQQAATAPPPAPATTITPGTTARQQQSIIDLIMRDLISGSMNTPQTGPGSAASTGGLTTGSITIDSASATQNMRSQEVEHSTSLVDLSENNLEHLRQGLMTLNTIVSTLDIGDSHNPYISSSGEQNINSNSSSYSSAHQINGGSHINQRAYLQQPSPTAFSESADRYANEEFEIYTPERPPPQQSRTSTAAAAVHVSSPQRVQQRDPFTFNFELPPPSSSTADVDVPSSRVVEPGTAHSAHHQASASSVSNVLDQD
>Spumella bureschii_rad23_30 122880|56445|strand:-1(-3...1299) (evalue:0.00023)
VVLKSKVANRLFNTCCSSAIMSSSNLKGVELGQSMSKSMNLKIKTTDGNGEFDICISPDESVAILKGILTGRMTIGRDKYLRLIFNGKLLDPPEALLSSFKLSNNSYIHAVVSKKPMPTSHLASVTPSPNTQTTPQTQQANHRGLNVLLLANGRNGRPMLNIDDISALRAAFTQSIRDFTTYHQITVRPNESADDFRYRCESQWMYAQDATSEFQQNLMAYRLFGGNGLRTAVRNNNATAGAIAGGVLNGGEEGEAIFGDHDDDDDDDEEGQQQQQQGEEEEDVEEGGNFGGGPGGFAAAIQAQTANGGTAKDFMLGLFLGYFLGVLAMFCMRGNMSNKQRIGICVGVLLQGITNAFFNPKMQKNGSGGSGTHGGLRGSYGGGATMAPHGNANDDSVGIVKSIPGQVLLELWVWLEMQKWEHIWFVFRLLVMC
>Spumella bureschii_rad23_31 122888|56446|strand:-1(-3...1191) (evalue:0.00031)
LSFIVLSFYFNLWLPLSVRALQVVLKSKVVKRLYNTCCSSAIMSSSNLKGIELGQSMSKSINLKIKTTDGNGEFDICISPDESVAILKGILTGRMTIGRDKYLRLIFNGKLLDPPEALLSSFKLSNNSYIHAVVSKKPTATSHPASVTPSPNTQTTPLTQQANHRGLNVLLLANGRNGRPMLNTDDISALRAAFTQSIRDFTTYHQITVRPNESPDDFRYRCESQWMYAQDATSEFQQNLMAYRLFGGNGLRTAVRNNNATASAIAGGVLNGGEEGEAIVGDHDDDDEDEEGQQHQQQQGEDEEDVEEGGNFGGGPGGFAAAIQAQTANGGTAKDFMLGLFLGYFLGVLAMFCMRGNMSTKQRIGICVGVLLQGITNAFFNPQVQKNGSGGSGTHGG
>Spumella bureschii_rad23_32 81272|44709|strand:-1(-1...1385) (evalue:0.00045)
NDYGYGGSHMSRHARGKQHEHRTSFEILQADLESMVETLSDVVARRRLRAGRNQIALATRVARSKRIELEHCLIVYSVVKQENAARESKTNTPSTLRQRNTPGSRGSASSSLNRSTQRVMGELQDHEMVNLVRLLRELDGLTPDNAETHSGSSSPVRDGPATLQELMTSSAGLPPPSTGPRRINLDGTERTPPGTPPRPPGSAESRTSTGSRTRHHHHHRRHRTPAAEAPASANTVRDLMNSPSRTTRPRSASNPPSGSSDGPTSAAYLAELNAADSNTDSNLNENDDNLSMSSSSDGEEDEANVSAAMTEAIIQTMGRESRRMGASATQVEQGERVARSVASDIRMARLTRRAEEEAALNRAILMSIQDSAMAASGASMAGGDSVAPASEEDVETMMAMGFGREEVVQALRETRNNVEMAANRLLMGNDFQDSINGGLLCMLRIMLALQIVVRYFYVHQD
>Spumella bureschii_rad23_33 89788|47402|strand:-1(195...846) (evalue:0.00052)
PILVAGQVFQQELFKMTSLGRIRKEIEDLKNDKLSGVTIETDPYNVMHMKGTLKGPDDTAYAGGVFEVDIVIPADYPFSPPKMKFITKVWHPNVSSQTGAICLDILKDQWSPALTMKTALLSLQALLCSPEPNDPQDAVVANMYKDRHAEFLSQAKFWTETYAKPSGSEPQMHPTLRKLCDMGFDENTARQALESAHGDENAAVEILLSSMQEQAR
>Spumella bureschii_rad23_34 89784|47401|strand:-1(86...656) (evalue:0.00057)
EIEDLKNDKLSGVSVEVDPFNAMHMKGTLKGPDDTPYAGGIFEVDINIPNDYPFSPPKMKFITKVFHPNISSQTGAICLDILKDQWSPALTMKTALLSLQALMCSPEPNDPQDAVVATMYKERHAEFLAQARFWTETYAKAGGASEMHPTLKKLVDMGFPEEASRKALQDSRGDENAAVEILLSSMQVN
>Spumella bureschii_rad23_35 89792|47403|strand:-1(192...897) (evalue:0.00058)
NLSDKLNVQNLTYQLCRSLTLVADQVFQQELFKMTSLGRIRKEIEDLKNDKLSGVTIETDPYNVMHMKGTLKGPDDTAYAGGVFEVDIVIPADYPFSPPKMKFITKVWHPNVSSQTGAICLDILKDQWSPALTMKTALLSLQALLCSPEPNDPQDAVVANMYKDRHAEFLSQAKFWTETYAKPSGSEPQMHPTLRKLCDMGFDENTARQALESAHGDENAAVEILLSSMQEQAR
>Spumella bureschii_rad23_36 119831|55669|strand:1(1...1202) (evalue:0.000654653)
KDTLDGIYGPSGFFFQQRRGHLNLRGISSIDLDKLVREVDIDSLQVHIENITFCNLREEDLRYLTDPQVIKLFKISQLIIEYLLYSQDLFVSNLSNLSKKYISKKKTLAKKRKELEKLEEMTKDLRNQVKAKKQNISTLEDLLRENTRREALEPKQIAQNTEKPIITKPNKIKFTVIGPDGLCVNFTERPEALVSTLRREVKQAFVSRRDLESGEKTVRLVHRGNLLLDERTLEQYDIQAGDTILAVPESVPVTTVKSLSSTDTTASAVGSDSREGGNLTEVIGFLSKQQEVMREFAQDIKHGWENALQTVVAGRKEDQGAALNEQRLLERIDDKWGKLESGVKMQLDAQLQHYQALLLAQQQQTKPEVVPSVTVTRRPVTVGDLQSDTDDASTLAPVLS
>Spumella bureschii_rad23_37 27465|19380|strand:-1(260...635) (evalue:0.00069)
SNNNSNSNMNDTLSDDEMSVAISLSQAEHKMRPGIEKVAGFASRPAAGGGNGNPPPISQQPPQRAGANPPSNVRVNEGDVAQLANMGFTRDQAVGALQQCNNNVEAALDRLLSGYQAYGTVADG
>Spumella bureschii_rad23_38 51044|32522|strand:1(0...717) (evalue:0.00086)
VVPDSGLVEQLMSMGFSENGCKRAAVATGNADVETAMGWVLEHMEDSNFNEPLEAAAAPTAGGSAAAPSVDPEASMMLQSMGYTEQQTTAALMATDFNIERAADWLFSHVEDLDAAVADVMGRGSTGNSNTSAATPAASTAAASGVSAEDASASGRYELLSVISHIGKNTDHGHYVCHIKKNNQWILFNDDKVGVCEKGAPLQFGFMYMFRRIDGPASFETDNEQKGKASEDDCQLDW
