# Supplementary material for: Putatively asexual chrysophytes have meiotic genes: evidence from transcriptomic data
Source: PeerJ. 2019 Jan 16;6:e5894. doi: 10.7717/peerj.5894 (PMC6339481; doi:10.7717/peerj.5894)
Supplement: Supplemental Information 1 — Identified loci are in FASTA format. [file peerj-07-5894-s001.zip › supplementary_material/Spumella bureschii/mph1.fasta.fasta]

>Spumella bureschii_mph1_1 13684|9250|strand:-1(482...1451) (evalue:1.54458e-22)
PQRRSKFVTIDKMERYQKLEKIGEGTYGVVYKAKDRVSETIIALKRIRLEAEDEGIPSTAIREISLLKELRHPNIVRLYDVVHTERKLTLVFEYLDQDLKKYLDVCEGGLENTILKSFLYQLLTGVAYCHHHRVLHRDLKPQNLLINREGELKLADFGLARAFGIPVRSYTHEVVTLWYRAPDVLLGSRKYSTPVDIWSIGCIFAEMVNGTPLFTGTSEETQLDTIFRHLGTPSEATFPGISELPDWRENFPQYPTPNGLSGLVPKLESVGVHLLEQMLVYDPLQRITAQEARHHPFFDSLPEPLRKIGSDMSQIGVFVFSL
>Spumella bureschii_mph1_2 120005|55710|strand:-1(-3...1263) (evalue:4.13691e-21)
VCCLPLVYTALVISKSTHNRIASTEKCCQNLLMSNYRSFLLRNQSPLMNCCIHYRYFYLIQHIFGMEVEVSEPQLLGEYEVLKSIGKGKFAVVYRARKVGTDQIVALKRISVDMMDEKTREKVLKEVRLCSSLDHPNIIRYIDSFIIKNDLLIIYEWAAAGDLKRQLRKAQERGVGFEERIVWKYFSQICDAMQHMHDKRIMHRDLKPANIFLTLDGTIKVGDLGLSRELSEHTIQAHSKVGTPLYMSPEVLKGENGYDFKSDIWSLGCLLYELAMLKSPFKSEGLNMYSLFQKISAGDFQPLPDTYSETLRTLAYSMISTRPEDRPVIARVCEVAKRMRAETAERYLKQRKADNAVSAAGGSISTNQQISTNTGSAPHSVHPVAARLYNGGKNSEEAKNSSGDGGNGDEAGREEEEDQDG
>Spumella bureschii_mph1_3 33348|22711|strand:-1(-1...1043) (evalue:4.64826e-20)
KKQIEKSSRISISTYFCSHNYSNIVMDRYQKIEKNGQVGEGTYGVVYKAKDKQTNEIVALKRIRLEIEDEGIPSTTLREISVLRQLKHPNIVELNDVIQSEGRLYLVFEFVDKDLKKYFEATDGPLPWELIQSYTSQLLKGLQYCHVRGVMHRDLKPQNILVSRGGQLKIADFGLARAFVPPIRPFTHEVVTLWYRPPEILLGCKTYALPVDMWAVGAILAEMVTKRPLFPGDSEVDELFKIFRILGTPNEDVWPGVTALQDWNEDFPVWPALNVGKFTPGLSEAGVDLLEQFLAIDPRRRISAQDALAHPYFSGMASDAKQKDFSHCYGLIEQAVQVQNVARMQLF
>Spumella bureschii_mph1_4 81914|44925|strand:-1(373...1666) (evalue:7.31077e-20)
FSRSFQSCQRRQTLSKMSKVEYKTTHVGHQRFYIDSRYENLKQIGDGSYGFVASAYDTITGRHVAIKKIKNVFMDVVDAKRILRELKLLRHLKGHENITTIYDIMSVPPNTKNMDDVYIVTNLLETDLEHVIQSRQVLSDQHLQYFLYQILRALKYVHSANVLHRDLKPSNILANANCDLALCDFGLARGIEGTQEEILTEYVVTRWYRAPELLCHCTSYGKPVDMWSVGCIFYELISGRALFRGDNSQHQLKVIVQKLGCPSPEKLKFIPSQTAIRTILEYADHIPRPFEDYFPSDTNPMAIDLIRRMLQFHPSDRISADEALNHRYFSEYHGQVAEPTARGFFDFDFEKHANGSCDMSESEVRACMFDEIKKYRECTEPDSADDFAHEHFPSGKSAYEQHMEKGGAKEVHKTGGGLMSWIKRKQGVEF
>Spumella bureschii_mph1_5 29646|20563|strand:-1(-2...1672) (evalue:7.31635e-20)
AVKGTANYKMVKKVGKYELGKSLGEGTFGKVKYAIDTETNEAVAIKILDKEKIQKQNMGNQIKKEISIMKMVKHKYIVGMIEVLASKTKIFIVLELVTGGELFDKIVQVGKLTEDQARFYFQQLVEGVEYCHKQGVCHRDLKPENLLLDEHGNLKISDFGLSSLYIGDADGSEGTSRTELLHTTCGTPNYVAPEVLSDQGYDGKKADVWSCGVILYVLLAGFLPFDESTIVQLFAKIQNADFTYPSWFTPEVRALLNLMLVADPKERITLTQLKAHPWVTGGEAAVSQGDGDHSNSSVAAPTAAQMEAAFQSVPTAAAGSEPLGKHSPSVGDVDDGDDHQHLTAPATLNAFDLVSQCGGFMLDRMFSPEIFYTASAGSSSGADEKRIASSAGDGKNVTGALFGSTYVKSKCYHFSATNTTPEELILAVHEALTAMGFDFEDKKEVVRQAAVVRASLLSAKGIIGMYIQCFHLSAGLTLLEVRRGKGDILEWNAAYSELVDRRIAHLINKPPPAGNQLGNHFVVIGVRHMSIADFGFCATLYYIFRCAALYTRVNVNH
>Spumella bureschii_mph1_6 33482|22813|strand:-1(-3...753) (evalue:1.8887e-19)
IKHLEEQLLTGVSPISKSVKFVQINVMNTRKRTRAVSCMKIEKVVGSGTFGVVYKAVDKLDNARVALKKIKMERETQGFPVTAIREIKILKLMKNHENIVQLREIVTYNGEEDDHAEPSSRDKGFSIGDIFMVFEFVEFDLSGLLKSSGLVLTENHVRSYLYQLLAGVQYLHENNILHRDIKSANLLITKGNVLKIADWGLARSTTIHPDRKLTSPVVTLWYRSPELILGSRFYGPEVDIWSVGCILGEMP
>Spumella bureschii_mph1_7 15057|9688|strand:1(0...1594) (evalue:2.9343e-19)
VVQRQTHWQTSLYQGENWFICSIVIVWSNCFIGVKFCVNFLAVIKQNIEMSYHTFKASGQQFEIKTRYSLIRPIGHGAYGVVISALDKETGQKVAIKKISRAFEDPVDAKRILREIKLMKKFSHENIIRIIDIIPPPPTAEEFEDVYIVQDLMETDLHRIIYSKQPLTIDHIQYFLYQILRGLKYIHSANVLHRDLKPSNLLLRSNCDLKICDFGLARGVEDEQTGGLTEYVVTRWYRAPEIMLACQEYTSAIDMWSVGCIFAELLARSPLFPGEDYIAQLRLICDKLGRPTEDDLDFVTSERAKRFMLSLPSKAPTPLGELFPVHKAEKDALHLLKCMLEIHPKKRITIEKCLEHPFLESLHNPDDEPINDTPFSFEFEHEDLSRERVQELIWEELREYHPSIPDNYPSSSPRRKSKSSVSEPDARADSKHSSSEVDDDKDGGSKASKKRSITPIGAQDKQAVVLQLFRMGPCDNRFGTPVMECAVSLKRMRSCKGELVYEGISMYLNSVGQFQIDMFGIQQCLRMQLQE
>Spumella bureschii_mph1_8 42930|28769|strand:-1(129...1458) (evalue:7.13406e-19)
KKSNQSKQDWILPRLDILGFCLHCLFHISSVLVMGCTSSNSAANPPSAPNSSPVKNTPNPTAQAPDTHVVKKELPHTLNARYKLGEILGEGGYSVVKMGISNIDKKKVAVKIVTRAGLKAEDDAALRQEVKILERLQHKNIVHQIDFFEEEKYFYIILEYLDGGELFDRIVKKTFYNEKEARDLVMVVLGAIQYIHSINVIHRDLKPENLLLTSKEDDANLKLADFGFAVEVSGFSVSSQCGTPGYIAPEILNNQLYGKPVDMWSFGVILYILLGGYPPFHHDNQRELFKKITKGDYQFHPDYWGSVSEEAKDLIRGLLTVDAHKRLTVEQALCHPWLMKNAAELEARNLDSNLAELKKYQATRKLKAGVKAIMAVNKMKKLMTATRAAAAECDAEEEGASNTEAQFHTREVCLWLDLLRWRCRLISNNAADNARQCFLYIY
>Spumella bureschii_mph1_9 39503|26801|strand:1(86...1257) (evalue:2.12387e-18)
VLRRLTFFLHLTEMSYHTFKASGQQFEIQSRYSLIRPIGHGAYGVVISALDKETGQKVAIKKISRAFEDPIDAKRILREIKLMKKFSHENIIRIIDIIPPPTTAEEFEDVYIVQDLMETDLHRIIYSKQPLTIDHIQYFMYQILRGLKYIHSANVLHRDLKPSNLLLRSNCDLKICDFGLARGVEDEQTGGLTEYVVTRWYRAPEIMLACQEYSSAIDMWSVGCIFAELLARSPLFPGEDYIAQLRLICDKLGRPSEEDLDFVTSERAKRFMLSLPNKPATPFAELFPVHRKETDALNLLALMLEIHPKKRISIEKALEHPFLESLHNVDDEPLNDTPFSFEFEHEELSRERVQELIWEEIREYHPEIADNYPSATPRRKSKQSASDPDS
>Spumella bureschii_mph1_10 77795|43552|strand:1(127...953) (evalue:2.44947e-18)
RTSINQSELRNMASKLENDLDGEPDEASDIEEEPVVNNGKAQKVELSPADFYFGKTLGEGAYARVVHAKSKKTSAQFAVKIMEKVHIKRENKIKYVMMERHILTMVNHPFIIKFHFSFQDPGYLYMCMDFAPGGDLLGLIVHYHDKQLKQGKKDIACDYTITRFYIAEIVEALEYLHGLNILHRDLKPENILIDSVGHIKITDFGTSSMANDENSSRNSFVGTQDYVSPEVLSGEQKATKACDLWAIGCMIYQMLTGRSPFRAGTEYLTFETIMG
>Spumella bureschii_mph1_11 60500|36740|strand:-1(-3...684) (evalue:1.41597e-17)
FQCPSLQGFSEPAKMKEFIVDERYTNLKMIGEGSYGQVVKAVDSVTGQKVAIKKVRDAFADVVDAKRILRELKLLRHLNAHENIIHIHDVLVFPPDERRMKDIYIVTNLMDSDLQKIIDTEQAFTDKHLQFFIYQILRGLKYIHSANVLHRDLKPSNVLVNGNCEVSLCDFGLSRGFDDEQYNLFTQYVATRWYRAPELLCDCGSYGKPVDIWSVGCLFAELINKRAL
>Spumella bureschii_mph1_12 27974|19684|strand:-1(-3...1389) (evalue:2.33913e-17)
KVIRKSDNKVYALKRVKISKMSKKEISDALNEIRFLASIRQKNIVGFLQAFLENNDSELCIIMEYCGCGDLAQKVERYKRKRQYIDEQVIWKYLIQSLRALQHLHEKGICHRDLKVANTFLAEDGSIKIGDMNVSKRLKKGQLQTQIGTPYYMSPEIWNNKPYDARSDIWSLGCMIYELSALRPPFLGDSFPALKRAITLGRYSPIPRQYSDPLHAVVALMLKLSTKDRPSADALLRCPEVMAKLHLDDCSGGHVEGMSAAHDRAIMDLISTIKVPQNLNKLNGALPKPCYPDVRPNSPTSWTVAEQRQVQRKPPPLPPVAPNIPPLSFGDFPDANRENAVPIPSYRDDTCLGVHQSARGPPAPVPTAGLDDYYNRRPLAPVAANRSNIAPHRYNTENQQAPQPPMKSNASCYNRPQYQPSLEPIPGPGAPPAVQHAPPPMMNGGFQVPTAPPASNRAAGNPT
>Spumella bureschii_mph1_13 150611|62420|strand:1(2...1283) (evalue:2.83542e-17)
QISRNSIRENDTGICIHQQQYWIVLDHCFNQNKQLFITFTKGSLDMSEDIERHVVRKFEICQRLGKGAYGIVWKAIDKRSRAVIALKKCFDAFRNAIDAQRTFREIMYLQALSGHENIIRLQHVIKAENDRDIYLTFDHMETDLHAVIRAGILADIHKKYIIWQLLKALKYLHSAELLHRDIKPSNILLNADCHIKVCDFGLCRSVAETSGPAPVLTDYVATRWYRAPEILLGSTIYTKGVDIWAVGAILGEMINGRPVFPGTSSMNQIERVIEVINIPTKADIDAIASPYTATMLESLPAMNFKLISDVFPQASSEAIDLIRSCFHFNPSRRPSAEELLQHVFVAEFHNEEEEPIYPHGPLRLPIDDNVKLTAPQYRERLYQEITNRRRDSRKKEQTRTRKGSNASGGGGSGQPQIQMGQVPTRH
>Spumella bureschii_mph1_14 105616|52090|strand:1(1...1370) (evalue:3.18398e-17)
IQKQNMGNQIKKEISIMKMVKHKYVVEMIEVLASKTKIFIVLELVTGGELFDKIVQVGKLNEQQARFYFQQLVEGIEYCHKLGVCHRDLKPENLLLDEHGNLKISDFGLSSLYVGDENDGTARTELLHTTCGTPNYVAPEVLSDKGYDGKKADVWSIGVILYVLLAGFLPFDESTIVQLFAKIQAADFTYPSWFTPDVRSLLNQMLVADPKERSSLAQIQHYKWYIGGGEPGAPAQYHGGSARGGASSSAAAGAAAEVPTPAQLEAASNHMTEDLDDDDENGKEVQTPVALNAFDLVGQCGGFMLDRMFSPEIFYSAAMEDTLKKNPTAEQKELGGALLFGSQTVKSKIFHFSSSQPAAELTSAVYEALLAMGFDFEVPQEVIVRSGSLKATLLSAKGMLGMFVQVFTLSPSLTLLEIKKGKGDILEWNNAFSELVEKRIASLINKPAPAANQQWT
>Spumella bureschii_mph1_15 150605|62419|strand:1(0...1248) (evalue:3.21485e-17)
KNCIVLQYAYWIVLDHCFNQNKQLFITFTKGSLDMSEDIERHVVRKFEICQRLGKGAYGIVWKAIDKRSRAVIALKKCFDAFRNAIDAQRTFREIMYLQALSGHENIIRLQHVIKAENDRDIYLTFDHMETDLHAVIRAGILADIHKKYIIWQLLKALKYLHSAELLHRDIKPSNILLNADCHIKVCDFGLCRSVAETSGPAPVLTDYVATRWYRAPEILLGSTIYTKGVDIWAVGAILGEMINGRPVFPGTSSMNQIERVIEVINIPTKADIDAIASPYTATMLESLPAMNFKLISDVFPQASSEAIDLIRSCFHFNPSRRPSAEELLQHVFVAEFHNEEEEPIYPHGPLRLPIDDNVKLTAPQYRERLYQEITNRRRDSRKKEQTRTRKGSNASGGGGSGQPQTKMAKVPTRH
>Spumella bureschii_mph1_16 37992|25837|strand:1(1...469) (evalue:3.32406e-17)
NKRLSIIHYDLKPANILFDETGDVKITDFGLSKIIDESEGEGTSMELTSQGAGTYWYLPPECFAKGHEQARISSKVDVWSAGVIFYQMLYGFRPYGEGKTQEHVWTENLIRDASMVEFPGSKDAPKVSEDAKDLIRDCLTRDQRQRPDIISVCQHK
>Spumella bureschii_mph1_17 193482|70138|strand:-1(-2...970) (evalue:1.0693e-16)
SFVNTIKMVKTVGKYDLYGTLGEGAFGKVKYAVNTETNEAVAIKILDKDKIQTRNMGAQIKKEISIMKMISHHHVVSVKDVFATSAKIFIVLEFVGGGELFDKIANEGKLPEEKARFYFKQLVEGLEHCHNNGVCHRDLKPENLLLDTDGNLKISDFGFSTLNIGDADGDGNTRAELLHTTCGTPNYVAPEVLGKDGYDGKKADVWSIGVILYVLLAGYLPFDENTMAALFQKIKNADFEYPDWFSAEARDLLSKILIPDPSKRAKLSELKNHPWMQHGDSGPTPSAGNNSAATNGAPPVSNNPATAARPAPAAAAAPAAKPA
>Spumella bureschii_mph1_18 68894|40072|strand:1(2...438) (evalue:1.41105e-16)
KQAQGKLDECCDVATAQFYMAEIVEAVEYLHGMNILHRDLKPENILLDASGHIKITDFGTSSMSTDESSSRNSFVGTQDYVSPEVLSGERQATKACDLWAVGCMVYQMLCGRSPFRAQTEYLTFEAIMGHCKGTRPLLFPDSIDQ
>Spumella bureschii_mph1_19 159199|64150|strand:1(0...1527) (evalue:2.35645e-16)
VDDAGDIRDAIGQVAINMECNPASRGHRLGYRREQLGCTSMSLGLPPGMTEVTNVALSVPMAIDSVFKYLTIAESGGNVSKNFAVVMARDNGLDANTAVVLVNPTPNDEPTPLPPSTSAKATPPPAPPAKQGFFSKLFGGGAKNAPKSGGKGGSGTDDDKLTVADFDLLKIVGKGAFGKVMLVRKKSAQDEGKIYAMKVLKKSVIAAKGQIEHTKSERDILFEVRHPYIVRLRYAFQSEDKLYLVTDYYNGGTLFYHLRKSRHFTEERARFYAAELLSALDHLHQQNIIYRDLKLENVLMDHQGHLALTDFGLSKQNIDSTGGATTFCGTAEYIAPELLKGQKYGPPVDWWSFGILLFEMMHGRTPFYDKNRKLMFYRIINTEPSFPPTFSPEACSCIRGLLRVNEQERLGSGESGAREIMNCDFFRVLDFDALYRREVTPPFTPEVVNEFDTKYVPKAYLQAEAKDSFDEPAKGKKAEKNENFEAFTFAGGSAMDRQQASHTRKRRV
>Spumella bureschii_mph1_20 88706|47089|strand:-1(-1...989) (evalue:2.46378e-16)
VHKHFTCIQPNLQHNNMGGGGSSMKNPGSSSSKNAKKFNQCYMLARELGSGAFSIVKLGVNLESGQKTAVKVVSKKKLSEEDYASLLTEIEILSQLDHPHIIKLFETFDEGQDFFIVTELVEGGELFDRIVSKAHYTEKEARDLIKIVLETMAYMHAQGIVHRDMKPENLLLCSEFDDSDIKIADFGFAKRVSELSAKETACGTPGYVAPEILRGDKYGCEVDIWSMGVICYVLLAGYPPFYDEDQKRLFKKIKEGRYHFHEDYWSNTSPEAIDLIQNMLCVDQEKRWTAAQLLKHPWITLNDDKLASKDLQGSLTVMKRFNAKRRLKA
>Spumella bureschii_mph1_21 159192|64149|strand:1(0...1605) (evalue:2.49303e-16)
VDDAGDIRDAIGQVAINMECNPASRGHRLGYRREQLGCTSMSLGLPPGMTEVTNVALSVPMAIDSVFKYLTIAESGGNVSKNFAVVMARDNGLDANTAVVLVNPTPNDEPTPLPPSTSAKATPPPAPPAKQGFFSKLFGGGAKSTPKSGGKGGSGTDDDKLTVADFDLLKIVGKGAFGKVMLVRKKSAQDEGKIYAMKVLKKSVIAAKGQIEHTKSERDILFEVRHPYIVRLRYAFQSEDKLYLVTDYYNGGTLFYHLRKSRHFTEERARFYAAELLSALDHLHQQNIIYRDLKLENVLMDHQGHLALTDFGLSKQNIDSTGGATTFCGTAEYIAPELLKGQKYGPPVDWWSFGILLFEMMHGRTPFYDKNRKLMFYRIINTEPSFPPTFSPEACSCIRGLLRVNEQERLGSGESGAREIMNCDFFRVLDFDALYRREVTPPFTPEVVNEFDTKYVPKAYLQAEAKDSFDEPAKGKKAEKNENFEAFTFAGGSAMDRQQAAEEECDNSSKQQNICVRVHTLDATAGDGDEDERG
>Spumella bureschii_mph1_22 16224|10340|strand:-1(-2...1264) (evalue:2.51659e-16)
KIDFVMNSVDIPSRPLCEPVATVVNGHTFTVDTRYILKDSRILGKGSFGVVCTAFDSIRQIDLAIKRIRPYANDDWDSRHTLREIRLLKLLGPHPNVISLFELSLNEPKTELYMMMEVMDCDLHRVIQSKQPLSEKHFKCFIKQILEGIKAMHAIGVFHRDLKPGNILVSKDCQLRITDFGLARYMDDFTRSGDNQLNPMTEYVVTRWYRCPELLLSPNRPYNEAIDLWSIGCILAELLRRKPLFPGKSHANQVQLIFEVLGYSNVRELGFPVSAEAAAFLDKRCRFRKQQLSKIVPDASSDALHLLESLLELCPDNRPTAVEALEFSFMDGAEVLHDYSKSYLTKPSPDFFDFEKEKYTALELKKMIELEVRLSAAYAYQYRQECVPVATFDISPDVISNKVEAESKDDNVEDTEGPASQ
>Spumella bureschii_mph1_23 116777|54924|strand:-1(-3...768) (evalue:3.17929e-16)
ILKHLEKLTTEHHDKMTTMIPNKPLYEPVATVINGHTFTVDTRYVLKDSRILGKGSFGVVCTAYDSVRKIDMAIKRIRPYANDDWDSRHTLREIRLLKLLGPHPNIITLYELSLNEPKTELYMMMEVMDCDLHRVIQSKQPLSEKHFKCFVKQILEGIKAMHAIGVFHRDLKPGNILVSKDCQLRITDFGLARFMDESTRSGDNQLNPMTEYVVTRWYRCPELLLSPNRPYNEAIDLWSIGCILAELLRRKPLFPG
>Spumella bureschii_mph1_24 25026|18132|strand:1(0...1246) (evalue:3.35961e-16)
KKTANRISCFPQTAQTKVNWQNLIVVQKSIVFTSRLSTMDNVPIVLAQYRLGKTLGIGAFGKVKLAHHIITGLKVAVKILNKGKIKHMEMAEKVRREINILKMCTHPHIIRLYEVIDTPTDIFVIMEFVSGGELFDYIVSRGRLPPDEARHFFHQIVSGIEYCHHHKIVHRDLKPENLLLDADNNIKIADFGLSNVAHDGDFLRTSCGSPNYAAPEVISGNLYAGPEVDVWSCGVILYALLCGTLPFDDESIPNLFKKIKSGMYSLPSHLSQSSRELILRMLVVDPIKRITIAEVRQHPWYQHKLPAYLTLPPAMIERQERYIDNEIVDKVCLLPIRGVTQAAVHDAVMTAATAMPRAQFKHDLKVAYELLLDEKRHKQRIEDVVLALQDSSNTPPSSSPRLHGLSLSSTMGSPS
>Spumella bureschii_mph1_25 154515|63183|strand:1(0...1800) (evalue:3.57368e-16)
KKKVLDHTILVHSRFQPKFFQRMKEEDEYVVTNLDDGEKYSVGEVAKKFNVLKFDTKADSKLKYNEEDEDEDCFFDAKQNTLCLGQPKTDNAYNSVSIPEGGRLNFFRISAVGTTKDADDKVYSVFYLDIRCNVASPSSWFVYRRYSQFRRLSDVLRSEGYYVPVLPPKKILGTFSSDFVKQRKADLESWLYSLAEVHTTHSGAKDPQTHPYYRKFLADDANKPPQHLTRIYPEHIDSAGGRSQNTQENQVKKDKVSLEDFELVKVIGKGSFGKVTLVRKKNDQKLYAMKVLSKPNIIKRKQVEHTKTERRVLGTINHPFIVRLHYAFQTEEKLYFVLDYAAGGELFFHLSRMKKFSESTTRFYCAEITLALDALHVHDVVYRDLKPENILLDGEGHIKLVDFGLAKEGVHDAAEGANSLCGTPEYLSPEVLDRQGHGTAVDWWNLGMVTYEMLTGLPPWYTTDREKLFEALRSAPLKFPMSVNRTAALFIQALLNRNPLERLGSGGGKEVKAHPFFSSVDWDALYGRRIPPPFDPCKNANEVETTNFEKEFTTMPLNSLDENGSNIAKTDSESFVNFTYEEESHMESLRDNRAASRRK
>Spumella bureschii_mph1_26 154541|63187|strand:1(0...1812) (evalue:4.5183e-16)
KKKVLDHTILVHSRFQPKFFQRMKEEDEYVVTNLDDGEKYSVGEVAKKFNVLKFDTKADSKLKYNEEDEDEDCFFDAKQNTLCLGQPKTDNAYNSVSIPEGGRLNFFRISAVGTTKDADDKVYSVFYLDIRCNVASPSSWFVYRRYSQFRRLSDVLRSEGYYVPVLPPKKILGTFSSDFVKQRKADLESWLYSLAEVHTTHSGAKDPQTHPYYRKFLADDANKPPQHLTRIYPEHIDSAGGRSQNTQENQVKKDKVSLEDFELVKVIGKGSFGKVTLVRKKNDQKLYAMKVLSKPNIIKRKQVEHTKTERRVLGTINHPFIVRLHYAFQTEEKLYFVLDYAAGGELFFHLSRMKKFSESTTRFYCAEITLALDALHVHDVVYRDLKPENILLDGEGHIKLVDFGLAKEGVHDAAEGANSLCGTPEYLSPEVLDRQGHGTAVDWWNLGMVTYEMLTGLPPWYTTDREKLFEALRTAPLKFPMSVNRTAALFIQALLNRNPLERLGSNGGNEVKAHPFFSSVDWALLYARKITPPFDPCKNSSEEQSSNFEKEFTSMPLNSVDGNEHSSLSRFDTSFVNFTYEEESHMESHMESLRDSRAANHKK
>Spumella bureschii_mph1_27 154488|63181|strand:1(1...1405) (evalue:6.1204e-16)
LDVRCNVASPNSWFVYRRYSQFRRLSDVLRSEGYYVPVLPPKKILGTFSAEFVKQRKADLETWLYNLAEMHATHAGAKDPQTHSYYRKFLSEDANKPPAHLTRIYPETVESRVNDTQDAKKDKVSLDDFELVRVIGKGSFGKVTLVRKKNDQKLYAMKVLSKPNIIKRKQVEHTKTERRVLGTINHPFIVRLHYAFQTEEKLYFVLDYAAGGELFFHLSRMKKFSEATTRFYCAEITLALETLHQHDVVYRDLKPENILLDGEGHIKLVDFGLAKEGIHDAAEGANSLCGTPEYLSPEVLDRQGHGTAVDWWNLGMVTYEMLTGLPPWYTTDREKLFEALRSAPLKFPMSVNRTAALFIQALLNRNPLERLGSGGGKEVKAHPFFSSVDWDALYGRRIPPPFDPCKNANEVETTNFEKEFTTMPLNSLDENGSNIAKTDSESFVNFTYEEESHMESLRDNRAASRRK
>Spumella bureschii_mph1_28 154551|63189|strand:1(1...1417) (evalue:7.75419e-16)
LDVRCNVASPNSWFVYRRYSQFRRLSDVLRSEGYYVPVLPPKKILGTFSAEFVKQRKADLETWLYNLAEMHATHAGAKDPQTHSYYRKFLSEDANKPPAHLTRIYPETVESRVNDTQDAKKDKVSLDDFELVRVIGKGSFGKVTLVRKKNDQKLYAMKVLSKPNIIKRKQVEHTKTERRVLGTINHPFIVRLHYAFQTEEKLYFVLDYAAGGELFFHLSRMKKFSEATTRFYCAEITLALETLHQHDVVYRDLKPENILLDGEGHIKLVDFGLAKEGIHDAAEGANSLCGTPEYLSPEVLDRQGHGTAVDWWNLGMVTYEMLTGLPPWYTTDREKLFEALRTAPLKFPMSVNRTAALFIQALLNRNPLERLGSNGGNEVKAHPFFSSVDWALLYARKITPPFDPCKNSSEEQSSNFEKEFTSMPLNSVDGNEHSSLSRFDTSFVNFTYEEESHMESHMESLRDSRAANHKK
>Spumella bureschii_mph1_29 106351|52301|strand:-1(462...1758) (evalue:9.03276e-16)
GGGGSSMKGGSSSKNAKKFNQCYMLARELGSGAFSVVKLGVHLETGHKSAVKVVSKRKLSEEDYASLLTEIEILSALNHPHIIKLYETFDEGSDFYIVTELVEGGELFDRIVSKAHYTEKEARDLFKIFLETLAYMHNEGIVHRDLKPENLLLCSEFDDSDIKIADFGFAKRVSELSPKETACGTPGYVAPEILRGDKYGCEVDIWSMGVICYVLLAGYPPFYDEDQKRLFKKIKEGRYHFHEDYWSNTSPEAIDLIQNMLCVDQEKRWTAQQLLQHPWITLNDEKLAAKDLTGSITVMRKFNARRRLKAAADAVILANRMKNLFGKLKNAANEIEEQKKMSMLDAEAIQAADSVNLSESDNRRPSFDATGLNDDSTKSNPAADLLNDETLADVQCCIDNKMRMKLNEEQQASLSVVVHFSNRFLCLLTVV
>Spumella bureschii_mph1_30 93391|48483|strand:1(1...718) (evalue:1.63569e-15)
GVKAIMAVNKMKNLINMTKKAAASTIVNAASSALAEIKVEAVPELPHTLEARYTLGAILGEGGFSVVKEGFSKVNSDKVAVKIITRKGLKTDEIAALRDEMRILQSLTHDCIVRAVDFFEEEKYIYVVMECLEGGELFDRIVAKTFYNEKEARDLVCLLLQTLKYCHDQNIIHRDLKPENLLLTNKNDDANIKLADFGFATEVDGNSCKAQVGTPGYIAPEILQSQHYGKPVDMWSFGV
>Spumella bureschii_mph1_31 96896|49584|strand:-1(-2...1351) (evalue:1.94337e-15)
EDLQPLFSFINPTSQMRKYRLVAKKGEGTFSEVLKAQNVKDGKYHAIKCMKNRFESIDQVNNLREIQALRRLSPHEHIISLEEVLYDQPTGRLALVFELMDANLYELIRGRKHYLNPSLIKSYMWQLMKSLDHMHKKGIFHRDIKPENILIESSTEIGRGLKLADFGSCRGIYSKQPYTEYISTRWYRAPECLLTDGYYGPEMDLWGAGCVMFEITSLYPLFPGANEVDQISRIHKVLGTPTAESLAKFRAKGASHISFDFPQQKGIGIPQLVPHASADSIDLMVKLLKYDASDRISAKEAMRHPYFKDVRETEAKLQSDAAKTATAAGGSSLNVTTGSMTNSAAPANNGASSNSSVAGNAPSHYYGGNDSNSSSSNNKPLPNISGSSAEVSAHQHQQSHKPNVGGGSSNNNNSSNSSSHLYEQQMNILKQQSQQIKSNAMPPLASTVAA
>Spumella bureschii_mph1_32 159507|64192|strand:-1(-2...2014) (evalue:2.12623e-15)
LNYSFFYLNLFLFVSQRFKMGASASVQPRYSDDRNRISGRHRIDANSSRSGRSTSNSGSSVRRMALMNHARQENSYISQDALSANFLKKSLRVPGERKIDESGPRNSGLVDSGPRAQIVVEQSDALAEPPVRAGFNFLKPNGFGLKINIQDDADWVQVADDEAEEDEVAGVFDMKLITLPPVNTANGADSDSNATNNKNSQQFSQNGTMYVDGINVAIGTNGIIRPDAVTGVMPKTNNKLPMRERLIVLCKLGQGASSVVYKALDLTDMKLVALKMIHVSDRDKRVQMVRELCALFQLLRENSRKVSSHTAKLARRPEKYIVDFYDAFSNLEDGMVSLMIEYLDGGSLEDIVDQGGCDDEPTLANIAVQALKGLSFLHSCGQIHRDLKPGNFLISHRGEVKVADLGIMKQLNMQQQGGRAGGTSLLPKTNTFVGTATYMSPERIDGKEYSFPSDVWAFGLSLVTIALGRLPIDTQGGYWTILHNIRDAPPPTLPADVFSADFRDFVGLCLKRNPDERHTCAQLLKHPFLNKVAPEDLTYDQNYDRGRNELLSILQAVYTHIKQMKQSVVEASQEGVEDVDFESYRRHRLYGDLLGSSPLDILQKVLFGEPRAAPVPQTVSSTGKDTHSSADIMSLRLNSRPKLITLAKQLHLPIDKVMLEARQFFDQLKRE
>Spumella bureschii_mph1_33 42924|28768|strand:-1(129...1641) (evalue:2.1314e-15)
FFFFVIKCFYYLVLTLSAVSSSSRSKHYSRALHVLHNLQRRMSAEGSIYEGDIQELIDLLESHTNQIEHLLQEAEKMKLINSNLQNRNVVLEDEVATLKQENKGLKHEVQVLSASLATSHLDINVDLKEQPKADIPHTLNDRYTLGEKLGEGGYSIVKAGVSKTDGTKVAVKIITRKSLSAADLESLYLEVKTLRSLDHAHIVRAFDFFEEEEYLYVVMECIEGGELFDRIVAKTYYNEQEARDLVLIVLNVLKFCHDKNIIHRDLKPENLLLASKTDDTTIKLADFGFAAEVDGKNMTNQCGTPGYIAPEILRKIPYGKTVDMWSFGVIVYILLGGYPPFHDDNQRELFKKITKGDYQFHPDYWGSVSEEAKDLIRGLLTVDAHKRLTVEQALCHPWLMKNAAELEARNLDSNLAELKKYQATRKLKAGVKAIMAVNKMKKLMTATRAAAAECDAEEEGASNTEAQFHTREVCLWLDLLRWRCRLISNNAADNARQCFLYIY
>Spumella bureschii_mph1_34 56823|35311|strand:-1(-3...777) (evalue:3.44297e-15)
FATSAKIFIVLEFVGGGELFDKIANEGKLPEEKARFYFKQLVEGLEHCHNNGVCHRDLKPENLLLDTDGNLKISDFGFSTLNIGDADGDGNARAELLHTTCGTPNYVAPEVLGKDGYDGKKADVWSIGVILYVLLAGYLPFDENTMAALFQKIKNADFEYPDWFSSEARDLLSKILVPDPHARAKLSELKNHPWMQHGDSGPTPSQGNNAAAIHGAPPVVNSHPAHPPAAPAPVVKPTVTVHHESPPSPTHHAAPAPAA
>Spumella bureschii_mph1_35 183900|68718|strand:-1(1173...2397) (evalue:3.58074e-15)
REVVCILLESIKYCHDHDVVHRDLKPENLLLTSKEDDANLKLADFGLALILDNTDSVVVSKAGTPDYIAPEVIENKPVGKPIDMWSFGVIMFILLGGYPPFHDSNQRVLFAKICKSQFTFHPKRWSNVSEEAKDLIRGLLTTDPEKRLTAAQALQHRWVKKPSQDLEANNLDTNLEELKKFNAKRKLRSGVKAVMAINSFMKTMSGKKGDAAFPSSPKNADGTSRDEGDAGVDVAAEGDGDMAPERDEYDFSDEEEGEGASPEVVMPYVVDALDVQVSLPEETTSRGNSSHMSVDTETETAPSAEEAVRAAAADAAPEHVQRTCVLQHRVLSDIVFCCCCAYVHVFVCCVSCYRRRRLLMSCPSVCPSCPFPPSRYSLSRLRVSSVSNLLLPLQLYSISILFLSLAL
>Spumella bureschii_mph1_36 142952|60982|strand:1(0...1473) (evalue:4.35652e-15)
DILLHSITYSSNIKTQTFDIMEFKTNRKLQTLSHFSLQSVNMGCSGSTPKNTGRNANAYSPPHSISDRKSTFAENYQVGNILGQGSYSIVRMATRLLDKKVVAVKIVNRAKLHKDDEENLRGEVEILMSLNHPNIVKVLDFYQEEQYFYVVLEHMSGGELFDRLMEKAVYTEGEARDLAIVLLKAIQYCHDRDIVHRDIKPENILLVSRDSDINLKLADFGFAIKSAGPPSLKQQVGTPGYIAPEVIEGKPHGKPVDMWSMGVILYMLLGGYPPFYEPEDDQTAMFRKILAAEYQFHADTWDVVSAEAKDLIRGLLTLSPERRLTVDQCLAHPWLSKPRTELVAHDLNRNMLSLRSYRANRLLTAGTASANIAIDVIRHLSGASLLKGYTVNDAAIDVMRKISGASLNDLAQDAARKRSAASAAAVAGSSSSNNNVSSGRNSPTTSTSSSKSSNRKQREFMSRVANLWSCKYVYLQVYFICFVLLNMVPV
>Spumella bureschii_mph1_37 96912|49586|strand:-1(-2...1324) (evalue:4.48084e-15)
QLCLAVMRKYRLVAKKGEGTFSEVLKAQNVKDGKYHAIKCMKNRFESIDQVNNLREIQALRRLSPHEHIISLEEVLYDQPTGRLALVFELMDANLYELIRGRKHYLNPSLIKSYMWQLMKSLDHMHKKGIFHRDIKPENILIESSTEIGRGLKLADFGSCRGIYSKQPYTEYISTRWYRAPECLLTDGYYGPEMDLWGAGCVMFEITSLYPLFPGANEVDQISRIHKVLGTPNAESLAKFRSKGASHISFDFPPQKGIGVPQLVPHASADSIDLMVKLLKYDASDRISAKEAMRHPYFKDVRETEAKLQSDAAKTATAAGGSSLNVTTGSMTNSAAPANNGASSNSSVAGNAPSHYYGGNDSNSSSSNNKPLPNISGSSAEVSAHQHQQSHKPNVGGGSSNNNNSSNSSSHLYEQQMNILKQQSQQIKSNAMPPLASTVAA
>Spumella bureschii_mph1_38 100529|50652|strand:-1(-2...2359) (evalue:6.10276e-15)
TEDYAVKVIDLRPLRLKESFNPTRLKREVEIMRKLKHKNIIQFVEVYEDPDYLMMVLEYCQGVELFDVIINQKCLPEDYARPIFAQMASALFYLHSLNIIHRDIKPENVLISHDPVTGEPIAKLLDFGLSRPVSGGSMAKTFVGTPCYLAPEVELTSKGAGTYGLPADCWSLGAVLYVMLVARFPEFERDFSGKVVVKLPESLWGRISNDAKDLVRSLMNTNQHARIGMANVLKHPWMGKYQWSQASIEKLHHANYYLGQGIQEEEERFAEEQARLQQERNKYATPHKGGGGSGSNVELTAAGHEVHHQAMVIRTNKNALPGQKNSEEEVHGGGHQPLPLAPLLHLQRDIAICFEEAHEAYLDFPEVAAQVRKGATLCREQLRVSTKMLIKVEQTSEVVLDMFPDLEAAIEEGEPELAAKFFAMVKSWVAELKELVHSTQSANKSSMDQIQEIVEKSTSGLQSQTRKKNSVTMPKQLLLMLANLKINNTQLQIENGTIDGLSTGGGNSDDDHVELDANQILGLFVNLFGIQSAQTSPTGAVTDKDRITSIDSETSMDLDRKNTASPLDISHLPHNGNVSTSSAAKLLEEISARGRGNSGMSDTNNDTHKSRSGTIDLNSDTHKTRSGTIDISRLPSSGSTVTLESPSTCLTGEQASLHVFQSLQHAAQQQSKAPIPQNTPRITYGAASEGQNADQSMMQSKTPKAAAKLAEALTKLRQVDMILEQLGVFWANTEVVLDLLTKKGQHVEQFIGFATKPKLMARFKERIEEYKRFWEGVSLMASNYIS
>Spumella bureschii_mph1_39 183944|68723|strand:-1(1167...2616) (evalue:7.51487e-15)
AVAVKIVTKKNLKKKDEIALRLEYDILKTMQHQNIVHAFDFFEEDDFFYVVMEYLEGGELFDRIVKKTQYNEAEAREVVCILLESIKYCHDHDVVHRDLKPENLLLTSKEDDANLKLADFGLALILDNTDSVVVSKAGTPDYIAPEVIENKPVGKPIDMWSFGVIMFILLGGYPPFHDSNQRVLFAKICKSQFTFHPKRWSNVSEEAKDLIRGLLTTDPEKRLTAAQALQHRWVKKPSQDLEANNLDTSLEELKKFNAKRKLRSGVKAVMAINSFMKTMSGKKGDAAFPSSPKNADGTSRDEGDAGVDVAAEGDGDMAPERDEYDFSDEEEGEGASPEVVMPYVVDALDVQVSLPEETTSRGNSSHMSVDTETETAPSAEEAVRAAAADAAPEHVQRTCVLQHRVLSDIVFCCCCAYVHVFVCCVSCYRRRRLLMSCPSVCPSCPFPPSRYSLSRLRVSSVSNLLLPLQLYSISILFLSLAL
>Spumella bureschii_mph1_40 183979|68727|strand:-1(1241...3008) (evalue:7.63176e-15)
KFKQTRTFLYQRSEMSEWNPFVSCFCGGENGSGNGIPAADLSVHNPVAMEKEAPVPIAPVAPNTSNGKRIFSEIYDIGEKLGEGGYAVVKKATKKSDKNVRAVAVKIVTKKNLKKKDEIALRLEYDILKTMQHQNIVHAFDFFEEDDFFYVVMEYLEGGELFDRIVKKTQYNEAEAREVVCILLESIKYCHDHDVVHRDLKPENLLLTSKEDDANLKLADFGLALILDNTDSVVVSKAGTPDYIAPEVIENKPVGKPIDMWSFGVIMFILLGGYPPFHDSNQRVLFAKICKSQFTFHPKRWSNVSEEAKDLIRGLLTTDPEKRLTAAQALQHRWVKKPSQDLEANNLDTNLEELKKFNAKRKLRSGVKAVMAINSFMKTMSGKKGDAAFPSSPKNADGTSRDEGDAGVDVAAEGDGDMAPERDEYDFSDEDEGEGASPEVVMPYVVDASDVQVSLPEETTSRGNSSHMSVETETETAPSAEEAVRTAAAADGAAPEHVQRTSVLSRVPSDIVFRCCCAYVHVFVCCVSCYRRRRLLMSCPSVCPSCPFPLPPPSLQFVASPHLFCYYCRCNYSISILLLSVALQYLIC
>Spumella bureschii_mph1_41 183875|68716|strand:-1(1235...3002) (evalue:9.57005e-15)
KFKQTRTFLYQRSEMSEWNPFVSCFCGGENGSGNGIPAADLSVHNPVAMEKEAPVPIAPVAPNTSNGKRIFSEIYDIGEKLGEGGYAVVKKATKKSDKNVRAVAVKIVTKKNLKKKDEIALRLEYDILKTMQHQNIVHAFDFFEEDDFFYVVMEYLEGGELFDRIVKKTQYNEAEAREVVCILLESIKYCHDHDVVHRDLKPENLLLTSKEDDANLKLADFGLALILDNTDSVVVSKAGTPDYIAPEVIENKPVGKPIDMWSFGVIMFILLGGYPPFHDSNQRVLFAKICKSQFTFHPKRWSNVSEEAKDLIRGLLTTDPEKRLTAAQALQHHWVKKPSQDLEANNLDTNLEELKKFNAKRKLRSGVKAVMAINSFMKTMSGKKGDAAFPSSPKNADGTSRDEGDAGVDVAAEGDGDMAPERDEYDFSDEDEGEGASPEVVMPYVVDASDVQVSLPEETTSRGNSSHMSVETETETAPSAEEAVRTAAAADGAAPEHVQRTSVLSRVPSDIVFRCCCAYVHVFVCCVSCYRRRRLLMSCPSVCPSCPFPLPPPSLQFVASPHLFCYYCRCNYSISILLLSVALQYLIC
>Spumella bureschii_mph1_42 183908|68719|strand:-1(582...2349) (evalue:9.99574e-15)
KFKQTRTFLYQRSEMSEWNPFVSCFCGGENGSGNGIPAADLSVHNPVAMEKEAPVPIAPVAPNTSNGKRIFSEIYDIGEKLGEGGYAVVKKATKKSDKNVRAVAVKIVTKKNLKKKDEIALRLEYDILKTMQHQNIVHAFDFFEEDDFFYVVMEYLEGGELFDRIVKKTQYNEAEAREVVCILLESIKYCHDHDVVHRDLKPENLLLTSKEDDANLKLADFGLALILDNTDSVVVSKAGTPDYIAPEVIENKPVGKPIDMWSFGVIMFILLGGYPPFHDSNQRVLFAKICKSQFTFHPKRWSNVSEEAKDLIRGLLTTDPEKRLTAAQALQHHWVKKPSQDLEANNLDTSLEELKKFNAKRKLRSGVKAVMAINSFMKTMSGKKGDAAFPSSPKNADGTSRDEGDAGVDVAAEGDGDMAPERDEYDFSDEDEGEGASPEVVMPYVVDASDVQVSLPEETTSRGNSSHMSVETETETAPSAEEAVRTAAAADGAAPEHVQRTSVLSRVPSDIVFRCCCAYVHVFVCCVSCYRRRRLLMSCPSVCPSCPFPLPPPSLQFVASPHLFCYYCRCNYSISILLLSVALQYLIC
>Spumella bureschii_mph1_43 163754|64986|strand:1(102...2055) (evalue:1.00873e-14)
SYNRKYKMALKVEVAGYGICQTSSPYSVFVVCVQQEKFEAWTVYRRYNSFNLLRDQLNPMHPGIPAIPHFNTDNLNFDNLEHCRSALDKWLQTLSANSLILRMQSMYQFLCIDANMPPPYLDIHWRRSSNGSFDEMDMDDMFEKHQEGAEEGDEDEEGWDEDEEIDEMRLSCSHEQHVFHMDDHNHNHHNTSGGNSSSTSGSPRHKGKQSSHARHGNNSGSRASKKRTASGRDNEEEDAKDGLDIQSLSVVEAEFIYNKMTDEGKSEVEVAAAAKRTINLEAFKIIKVIGKGSFGKVFLVRDKSNGSLYAMKVLKKDYIIRKNQVEHTKTERSVLGYVHHPYIVGLNMAFQTADKLFFVLDYCSGGELFFHLGKVGRFTEERSKFYAAQIILALEYVHKLNVIYRDLKPENVLLDHLGNIRLTDFGLSKEGVSNDSSGANSFCGTPEYIAPEVLLRQGHGRAVDWWSLGALTYEMITGLPPFYSRNRETMFEKIMKAQLTFPQQISEVAKDLLSHLLVRDPKQRLGSGENDAEDIKAHPFFHDVNWTKLATGTMNPPWVPSVAGSLDTSQFDQEFTSMMPIVSPGDANFGSMDRAFEGFTFVDESAAQHMTTNKSGAASYRGKHAVSGAQATLLNMKQKRQASTAAAAFN
>Spumella bureschii_mph1_44 163767|64987|strand:1(102...2055) (evalue:1.00873e-14)
SYNRKYKMALKVEVAGYGICQTSSPYSVFVVCVQQEKFEAWTVYRRYNSFNLLRDQLNPMHPGIPAIPHFNTDNLNFDNLEHCRSALDKWLQTLSANSLILRMQSMYQFLCIDANMPPPYLDIHWRRSSNGSFDEMDMDDMFEKHQEGAEEGDEDEEGWDEDEEIDEMRLSCSHEQHVFHMDDHNHNHHNTSGGNSSSTSGSPRHKGKQSSHARHGNNSGSRASKKRTASGRDNEEEDAKDGLDIQSLSVVEAEFIYNKMTDEGKSEVEVAAAAKRTINLEAFKIIKVIGKGSFGKVFLVRDKSNGSLYAMKVLKKDYIIRKNQVEHTKTERSVLGYVHHPYIVGLNMAFQTADKLFFVLDYCSGGELFFHLGKVGRFTEERSKFYAAQIILALEYVHKLNVIYRDLKPENVLLDHLGNIRLTDFGLSKEGVSNDSSGANSFCGTPEYIAPEVLLRQGHGRAVDWWSLGALTYEMITGLPPFYSRNRETMFEKIMKAQLTFPQQISEVAKDLLSHLLVRDPKQRLGSGENDAEDIKAHPFFHDVNWTKLATGTMNPPWVPSVAGSLDTSQFDQEFTSMMPIVSPGDANFGSMDRAFEGFTFVDESAAQHMTTNKSGAASYRGKHAVSGAQATLLNMKQKRQASTAAAAFN
>Spumella bureschii_mph1_45 52526|33222|strand:1(1...1171) (evalue:1.23365e-14)
FFCIDAFDSGFRAQTYVSESQRLEFTFNIIRSCSRACSVQCLSHYYKVLLTQMADGYIRGVELGEGTWGHVYEATRRQDNKKVAIKRIKPMDSQMGVNFTALREIKHLKELKHTNVVNLFEVFFSGGVLHLVLEFCLHDLEKIIRDKTIVLKASDIKCYMTMILRGIECCHQHFVLHRDLKPANLLIDRDGVLKLADFGLARAHGSPEQLTSEVVTRWYRSPELLFGAPMYGAGVDIWAIGCIFAELIFRVPLFPGNTDLEQLGKIFNVLGTPTDQKWPGVRLLPNYVQFEERQPMSLAPLFRGGGAAAAGGVPADLDLLQKMLTLNPAGRITATQSLRHPYFETAPLGCKPAELQLPAENVRVTSSGVISSTGSTRDSDEPDIKRMKV
>Spumella bureschii_mph1_46 181797|68370|strand:-1(-2...898) (evalue:1.25286e-14)
KKLLKKKNNVSYMKSERDILTKITHPFIVSLYFAFQSDSKVFLVMDFLSGGELFYHLKRRGLILEKEVLFYLAELVVAIDFLHSKGIIHRDLKPENVLLGNNGHICITDFGLAKEIGDNAVARTLCGTSEYMAPEMLTRSGYGKAVDWWALGALCFEMLTGKAPFTAKTSKELDRKILSDKFVAPGYLSAATHSLLKGLLEKDMNKRLGCTKSTMFVTGGVTALKGHAFFAGLDWVKLVNLQLVPPIDIHAAKREADAANAAAALLKGTAVNGSGTPNKQPVNPAAASTSSKNNVNTAS
>Spumella bureschii_mph1_47 163744|64985|strand:1(102...2076) (evalue:1.42897e-14)
SYNRKYKMALKVEVAGYGICQTSSPYSVFVVCVQQEKFEAWTVYRRYNSFNLLRDQLNPMHPGIPAIPHFNTDNLNFDNLEHCRSALDKWLQTLSANSLILRMQSMYQFLCIDANMPPPYLDIHWRRSSNGSFDEMDMDDMFEKHQEGAEEGDEDEEGWDEDEEIDEMRLSCSHEQHVFHMDDHNHNHHNTSGGNSSSTSGSPRHKGKQSSHARHGNNSGSRASKKRTASGRDNEEEDAKDGLDIQSLSVVEAEFIYNKMTDEGKSEVEVAAAAKRTINLEAFKIIKVIGKGSFGKVFLVRDKSNGSLYAMKVLKKDYIIRKNQVEHTKTERSVLGYVHHPYIVGLNMAFQTADKLFFVLDYCSGGELFFHLGKVGRFTEERSKFYAAQIILALEYIHKRDIIYRDLKPENVLLDHKGNIRLTDFGLSKEGVSDHSTGANSFCGTPEYIAPEVLLRQGHGRAVDWWSLGALLYEMITGLPPFYSRNRETMFEKIMKAQLTFPPQITDTAKDLLSHLLVRDPKQRLGSGEQDAEEIKAHPFFHDMDWQLLATGTMAPPWVPSVAGSLDTSQFDQEFTSMMPLISPDVRDAYFGSMDRAFEGFTFVDESAAQHMRGGGQGNSLRGKSTVSGAQATLNGAKKRQAVASMRRSSSNSSSQL
>Spumella bureschii_mph1_48 96906|49585|strand:-1(86...1808) (evalue:2.06976e-14)
EDLQPLFSFINPTSQMRKYRLVAKKGEGTFSEVLKAQNVKDGKYHAIKCMKNRFESIDQVNNLREIQALRRLSPHEHIISLEEVLYDQPTGRLALVFELMDANLYELIRGRKHYLNPSLIKSYMWQLMKSLDHMHKKGIFHRDIKPENILIESSTEIGRGLKLADFGSCRGIYSKQPYTEYISTRWYRAPECLLTDGYYGPEMDLWGAGCVMFEITSLYPLFPGANEVDQISRIHKVLGTPTAESLAKFRAKGASHISFDFPQQKGIGIPQLVPHASADSIDLMVKLLKYDASDRITAREAMRHNYFKDVREAEAKQAAEKQAQIQQQQSSGATVATNQAVAPPGGLSTNSSVANTSVSQSNHYNYSNENNASNSNTKNLPNIGVNSVNEQKSIMGTNSNIDLQMQYQQQLLAKQQSQNAKMGMPLANTIAAASSLPPITGNTMNSAQQSKYVEQKSARTMVQPSVSQKKRKNKYRPAASYTQQEHKAQVLNAYGVSNDSKVFQGKAGSTSASEKGGAGSSGIGGGGGLGNNPNTYGLMVGGSSSSAANGPSSNSSNVGAYGHPNRNYVQQKK
>Spumella bureschii_mph1_49 41644|28128|strand:1(1...702) (evalue:2.4792e-14)
EVYAIKQVKLNEKETSKVGFPLTALREINILLALQHPNIVKVKEMVVGSSIDKIYMVMEYCENDLKMCMQTSKQSFSIAEIKTLMIQLLSAVEHMHNLWYIHRDLKTSNLLYSNKGVLCVCDFGLARKYGSPLAPYTHEVVTLWYRAPELLLGSRVYSIPIDMWSVGCIFAEMVTGEPLFPGQGEVDQITKIFTALGAPNDNIWPNFASLPNFNMLSKRIPNKGKLASMFPAA
>Spumella bureschii_mph1_50 2447|2940|strand:1(21...1443) (evalue:2.86992e-14)
ILCQQYKPRSLISHLSCFCGSSKVNQFGKWCIDINFLKVCSQARIMGNKLPKEQQKQEQTKQITGKAPPTKSTTPARPKSPATNSSESGTGNNPEVNNSASVASISAQAASSIAQGDYSHFSNKLSINDFDLLKVLGKGSFGKVMLVKKKDDPQGTLYAMKTLRKAALVKRNQLAHTSTERTILQNISCPFLVHLVYAFQTPDKLYMVLDFMAGGELFFWLKKDRKFSENRCRLYAAEITVALEALHNVDIVYRDLKPENILLDEAGHIRLTDFGLAKGGITGSGAVGGTKTFCGTPEYLAPEILENKGHGKGVDWWALGTLLFEMLTGLPPFYDTNVQRMYHKILHEPLRFPKGEGRQMSDEAKDLLRGLLERIVATRTGSGPTGANELKRSRFFSVYDFNKIMTRSYEAEFRPPAATSQTDVRNFDKEFTSEPAADSMVVSHMSETMQEKSNFEGFTFKGEAKMKAQSRQS
>Spumella bureschii_mph1_51 2063|2829|strand:-1(434...2645) (evalue:4.586e-14)
IMGCSFSQMNTVSRSSKMQSEIIDDGMGGLSMQPHMGPHEVSQRIGTKPRWQQRLSQNIVTQNFEKNIRDFYSVADDKVLGSGISGSVRVCVHLATNHEYALKTLNKRKMRPDELRKLKEEIQFMADLDHPNILRLHEYFETNDVVHLVLELCKGGELLDNLHKQPAHQYSEKVACRYVHTMLSAVGYCHAHNIVHRDLKLENFLLESNDPDAELKLIDFGLSHYFRDNEILHSAVGTAYYVAPEVLLGNYNYKCDVWSIGVIAFMLLSGTPPFFGKTDHETVQAVKLGRWTFDDKLFKNVSADAKNFITKLLDRRVGARPSAADALKHAWFNQLKTGNKSHANTKLDAAMAANLVDRLDGFVRRPSLSKVCMEVVAHTLQPEQVEDLRRQFRKVDTSHTGEISFIDFKRILDEHKAYQSSHSASASNTRAPMDAFNFFSGVDVDQVGKISYHEFLAATVSRKVITEDNLRVAFEKMSSHTSYISSEDIQDLMGREISLDKVELMLEEINLPPDCQIGYNEFKHIMNGGTSSPPLRSVSPATPLTGSPVIKRSRKGSIPGISGGAAGGGTGGDGIAGRFSPPTDEVGFERGAAAPSTPGFALAEGTGLSLASNSRDNNNASNSLDDVDAAVSFAAASALNNVNIREKRLTNTGMAARITRPPVASFSASGRENDDSIQTTASPREESTKLSGKGLAYSSAGGETVMSDTLQAGGTAPAAPSRTVDSDEEQRHQLQQ
>Spumella bureschii_mph1_52 96890|49583|strand:-1(86...1781) (evalue:5.98381e-14)
QLCLAVMRKYRLVAKKGEGTFSEVLKAQNVKDGKYHAIKCMKNRFESIDQVNNLREIQALRRLSPHEHIISLEEVLYDQPTGRLALVFELMDANLYELIRGRKHYLNPSLIKSYMWQLMKSLDHMHKKGIFHRDIKPENILIESSTEIGRGLKLADFGSCRGIYSKQPYTEYISTRWYRAPECLLTDGYYGPEMDLWGAGCVMFEITSLYPLFPGANEVDQISRIHKVLGTPNAESLAKFRSKGASHISFDFPPQKGIGVPQLVPHASADSIDLMVKLLKYDASDRITAREAMRHNYFKDVREAEAKQAAEKQAQIQQQQSSGATVATNQAVAPPGGLSTNSSVANTSVSQSNHYNYSNENNASNSNTKNLPNIGVNSVNEQKSIMGTNSNIDLQMQYQQQLLAKQQSQNAKMGMPLANTIAAASSLPPITGNTMNSAQQSKYVEQKSARTMVQPSVSQKKRKNKYRPAASYTQQEHKAQVLNAYGVSNDSKVFQGKAGSTSASEKGGAGSSGIGGGGGLGNNPNTYGLMVGGSSSSAANGPSSNSSNVGAYGHPNRNYVQQKK
>Spumella bureschii_mph1_53 49514|31789|strand:-1(354...1692) (evalue:6.97921e-14)
FSLQVLFYQIKMGNRNGAPVKPAPAPTPATFSEIPRRDSHIQNIHQVNPDIKIHTVVSAELDFDHERAMEIPLGEVSDEQLLAEVARRHLDLHDKITDSLVKETYDIGKVLGHGASGKVYTVVHKQTQQAFACKVVKKNSSMNDAQSMSTEIEIMKRVRHRNIVSMYELYETPKCLWIILELVDGGDLHHFLAHTLHYNEVMASRQFKQILAGLHYLHSQGVVHRDLKLDNILLSGSGPMCDLKIADFGLSALVRIDEMGYDAEESGKRKNYRQLKDMWGTKEYFAPEVVEQSYGPQADVWALGCVLYEMLSGEQAFPVKENDTEARFYGRITKGEFDLSKPVWKKISKDAVDLLKKMLVVDPQQRLSASECLKHPWITGQAHTDEHLVHLEDAQFAMKSRMERKAKKDAQNAQHQTTTMTTHESSNQQENRRQLPWLDQRIYLL
>Spumella bureschii_mph1_54 253|518|strand:-1(-1...365) (evalue:7.12916e-14)
RFYLAEAISALEHMHRKGIVHRDVKPENMIIGVDGHMKFIDYGTAKDLIQTDLNGPDFVGTSEYMTPSTINNKPGGIEIDLWALGVVLFQMVLGYVPFGAASPYLIFLRIKRAHLRIPGWV
>Spumella bureschii_mph1_55 163713|64983|strand:1(0...2028) (evalue:1.00064e-13)
EFRWSFETLLSRQRHLLTLVSFCSISLQSFDYFFTRNRQNMALKVEVAGLGICRTASPYSVFIVCVQQEKFEAWTVYRRYNSFNLLRDQLIPTHPGIPSIPHFDADNLSYENLENCRHILDKWLQLLASNSFILKMQSMYQFLCIDANMPPPYLDIHWRRSSNGSFDEMDMDDMFEKHAESVDEGDMYDQGEEVEDDSDEEIDEMRLSCSAVDPHHPQHVFNMDDHGGKNSPRKSKARGAGGHKQPHKKRAASGHHYEETETDAQDGLDIQSLSVVEHAEFIYDKIDEGKPAVETSAAVKRTINLDAFHIIKVIGKGSFGKVFLVRDKASNTIYALKVLKKDYIIRKNQVEHTKTERSVLGYVHHPYIVGLNMAFQTADKLFFVLDYCSGGELFFHLGKVGRFTEERSKFYAAQIILALEYVHKLNVIYRDLKPENVLLDHLGNIRLTDFGLSKEGVSNDSSGANSFCGTPEYIAPEVLLRQGHGRAVDWWSLGALTYEMITGLPPFYSRNRETMFEKIMKAQLTFPQQISEVAKDLLSHLLVRDPKQRLGSGENDAEDIKAHPFFHDVNWTKLATGTMNPPWVPSVAGSLDTSQFDQEFTSMMPIVSPGDANFGSMDRAFEGFTFVDESAAQHMTTNKSGAASYRGKHAVSGAQATLLNMKQKRQASTAAAAFN
>Spumella bureschii_mph1_56 103127|51387|strand:-1(-2...2143) (evalue:1.02769e-13)
SRDMEAIEAHMEECSGPPTGGGGRKGSVDNSGRKASVNGPSDKSYTLNGNDGGITVTYGTSRSLANIIRRPENDVYGTRIIYRTARTQSKMFRPREVCSFQDSFVDPDGSCYVYEISVRHCEVRGISEYVCADVMFLMHCAKPVKGTKNMSNITIISQVDTRSKAPQWLLSFVGEEAYSNIGVLGKDDLVRELKLSGNLQNILTKEQEQDEGDNIVSLDDFELLAVLGRGGFGKVMQVRHKPSGEVYAMKILKKSELRRRRQVERTQTERTILANVRHPFIVCLHYAFQNAQKLYMVMDFVQGGDFFTLMRKFKRIPEDWVRIYVIEVAMALQHLHDMDVVYRDLKPENILLCGDGHLKLTDFGLSRFFETRPPAAEDIVGEDDVLTRSFCGTEQYMSPEMLLQQGHNFRMDWWCLGLLMHEMISARHPFHGPSHYDTLRNMVTKPPVIDSRLSPGAAAVVKHFLVKNPRARLCCRDGTAEMKAIPWFQAVDWDALYNRQIKMPYQPKLQNDTDLSSFETTFTREKPIDSVMENEGNDNKKKNNKGGLMGFLGYGNGGDKNKTETGEADSFKGFSFTKDESEEQAIQSKAVTPGAAEGDTRSAASHTSSAAAPAESSTSAGGVSPTPTKAAASATSNLTSAIKASSNDKQQAGAVRQEQLKSLQSQSNSGIQQQQWQQQWQQSWSTDQCGSSQLLWCSAGCVHQYKTVKQKSTT
>Spumella bureschii_mph1_57 163728|64984|strand:1(0...2028) (evalue:1.05396e-13)
EFRWSFEALLSGQRHLLTLVSFCSISLQSFDYFFTRNRQNMALKVEVAGLGICRTASPYSVFIVCVQQEKFEAWTVYRRYNSFNLLRDQLIPTHPGIPSIPHFDADNLSYENLENCRHILDKWLQLLASNSFILKMQSMYQFLCIDANMPPPYLDIHWRRSSNGSFDEMDMDDMFEKHAESVDEGDMYDQGEEVEDDSDEEIDEMRLSCSAVDPHHPQHVFNMDDHGGKNSPRKSKARGAGGHKQPHKKRAASGHHYEETETDAQDGLDIQSLSVVEHAEFIYDKIDEGKPAVETSAAVKRTINLDAFHIIKVIGKGSFGKVFLVRDKASNTIYALKVLKKDYIIRKNQVEHTKTERSVLGYVHHPYIVGLNMAFQTADKLFFVLDYCSGGELFFHLGKVGRFTEERSKFYAAQIILALEYVHKLNVIYRDLKPENVLLDHLGNIRLTDFGLSKEGVSNDSSGANSFCGTPEYIAPEVLLRQGHGRAVDWWSLGALTYEMITGLPPFYSRNRETMFEKIMKAQLTFPQQISEVAKDLLSHLLVRDPKQRLGSGENDAEDIKAHPFFHDVNWTKLATGTMNPPWVPSVAGSLDTSQFDQEFTSMMPIVSPGDANFGSMDRAFEGFTFVDESAAQHMTTNKSGAASYRGKHAVSGAQATLLNMKQKRQASTAAAAFN
>Spumella bureschii_mph1_58 154393|63159|strand:1(2...2648) (evalue:1.08609e-13)
KYLGKGSYGAAILVELRSDPSKKFVIKEIVIGHLKPAEQASAKSEADVLHQMNHSNITSYVESFVESSKLYIVMEHADGGDLSGAITKRKGEGNYYAEDEIMRIFVQIVLALKHVHSANILHRDLKSQNIFLTLNGMVKLGDFGIAKVLDASDDQARTQIGTPYYLSPEICESKPYGRKSDVWSLGVVLYELIALEMPFQATSLPALVVKICNGEPNYKVVEAKYSPALVTLTRSMLQKNPDKRPSLSQIVKTDFIMSHISKLLSYTLKMGNGGAIVSQPPLLKPSDVTVDDADEADRNIEQARQRQRAQESKDSGPSSDRDAKRAEDREKLRKFKQDMAVKNNNKQPWNDPVIPPAEESKDSRSGRARSPVRGASPVRGRSPVRAASPKRGNSPVRGGADRGNNPYGRDAAPSQQMQANRQVNPPPRVAVAPNPIVAVPQQQQQRAAVGVGRSLADVQMERQRDMEAMRRGGGGGGGSEYSRQSYGNGNGNNDVVAVRNSHGGGREDHYENAARREFFANRAAAQAAKHRVESDLLGGERLSIISGQPINTNRSSHSGMQRDGSNAHLIQPQYHQQGSQQQHVRRNSDGGDHGPPSDRRYGGYEDGSGRSEAEQRIAAIKAQKEKDRERELALKEMQLKQALEDQREDRRRRDDTTQKRGAVAFDIDLSGDKVTSKNITPPPLLSGGGGGGGNNHHSRAVNSRRDGAGESKDNSPLPESSANSNNSKAGKQAPVQAAPLVLTPVRTAAAIAQDEEEDEDLFVYENNNSHSNNNAADSAVTPERSVSNKKKGWGPPVDPREQPIAKGVARLNPHAERTSVANMMFDREQAGTPVQQMGGVGSSSRARSDSATDASSSNRMSIDSQIDSEPANDSEVRRFLAN
>Spumella bureschii_mph1_59 34617|23543|strand:1(1...397) (evalue:1.14169e-13)
SLAIKHIHDRKILHRDLKSQNVFLTSSGLCKLGDFGVSKVLRNTVELAVTQIGTPYYMSPEIMDNQRYNSKTDIWSLGCILYELMCQRLPFGGQSMKQLCHNIAYSNPSPPSSVYSSELRELARDTLIKNPK
>Spumella bureschii_mph1_60 83814|45545|strand:-1(664...1948) (evalue:1.15243e-13)
VFGSCLTLFSLQKHFIKMNNSVSQYHSLQVGYNRFFIDQRYKNLKPIGDGSYGFVASGVDTVTGVKVAIKKIKDTFCDVVDAKRILRELKLLRHLNSHENIISIFDIMSVPPNSQNFDDIYIVTNLMESDLERIIRSKQVLTDQHLQYFLYQILRGLKYVHSANVLHRDLKPSNLLVNANCDLALCDFGLARGFDIAGVDVLTEYVVTRWYRAPELLCECATYGKPVDVWSVGCIFAELIIHDAFFRGDNPQHQLEVIVSKLGCPSRSKLGFINSSVALSSILKYESRRPPPFSSFFPPNINPLALDLILKMLQFAPDDRISVENALSHPYLKEFHGQMSEPSCKSNFNFDFEKNDRDNEMSDAEVRAHMFQEVCLYRPVADDKAYGGGGGMYNAGAKGGDDDKMEVDDHKGDYKGHKQMLSSSLLL
>Spumella bureschii_mph1_61 192317|69917|strand:-1(422...2696) (evalue:1.16769e-13)
FLVKVSQYKSLQSLRVESLVAQFQIHRWIFQVSRILYFQFNHTSNMDSKYAEDITDFSGYIPIPSSLRTIQPFLDDSLKFHRSAIKNRDGPMAFKCLKLAISCVNHAFRLNSILNMEIMPEDRACLDEFNGLREQWARSSGLTVRVGDLPHYQTGNAEEYDTHELLITEANTVLDLADEELEEGFKFEAMLNYHTACVFYRVMETMIPSKASSQQHSRLMYAAQKTRLTSTVYQNFVRENFTGGSCSDMYEVHGTSKLGKGSYGSVYLATHRVTGDERAVKVMNVDRITSYYLRKLHTEIAILKTLDHPNIIKLKDVFFGKRSVYIVTDLCKGGELFELLNSGKNQGFVFREDRASKLMRDMFSAVNYLHANNIVHRDLKLENFLFEDHNSSSPLILIDFGLSKHYSADERLTQKVGSCYYTAPEVLNGNYDFRCDIWSLGVLCYMLLSGSPPFFGKSVEDVYQSILTKEATFTDKKFKHVSNCCMDFMKRLLVREPKHRLTTSEALRHPFLTGAAFFPRYANMNAGDIMEEDQSLQLADNTLATLKSNQIVNSMLIFMNADPLTKVAMEMVSHSLGSFDLQQFRDEFQAIDRTHCGSISLRDFVSSLCSSDLVLSGHADLRTLFQAVSMESRYGHGTDLTYHEYIAAVMHNRVDVNDNRLSLIFSYLDTENKGYVSAQNIRNALGEDIPAEELEAMISAADSTGHRHFTKTDLCMLWRQMWNVAGNNYSHHKQTSTNSLFFSHLTSPWEVRRGGVG
>Spumella bureschii_mph1_62 163779|64988|strand:1(0...2049) (evalue:1.69549e-13)
EFRWSFEALLSGQRHLLTLVSFCSISLQSFDYFFTRNRQNMALKVEVAGLGICRTASPYSVFIVCVQQEKFEAWTVYRRYNSFNLLRDQLIPTHPGIPSIPHFDADNLSYENLENCRHILDKWLQLLASNSFILKMQSMYQFLCIDANMPPPYLDIHWRRSSNGSFDEMDMDDMFEKHAESVDEGDMYDQGEEVEDDSDEEIDEMRLSCSAVDPHHPQHVFNMDDHGGKNSPRKSKARGAGGHKQPHKKRAASGHHYEETETDAQDGLDIQSLSVVEHAEFIYDKIDEGKPAVETSAAVKRTINLDAFHIIKVIGKGSFGKVFLVRDKASNTIYALKVLKKDYIIRKNQVEHTKTERSVLGYVHHPYIVGLNMAFQTADKLFFVLDYCSGGELFFHLGKVGRFTEERSKFYAAQIILALEYIHKRDIIYRDLKPENVLLDHKGNIRLTDFGLSKEGVSDHSTGANSFCGTPEYIAPEVLLRQGHGRAVDWWSLGALLYEMITGLPPFYSRNRETMFEKIMKAQLTFPPQITDTAKDLLSHLLVRDPKQRLGSGEQDAEEIKAHPFFHDMDWQLLATGTMAPPWVPSVAGSLDTSQFDQEFTSMMPLISPDVRDAYFGSMDRAFEGFTFVDESAAQHMRGGGQGNSLRGKSTVSGAQATLNGAKKRQAVASMRRSSSNSSSQL
>Spumella bureschii_mph1_63 44590|29543|strand:-1(-3...396) (evalue:2.22896e-13)
FFEEDKYFYIILEYLDGGELFDRIVKKTFYNEKEARDLVYIVLKAIQYMHSNNIIHRDLKPENLLLTSKEDDANLKLADFGFAVEVNGLNISAQCGTPGYIAPEILNNHLYGKPCDMWSFGVILYILLGGYP
>Spumella bureschii_mph1_64 154536|63186|strand:1(1...1459) (evalue:3.30235e-13)
LDVRCNVASPNSWFVYRRYSQFRRLSDVLRSEGYYVPVLPPKKILGTFSAEFVKQRKADLETWLYNLAEMHATHAGAKDPQTHSYYRKFLSEDANKPPAHLTRIYPETVESRVNDTQDAKKDKVSLDDFELVRVIGKGSFGKVTLVRKKNDQKLYAMKVLSKPNIIKRKQVEHTKTERRVLGTINHPFIVRLHYAFQTEEKLYFVLDYAAGGELFFHLSRMKKFSEATTRFYCAEITLALETLHQHVCYFHWLSFLICCQDVVYRDLKPENILLDGEGHIKLVDFGLAKEGIHDAAEGANSLCGTPEYLSPEVLDRQGHGTAVDWWNLGMVTYEMLTGLPPWYTTDREKLFEALRTAPLKFPMSVNRTAALFIQALLNRNPLERLGSNGGNEVKAHPFFSSVDWALLYARKITPPFDPCKNSSEEQSSNFEKEFTSMPLNSVDGNEHSSLSRFDTSFVNFTYEEESHMESHMESLRDSRAANHKK
>Spumella bureschii_mph1_65 154524|63184|strand:1(1...1447) (evalue:3.56514e-13)
LDVRCNVASPNSWFVYRRYSQFRRLSDVLRSEGYYVPVLPPKKILGTFSAEFVKQRKADLETWLYNLAEMHATHAGAKDPQTHSYYRKFLSEDANKPPAHLTRIYPETVESRVNDTQDAKKDKVSLDDFELVRVIGKGSFGKVTLVRKKNDQKLYAMKVLSKPNIIKRKQVEHTKTERRVLGTINHPFIVRLHYAFQTEEKLYFVLDYAAGGELFFHLSRMKKFSEATTRFYCAEITLALETLHQHVCYFHWLSFLICCQDVVYRDLKPENILLDGEGHIKLVDFGLAKEGIHDAAEGANSLCGTPEYLSPEVLDRQGHGTAVDWWNLGMVTYEMLTGLPPWYTTDREKLFEALRSAPLKFPMSVNRTAALFIQALLNRNPLERLGSGGGKEVKAHPFFSSVDWDALYGRRIPPPFDPCKNANEVETTNFEKEFTTMPLNSLDENGSNIAKTDSESFVNFTYEEESHMESLRDNRAASRRK
>Spumella bureschii_mph1_66 189931|69507|strand:-1(359...3086) (evalue:4.43795e-13)
CLCKSNHHIDLFYNFDLKSYNPTKSQKKMKAMVNFLTGSHGKHENTQAHHEAKLAATKFDGDEINVLKKTYKELSERSGGKGIDKETFLQYFPLNGLLGERLYAQFDVRQSGYIDFDEFITGLAKVCRGSIDDKIHFLFNMYDVGHDNTVSKQELTTLLNHVPKEAFGPQDGYVPPALNLQRLHSSGSVTEESEKGSVSGENTQETESVGGGSTTVRDEYDDIDIYTNHDMVEKAFEECDLNHEGRLTYEEFKMWVQRTPSLIDYIESILPYNGPKDINPHHHKREALPHMKRIQSRHSMHRTGSIHEVAGDVFHHGPSTSGKRNSLTINTRTRGTTNASLGSLQYQGENGSVTAGTPMSMASPMSPNPTHLTRGTSFNGSNHGGHQQNPSGSLQPNVLTRHLTSPSVGDSVQGETEDAARAFILQAIEVANSDHLKSALNEILDMYCGGGIVNCGRTESLDVYRAMVSVEGYLWKKGKSMFHSMTKRYFVLSGNCVYYYNHENDVRPKGVIFLTGSIIEAVKEEEMQLKGYYGFEITHQDMCTGEHHRHEKRILYCKESNERDRWVTTLQHAAHVVPIEDDYVLGKELGRGRFSIVKECVHKYTGVHCAVKIIDKASIEAEEKGLLRTEIAVLKLVNHPNIIHMEGLYESKQYIYIVMEMLKGGELFERIVGRPRFTEQEAARLLKPLLESVAYLHDLGIVHRDLKPENILCGEELEDLKIADFGLSKMTLPKEKMDSACGTLSYVAPEVLTLQGYGKEADLWSVGVIMFLLLCGKLPFDGDDHNEIIRSTIQADLKVNPAVWGKLSEDAKNLITSLLNKNPKDRISAREALRHPFITSHVAHRRATIHSMDLSGSMKPPVHPGDHAALHVGIAESPSDSTGYSTGWSTASNTPKPANGHPPHAQWA
>Spumella bureschii_mph1_67 171363|66463|strand:1(0...1638) (evalue:4.86062e-13)
EVYRNMVSVEGYLWKKGKSMFHAFTKRFYLLSGNCVYYYAHQADVRPKGVIFLTGSIIERLKDPEMALKGYFGFEITHQDLCTGEHHRHDKRVLYCKSEDEREKWVTTLQHAAHVVPIEDDYVIGKELGRGRFSIVCECVHKVSGVHCAVKIIDKATIEPEEKGLLRTEIAVLKLVNHPNIIHMEGLYESKTQIYIVMEMLKGGELFERIVGRPRFTELEAARLLRPLLESVAYLHDLGIVHRDLKPENILCGDELEDLKIADFGLSKMVLPKEKMDSACGTLSYVAPEVLTLQGYGKEADLWSVGVIMFLLLCGKLPFDGEDHNEIIRSTIQADLKVNPVVWSKLSEDAKNLITSLLNKNPKERISARDALKHVFLTSHFPAGSHHRRNHSMMNDQHGGFHGDLSIQTSIKSNNQTPSSTPHASGASAHVPNFSSGSGSSRPPIGHGAHHLPTGAHHTREHSEVPVFGVADVPDDASSVSSNGTSGTSASGKGLSVKISDTLIDTPPHHTPVASSGPSAPLVTQSSVGAVLAAENQVNLTVLLS
>Spumella bureschii_mph1_68 155075|63290|strand:1(2...1400) (evalue:5.37072e-13)
FVSKGLFLRTLSWFCCSQKALQIARTIVLKESSNMQVHTQDGEIEKAYKFGRTLGQGTFATVKLATCLKDTTKWAIKVIKRSALTSEDEESLKMEIQILQLTNHTNIVSVKEVFYCKNYVYLVMDLMTGGELFDRIVSKDHYSEQEAKQALCQITIAIKYCHEKNIVHRDLKPENILYSSPDDTAILKIADFGLATLLRPNQMMNVACGTPGYVAPEILKGVAYGKEVDMWSIGVILYILLCGFPPFYDDNNKKLFALIINANYSFPDPYWSNISASGKDLVSKLLVVDPSKRLTAEQTLAHPWMHEEGSNLPLEHFRPNLKSYNARRRFRGAIRAVQLVSMLRAKKDVNPDISILNAVNSQDTTVRSRSIDNSDTPAQPGAIRLTTSAGDPGIPIDATKSHDTCDTTPLTKNHQHRCSAADMHINRSKFAMLVGIFSFSQVERPLNEWCVVSAARRRETQTLCI
>Spumella bureschii_mph1_69 145483|61421|strand:-1(414...1776) (evalue:6.97737e-13)
SKKNRRAIASTQALYRQLIAVSSLQSSIYYFIMGGCNSKKAPQQPPQVPEVIIRRDSHSQNLHVVNPDIKIHTVVSSELDCDHEAAMAIPLGEVNDEQLLAEVARRHLDLHDKITDSLVKETYDVGKVLGHGASGEVFLVTHKATLQKFACKVVKKNSSMNDAQSMSTEIEIMKRIRHRHICSMYELYETPKCLWIVLELVDGGDLHNLLANTPNYNEVMAARHMKQILQGVHYLHSLGVVHRDLKLDNILLAGGGAQADIKIADFGLSALVRLDEDGYDAEESGKRKRFRSLKEMWGTKEYFAPEVVEQAYGPQADVWALGCVLYEMLSGEQAFPVKEHDTESKFYGRITKGEYDLSKPVWRKISKEAQDLLKQMLVVDPNYRLSASECLKHPWITGQAHTNEHLAHLEDAQFAMKSRVEKRAKKDAQNGAQELVTRSHYHVVSPASCFVLM
>Spumella bureschii_mph1_70 145463|61417|strand:-1(390...1746) (evalue:8.19108e-13)
QSYIEQTIKFIDYYEPKAVSSLQSSIYYFIMGGCNSKKAPQQPPQVPEVIIRRDSHSQNLHVVNPDIKIHTVVSSELDCDHEAAMAIPLGEVNDEQLLAEVARRHLDLHDKITDSLVKETYDVGKVLGHGASGEVFLVTHKATLQKFACKVVKKNSSMNDAQSMSTEIEIMKRIRHRHICSMYELYETPKCLWIVLELVDGGDLHNLLANTPNYNEVMAARHMKQILQGVHYLHSLGVVHRDLKLDNILLAGGGAQADIKIADFGLSALVRLDEDGYDAEESGKRKRFRSLKEMWGTKEYFAPEVVEQAYGPQADVWALGCVLYEMLSGEQAFPVKEHDTESKFYGRITKGEYDLSKPVWRKISKEAQDLLKQMLVVDPNYRLSASECLKHPWITGQAHTNEHLAHLEDAQFAMKSRVEKRAKKDAQNGAQELVTRSHYHVVSPASCFVLM
>Spumella bureschii_mph1_71 164933|65215|strand:1(2...3319) (evalue:9.41037e-13)
ELVYMDKEPTLENSATMTITKAQITSATVIDRDDLDGNPNGFAIHINDGHTPTWYLRADSAREKKSWLMRLGHVHAIVRWLEDFEKVKVLGVGGTGIVYELLHKHNGSRFAMKEMEIKNKTQMTMAVSEAEMLKDIMENVSHPNIMHIEKVFQVGSKFYLVFPLCTGGELYEHIIRRGHFTEHDAALIIRDLISGLHALHAHDILHLDIKPENILFDSMEDDAKIKITDFGLSKLFSNVLEQKGEFSMEVMAKKLKDFQESGELNRERLRGTIGYMSPELILTGHCSKATDVFAAGVVLYILLCGRPPFNSKSNREVLEKTAKGVFRLTGAEWDDISDDAKDLVKRMLTPNPLQRISTDDILTHPWIKSLDDYISEDSSSNDGSSSNATGSVGIGSRSNTFNRKGSGLNLTGTLRLLSVHVKHLKSEKLATGVTRLLSSIQQNGKAKSSLASIYLYPMSKDKQKTLENAEKVAANAEKAAKQRATAPAPALSTVKESSSDVHDEDDETEGGDYDNGLSNTSGGDSSEGEGDEEDYTPDMDMMLMNSDFRNAISNAIYNLGEADTGKLTIEQFLIVLRRLHSATANQGNNVGLVPLLIARFVDRDNDGCITADDIFAAQAQVMQRSEMFIKMIFRVYTESIWYAGRQLNLMNIVQHTPLKGPASISAPNTPHSPPANMHKSLSTGQNLNSSMSRSKVLDDGNAVLDVVEPPKFITGRHVAAVFEKLGYDPAAGHKVFTILCEALSRIKSDNIHEESSNPNNNDNDDSMVVRYSLAASNTSNSMYRMSEATTAGGSGPSLPVPPPQASSTAPNAALAAAFGDTDSPDHEVYPRNKNNNNAPASPVPDRSSKKVAPPATPTGGSGGGGKEDFNSPLMYSTSRIRSASISKVGGGDGESSSSKSSSSSSSQAGGGASGSGSASNPSGTTKMDVNDFIRAVELDDIFLQAIFRKSRGKIMSLIKKAEYKYMNQGTVAVLSPENLKISNENHRRLSKEGAGVNTLAGGRDSESQQQPQPRGRQNSAEITCSVIEEELREAFKGLKTSDTKTPRSAFPIANAVGRATISAALGFATKLTQGTQALMEATYETMEGGDSDPQHISRQQTDSSY
>Spumella bureschii_mph1_72 154496|63182|strand:1(153...2316) (evalue:1.00995e-12)
LPTLIRQLVSWNTLFFQSLFLNLMSSEGLTIYGKFSPSEVLEALKKSFPDKNFRIGSANNESKSVENDVVIVPFLSNNSKELERKLDAKTREFRELEETAHKAALQIQNLNKQQLELYNEFVLLRQRYDEQKTNLMNVLWTNCSANNPDLHQIPTMEDEKFVESDDHVGDLELGDKLGEGQFATVHACTKPGVETEYALKIIKKERILSYASLVRVSNEIDNLKLLKSQYVVNVCEVMHTASKLYIVTEKGGFDLFEFFDEHQDGVSEPWAKEIIAAIMKGVLFCHEHGICHRDLKPENILLDFDSRAGKVVDLKLCDFGLSTKFKPKVLLHDFCGSPGFFAPEMISYGSYYGDKADVWSIGCILLELVFGHEKFCDVWMTAYDYEILQDKDKFTESIEATADELPSLLGFTEDLNDFILRFLELRSTKRPNLRTLCAHPWLGGMLDEELAQMKSANVAAGRPSLSPMPTMPLLDPADAPNKNENISHNSEAVRKMYHNLSEKERKQMEEYIMHHKNLHHNAHSNGHGGESKHGGDHDTNGAPESPSYTMSLPPIVPQTPSLKNAKKILHKGSEMANDNFSAPNTHSSMYDSPAPSTGYNNGNFSPMGPGSGGSGNGLWSSPNVSSKVAANILPRVVEHKDELNESGEVKLSILTTPRKSDRREWSGGSNGSIHSRTDRKPIDLPDVKPTLQKSSSNRSINSQWVTLGQQQQRPVYCWSD
>Spumella bureschii_mph1_73 145452|61415|strand:-1(414...1758) (evalue:1.32186e-12)
SKKNRRAIASTQALYRQLIAVSSLQSSIYYFIMGGCNSKKAPQQPPQVPEVIIRRDSHSQNLHVVNPDIKIHTVVSSELDCDHEAAMAIPLGEVNDEQLLAEVARRHLDLHDKITDSLVKETYDVGKVLGHGASGEVFLVTHKATLQKFACKVVKKNSSMNDAQSMSTEIEIMKRIRHRHICSMYELYETPKCLWIVLELVDGGDLHNLLANTPNYNEVMAARHMKQILQGVHYLHSLGVVHRDLKLDNILLAGGGAQADIKIADFGLSALVRLDEDGYDAEESGKRKRFRSLKEMWGTKEYFAPEVVEQAYGPQADVWALGCVLYEMLSGEQAFPVKEHDTESKFYGRITKGEYDLSKPVWRKISKEAQDLLKQMLVVDPNYRLSASECLKHPWITGQAHTNEHLAHLEDAQFAMKSRVEKRAKKDAQNGAQVLHHCVIFSCVVLM
>Spumella bureschii_mph1_74 145471|61418|strand:-1(414...1752) (evalue:1.60717e-12)
QSYIEQTIKFIDYYEPKAVSSLQSSIYYFIMGGCNSKKAPQQPPQVPEVIIRRDSHSQNLHVVNPDIKIHTVVSSELDCDHEAAMAIPLGEVNDEQLLAEVARRHLDLHDKITDSLVKETYDVGKVLGHGASGEVFLVTHKATLQKFACKVVKKNSSMNDAQSMSTEIEIMKRIRHRHICSMYELYETPKCLWIVLELVDGGDLHNLLANTPNYNEVMAARHMKQILQGVHYLHSLGVVHRDLKLDNILLAGGGAQADIKIADFGLSALVRLDEDGYDAEESGKRKRFRSLKEMWGTKEYFAPEVVEQAYGPQADVWALGCVLYEMLSGEQAFPVKEHDTESKFYGRITKGEYDLSKPVWRKISKEAQDLLKQMLVVDPNYRLSASECLKHPWITGQAHTNEHLAHLEDAQFAMKSRVEKRAKKDAQNGAQVLHHCVIFSCVVLM
>Spumella bureschii_mph1_75 23532|17330|strand:1(2...899) (evalue:1.85734e-12)
KRAVLPTEMRHAQPKTGDWLNKRYIVNNYILLDILGTGSYGEVRLCKERQHDKLFAIKIISKDFLKKKKAGKAAGGETYFEDIKREIAIMKKLSHPNVLRLYEVLDDPNVNKMYLVLEYMKQGDLINILTKRGEAVAAAAASSAGGDGSVTAVVPEKTSGMGGFTPLHDFDIWEIFKQVVAGVKYLHRQNIVHGDIKPQNLLLDDNGIVKIADFGISQMLSQPDQQIGDAAGTPAFMSPELCEGKSFSGQLADVWAIGATIFMLRFGNPPFIAKSIINLYNKIVNDPLVFPGEIDPGLR
>Spumella bureschii_mph1_76 130696|58273|strand:-1(138...1548) (evalue:2.44791e-12)
QMGNKLQKEQQAAQAGKPEAKQISGKAPPTKSPPNRPKTPTDDTQGSSDTGSSTTAAAAAAPSASGDYSHFNNKLTINDFDLLKVLGKGSFGKVMLVKKKDDNSGTLYAMKTLRKAALVKRNQLAHTSTERTILQNIHCPFLVHLVFAFQTPDKLYMVLDYMAGGELFFWLKKDRKFSEPRSRLYAAEITVALEALHTVDIVYRDLKPENILLDEAGHIRLTDFGLAKGGITGSGAQGGTKTFCGTPEYLAPEILENKGHGKAVDWWALGTLLFEMLTGLPPFYDTNVQRMYHKILHEPLRFPKGEGRQMSDEAKDLLRGLLERIVATRTGSGATGANELKRSRFFSVFDFNKVLSKSYEAEFRPPAMTSQTDVRNFDKEFTSEPAADSMVVSHMTETMQEKSNFEGFTYKGQTKKKQWSIKSNQYFSKSQCEQQQFVAVAVAVGRQSFVAVVSCGVWCVISRSVMWFS
>Spumella bureschii_mph1_77 138398|59989|strand:1(117...2970) (evalue:2.61223e-12)
FVLCISAAKQRSLTCIYGKQQMDYKQRRGRSRSPRDRENERNNMRENYNSNDSYSRGPRRSRSRDKSEHDYDPNRNRKRISSRSRSPPHQRSRIDGKFKDNISRTMSDNKEYDRNTYHKTVGNTNTHDRESYSRNSTERSSRDHDRGSDARDRHEPRGGRDISGRQLNSDSGRATDDHSSSHKRNIRIDEGTSRYDSHNSRNKDRNDPPSSGRDTHSTAKKSSMTSSSTSTATASQNRSNINSANNSTSKAPQDSSPTTSNAAADALTAANTRANTVADIVYNEDDLKNIDAFLEFGGGLGDEEEEQREAERLAAERRKRLEAIANKHKLQQQTEKTTSPKAVTSLQRKHEDVDGDDDQSAEVQPPAKRKVSLGSNVLELPAEQVAAAFADTARRDRASSNASGLVSDEEGHSNLTILDGISDDGIVKPASTTTSAAAVTGTTAVSLEHLALDDHQLMQRKSVQLAELDTSEEAVGENFSSAAVPSLPSVSFNSQEDDDEGRQLAKERTAVEEEARKNAANNYFAFDIFSSSPSDLERLKASGGVAGAAAGRKHAQRDALLPGNYAPEGGKGPPGMHDTTSGTGEGDHHHLQSNWDDGEGYYKARIGEVIGERFHTLGVVGKGVFSTVLKCVDLRTGDGKSNFVAIKLIRNNDTMRKAAEKEKSILLNIIEKDPDNRRFCVRMLTHLDYRSHVALVFEYQQMNLREALKKFGKDVGINIGAVRMYGKQLMIALRLLMELQVVHADIKLDNILCSGDLKTVKLCDFGSAFRETDTDNDPTPYLVSRFYRAPEIILGMPYDRAIDLWSVCVCLYELFTGHVMFAGRTNNEMLRLNMAVKGRFPNKLIKAHIRQYEIMSLEPHFDQDCRFKHYEADSITGKTVLRLVDVTGPTRDLETVLRGSKAGADDIKLVAQLTDLLEKGLTLDPSKRLTVSDALKHPFFMSARAATTNQ
>Spumella bureschii_mph1_78 164858|65207|strand:1(1...3592) (evalue:3.34601e-12)
KRGFKWRKLWKKKWVALHGSEIVYMDKEPTLENNSTLTISKAQITAATEIVSDDLEGNPCGFGIVINDGHSPTWYLRADSERQKKQWVLRLSYIHAIMRWLGDFEKVRVLGVGGTGIVYELLHCSNGTRYAMKEMDIKNSHQMNMAVSEAEMLKDIMEHVSHPNIMHIEKVFQVGSKFYLVFPLCTGGELYEHIIRRGHFTEHDAALIIRDLISGLHALHAHDILHLDIKPENILFDSMEDDAKIKITDFGLSKLFSNVLEQKGEFSMEVMAKKLKDFQESGELNRERLRGTIGYMSPELILTGHCSKATDVFAAGVVLYILLCGRPPFNSKSNREVLEKTAKGVFRLTGAEWDDISDDAKDLVKRMLTPNPLQRISTDDILTHPWIKSLDDYISEDSSSNDGSSSNATGSVGIGSRSNTFNRKGSGLNLTGTLRLLSVHVKHLKSEKLATGVTRLLSSIQQNGKAKSSLASIYLYPMSKDKQKTLENAEKVAANAEKAAKQRATAPAPALSTVKESSSDVHDEDDETEGGDYDNGLSNTSGGDSSEGEGDEEDYTPDMDMMLMNSDFRNAISNAIYNLGEADTGKLTIEQFLIVLRRLHSATANQGNNVGLVPLLIARFVDRDNDGCITADDIFAAQAQVMQRSEMFIKMIFRVYTESIWYAGRQLNLMNIVQHTPLKGPASISAPNTPHSPPANMHKSLSTGQNLNSSMSRSKVLDDGNAVLDVVEPPKFITGRHVAAVFEKLGYDPAAGHKVFTILCEALSRIKSDNIHEESSNPNNNDNDDSMVVRYSLAASNTSNSMYRMSDAATGAGNSGPSLPVPPPQASSASTAPNAALAAAFGDTDSPDHEVYPRNKNNAPASPVPDRSSKKVAPPATPTGGNSGGGKEDFNSPLMYSTSRIRSASISKVGGGDGESSSSKSSSSSSSQAGGGASGSGSASNPSGTTKMDVNDFIRAVELDDIFLQAIFRKSRGKIMSLIKKAEYKYMNQGTVAVLSPENLKISNENHRRLSKEGAGLGINTLAGGRDSESQQPQPRGRQNSAEITCSVIEEELREAFKGLKTSDTKTPRSAFPIANAVGRATISAALGFATKLTQGTQALMEATYETMEGGDSDPQHISRQQTDSSYDTAQSGSLNQRQASEGYNNSGSGSNNNGNADADDEERDSDDDEVQCGRESRGALPNEASQVLEWGEAYQ
>Spumella bureschii_mph1_79 159516|64193|strand:-1(-2...1066) (evalue:3.38155e-12)
RYRLCVVCCCCCSNLEDGMVSLMIEYLDGGSLEDIVDQGGCDDEPTLANIAVQALKGLSFLHSCGQIHRDLKPGNFLISHRGEVKVADLGIMKQLNMQQQGGRAGGTSLLPKTNTFVGTATYMSPERIDGKEYSFPSDVWAFGLSLVTIALGRLPIDTQGGYWTILHNIRDAPPPTLPADVFSADFRDFVGLCLKRNPDERHTCAQLLKHPFLNKVAPEDLTYDQNYDRGRNELLSILQAVYTHIKQMKQSVVEASQEGVEDVDFESYRRHRLYGDLLGSSPLDILQKVLFGEPRAAPVPQTVSSTGKDTHSSADIMSLRLNSRPKLITLAKQLHLPIDKVMLEARQFFDQLKRE
>Spumella bureschii_mph1_80 164957|65217|strand:1(2...1602) (evalue:3.51367e-12)
ELVYMDKEPTLENSATMTITKAQITSATVIDRDDLDGNPNGFAIHINDGHTPTWYLRADSAREKKSWLMRLGHVHAIVRWLEDFEKVKVLGVGGTGIVYELLHKHNGSRFAMKEMEIKNKTQMTMAVSEAEMLKDIMENVSHPNIMHIEKVFQVGSKFYLVFPLCTGGELYEHIIRRGHFTEHDAALIIRDLISGLHALHAHDILHLDIKPENILFDSMEDDAKIKITDFGLSKLFSNVLEQKGEFSMEVMAKKLKDFQESGELNRERLRGTIGYMSPELILTGHCSKATDVFAAGVVLYILLCGRPPFNSKSNREVLEKTVRGSYKMSGVEWKDISEEAKDLIRKMLVTNPEQRITTGEILQHPWITQLEKIESIAPAKSLTGLTHSPAVTVNKALSRTPPPAPSSGASNAHLVSPLKGQNPPQPPPAPAAKANLTGALRLLSGHVKHLQSEKFATSVTRLVSHMQQGGGKGGAGGAGGETHIALRLSDKYLVPVGENDPSNSGAGAGGAESTAAGAETAEDVRLRDDQDIM
>Spumella bureschii_mph1_81 161600|64590|strand:1(0...1386) (evalue:3.58054e-12)
YSINHVEKPVVWIALFRVNSDQGGINQLGRKFDNQLKMANAEPQSAQKRKSIFGKVTSAILNVFTAEEAAPVPNFEISSPYNFKHTHHVQPDPHSSTGFTGLPLPMRQVLKASGITKEEASQNPQAVLDVLTFHMEGPAPRMPTRLSVSRMINKEKLLKQENYKNYYGGMKKLGQGASGIVYSATDKRNGRKVALKIAPTNELAELTNEIGLQSLSVHPNIVEFIDAFQGEDEVCIVMELMQGGSLTDCVDVKRPMPEQTIAFVCKKMLMALAFMHREFRLHRDIKSDNVLINFDGEVKVADFGFAINLTSDQVKRTSVVGTPYWMAPELIRGQEYDSKVDIWSLGITAIEMAEGEPPLLNEPPLRALLLITTNKAPTLNMKRVRWTQEFNHFLAQCLQLSPDKRASAEQLLMHPFIQTACDEETFAKFAEQALRKNKPSGSSKQLRVRCMSETVWKRNFF
>Spumella bureschii_mph1_82 161605|64591|strand:1(0...1434) (evalue:4.57184e-12)
YSINHVEKPVVWIALFRVNSDQGGINQLGRKFDNQLKMANAEPQSAQKRKSIFGKVTSAILNVFTAEEAAPVPNFEISSPYNFKHTHHVQPDPHSSTGFTGLPLPMRQVLKASGITKEEASQNPQAVLDVLTFHMEGPAPRMPTRLSVSRMINKEKLLKQENYKNYYGGMKKLGQGASGIVYSATDKRNGRKVALKIAPTNELAELTNEIGLQSLSVHPNIVEFIDAFQGEDEVCIVMELMQGGSLTDCVDVKRPMPEQTIAFVCKKMLMALAFMHREFRLHRDIKSDNVLINFDGEVKVADFGFAINLTSDQVKRTSVVGTPYWMAPELIRGQEYDSKVDIWSLGITAIEMAEGEPPLLNEPPLRALLLITTNKAPTLNMKRVRWTQEFNHFLAQCLQLSPDKRASAEQLLMHPFIQTACDEETFAKFAEQALRKNKPSGSSKQCVVAQVEAQLLVAIRRLVSQSGFKLMWLQFEK
>Spumella bureschii_mph1_83 145458|61416|strand:-1(390...1734) (evalue:5.32715e-12)
FISIVSVIVLSFFGPILSIQVKPTMGGCNSKQTAAPNQPAAVQEVAARRDSHIQNLHIVNPDIKIHTVVSSELDYDHEAAMAIPLGEVNDEQLLAEVARRKLDLHDKITDSLVKETYEVGKVLGHGASGEVFTVTHKQTLQKFACKVVKKNANMNDAQSMSTEIEIMKRIRHRHIVSMYELYETPKCLWIVLELVDGGDLHHFLATVPNYNEVMAARQMKQVLQGVHYLHSLGVVHRDLKLDNILLSGQGAQSDVKIADFGLSALVRIDEEGYDAEESGKRKRYKALKEMWGTKEYFAPEVVEQAYGPQADVWALGCVLYEMLSGEQAFPVKEHDTESKFYGRITKGEYDLSKPVWRKISKEAQDLLKQMLVVDPNYRLSASECLKHPWITGQAHTNEHLAHLEDAQFAMKSRVEKRAKKDAQNGAQELVTRSHYHVVSPASCFVLM
>Spumella bureschii_mph1_84 164919|65213|strand:1(2...1781) (evalue:5.47749e-12)
ELVYMDKEPTLENSATMTITKAQITSATVIDRDDLDGNPNGFAIHINDGHTPTWYLRADSAREKKSWLMRLGHVHAIVRWLEDFEKVKVLGVGGTGIVYELLHKHNGSRFAMKEMEIKNKTQMTMAVSEAEMLKDIMENVSHPNIMHIEKVFQVGSKFYLVFPLCTGGELYEHIIRRGHFTEHDAALIIRDLISGLHALHAHDILHLDIKPENILFDSMEDDAKIKITDFGLSKLFSNVLEQKGEFSMEVMAKKLKDFQESGELNRERLRGTIGYMSPELILTGHCSKATDVFAAGVVLYILLCGRPPFNSKSNREVLEKTVRGSYKMSGVEWKDISEEAKDLIRKMLVTNPEQRITTGEILQHPWITQLEKIESIAPAKSLTGLTHSPAVTVNKALSRTPPPAPSSGASNAHLVSPLKGQNPPQPPPAPAAKANLTGALRLLSGHVKHLQSEKFATSVTRLVSHMQQGGGKGGAGGAGGETHIALRLSDKYLVPIGEMNGSNPSSSGNLAAGGVESSAGTSAASTAAGAETAEDVRLRDDQDIMMLMNSDLRCALTAAIDHLGITESNNEDGTPSSSNVSAGGKLTIEQFLV
>Spumella bureschii_mph1_85 17904|11190|strand:1(1...1618) (evalue:5.83943e-12)
IMRNYKHENIIFLYETFLYKNKIILSMELCLGGTLGSLIKATGCLEESTAMYYLTQLANGLKYLHEHNLIHRDIKPANLLLSVDINGNSVVKIGDFGFSKYLEPTALTKTYCGSPSYMAPEVLASKPYNSSADIWSLGIVYYEMLVGTTPFPGVRSERELLVKIRTTQIKLPTDKQHLTTSINVITSMLQPDSSARITAGDLYSLLQRATNEDDEDDDNDSETWRPVESPRMEAVTVMTSDACESPRRPGEHMSSQRMKPSPAADIVENITHSPNVNTMRGATPPSDTSAVRRCESSPAFTTPILPPPPSPSQQRRRNHMLSDQEMTDIVSRTAATVHEQSLSTVLYSLGSAIAYVLGAAVSAVVPSLTYIATMPVPKGTVGGSLITNGTNNSSSAAMRRTVSGSFSSTTGTAPYHPAFYQSILLASSSNRGRDGGEYQVDHHHRNGSQHHPLGGGAELRGNNTGTGKVYEEEEEDDVIEGDFVFIDPYLNQRVAGSTISIAAARSCVLLLYSVFITGLLLLYFIMCYNECGLKLLLSE
>Spumella bureschii_mph1_86 124630|56870|strand:1(129...1417) (evalue:6.55097e-12)
IFEKNPHMSEEPNTQYDLPETQYDAMELDEPTEISNDVLKVPEPWARLVSRSPVIPQVELHTKEHEETDIEGRLHSYGLGRSAANSIRFENSIRVSNKHCVIFCKLNKVDPTNQYLEAWIEDLSANGTYINADTRLKKNVPRLLHNGDEIFLVNPELVNSTTNKVSPEEVAKNSFLFMLYLPTARNAASSRSMRNNKTLSRAINDVMATRTSTVVRLLGQNRDIQDHYEFKELLGTGTSGRVYHGINKETGQNWAIKVMDTRKLAASSSGATAEDLTKEAEMLRSLRHPSIIHLEDIFADGHNLYLVMELSDGGDLFDRISYKAHYKEGEAREVIRQILEAIRYLHTNKVAHRDLKPENILLVSRTSDTHVKITDFGLAKKIDDSSGGNLKTFCGTPQYFAPEVLKRKSTVTGAGRYGPAADMWSLGVV
>Spumella bureschii_mph1_87 124624|56869|strand:1(110...1413) (evalue:7.59431e-12)
NCFFKKVRQNPHMSEEPNTQYDLPETQYDAMELDEPTEISNDVLKVPEPWARLVSRSPVIPQVELHTKEHEETDIEGRLHSYGLGRSAANSIRFENSIRVSNKHCVIFCKLNKVDPTNQYLEAWIEDLSANGTYINADTRLKKNVPRLLHNGDEIFLVNPELVNSTTNKVSPEEVAKNSFLFMLYLPTARNAASSRSMRNNKTLSRAINDVMATRTSTVVRLLGQNRDIQDHYEFKELLGTGTSGRVYHGINKETGQNWAIKVMDTRKLAASSSGATAEDLTKEAEMLRSLRHPSIIHLEDIFADGHNLYLVMELSDGGDLFDRISYKAHYKEGEAREVIRQILEAIRYLHTNKVAHRDLKPENILLVSRTSDTHVKITDFGLAKKIDDSSGGNLKTFCGTPQYFAPEVLKRKSTVTGAGRYGPAADMWSLGVV
>Spumella bureschii_mph1_88 161595|64589|strand:1(16...1363) (evalue:9.44161e-12)
SGHPSSACGAVSSSSSIVQVQISKMSEAVSEKKPKRQSVFGKVTNAILNVFTTEEVVPPPNFEISSPYNFKHTAHVQADPHSSTGFSGLPLPMRQVLKASGITKEETAQNPQAVLDVLAFHMDGPAPRMPTRQSVSRLINKENLLKKENYRNYYTGMKKLGQGASGIVYSATDKRTGRKVALKIAPMNEITELTNEIGLQMLSVHPNIVEFIDAFQSEDEVCIVMELMTGGSLTDCVDVKRPMPEQSIAYVCKKMLMALAFMHREFRLHRDIKSDNVLINYEGEVKIADFGFAINLTSEQVKRTSVVGTPYWMAPELIRGQEYDSKVDIWSLGITAIEMAEGEPPLLNEPPLRALLLITTNKAPTLNMKRVRWTQEFNHFLAQCLQLSPDKRASAEQLLMHPFIQTACDEETFAKFAEQALRKNKPSGSSKQLRVRCMSETVWKRNFF
>Spumella bureschii_mph1_89 145501|61424|strand:-1(214...1558) (evalue:9.58049e-12)
SKKNRRAIASTQALYRQLIAVSSLQSSIYYFIMGGCNSKKAPQQPPQVPEVIIRRDSHSQNLHVVNPDIKIHTVVSSELDCDHEAAMAIPLGEVNDEQLLAEVARRHLDLHDKITDSLVKETYDVGKVLGHGASGEVFLVTHKATLQKFACKVVKKNSSMNDAQSMSTEIEIMKRIRHRHICSMYELYETPKCLWIVLELVDGGDLHNLLANTPNYNEVMAARHMKQILQGVHYLHSLGVVHRDLKLDNILLAGGGAQADIKIADFGLSALVRLDEDGYDAEESGKRKRFRSLKEMWGTKEYFAPEVVEQAYGPQADVWALGCVLYEMLSGEQAFPVKEHDTESKFYGRIAKGEYDLSKPCFKKVSHEAKDLLAHMLVVDPNTRWSASECLLHPWITGRCHTNEHLVHLEDAQSHMKARLERKARKAAEAAAKAGRQTITSPSLVVQ
>Spumella bureschii_mph1_90 17925|11196|strand:1(0...579) (evalue:9.71169e-12)
TGSFGTVSKIRCKKENKVKVWKEINFGKMSEKEKTQLVAEVNILKDLKNPFIVEYHDRILDRPNTRLYIIMEHCEKGDLGQVIARCIRHKTTIDESLIWKILAQALVALKDCHRRTENGEFKPIIHRDLKPANILLDSNHNIKIGDFGLAKELSSRSKLAQTNVGTPYYMAPEIINERDYDEKSDIWSLGCLL
>Spumella bureschii_mph1_91 161616|64593|strand:1(16...1411) (evalue:9.96029e-12)
SGHPSSACGAVSSSSSIVQVQISKMSEAVSEKKPKRQSVFGKVTNAILNVFTTEEVVPPPNFEISSPYNFKHTAHVQADPHSSTGFSGLPLPMRQVLKASGITKEETAQNPQAVLDVLAFHMDGPAPRMPTRQSVSRLINKENLLKKENYRNYYTGMKKLGQGASGIVYSATDKRTGRKVALKIAPMNEITELTNEIGLQMLSVHPNIVEFIDAFQSEDEVCIVMELMTGGSLTDCVDVKRPMPEQSIAYVCKKMLMALAFMHREFRLHRDIKSDNVLINYEGEVKIADFGFAINLTSEQVKRTSVVGTPYWMAPELIRGQEYDSKVDIWSLGITAIEMAEGEPPLLNEPPLRALLLITTNKAPTLNMKRVRWTQEFNHFLAQCLQLSPDKRASAEQLLMHPFIQTACDEETFAKFAEQALRKNKPSGSSKQCVVAQVEAQLLVAIRRLVSQSGFKLMWLQFEK
>Spumella bureschii_mph1_92 164951|65216|strand:1(1...1661) (evalue:1.0097e-11)
KRGFKWRKLWKKKWVALHGSEIVYMDKEPTLENNSTLTISKAQITAATEIVSDDLEGNPCGFGIVINDGHSPTWYLRADSERQKKQWVLRLSYIHAIMRWLGDFEKVRVLGVGGTGIVYELLHCSNGTRYAMKEMDIKNSHQMNMAVSEAEMLKDIMEHVSHPNIMHIEKVFQVGSKFYLVFPLCTGGELYEHIIRRGHFTEHDAALIIRDLISGLHALHAHDILHLDIKPENILFDSMEDDAKIKITDFGLSKLFSNVLEQKGEFSMEVMAKKLKDFQESGELNRERLRGTIGYMSPELILTGHCSKATDVFAAGVVLYILLCGRPPFNSKSNREVLEKTVRGSYKMSGVEWKDISEEAKDLIRKMLVTNPEQRITTGEILQHPWITQLEKIESIAPAKSLTGLTHSPAVTVNKALSRTPPPAPSSGASNAHLVSPLKGQNPPQPPPAPAAKANLTGALRLLSGHVKHLQSEKFATSVTRLVSHMQQGGGKGGAGGAGGETHIALRLSDKYLVPVGENDPSNSGAGAGGAESTAAGAETAEDVRLRDDQDIM
>Spumella bureschii_mph1_93 145496|61423|strand:-1(414...1740) (evalue:1.05471e-11)
FISIVSVIVLSFFGPILSIQVKPTMGGCNSKQTAAPNQPAAVQEVAARRDSHIQNLHIVNPDIKIHTVVSSELDYDHEAAMAIPLGEVNDEQLLAEVARRKLDLHDKITDSLVKETYEVGKVLGHGASGEVFTVTHKQTLQKFACKVVKKNANMNDAQSMSTEIEIMKRIRHRHIVSMYELYETPKCLWIVLELVDGGDLHHFLATVPNYNEVMAARQMKQVLQGVHYLHSLGVVHRDLKLDNILLSGQGAQSDVKIADFGLSALVRIDEEGYDAEESGKRKRYKALKEMWGTKEYFAPEVVEQAYGPQADVWALGCVLYEMLSGEQAFPVKEHDTESKFYGRITKGEYDLSKPVWRKISKEAQDLLKQMLVVDPNYRLSASECLKHPWITGQAHTNEHLAHLEDAQFAMKSRVEKRAKKDAQNGAQVLHHCVIFSCVVLM
>Spumella bureschii_mph1_94 145478|61420|strand:-1(-1...998) (evalue:1.07919e-11)
HDKITDSLVKETYDIGKVLGHGASGKVYTVQHKTTGVQFACKVVKKNSSMNDAQSMSTEIEIMKRIRHRNIVSMYELYESPKCLWIILELVDGGDLHHFLAHTLHYNEVMAARQFKQILQGLHYLHSLGVVHRDLKLDNILLSGSGPLCDLKIADFGLSALVRIDELGYDAEESGKRKNYRELKDMWGTKEYFAPEVIEQAYGPQADVWALGCVLYEMLSGEQAFPVKEHDTESKFYGRIAKGEYDMSRPCWKKISPEAKDLLSNMLRTDPTHRLSASECLLHPWVTGRAHTNEHLVPLDDMIATMRARLERKARKAAERAAAKKQNQQDLR
>Spumella bureschii_mph1_95 145435|61412|strand:-1(214...1552) (evalue:1.12491e-11)
QSYIEQTIKFIDYYEPKAVSSLQSSIYYFIMGGCNSKKAPQQPPQVPEVIIRRDSHSQNLHVVNPDIKIHTVVSSELDCDHEAAMAIPLGEVNDEQLLAEVARRHLDLHDKITDSLVKETYDVGKVLGHGASGEVFLVTHKATLQKFACKVVKKNSSMNDAQSMSTEIEIMKRIRHRHICSMYELYETPKCLWIVLELVDGGDLHNLLANTPNYNEVMAARHMKQILQGVHYLHSLGVVHRDLKLDNILLAGGGAQADIKIADFGLSALVRLDEDGYDAEESGKRKRFRSLKEMWGTKEYFAPEVVEQAYGPQADVWALGCVLYEMLSGEQAFPVKEHDTESKFYGRIAKGEYDLSKPCFKKVSHEAKDLLAHMLVVDPNTRWSASECLLHPWITGRCHTNEHLVHLEDAQSHMKARLERKARKAAEAAAKAGRQTITSPSLVVQ
>Spumella bureschii_mph1_96 119297|55542|strand:-1(-2...1219) (evalue:1.40527e-11)
YVLRMRDLPQKDENQPPPEIVRRSTALTISSPNSSKRVVPVIEQKGKENSGSVPTTPTRSSKFHNAASGKPNLNAIHPWIYSDLNVQNLNTKDFEFGNVLGKGYMGSVSLCKTKTDKYLVLKAMDKEHVRKLRNTKRVFVEKHILSFLKTHAKENNAFFVTYFGTLQDNNNIYLAFEYVPGGELYRRLTKSKHFTLETTKFYASEIFLAIEFLQANNIVYRDLKPENILIDHAGHIKVCDFGLSTIIANKEVKMHSFCGTPAYLSPEQLDSKFTDGYTHVVDWWSFGILVYELLVGQTPFTNKKEDDTHYTIFLKILKNKMYFPFGFDASAKSLITSLCHSDVEKRLTHPDLIKEHPFFRTQVGTTIPWDAIAHKQLLPPFVPNLREVGDSHYFKVRKWDHQSSQM
>Spumella bureschii_mph1_97 115312|54535|strand:-1(288...1845) (evalue:1.40843e-11)
MNNHGTEPQPEEQLKDLTISATRTSDSSNMHRTTMATDATASTSTQPIPAEESQIKTNEISVQDRKDLRSDTINYDAQRMIGHGSFGAVFLAKVVETDEMVAIKKVLQDKRFKNRELQIMRQLAKQPHPYIVLLKHHFVSKGSKSDDVYLNLVLEYIPETIYSVSKYFNRRKESMPIFSVKLYMYQLARSLAHIHGMGICHRDIKPHNLLVDPVRQVLKLCDFGSAKAFVKGEPNVAYICSRFYRAPELIFGSTDYNTAIDVWSQGCVFAELLIGTPIFPGSSGIDQLVEIIKVLGTPTKEELKSMNPNYQEFRFPQIRAHPWGSIFKPSTPQDSIDLIGRLLAYVPDKRFKAIETCLHPFFNELKQPGSTMPDGSPLPSELFQFTSEEVVMVPGILDALVPPHLKGVSSVYRPAAAASSSSTASLPVAAMQAATAAVGATAAVAAVAPVTTQAQAAPVAAESDGGGAPAEATQPPLQQQQAVQQLTFFPRPNDSWLIRGDGGRYFTAAQGCIVQSND
>Spumella bureschii_mph1_98 155300|63342|strand:-1(1235...2372) (evalue:1.60805e-11)
RGEEMIVHTQEGDIEKMYKFGRTLGQGTFATVKLATCISDGTKWAVKVIKRSALTSEDEESLKMEIQILTLTNHQHIVSVKEVFYSKNYVYLIMDLMTGGELFDRIVTKDHYSEQEAKDALKQIVVAIKYCHEKNIVHRDLKPENILYSSPADDAILKIADFGLATLLRPNQMMNVACGTPGYVAPEILRGVAYGKEVDMWSIGVILYILLCGFPPFYDDNNKKLFALIISANFSFPDPYWTNITHNAKDLVSRLLVVDPQQRLSAEQTLNHPWMQEEGSGALLEHFRPNLKSYNARRRFRGAIRAVQLVNLLKVKGTKTSILEVVESQDTAIRKASVLAAEAAGLPVSSVLSSDSMDAVTATSSGTVPLASSTAIKV
>Spumella bureschii_mph1_99 164844|65204|strand:1(1...1840) (evalue:1.67762e-11)
KRGFKWRKLWKKKWVALHGSEIVYMDKEPTLENNSTLTISKAQITAATEIVSDDLEGNPCGFGIVINDGHSPTWYLRADSERQKKQWVLRLSYIHAIMRWLGDFEKVRVLGVGGTGIVYELLHCSNGTRYAMKEMDIKNSHQMNMAVSEAEMLKDIMEHVSHPNIMHIEKVFQVGSKFYLVFPLCTGGELYEHIIRRGHFTEHDAALIIRDLISGLHALHAHDILHLDIKPENILFDSMEDDAKIKITDFGLSKLFSNVLEQKGEFSMEVMAKKLKDFQESGELNRERLRGTIGYMSPELILTGHCSKATDVFAAGVVLYILLCGRPPFNSKSNREVLEKTVRGSYKMSGVEWKDISEEAKDLIRKMLVTNPEQRITTGEILQHPWITQLEKIESIAPAKSLTGLTHSPAVTVNKALSRTPPPAPSSGASNAHLVSPLKGQNPPQPPPAPAAKANLTGALRLLSGHVKHLQSEKFATSVTRLVSHMQQGGGKGGAGGAGGETHIALRLSDKYLVPIGEMNGSNPSSSGNLAAGGVESSAGTSAASTAAGAETAEDVRLRDDQDIMMLMNSDLRCALTAAIDHLGITESNNEDGTPSSSNVSAGGKLTIEQFLV
>Spumella bureschii_mph1_100 161611|64592|strand:1(16...1433) (evalue:1.74885e-11)
SGHPSSACGAVSSSSSIVQVQISKMSEAVSEKKPKRQSVFGKVTNAILNVFTTEEVVPPPNFEISSPYNFKHTAHVQADPHSSTGFSGLPLPMRQVLKASGITKEETAQNPQAVLDVLAFHMDGPAPRMPTRQSVSRLINKENLLKKENYRNYYTGMKKLGQGASGIVYSATDKRTGRKVALKIAPMNEITELTNEIGLQMLSVHPNIVEFIDAFQSEDEVCIVMELMTGGSLTDCVDVKRPMPEQSIAYVCKKMLMALAFMHREFRLHRDIKSDNVLINYEGEVKIADFGFAINLTSEQVKRTSVVGTPYWMAPELIRGQEYDSKVDIWSLGITAIEMAEGEPPLLNEPPLRALLLITTNKAPTLNMKRVRWSQEFNHFLAQCLQLQPDKRASAEQLLMHPFIQSACDDATFAKFAEQVLRKKQTCCVSIDLLIKRQKNVHRRRFRLCLSWCLNNSVWCVLVDNQQQQKTT
>Spumella bureschii_mph1_101 119307|55543|strand:-1(294...1851) (evalue:1.97796e-11)
YVLRMRDLPQKDENQPPPEIVRRSTALTISSPNSSKRVVPVIEQKGKENSGSVPTTPTRSSKFHNAASGKPNLNAIHPWIYSDLNVQNLNTKDFEFGNVLGKGYMGSVSLCKTKTDKYLVLKAMDKEHVRKLRNTKRVFVEKHILSFLKTHAKENNAFFVTYFGTLQDNNNIYLAFEYVPGGELYRRLTKSKHFTLETTKFYASEIFLAIEFLQANNIVYRDLKPENILIDHAGHIKVCDFGLSTIIANKEVKMHSFCGTPAYLSPEQLDSKFTDGYTHVVDWWSFGILVYELLVGQTPFTNKKEDDTHYTIFLKILKNKMYFPFGFDASAKSLITSLCHSDVEKRLTHPDLIKEHPFFRTQVGTTIPWDAIAHKQLLPPFVPNLREVGDSHYFKVRKWDQDPKRKQSKAYFAQDSFDGFQNRYRVVPCKCGGRDMVGWSQFSSDTMPVLLKQSTHRESATHTLIGIDGVSVSMQCFKYIQQRQQHSIILQHHTVVPIQLVAVVAVVVIVVVGSIVSD
>Spumella bureschii_mph1_102 121943|56201|strand:-1(184...2122) (evalue:2.10958e-11)
FSQIHTIYSLFHRRQDCQHCQENMSITNPLLTSTDISALSKAERYKSYLTNKYAKLREEGLEKSARRQALEDEMGKMNLTEEEKDRYRDELEKAEAEAHRDMRKRITIDDFEPLAIIGRGAFGEVRLVRMKGSSNKDIYAMKSMLKENMIVKNQVGHIRAERDILTESENPWIVTLYYSFQDATNLHMVMEYLPGGDLMGLLIKMDTFTELETMIYMAEIAMALASVHALGYIHRDLKPDNILLDWGGHIKLIDLGLCKKVEFEKGIGSGTSNPALQKEDAALSVHLAEAERQLNSGQTLAHDSMMYSTMRNQGRKSVHRERIMAYSTVGTPDYIAPEVLTQKGYGMECDWWSLGIIMYECLVGFTPFYADDPVTTCRKILRWSQYLDIPEEVANSLSNECIDFMLSLIVDSKQRLGRHGIDEIKKHAWFQSVNWGNLRTMTAPHIPKGSRKMKEYLDELRHTDVNDPRFKKLIKNITANFDEFKETGAPMGMGNVPMQAMPATAMLGLGNGAAGAAAGGANNGPLSPGGGDHGAPVLRMDKNDTFLGYTYKRKPDVVRTALSTNLYDRPSALTSNGVPVVASPNPRLQTMSPTGGGANHPGMMECLSPAKAALAAANAAVANVNSSSGLPPPPSYNKATGKPGL
>Spumella bureschii_mph1_103 26427|18892|strand:1(60...1290) (evalue:2.23406e-11)
RLLGHEMSRARVYADVNVERPQSYWDYESLNIDWGDQEDYEVVRKIGRGKYSEVFAGVNVNNNSKCVIKILKPVKKKKIKREIKILQNLCGGKNVIQLLDIVRDPLSKTPSLVFEHVNNIDFKVLYPTLTDYDIRYYIFELLKALDFCHSNGIMHRDVKPHNVMIDHEKRELRLIDWGLAEFYHPGQEYNVRVASRYFKGPELLVDFQEYDYSLDMWSLGCMFAGMIFKKEPFFHGHDNYDQLVRIAKVLGTDELYDYLDKYDLELDPHFDGILSAHSKKPWVRFVTQENSHLVSDEAMDMLGKLLRYDHQERLTAQEAMAHPYFAPVRAAAASGSHAQVFSVLSQKGRGRGAQQISMVIAACIIDTWDQGAIGWVVTVGEFGQCVSHGLMQNSALYINQWLCSCLKKER
>Spumella bureschii_mph1_104 145441|61413|strand:-1(414...1692) (evalue:2.92598e-11)
ANLMGNKKSTPSQATVIPVVHVPIERKNSHIQNIHVVNPDIKIHSVVSAELDFDHDAAMAIPLGEVSDEQLLAEVARRHLDLHDKITDSLVKETYDIGKVLGHGASGKVYTVQHKTTGVQFACKVVKKNSSMNDAQSMSTEIEIMKRIRHRNIVSMYELYESPKCLWIILELVDGGDLHHFLAHTLHYNEVMAARQFKQILQGLHYLHSLGVVHRDLKLDNILLSGSGPLCDLKIADFGLSALVRIDELGYDAEESGKRKNYRELKDMWGTKEYFAPEVVEQAYGPQADVWALGCVLYEMLSGEQAFPVKEHDTESKFYGRITKGEYDLSKPVWRKISKEAQDLLKQMLVVDPNYRLSASECLKHPWITGQAHTNEHLAHLEDAQFAMKSRVEKRAKKDAQNGAQELVTRSHYHVVSPASCFVLM
>Spumella bureschii_mph1_105 143913|61113|strand:1(1...1741) (evalue:2.98418e-11)
HNFIKPNLNSSCFELLLECVKGNSPYFKKLGKEMGGKSSKVSAYVLHTSEPDHELMQPYKPSKGSSKKGHDTPPSASHGSPLKKDKSVAVLEREKSAVLEKAKSSAVLERRNSSSSVKAQANNASMRRGSSSTGLQSPAVKSVRNGIPGTSTDYPWLLKNGKFHNTNLKDYEQGRILGRGFMGTVRLVKTKTDKYCVFKCIKKEVAQKKRAVKHINGEKLVLSTLNNCFCIKMFGTFQDKHHLYFALEYAAGGELMHHLDKKLFFEPDVAKFYISEVFVALEHVQSLGFVYRDLKPENIMLDEEGHCKLVDFGFTCAANTTTGKLHTMCGTAAYLSPEQLDGKFTNGYTNIVDWWSFGVLIYELRTGNTPFCHSNRDTNYEIFLRILKKKISFPYSFDKSSKELIKSLCYADVAKRLCEPENIKRHSYFNIPWSAVQERRLVPPIKPKLNSVGDSHYFPHMFDPASMQQQPTAGAAAGHNKNHNEADSGATDITDSGVPGPGGDFFDFQDKRCNERTSADSERFLLCSTLQHTLLYITHPYSQRYKSDINNTVYIIVHSAQFVVECIVLNLQQQLEQPS
>Spumella bureschii_mph1_106 143925|61114|strand:1(1...1588) (evalue:3.03713e-11)
HNFIKPNLNSSCFELLLECVKGNSPYFKKLGKEMGGKSSKVSAYVLHTSEPDHELMQPYKPSKGSSKKGHDTPPSASHGSPLKKDKSVAVLEREKSAVLEKAKSSAVLERRNSSSSVKAQANNASMRRGSSSTGLQSPAVKSVRNGIPGTSTDYPWLLKNGKFHNTNLKDYEQGRILGRGFMGTVRLVKTKTDKYCVFKCIKKEVAQKKRAVKHINGEKLVLSTLNNCFCIKMFGTFQDKHHLYFALEYAAGGELMHHLDKKLFFEPDVAKFYISEVFVALEHVQSLGFVYRDLKPENIMLDEEGHCKLVDFGFTCAANTTTGKLHTMCGTAAYLSPEQLDGKFTNGYTNIVDWWSFGVLIYELRTGNTPFCHSNRDTNYEIFLRILKKKISFPYSFDKSSKELIKSLCYADVAKRLCEPENIKRHSYFNIPWSAVQERRLVPPIKPKLSSVGDSHYFPHMFDPASMQQQPTAGAAAANGQQAHHKKHDDAADSGATDITDSGVPGPGGDFFDFQSHLLLLLLGWGER
>Spumella bureschii_mph1_107 34939|23739|strand:-1(103...1231) (evalue:3.22432e-11)
SVVAFVLNIGAQNQLLDISLHSIMSAPVRTLPTPLSLSDFDVGVTLGTGSFGRVRFSTHKTTGSFWAIKMLKKAEVIRLQQVEHMISEKNILSNLDHPFIVRLSGTFQDPKFLFMVLEYIVGGEFFTHLRKAGRFDHVASKFYATQIILVFEYMHTSDFIYRDLKPENLLLDKLGYLKITDFGFAKRVAFKTYTLCGTPEYIAPEVLLNKGHGKGVDWWTLGILLYEMMAGQPPFVDDDPMGIYQQILAGKVTFPRHFDRNAKSLIKKLLVADLTKRYGCLKGGADDIKKHKWFQGFDWEALLARQLTAPIIPSVGSESDTSNFDPYPDSLEEAPMPVLGQNKDPFLEFQSLKMHQPRHFLEEDCLFILVYTIAT
>Spumella bureschii_mph1_108 120522|55858|strand:-1(-2...1216) (evalue:3.46736e-11)
YKNIQKHNHRKKPETSNNIYSQSSSCEVVHLSNCLRSYNPESLIMANAEHDEIDFRRDINPNTVYELTALLGEGSYGAVYRGKLRDSISGEEVAIKIIPDADDDLTALWREIRFLQVLRSPFVVSFIESLLFDNELWLVMELCDGGSLHDLKEAMKTTFNEEQLKVIISYSVLGLHHLHSQMSIHRDVKSGNILITKDGRAKLGDFGISAQLTDTIMKRRTVIGSPYWMAPEVIQETSYDSKADIWSLGITLLELCEGHPPHFNVHPMRAIFIISSKPAPTLKEPERWSRDMVDFVSRCCLVKDCDARSSAEQLLSHPWIKKTVRDIGPRCNGSPLLQDLISSNWAEIERIRFSKFKMPDNLVAEDELAAAVAASNARDDDNSRTMDRSASKQFNYNSNNSNGNS
>Spumella bureschii_mph1_109 130707|58274|strand:-1(727...1732) (evalue:4.45416e-11)
QNNSVMAQIRTLPTPLSLADFDVGVTLGTGSFGRVRFCTHKSTGSYWAVKMLKKAEVIRLQQVEHMISEKNILSNLDHPFIVRLSGTFQDVKFLYMVLEYIVGGEFFTHLRKAGRFDHVASKFYATQIILVFEYMHTSDFIYRDLKPENLLLDKLGFLKITDFGFAKRVAFKTYTLCGTPEYIAPEVLLNKGHGKGVDWWTLGILLYEMMAGQPPFVDDDPMGIYQQILAGKVTFPRHFDRNAKSLIKKLLVADLTKRFGCLKGGADDIKKHKWFQGFDWEALVNRQVAAPIVPNVSSDTDTSNFDPYPDSLEEAPMPVLGQNKDPFLEFQVIH
>Spumella bureschii_mph1_110 145447|61414|strand:-1(414...1674) (evalue:4.57008e-11)
ANLMGNKKSTPSQATVIPVVHVPIERKNSHIQNIHVVNPDIKIHSVVSAELDFDHDAAMAIPLGEVSDEQLLAEVARRHLDLHDKITDSLVKETYDIGKVLGHGASGKVYTVQHKTTGVQFACKVVKKNSSMNDAQSMSTEIEIMKRIRHRNIVSMYELYESPKCLWIILELVDGGDLHHFLAHTLHYNEVMAARQFKQILQGLHYLHSLGVVHRDLKLDNILLSGSGPLCDLKIADFGLSALVRIDELGYDAEESGKRKNYRELKDMWGTKEYFAPEVIEQAYGPQADVWALGCVLYEMLSGEQAFPVKEHDTESKFYGRITKGEYDLSKPVWRKISKEAQDLLKQMLVVDPNYRLSASECLKHPWITGQAHTNEHLAHLEDAQFAMKSRVEKRAKKDAQNGAQVLHHCVIFSCVVLM
>Spumella bureschii_mph1_111 46082|30240|strand:-1(453...1596) (evalue:4.7482e-11)
TKKLNEDDDFMLLRMVGRGGFGQVNACKKATTGKLYAMKMMSKKRIKLKKAEKMCLMEREIMTNINSPYVVCLKYSFSTANDLYLVLDLMIGGDLGFHLSKKVVFSLKEAKFYAARVLLGIAALHDRQIVYRDLKPENILMDVEGYTKISDLGLACKMEPNGITGACGTRGYWAPDMLRKTAEGKRERYYLSVDWFSLGCVIYEFLVGVSPFRTDKAKQFGYEILKNNNEKPEKEKAIDLAILEMAPDFSPIKDELTVDLLTKLLNKNPKERLGNLSYHEIMEHPWFGEVKFDTLNSDPPPMKPGRDINMAPQSEIGYFSDAKEAKKVKLDEADQKLYANWDFVSMPAYEEEIVEFLAYEELKGPCRPIASNEKCCVLSQ
>Spumella bureschii_mph1_112 121948|56202|strand:-1(-3...1266) (evalue:5.03713e-11)
FSQIHTIYSLFHRRQDCQHCQENMSITNPLLTSTDISALSKAERYKSYLTNKYAKLREEGLEKSARRQALEDEMGKMNLTEEEKDRYRDELEKAEAEAHRDMRKRITIDDFEPLAIIGRGAFGEVRLVRMKGSSNKDIYAMKSMLKENMIVKNQVGHIRAERDILTESENPWIVTLYYSFQDATNLHMVMEYLPGGDLMGLLIKMDTFTELETMIYMAEIAMALASVHALGYIHRDLKPDNILLDWGGHIKLIDLGLCKKVEFEKGIGSGTSNPALQKEDAALSVHLAEAERQLNSGQTLAHDSMMYSTMRNQGRKSVHRERIMAYSTVGTPDYIAPEVLTQKGYGMECDWWSLGIIMYECLVGFTPFYADDPVTTCRKILRWSQYLDIPEEVANSLSNECIDFMLSLIVDSKQRQALGFCY
>Spumella bureschii_mph1_113 154476|63180|strand:1(2...2903) (evalue:5.86724e-11)
QYTYFNEEEHRKFEEVAYLKLEQRYLLFVNHRAGLGQLILKLNLLYVNMSTEGSFVISGKITANEILHALKQAYPNRTISVDTTLEKNGKSGDNSIIISALSNHVRSLEQKLEEREREFCELEETASKAGLSIQALNKQQLALYDEFVLLRQRYDEQKSSLVNILWTHCTKYHPDLRQIPNMEDEDTFEESETNVGHLNVGEALGEGQFATVKSCTREDSTTEYALKIIKKEKITSFASLQRVSNEIDNLKQLRSPYVVTVAEVMHTSSKLYIVTEKGGFDLFEFFDAHQDGVSEAWAREIIVCILKGVLYCHEQGICHRDLKPENLLLQDNSVETVLKIADFGFSARFAMSFTEESANKDNFAPSSYDDPNVGGAGGQGTTLGPSTPSSSFLDESPLRVLKSVVGSPFYVAPEVMQAHGYDGCKADVWSLGVILYAMLAGNLPFSQELSICKRFRHFCKWVREETPKIHSFLENVDAIEFPAWLFPARFSNRAKGLIVSMLHPDPDRRISVHEAMLFPLCLNATPATTAAAATATPVAVAVVDSASQMLVDQVVNVKLESAAVTALTVAEVMPATVGIAVMTSELSLAGNNIEMEVADDDTDMAYSRVESNEDPQMFAMEEDEVVVDVRASNSSSSSNSHAQMGAHAVAKKLSYDQPPVKVQVPSSIVHYSTDSSASKGSLSIPHMPPMAKHAAGPLEDLMIMNSDPTSDDEGQMFDSPISGGNSSNGSGGRSGDEYSPRQRNSNGAHNNAQPPSFNDLVKRSTRFITAVPASEVLDKIETILENVKFQRTVTPIGFIGKVELNWDRFCLDVWGLETHGPALCSIYIYQIPNINANNGLTTSAGASFGEGQSTFLVEFVRGQLEIFAFKRFYQWVRQSLCELVKRDYALKFFDQASSPVLTGMYFPKKQSPHLIHYHIDRFGNYVEKKHSSPPDFTLVVTCHFMSIVVLDCLVIFYSHSISSVNTY
>Spumella bureschii_mph1_114 110051|53188|strand:1(1...2629) (evalue:6.13687e-11)
FHCQSRKRSQKMSRFYQRYIIGMKKTSAEENASLMAPTSRPVDPTAMSLSHTTKTAAKPKTAKDTTTSSSVSAASTAGPARRVQIFNSSESFSPDESRQLAVFAKPENAKLFLRKAISIHYLFESLGEEDLNRIIDCMRPTFAAVDEVIIRQGELGDLFFCLETGTATAAVDGNNVMSYQTGGCFGELALIYNSPRAASVIAVTACKLWTLDLRTFRYILATTSSAKMVTRCEFLKKCLFLDPLSNEQISKLAGALETYTYEDGEYIIRQGDAGDAFFIIEEGAVKCTQIKSSGREVDLLTLKGGDYFGEMALMLNDTRHANCIAMGKVRCLSLERVKFDMLLGSVQEVLAKRMRIRILQSVPLLSKLPESKLVKLSSVMRVQSFADGAYIIKQGEEGSRFYIINEGEVRCTRVPAPGAKEEELIRLTAQEFFGERALITNETRKANVIACGPVECLVLERSSFQSLLSDVQDDLVNEMSKREVEGKAGAPGSGEGKEEEAVDLLPRTNYAYEDLKIMRTVGTGTFGRVKMVQHVPSGQVCALKCMNKTEILASHQERNIMAEKNLLFECSASPFILRLLQTFNFPAQIMMLMEFIQGGELWSYIYEKTDTVTRCPAGGFEMPAVKFFSANVILAFKHLHNKGIAYRDLKPENLLIDSNGYLKMIDFGFAKKFPYTKNGAKQDKTYTLCGTPEYLAPEIVMSKGYDKGVDYWALGCLIYELYLARTPFQADYTTKIFQNIIAADRVLAFPPKMDPSHVALIKKLLSVNPAFRLGNLSGGIEDIISDPFFADLDWNAVVNRTLRAPYVPPIGDALDSSNFDDYEEEESVPEYVGTQEHFDNFQAAEQRQLFFIRTHAHCISSSCVGMECMCGVCVR
>Spumella bureschii_mph1_115 15396|9857|strand:-1(-2...697) (evalue:6.34371e-11)
LSDLHMKESPVLPNVARDYFRQLIIALRFLHAHGVAHQDISIDNIVANGVGDLKIIDFEMSIYLPIDLNTGERRLTAPWQYSRCGKPSYCPPESWPWCSTEQQVCRDLDGNIIYFPFAKDIWAAGCVLFWLLTFHLPFDSPGGATMANGVFRSFTQLDRAHNVQELQQSLPQLRSFPVTNSLFDLLRSIFTADPTQRITAAQILEHPYLNQFVAFLCLKWVQFLVVIFSLYH
>Spumella bureschii_mph1_116 145491|61422|strand:-1(214...1540) (evalue:6.40757e-11)
FISIVSVIVLSFFGPILSIQVKPTMGGCNSKQTAAPNQPAAVQEVAARRDSHIQNLHIVNPDIKIHTVVSSELDYDHEAAMAIPLGEVNDEQLLAEVARRKLDLHDKITDSLVKETYEVGKVLGHGASGEVFTVTHKQTLQKFACKVVKKNANMNDAQSMSTEIEIMKRIRHRHIVSMYELYETPKCLWIVLELVDGGDLHHFLATVPNYNEVMAARQMKQVLQGVHYLHSLGVVHRDLKLDNILLSGQGAQSDVKIADFGLSALVRIDEEGYDAEESGKRKRYKALKEMWGTKEYFAPEVVEQAYGPQADVWALGCVLYEMLSGEQAFPVKEHDTESKFYGRIAKGEYDLSKPCFKKVSHEAKDLLAHMLVVDPNTRWSASECLLHPWITGRCHTNEHLVHLEDAQSHMKARLERKARKAAEAAAKAGRQTITSPSLVVQ
>Spumella bureschii_mph1_117 31507|21591|strand:1(1...3439) (evalue:8.31485e-11)
ENSALENIDYDALEASGVDFGMAYKAIQKKIGKGKSANVSKDTSINFLAIRQLSQNLKNQEHLERTKRRVLKSRSLPNNLKYKLKALESDINVDYALHHTAVGSLTSGEEFDARDLAIIQDHEFDVSSDVPTKHNSSTLTAISKEKKGKPALFLRVDSDDSSKNNSGNNTISQIAADRLPPISAQTEVPSGRPPSPSSNMRLSPHGTLHMGKWKIKENGIFLSESVRGFDTSFREQKQQQQQHHSETASLAHPKNLSANHSISRMVPPVALGGKNDFIVVATLGSGASGVVSEAIHLPTLTLVALKMLPVYNQQKRQHVSRELGVLYRNLADLRLVDDRLNGADSVDEQGGRGKGSSAQQQSSRCVNVLSLYNAFVDPKSGMINLVIEYMDGGSLEDLVTQGGCRDERVLADIAFQTCKGLCFLHRHKSVHRDIKPANILCSSNGVIKIADFGISKALDKTSGFANSFVGTVCYMSPERIVGDTYSFPCDIWSLGLTLLAVAKGHFPLSGKEGGDSSPDSRGGDKRSGNAAKGPFDESPPAAGNRNAPIGGAGGYWAMIKAICDEDPPEAGPDFSKGFNAFIRCCLAKEAGDRLTAKQLLQLPFIMENVDDTDGDVQMHSDSDKSRSSAFSQIHDSGNHTTIHRPSSLLISAHSNSHPHNAAATASDHAPPPQSPMTARSATAAVVRKASRDFSSPLANSEAHSRLDGGAQDEEETFPYSVHDIIREESAGDTSASGRYDPSGPVQEPTSEEEKVINSIRMEHLDRVLDKIAQKLQARVGAVSGAAVYDDDAVDPFLDAGDEEQEGDSLRATRGVFLDLAHMLPEEGENDRALTSCVSSNNDHNKFDSSLDSIDNLLFKEGGAASFSAETPDAKKEFRHLRDRDDYFPEGVSGAESDHLAAAKDTNRLSQSHSILKTSSSYKHDSSSGGGGDSVGPSVVPHRHITLRDTHSDYHPHPSFAAADEKRGAPLEASHGKSKSHIDFGSSGRSVHFSDPAGAGDAPAAKKNLRSRLNMRALELEVIEDEGETGGSDSAGHSLPKPSSYFISSSSAANGAQAKEDDPGGHYTAPAVVDYCNMLPKLNARGMVRWSSLASQLHLPLHLVRIAVKAKLGALVDLDTDTTADSVSPRDKVAYLESKQSSHVFRA
>Spumella bureschii_mph1_118 129939|58097|strand:1(0...1165) (evalue:8.6459e-11)
YEYLKAKDFNGLPVSFVKKVAIQLLEGLSYLKKLNVIHCDLKPENILLCGDGHLKLTDFGLSRFFETRPPAAEDMIGEDDVVTRSFCGTEQYMSPEMLLQQGHNHRMDWWCLGLLMHEMISARHPFHGPSHYDTLRNMVTKPPVIDSRLSPNAAAVVKSFLIKNPRARLCCRDGIAEMKASPFFGAIDWDALYHKRIEMPYKPKLQNETDLSSFEATFTREKPIDSVLENEKDESKKKGNKGGIMGFLGYGGTKAGDSAANNAESDSFKGFSFMKDENEQAVPPTPAAIAGNSAAAADNALRTTFSEETAAAPDSAHPAAVAPPAPPANSPKSSLTHAIKASSKEGFQERRFKTRSSFYVEREIYDEDTLPTTCFAFQLISNKKMQHT
>Spumella bureschii_mph1_119 96346|49410|strand:-1(-3...378) (evalue:1.17588e-10)
DIFVIMEFVSGGELFDYIVSRGRLPPDEARHFFHQIVSGIEYCHHHKIVHRDLKPENLLLDADNNIKIADFGLSNVAHDGDFLRTSCGSPNYAAPEVISGNLYAGPEVDVWSCGVILYALLCGTLP
>Spumella bureschii_mph1_120 193546|70154|strand:-1(93...1893) (evalue:1.5353e-10)
HQTIMTSIYQDLMSRVGVTFKDDTNVSKSSQSSQQNAAGKFDSWEVGSRYKLSELLGKGSYGQVVKAVDAVDGKLVAIKQMKRIFDEPIDAKRAYREMHILRHLRHPSIVSLYDVVSSTINISFEKYSTAAELASNPSIPRSLGNLYLVFEFVDTDLGKIIKSNQYLSAEHIQYIIYQILDGMRFIHATNVIHRDLKPANILVCCSDCSIKIADFGLSRVIGGDVVLSPAVGSGDKANDPFNKAVSIPGEGDRDNSDSPVLAYADEEPESAVGPANGADASHIAVVNPQSFMTMAPPPLALKRGLTKHVVTRWYRAPEVILSQPYASAVDMWSVGCIFAELLNLMKENCANYRTRRALFPGESCGELSAEDLSPRAKDAALHHTTTDLEEELMDDTYGTRSQLSVIFDVMGTPKEEEMNFLDDRTKTLLRHFRNKPAKNFKSMFPAADDKALDLLRSLLQFNPHTRETAAQAVNHPYFKNMKRHSYMEHYSTPVSSQNNSSSNDDVNFRPSPLNAETEKQCENETNLKFNIIQEILSYRRCDESKGHSNRGVNARQAKYQMSRFRGMSCIEKWVQNVSSRITRLTDISGRCLQYHNVFQ
>Spumella bureschii_mph1_121 127162|57486|strand:1(0...616) (evalue:1.82227e-10)
YKVLQSKGRFSEGTTATYIHDLAMALDYCHKKHVIHRDIKPENLLIGVSNTIKVADFGWSVHTPTSRRTTLCGTLDYLPPEMVEGRDHDTSADIWCLGVLMYEFLCGSPPFEAEDHKATYKRIRSVDLHFPSHVTVGARDLIARLLVKEQAKRLRLSDLPKHQWIIQQRAEVLRRTAAAAAAKNGTAPAPSASSTAAAPSMRQLV
>Spumella bureschii_mph1_122 130709|58275|strand:-1(138...1365) (evalue:1.91031e-10)
QNNSVMAQIRTLPTPLSLADFDVGVTLGTGSFGRVRFCTHKSTGSYWAVKMLKKAEVIRLQQVEHMISEKNILSNLDHPFIVRLSGTFQDVKFLYMVLEYIVGGEFFTHLRKAGRFDHVASKFYATQIILVFEYMHTSDFIYRDLKPENILLDEAGHIRLTDFGLAKGGITGSGAQGGTKTFCGTPEYLAPEILENKGHGKAVDWWALGTLLFEMLTGLPPFYDTNVQRMYHKILHEPLRFPKGEGRQMSDEAKDLLRGLLERIVATRTGSGATGANELKRSRFFSVFDFNKVLSKSYEAEFRPPAMTSQTDVRNFDKEFTSEPAADSMVVSHMTETMQEKSNFEGFTYKGQTKKKQWSIKSNQYFSKSQCEQQQFVAVAVAVGRQSFVAVVSCGVWCVISRSVMWFS
>Spumella bureschii_mph1_123 21834|15895|strand:1(1...638) (evalue:3.4384e-10)
LWDVLRIPGIFQQQQLTMSSGYGRTPAALRVAAQEFAQWPVWAMRKVLEGTCRGLIYLHGCDPQVIHRDLKSANLLLDESFNVKICDFGLARLRDYTTVLTANVGTIQWMAPEVLIGNVYNESADIYSLGIVMWELLTGKCPYEGESQMEVAIAVTHKGHRPSQPAVCTTEQWNLINQCWATDPVARPTARQLLKELDTAFHIAQHSMAIMT
>Spumella bureschii_mph1_124 109029|52962|strand:1(77...2120) (evalue:3.57502e-10)
VVCRKTILSECHIMRSNNISKGDNLGSRVKLSNKQRSQSESPSSQSAPNLSLCNPKEQNDILSADIYSWKLKKESDGVIYAVYCVHVVLKSGLKWIIDKRYRQFRELRKEIKLVKPELASIKFPKKNWFFNLSKKYLKSRQTALNNYILQLITLTPQPLEITIFLEVEINASSLTTDGENVAARRSLSFGSSLSPSLSINDFNVIKVLGKGSFGKVYLVRPKSAPLSEVYAMKVLKKSEVVKRHQVEHTMTERMIMVTIFHPFTLALRFAFQTADKLYMVTDYCQGGELFFHLKKLRRFTEGMMRFYSSQISLALAHLHSHMIIYRDLKPENVLLDSHGNIKLTDFGLSKKMVSFTPGTVEASTATFCGTPEYLSPEMILHRRNGSGYGSEVDWWSLGIVCFELLTGWPPFYDRDFNKMCEKILYKPLIFPAKKYNFTRDAEDLIRNLLHRDPSRRLYYKRAEIIDTNRNRNQSSNRVQQHNSSATAAQRNTCYHPFYASSDWEALERGQVIPPFRPPVGRDVSDTRNFDKEFTKLAVKESPPVSLSGGTSLSTIGGEDGHLPEHLEDGLFRGFSFSEAVVSNTQGTGSCTGYPSSSARGTGCGETTGPRQGTTQHHSSSISLSPAINPANHICSHYETKDFLSQAGGGHDVTVSAVANIAYSGVGTGRNFSFGQLITVQ
>Spumella bureschii_mph1_125 123812|56668|strand:1(77...2260) (evalue:3.97775e-10)
PLSLYSMSGTNGNVLGWVIEWRNSFRFYSGVVVEVDGKNPLSITVYDYVENEEYALNLKTEHIKMLKPFLQQFIKYKRTYFLRRHESADEEAIHDYVLTQLERIGEDNKVMGIEKRIEIKRESLGLQKIKSSKAKESKGSDVPDEEVGGNNKRDSKDEADEVDEDEGSDVEDDDEEEEDDDEEDDEDEDDVDDEDEESSEEDSEEESSEEEEETEGQKVDIKVHILPYQDIRGFSVYINSDGLNKILKSIKKDYKRHSSGLKSAQPKLFYRDPEGDIINIMSSQDLKYAYRTARGSVSARTGGSIVPLVLKLFAELAIKQPTAITSTPVSASKPTVSSKSNNTSSSGISPRSSSLGMELSTTNLDRNAVTQRRIKMANSPGRIAAATSSYYLAHTTSAAYDDDDDAGDNEFKRYSQETYDLESLQGSPERSPSDRLSNNLSVTNTHSNNGSVAASSPKKPKAQYEVIWKKGEILGSGSFGEVFSGINLVNGDRIAVKEVSFQNINAKGKQNKNHMQQIKALQHEVKVLSSLDHPNIIKYLGTERTKYTLRIFLELATEGTVRDIINEFGPFPESLLRRYTIDIIEGLHFLHTKKFIHRDIKPTNLLISHGVVKLGDFGCSTATRDDDLTGSNAGHGTIIGTAVYMAPEVMRIEDSVFGDSEADSPVPRGRRDADEKSQAKSQAPTHRRGSKDNDDYDAAAGADSPYSPGAAEPKAASSSSSKKGYNK
>Spumella bureschii_mph1_126 125087|56976|strand:1(0...2280) (evalue:5.13034e-10)
DLRSEQSLTLSGVIRAEKLLWALLNAKGLIEAPENIPSKLEVSMCLKIYSNLLTQSQWDSSKAKQHTAESTEVFTTINLLASLCKAIIWMHNAWHATSMEQQAAINNDMQNMHQKRAAVYDNVDTSKPYIAKEYPKSDEIRELLTYVVQQNILFRNYQAEEHVSIVKAFECINTVAGDIVIKQGDSGEYFYIIESGSVDVFMECSGLKIKIGQTLKRGKYFGELALMYNTPRAATVISTEDCVLWRIDRQTYRQIVTHHNKETSAEFATLISNVYILGKRLGDVLSQNELNKVVSSLEIEEFENDSVIVRQYLTGDYFYIITEGQVDVWQEDPDSGNASLMGKKVATLSRGNYFGEKALLADDVRQASCVAVGKVTCLSLSREDFIAMLGSWQDITGGGLRANTDHSASASGGKSKMAIQLTDLQTISILGVGAFGKVKMAKHKVTQQTFAVKFQSKAFICSQNMQSMIESEARIMGMIDHPCIAKLFAAMQDNKFIYFILELLPGGEFFSYLQTAGKLTEDKARFYSAAVVCAFEEMHRQKIAYRDLKPENMVLDSRGYVKLVDLGLAKQVLSGSTWTMCGTPDYLAPELVLNKGHDYAVDYWALGVLIYEMIHGWPPFFHDNPMKIYEKIISGKVNYPETFSHTLEDIISKLLTKNPSKRLGNMKGGIADVMKHKWYGSFDWKGLLNGTIAPPYVPDPSSSNTTEPLDADDDADDEAEMEESDWVAQFNQLQKLITTARKDSSVAASTTLQQQRNNE
>Spumella bureschii_mph1_127 187610|69183|strand:1(1...1566) (evalue:5.4656e-10)
FFMKFCREQGSQILTEFIYDIANLRSLNVVNVRSATRKIVTYYLVEGSTGNPAFHRSSPGLRRKLRNDGTKSTYTTEVRSSDYVLGGNNALNLSGEVIDRILQTSMGSIKSTSSSNQTVHVQIDAHIFDTLDCVVFHTLKEKHYQAFTFSADFMKYFQFIAMSKKRLSEEEDFLLLRVVGRGGFGQVNACKKATSGKLYAMKMMSKKRIKLKKAEKMCLTERDILTKINSPYVVCLKYSFYNNTDLYLILDLMIGGDLGYHLGRKMRFSLKETKFYAARILLGVAALHDRQIVYRDLKPENVLLDVEGYTRISDLGLACKMETGGITGTCGTRGYWAPEMLRKTSEGKRERYHLCVDWFSFGCVIYECLVGTSPFRTDRAKAWGGNTNMSDKLDKDKSIDAATLEMEPDYSGISDNHCVDLLQGLLQKIPAQRLGYRSYGEIIDHPFFSDTNWDTLCTDRPPMKPGKDINAATQSEIGSFSDAKATKKMVLTAEDHKQYEGWDFTSESAFQEEIVEFLSYE
>Spumella bureschii_mph1_128 38215|25951|strand:-1(-1...536) (evalue:5.47822e-10)
IERHVVRKFEICQRLGKGAYGIVWKAIEKRSRAVVALKKCFDAFRNATDAQRTFREIMYLQALSGHENIIRLQHVIKAENDRDIYLTFDHMETDLHAVIRAGILADIHKKYIIWQLLKALKYLHSADLLHRDIKPSNILLNADCHIKVCDFGLCRSVAETSGPAPVLTDYVATRWYRA
>Spumella bureschii_mph1_129 196723|71416|strand:1(1...532) (evalue:5.54373e-10)
RGSSSTVYKSVILKTLTVCAEKVLIISDPSKRNQMYRELESLTLAFSDTKESNERNKGRSQFIVHPLEILSNPYDGTLSLCLEYMDGGSLQDLVKRGGCNNEEVLSCISYQMLCGLEYLHSLRLIHRDLKPANVLISRSGRVKLADFGLSRLMELGNSLADSFVGTFDYMAPERLTG
>Spumella bureschii_mph1_130 187601|69182|strand:1(181...1957) (evalue:5.70728e-10)
SKRNHTQKILSECVKDVWDFIFFMKFCREQGSQILTEFIYDIANLRSLNVVNVRSATRKIVTYYLVEGSTGNPAFHRSSPGLRRKLRNDGTKSTYTTEVRSSDYVLGGNNALNLSGEVIDRILQTSMGSIKSTSSSNQTVHVQIDAHIFDTLDCVVFHTLKEKHYQAFTFSADFMKYFQFIAMSKKRLSEEEDFLLLRVVGRGGFGQVNACKKATSGKLYAMKMMSKKRIKLKKAEKMCLTERDILTKINSPYVVCLKYSFYNNTDLYLILDLMIGGDLGYHLGRKMRFSLKETKFYAARILLGVAALHDRQIVYRDLKPENVLLDVEGYTRISDLGLACKMETGGITGTCGTRGYWAPEMLRKTSEGKRERYHLCVDWFSFGCVIYECLVGTSPFRTDRAKAWGGNTNMSDKLDKDKSIDAATLEMEPDYSGISDNHCVDLLQGLLQKIPAQRLGYRSYGEIIDHPFFSDTNWDTLCTDRPPMKPGKDINAATQSEIGSFSDAKATKKMVLTAEDHKQYEGWDFTSESAFQEEIVEFLSYEEIKGPIRPTNVDQKCCSMCQILHFAVLSALCCIHAQQKALVRWQRKLWQ
>Spumella bureschii_mph1_131 125058|56973|strand:1(0...2371) (evalue:5.9499e-10)
DLRSEQSLTLSGVIRAEKLLWALLNAKGLIEAPENIPSKLEVSMCLKIYSNLLTQSQWDSSKAKQHTAESTEVFTTINLLASLCKAIIWMHNAWHATSMEQQAAINNDMQNMHQKRAAVYDNVDTSKPYIAKEYPKSDEIRELLTYVVQQNILFRNYQAEEHVSIVKAFECINTVAGDIVIKQGDSGEYFYIIESGSVDVFMECSGLKIKIGQTLKRGKYFGELALMYNTPRAATVISTEDCVLWRIDRQTYRQIVTHHNKETSAEFATLISNVYILGKRLGDVLSQNELNKVVSSLEIEEFENDSVIVRQYLTGDYFYIITEGQVDVWQEDPDSGNASLMGKKVATLSRGNYFGEKALLADDVRQASCVAVGKVTCLSLSREDFIAMLGSWQDITGGGLRANTDHSASASGGKSKMAIQLTDLQTISILGVGAFGKVKMAKHKVTQQTFAVKFQSKAFICSQNMQSMIESEARIMGMIDHPCIAKLFAAMQDNKFIYFILELLPGGEFFSYLQTAGKLTEDKARFYSAAVVCAFEEMHRQKIAYRDLKPENMVLDSRGYVKLVDLGLAKQVLSGSTWTMCGTPDYLAPELVLNKGHDYAVDYWALGVLIYEMIHGWPPFFHDNPMKVYEKIISGKVNYPESFSKPLEDLIGKLLTKNPSKRLGNMKGGIADLTKHKWFGSFDWKGLTSGTIVPHYVPDLTEFNARIQQANSSKADSWGDGDGDEGGSGESSDDDDDTAEAEESSWVADFNQISPWVSLKSYLHTAVVHLPVNVLFLCSYAIQQPFKCPM
>Spumella bureschii_mph1_132 160943|64440|strand:1(0...2490) (evalue:8.64475e-10)
LPVHLIANSFRPILIDQISMGSASSIQLSPRGSTVIDENDFERGPTGSRKDQTAAKRNAKRIFDRQDESENIDINSLLNGDPVDEPTKVILQQALSGFFFLQSTSSEEINPKMDLLIRGMKREEVDEGFLLITEGESGSKLFVVETGTLEVTINGTMIREMSKGSMCGELALLYDAPRSATVQCKTKCVLWSLSREIFKKIQAISATANQIQRARWLIASPELAILSPIDLSRLVGCLQLVQFAAGDKIFTEKEITNHVVLIEKGHATIISESKANLSSASKHEIDKQLGILRPREGKRRSVEFMNASELGNYLQDMNDVVSIEEEAAPPKPTVNGICDVYEGCMVGIGGLRGKANLPDCWKWSKNGKTEGAETPLTMIAVTNMNCLVFTVDVFENLFGSVEKFFKTQSSKKSAVAEEVTGPKEIVFDSTKFKSKCILGSGSFGVVTLAEYRADKNQAPVSYALKSLSKLAVIETGQLRHVMDERRILSIMDSPFILKLFGTYQTPHQLVMVTEPLNCGDLWSVIYETPPYCDNCGIPFTLAAFYTAALVIGLSHIHEKGVVFRDLKPENIMMDDKGYLRIIDFGFSKKVPYTKTDANGEVKVYAKTYTLCGTPEYLSPELIFNLGHNQSSDLWALGVIIYEMLMAVTPFAPKRPDNVTELFTNIAMVKKNGLVLSSRIDQHAGNPQARMLISQILKADPTERIGVQEGSTRCILDHAFFAGMDIDGIRNQTVVPEFVPTAHTQHEPLSSLMPVRPFNGDQSLFADFQSALCVIGQQREEAEKRQGGQDDREDSNNNSGWECVDGRTKGEERDECDNGLSYAGDSTLSD
>Spumella bureschii_mph1_133 160936|64439|strand:1(0...2534) (evalue:8.86163e-10)
LPVHLIANSFRPILIDQISMGSASSIQLSPRGSTVIDENDFERGPTGSRKDQTAAKRNAKRIFDRQDESENIDINSLLNGDPVDEPTKVILQQALSGFFFLQSTSSEEINPKMDLLIRGMKREEVDEGFLLITEGESGSKLFVVETGTLEVTINGTMIREMSKGSMCGELALLYDAPRSATVQCKTKCVLWSLSREIFKKIQAISATANQIQRARWLIASPELAILSPIDLSRLVGCLQLVQFAAGDKIFTEKEITNHVVLIEKGHATIISESKANLSSASKHEIDKQLGILRPREGKRRSVEFMNASELGNYLQDMNDVVSIEEEAAPPKPTVNGICDVYEGCMVGIGGLRGKANLPDCWKWSKNGKTEGAETPLTMIAVTNMNCLVFTVDVFENLFGSVEKFFKTQSSKKSAVAEEVTGPKEIVFDSTKFKSKCILGSGSFGVVTLAEYRADKNQAPVSYALKSLSKLAVIETGQLRHVMDERRILSIMDSPFILKLFGTYQTPHQLVMVTEPLNCGDLWSVIYETPPYCDNCGIPFTLAAFYTAALVIGLSHIHEKGVVFRDLKPENIMMDDKGYLRIIDFGFSKKVPYTKTDANGEVKVYAKTYTLCGTPEYLSPELIFNLGHNQSSDLWALGVIIYEMLMAVTPFAPKRPDNVTELFTNIAMVKKNGLVLSSRIDQHAGNPQARVLISQILKADPTERIGIQEGSTRCILDHPFFAGIDTEGIRNCTVVPEFIPTAHSQHEPLSSLMPVRPFNGDQSLFADFQGGDLVLRVFRWKTQLSILPILNSLVCVGAAAAALQRQCYYQTVKVMFTCCEREKKMLVVVWWCRQAQGFFIVFVML
>Spumella bureschii_mph1_134 160926|64438|strand:1(2...2561) (evalue:1.00315e-09)
NSQKTCIRCVDQSLRFDKEKQIKQLIWFQSQNNQEMGSASSIQLSPRGSTVIDENDFDRQQTGSKKEQPNAKRNAKRIFDRQETTEDIDINSLLNGDFVDEPTKVLLQGALSGFFFLQSTNSDEINPKMDLLMRGMKREEFDEGFLLITEGESGSKLYVVESGLLEVTINGSGIREMSKGSMLGELALLYDAPRSATVQCKTKCVLWSLSREIFKKIQAISATANQIQRARWLIGSPELAILSAIDLSRLVGTLQLVQFNAGDKIFTEKEITNHIILIEKGHATITSVSKDLASASKKEIDKQLGILRPREGKRRSVEFMNANELGSYLQDLNDTFPIDENEEIPGGETNPKPKVKVPGLCEVYEGCMVGIGSLRGKANLPDCWKWVKNGKSEGAETPLTMVAATNMNCLVFTVDVFENLFGSVEKFFKTQSSKKSAVAEEVTGPKEIVFDSTKFKSKCILGSGSFGVVTLAEYRADKNQPAVNYALKSLSKLAVIETGQLRHVMDERKILSIMESPFILKLFGTYQTPHQLVMVTEPLNCGDLWSVIYETPPYCDNCGIPFTLAAFYTAALVIGLSHIHEKGVVFRDLKPENIMMDDKGYLRIIDFGFSKKVPYTKTDANGEVKVYAKTYTLCGTPEYLSPELIFNLGHNQSSDLWALGVIIYEMLMAVTPFAPKRPDNVTELFTNIAMVKKNGLVLSSRIDQHAGNPQARMLISQILKADPTERIGVQEGSTRCILDHAFFAGMDIDGIRNQTVVPEFVPTAHTQHEPLSSLMPVRPFNGDQSLFADFQSALCVIGQQREEAEKRQGGQDDREDSNNNSGWECVDGRTKGEERDECDNGLSYAGDSTLSD
>Spumella bureschii_mph1_135 12432|8905|strand:-1(-1...1085) (evalue:1.01979e-09)
IMGAGASCDFQKIANLGQGRYGTVDCYRRDSKLVAIKQYHANCPDRQIEREVESLFAVKGQSRYLSKIIEFKSIDAVKYLVMEPYLAGPLHLHIQRSSEGHLSPFVARIYISEILSALMHLRECSIIHRDLKANNVLMNSDGHLVLNDFGCAKELDSSRTYTVIGTMHCMAPEMIACLRKSYDDGSSCSGYDYSVDWWAAGVLLHEMLTGEPPAVFAANTTEPSRALAEDSSELIKLSGNENAVSRIPRSPLVESTAEQLLEQLLTYNPAHRLGSQPLDDLVDLIQQQPFLSRVDFGAVYREESEPGDVDFDRRLGIMELCSEFDQASDMINEEDQMQFEGFQTKGASQIAEQQHLLLIGS
>Spumella bureschii_mph1_136 139481|60235|strand:-1(-2...1735) (evalue:1.06462e-09)
QLNKMTNSPESKDSEAVSESAAVANVGDRVDSSGSPTDDDNYDNIVYRNTTERPAYKLSVNLIDTYKYINKVYYDAKAKRLAEQKDQTRGGVHNDGYDDQNYDYILKGDEVVNDRYVLKQKMGKGSFGQVVSAYDRENKCEVAIKIIKSRKPFLVQARTEIDILTKIFEMDKHDESNIVRLQDQFIYRNHQCIVFELLSFNLYELLKNTKFRGVSLTLIRKFSRSLLKSLEVLARPEINIIHCDLKPENILLKHPRRSAIKLIDFGSSCYLNKRTYTYIQSRFYRSPEVLLGLPYSQKIDMWSLGCVVVEMHTGEPLFGGTNQLDQMGRIIDVMGMPPLEMIQQSPEKTRAKFFEKWDAKNGADPPAGCDLGCKVEDEEGNFYVFKRAEPSKKRYLVDILGVNIGGPHGRRAEEKVDHTVAHYEEFLDFVMKLLVYSPEKRATPTEVLAHSYLIVLENPDGTTTGAIPVTQSTSAAAAVAETKPNTTAAAVAVSANGEATAAAATGVPLTASQEMQTSTIDMMAKVSLQESSNCSSNNSNNGDGVGAVSGNGGDGSTNSKDTVRGRRTDVSSSSKRRS
>Spumella bureschii_mph1_137 160952|64441|strand:1(2...2605) (evalue:1.12943e-09)
NSQKTCIRCVDQSLRFDKEKQIKQLIWFQSQNNQEMGSASSIQLSPRGSTVIDENDFDRQQTGSKKEQPNAKRNAKRIFDRQETTEDIDINSLLNGDFVDEPTKVLLQGALSGFFFLQSTNSDEINPKMDLLMRGMKREEFDEGFLLITEGESGSKLYVVESGLLEVTINGSGIREMSKGSMLGELALLYDAPRSATVQCKTKCVLWSLSREIFKKIQAISATANQIQRARWLIGSPELAILSAIDLSRLVGTLQLVQFNAGDKIFTEKEITNHIILIEKGHATITSVSKDLASASKKEIDKQLGILRPREGKRRSVEFMNANELGSYLQDLNDTFPIDENEEIPGGETNPKPKVKVPGLCEVYEGCMVGIGSLRGKANLPDCWKWVKNGKSEGAETPLTMVAATNMNCLVFTVDVFENLFGSVEKFFKTQSSKKSAVAEEVTGPKEIVFDSTKFKSKCILGSGSFGVVTLAEYRADKNQPAVNYALKSLSKLAVIETGQLRHVMDERKILSIMESPFILKLFGTYQTPHQLVMVTEPLNCGDLWSVIYETPPYCDNCGIPFTLAAFYTAALVIGLSHIHEKGVVFRDLKPENIMMDDKGYLRIIDFGFSKKVPYTKTDANGEVKVYAKTYTLCGTPEYLSPELIFNLGHNQSSDLWALGVIIYEMLMAVTPFAPKRPDNVTELFTNIAMVKKNGLVLSSRIDQHAGNPQARVLISQILKADPTERIGIQEGSTRCILDHPFFAGIDTEGIRNCTVVPEFIPTAHSQHEPLSSLMPVRPFNGDQSLFADFQGGDLVLRVFRWKTQLSILPILNSLVCVGAAAAALQRQCYYQTVKVMFTCCEREKKMLVVVWWCRQAQGFFIVFVML
>Spumella bureschii_mph1_138 125110|56978|strand:1(1...1423) (evalue:1.20793e-09)
LRNKQYMEFLRNVEIMGRSLGSMMNDNELEKMTVSLERETFEKGDTIIRQGNTGDHFYIIAEGTVDVHRTDETGKDTHLTTLNQGAYFGEKALLKEDVRQASCIAASKVTCLTLGRDDFIDMMGTVDEIIGKDKKTEEPSPLPVNAADNGNTAFLLDVALSDLEIRATLGCGAFGRVKLCRLPKKDQYYALKCQAKRSIVESGLQEHVLNEMRVMRKINHPYIAKLFLALQDKFYIYFVLELLQGGELFTHLRNRGKLSEQAARFYAATVVYAFSTLHAKKIAYRDLKPENLVMDANGYVKLVDFGLAKQLPSGKTWTLCGTPDYLAPEIILNEGHDLAVDYWALGVLIFEMVVGAPPFYAEDPMEVYEKILSGNPAMPTFFTRNLSDLIKKLLRSQQGKRLGNTRGGTAAVVKHKWFSSFDWASIENGEAKPPYVPTVGAKDDVTNFDQFDEGDAPPASDWNPDLEKQMEQC
>Spumella bureschii_mph1_139 176713|67453|strand:-1(618...2817) (evalue:1.24227e-09)
TNYKMGAGASAETARTTVTHMLSGKPADASDIKDLEQARAEIRNLRRIARDFQNQLRDELKQAAGKNGAKKREAVYDRGEQIKSSASYVPKVIEKSSNIRELLMGVATTNILFSSYASEEHNAIVDAFECKNVASDIFVIRQGEPGDHFYVVQSGTLEIFVKGKDGEQTRVGSTLGPGSCFGELALMYNTPRAASIKSSSDCVLWEIDRTSYRGILVYYKFLRNKQYMEFLRNVEIMDNKLGKMMNESELEKMTVSLEREQFEPGETIIRQGNTGDHFYIIAEGSVQVLRTDENGRENELVVLSQGAYFGEKALLKEDVRQASCVAKTKVTCLTLGREDFIDMMGTVEEIIGKDGSKPSDEPVALPVPAASEGATTFLLDVALSDLEVKATLGCGAFGRVKLCRLPKKDQFFALKCQAKRSIVESGLQEHVLNEMRVMRKINHPYIAKLYLALQDKYYIYFVLELLQGGELFTHLRNRGKLSEQAARFYAATVVYAFSTLHAKKIAYRDLKPENLVMDSSGYVKLVDFGLAKQLPSGKTWTLCGTPDYLAPEIILNEGHDLAVDYWALGVLIFEMVVGAPPFYAEDPMEVYEKILSGNPAMPTFFTRNLSDLIKKLLRSQQGKRLGNTRGGTAAVVKHKWFSSFDWASIENGEAKPPYVPNVVSKDDVTNFDQFDEGDAPPASDWMPDLEKQVCSNIRISSSSSSSRCPDQRVGSENVICAKQETETRLWSV
>Spumella bureschii_mph1_140 125102|56977|strand:1(2...1916) (evalue:1.35241e-09)
KPYIAKVYPKSDAIRDLLTYVVQQNILFRNYKAEEHVSIVEAFECIRAPAGKVVITQGDSGEHFFIIESGRVDVYMECSGLKIKIGQTLVRGNYFGELALMYNTPRAATVVCTEDSVLWQIDRQTYRTIVTHHNKVTSAEFISLISNVHLRGKRLGDVLSSNELNKVVASLELESFEGGSVIVRQHLTGDYFYIITEGQVDVWQETQPAQQVLAGRKVATLSRGNYFGEKALLADDVRQASCVAVGKVTCLSLSREDFIAMLGSWQDLESANTEEAAAPGAPRPQAASSLDTALPDMALSDLRILSTLGVGAFGKVKLATHRETGQMVAVKFQSKTFVESQNMQAMIISEARIMKSLSHPCIAKLYAALQDSKFVYFVLELLPGGEFFSYLQMAGKLTEDKSRFYSAAVVSAFEELHANKIAYRDLKPENMVLDSRGYVKLVDLGLAKQILSGSTWTMCGTPDYLAPELVLNKGHDFAVDYWALGVLIYEMISGWPPFFHDNPMKIYEKIISGKVNYPETFSHTLEDIISKLLTKNPSKRLGNMKGGIADVMKHKWYGSFDWKGLLNGTIAPPYVPDPSSSNTTEPLDADDDADDEAEMEESDWVAQFNQLQKLITTARKDSSVAASTTLQQQRNNE
>Spumella bureschii_mph1_141 127151|57484|strand:1(133...1154) (evalue:1.37321e-09)
SGNKNMTESIERDLEGMSLNDNENIENSMFEARPSLSPYKQQKNWTLNDFEIGKPLGRGKFGSVYLAREKKSKYIVAIKCIWKKQLLEASVEHQLRREIEIQSRLRHKNILRMFGYFWDERRIYIILEYAPGGELYKVLQSKVRFSEGTTACYIHDLALALDYCHKKHVIHRDIKPENLLIGVSNTIKVADFGWSVHTPTSRRTTLCGTLDYLPPEMVEGRDHDTSADIWCLGVLMYEFLCGSPPFEAEDHKATYKRIRSVDLHFPSHVTAGARDLIARLLVKEQAKRLRLSDLPKHQWIIQQRAEVQRRTAAAAAAKNGTAPAPSASSTAAAPSMRQLV
>Spumella bureschii_mph1_142 19018|12282|strand:-1(-3...390) (evalue:1.43404e-09)
AYLKHDKRVHRDLKPSNLLINSRGEVKVTDFGVSAELQNSIAMCGTFVGTFKYMSPERIRNRPYSFMSDIWSLGLVLTECATGKYPFHEHSNCIEVAQNILDADIPELPRNFTPQLREFVRQCLQKDPEA
>Spumella bureschii_mph1_143 127157|57485|strand:1(99...1120) (evalue:1.58374e-09)
SGNKIMTESIERDLEGMSLNDNENIENSMFEARPSLSPYKQQKNWTLNDFEIGKPLGRGKFGSVYLAREKKSKYIVAIKCIWKKQLLEASVEHQLRREIEIQSRLRHKNILRMFGYFWDERRIYIILEYAPGGELYKVLQSKVRFSEGTTACYIHDLALALDYCHKKHVIHRDIKPENLLIGVSNTIKVADFGWSVHTPTSRRTTLCGTLDYLPPEMVEGRDHDTSADIWCLGVLMYEFLCGSPPFEAEDHKATYKRIRSVDLHFPSHVTAGARDLIARLLVKEQAKRLRLSDLPKHQWIIQQRAEVQRRTAAAAAAKNGTAPAPSASSTAAAPSMRQLV
>Spumella bureschii_mph1_144 125081|56975|strand:1(2...2007) (evalue:1.61134e-09)
KPYIAKVYPKSDAIRDLLTYVVQQNILFRNYKAEEHVSIVEAFECIRAPAGKVVITQGDSGEHFFIIESGRVDVYMECSGLKIKIGQTLVRGNYFGELALMYNTPRAATVVCTEDSVLWQIDRQTYRTIVTHHNKVTSAEFISLISNVHLRGKRLGDVLSSNELNKVVASLELESFEGGSVIVRQHLTGDYFYIITEGQVDVWQETQPAQQVLAGRKVATLSRGNYFGEKALLADDVRQASCVAVGKVTCLSLSREDFIAMLGSWQDLESANTEEAAAPGAPRPQAASSLDTALPDMALSDLRILSTLGVGAFGKVKLATHRETGQMVAVKFQSKTFVESQNMQAMIISEARIMKSLSHPCIAKLYAALQDSKFVYFVLELLPGGEFFSYLQMAGKLTEDKSRFYSAAVVSAFEELHANKIAYRDLKPENMVLDSRGYVKLVDLGLAKQILSGSTWTMCGTPDYLAPELVLNKGHDFAVDYWALGVLIYEMISGWPPFFHDNPMKVYEKIISGKVNYPESFSKPLEDLIGKLLTKNPSKRLGNMKGGIADLTKHKWFGSFDWKGLTSGTIVPHYVPDLTEFNARIQQANSSKADSWGDGDGDEGGSGESSDDDDDTAEAEESSWVADFNQISPWVSLKSYLHTAVVHLPVNVLFLCSYAIQQPFKCPM
>Spumella bureschii_mph1_145 108368|52860|strand:-1(474...1407) (evalue:1.78106e-09)
LTGTVSIANFKSENKFLVFKSMLKKDIVKHNTQRHVKNEKSIMGLMTSPFCLKLFGSFQDKNYLYFAMPYVPGGELYSRLQKSKTFTTDVAKFYISEIFLAIEHVQALGCCYRDLKPENVLIDEEGHIKLCDFGFATVVDKQTGKMQTMCGTPAYLSPEQLDGKQTNGYTAIVDWWSLGILTYELMTGHTPFCKDENHSNHYAIFLRILTKKISFPLLFDTNARRLIQSLCSHKIEKRLCAPDEIRTHAYFTVPWEAVEQRRLLPPFVPKLDKVGDIHYASSKNSPADALRAPKVGIGYPFANEMFDFQC
>Spumella bureschii_mph1_146 108377|52861|strand:-1(469...1396) (evalue:1.83399e-09)
LTGTVSIANFKSENKFLVFKSMLKKDIVKHNTQRHVKNEKSIMGLMTSPFCLKLFGSFQDKNYLYFAMPYVPGGELYSRLQKSKTFTTDVAKFYISEIFLAIEHVQALGCCYRDLKPENVLIDEEGHIKLCDFGFATVVDKQTGKMQTMCGTPAYLSPEQLDGKQTNGYTAIVDWWSLGILTYELMTGHTPFCKDENHSNHYAIFLRILTKKISFPMLFDANARRLIQSLCSHKIEKRLCAPDEIRTHAYFTVPWEAVEQRRLLPPFVPKLDKVGDIHYASSKNSPADALRAPKVGIGYPFANEMFDF
>Spumella bureschii_mph1_147 28944|20164|strand:1(0...452) (evalue:1.8955e-09)
LKQLLSGVNFLHENKILHRDIKSANLLITKGNVLKIADWGLARSIDVRPDRKLTNPVVTLWYRSPELILGSRFYGSEVDVWSVGCIFGEMKTRMAMFRGESEVSQLDLIFQTVGNPNGEVLSQFKQLPDWDKINFNKTYTSRLHMKYPNP
>Spumella bureschii_mph1_148 63926|37854|strand:-1(-3...1344) (evalue:2.02776e-09)
RMSDSDVTPNVGGESTETTVVNESISVELKQMSIEEPSTATAETTPSATDNESDKLPTAQSPPCETDASPNSEAALEAKVDRREIVPEDIKELTITNLDTGEEFVIGENDPDFEFDTFEIRGSDHEEGKAGDEAAANEATAAETAANTANNSNPGLGIGRGQWLMKLMNYLYGSSSSKTKADAQAKIESETKKMNTTKKTPFTKLSSFKFRKELGRGAFGRVLLAEAKSDGKLYALKIISKKNMRSSDKRQAKAERDILHAMTLKSPHPFTSGLKFAFQSENNLYLGMDYIPGGNLRELIKRFKCLPESWVRVYAAQLVLAISHLHSMNVLYRDIKPHNVMIDARGHLVLIDFGLSKQEISHPRGALSLVGTPDYSAPEVLKTGVQQIEASNREKASSRKKKIPKSSQQSKPPMIGYGKAADWWSLGIMIYEMLCGVPTFRGADLRQT
>Spumella bureschii_mph1_149 139491|60236|strand:-1(-2...1876) (evalue:2.85455e-09)
SQSGRWELEEAETSNIFLCDSRAIQGPLYLYHQVWSHQKSSKPIDITQKMSTTTPETKAAEIVVDASADANNNTADHSDVVTATGADDENSVVYRNPTDRPIFKLSVNLIDTYKYINKVYYEAKAKRLLEQKDSSRGGVHNDGYDDQNYDYILQGDEIVNDRYILKHKMGKGSFGQVVCAYDRENKCEVAIKIIKSRKPFLVQARTEIEILSKILEKDDSDESNIVRLLDQFIYRNHQCLVFELLSFNLYELLKNTKFRGVSLTLIRKFSKNLLKSLEFLSRPDVNIIHCDLKPENILLRHPRRSAIKLIDFGSSCYLTKRTYTYIQSRFYRSPEVLLGLPYSQKIDMWSLGCVVVEMHTGEPLFGGTNQLDQMGRIIDVMGMPPLEMIQQSPEKTRAKFFEKWDAKNGADPPAGCDLGCKVEDEEGNFYVFKRAEPSKKRYLVDILGVNIGGPHGRRAEEKVDHTVAHYEEFLDFVMKLLVYSPEKRATPTEVLAHSYLIVLENPDGTTTGAIPVTQSTSAAAAVAETKPNTTAAAVAVSANGEATAAAATGVPLTASQEMQTSTIDMMAKVSLQESSNCSSNNSNNGDGVGAVSGNGGDGSTNSKDTVRGRRTDVSSSSKRRS
>Spumella bureschii_mph1_150 196775|71456|strand:1(1...679) (evalue:2.91983e-09)
GPLLGSGTTSKVFKLFHRNRQNVIDEKINNLACKIINKQKMVHGLDGYEMEPLLNQLRKEANILRSISHPNIVSLYDFMETPSSLYFVMEHVQGGELFDHLVHHGALSEKLTCQLMLGVFSAVAYLHERNILHRDIKAENLLLYRKRDGEHALKLIDFGFGTTLRNDLACTFLGTAGYIAPEIRQQKQYSAAVDNWSLGVLLYCCLSARLPFPSSTKPMHATEHLT
>Spumella bureschii_mph1_151 109610|53085|strand:-1(414...1941) (evalue:3.00856e-09)
DHSPEGRTQFMILSDDDRTILFVQHSEMSKCISRCLMFDEDQSLVTPRINIHFPEFESPSLKRHKVTPDNKNNKEHRFSANFFDLFEEMSQKNGSAKHKLEDEDSNFNYFEENYGRLVSDSFGTSSSTDMMDGKIVNIVSPHPSIFLSPKKKTNRKSIISPTSSTDEYYESTNKELLKICKVLFHYNHIGGEFPEETSIMSKYQVIGDIDRGSFSAVYKVKDKTAPDKQYALKKFNKQFVSFNERKVMLHEVEMMSKPFHHPHDGMKHVVRCFLAWQEDSCIHMLMELSTNGSLKDLVEKCLAERVRIPDSTLWRVVSDLSSGLHCIHSSGVVHLDIKPSNVLISSDGTLKIGDFGLAAPVGSNDFDREGDKRYMALELLNESVRLPSADIFSLGITLYELSLVCDSEVPVMQVPGEGPAWQALRNGQYSLPTGRPSAFVQLLHSTMAPSAEQRVTAQDILRGLPTETITMASEGGDPMLLSVKPRRSVEYTPQMNRSPSFDALNMAV
>Spumella bureschii_mph1_152 24066|17655|strand:-1(-2...1117) (evalue:3.29617e-09)
GDGPSTGGNGPFNFKHSLKLKINVEDDADWVQVSDDEAENEVDLGTFNMGLISLPEESVSPPGAPSGSDKDVKPSFVDNGTMFVDGIKVGISNNGIIRADAVTGDMPRHNNKLPMRERLIVLCKLGQGASSVVYKALDLNVMRLVALKMIHVNDKDKRVQMVRELCALYQLLKDNSRRMSANMSTIIGKNVKPEKYIVGFHDAFSNLEDGVVSLMIEYMDGGSLEDIVEQGGCSDEPTLANIAVQALKGLAFLHGCGQIHRDLKPGNFLISHRGEVKVADLGIMKQLSVKQGGSALLPKTNTFVGTATYMSPERIDGKEYSFPSDVWAFGLSLVTLALGKLPIDTAGGYWTILHNIRDAPPPSLPADMFSED
>Spumella bureschii_mph1_153 63329|37576|strand:1(1...895) (evalue:3.61944e-09)
LGVVGKGVFSTVLKCYDLATGDGTGVVALKMIRNNDTMRKAAEKERSILLTMTEKDPDNRRYCVRLLSHMDFRNHVALVFEFQTMNLRETLKKFGKDVGINIGAVRMYGKQLMVALRFLMEIKVVHADIKLDNILCSGDLKQIKLCDFGSAFYDDDADNVPTPYLVSRFYRAPEIILGFQYDRAIDLWSVCVCLYELFTGHVMFPGRTNNEMLRLMMAVKGRFPNKVVKAHLRAYEALSLEAHFDQDSRFKQYEADPITGRTTLRLMDINQPTRDLTSVLRGSKAGADDIKLVSLLTD
>Spumella bureschii_mph1_154 160848|64426|strand:-1(721...2110) (evalue:3.92619e-09)
KKTKLYEQLQEQLNNNYNRVQITDFEFYSKLGEGGFGLVVHCMKKSTGRHYAMKIQSKKGMIQACRNQLKKLDHEKKALSLLHHPFIVNLDYAFHTDSLAFMVLGLATGRDLRERLKCCDYGRMPVEQVRFYAAEIVLALSYLHSMHLIYRDLKPQNVLLHADGHVQLADLGGVMDEVGAVLQHSDSNTRLPLWENALGTDTSEAKVDVKERRRFSIFGTKGYMAPEMVVMLNNKKLVAVSEEPVNEIMSPELPAGPPQYTKSVDWWSLGVTMYRLLTGNLPFDEEKSNLFDNMCSVVNLQDENNKNFKHFASLFQTVEYPDYITAEAKDLVRRLLDVNEVTRLGSGPTGEADLKNHPFFAGIDWDKLEQRQIEPPVLPAVPDIREMTFPDFKSMLQRYERDQWLTEAIKPEHQALFRTWNFTSTHSIRVESGLANMMEQYDKNEKVRKLLSGEQGSPCGMW
>Spumella bureschii_mph1_155 44513|29512|strand:1(60...729) (evalue:4.26981e-09)
GLKFVISIHLVENQPLKSHRESSKISDCHYNIKQHQTTHFYSFIVTSTKMMKSKAKSSSGVFIRDEPEESNRISNGKHIYQIGAEIGRGGFAIVFQAFNVETGDFVAVKRFPLKAIDDESLSSIESEIELMRQLNHPNIVQYIDTIRTKDYLHIVLKYMENGSLSNVIKKFGSFSESLTAIYVTQVLRGLRYLHEQGVLHRDIKGANILTTKDGMVKLADFGV
>Spumella bureschii_mph1_156 101199|50826|strand:-1(-3...459) (evalue:5.01517e-09)
PSDSKYIMSKSVGDYMLKDKIGKGSYADVYRGYHKVTGVKYAIKTIFKENLSDPKLLQGLESEIRIMREFNHENIVKLYEYFSSEKNFYLVLELCEGGDLSKFIKKRKRLNERVAHSFLLQLANGLSFLQERNFIHRDLKPANVLLTESSEDA
>Spumella bureschii_mph1_157 125070|56974|strand:1(0...2205) (evalue:5.13694e-09)
DLRSEQSLTLSGVIRAEKLLWALLNAKGLIEAPENIPSKLEVSMCLKIYSNLLTQSQWDSSKAKQHTAESTEVFTTINLLASLCKAIIWMHNAWHATSMEQQAAINNDMQNMHQKRAAVYDNVDTSKPYIAKEYPKSDEIRELLTYVVQQNILFRNYQAEEHVSIVKAFECINTVAGDIVIKQGDSGEYFYIIESGSVDVFMECSGLKIKIGQTLKRGKYFGELALMYNTPRAATVISTEDCVLWRIDRQTYRQIVTHHNKETSAEFATLISNVYILGKRLGDVLSQNELNKVVSSLEIEEFENDSVIVRQYLTGDYFYIITEGQVDVWQEDPDSGNASLMGKKVATLSRGNYFGEKALLADDVRQASCVAVGKVTCLSLSREDFIAMLGSWQDITGGGLRANTDHSASASGGKSKMAIQLTDLQTISILGVGAFGKVKMAKHKVTQQTFAVKFQSKAFICSQNMQSMIESEARIMGMIDHPCIAKLFAAMQDNKFIYFILELLPGGEFFSYLQTAGKLTEDKARFYSAAVVCAFEEMHRQKIAYRDLKPENMVLDSRGYVKLVDLGLAKQVLSGSTWTMCGTPDYLAPEIILNEGHDLAVDYWALGVLIFEMVVGAPPFYAEDPMEVYEKILSGNPAMPTFFTRNLSDLIKKLLRSQQGKRLGNTRGGTAAVVKHKWFSSFDWASIENGEAKPPYVPTVGAKDDVTNFDQFDEGDAPPASDWNPDLEKQMEQC
>Spumella bureschii_mph1_158 133852|59018|strand:1(2...2459) (evalue:5.38989e-09)
IINFHVLLLALLALSCAEVEGQYLTEYFCYKMGCCASSGSSAPLNNDKTSSNTRQSNKAIGGQKKEDKIELAFKVKRANIFSEGVDLGRQAYVEKKIPKNAKQTKTILTTISQNYIFASLNEQDLNDLCQSMEIVQVSAGENIITQGQEGEYFYVIDSGTFTVLVDNKPVSQIGDGNSFGELALLYNAPRQATIRADTASVVFSLDRETYRFIIAQSSTCRATEIKKALNRVPLLSELTEEQLEKLSDSVEIFPYSVGDVIIKKGTEGNVFYMVKEGNVSVTEMGDQYTDQTLGPGDYFGERALLTGEPRAATVIAQTKVKLMALDRDAFNLLLGPLREVLDHNMNMRVLSSVKIFAKLSDSERKKMSQSFEFERFPSGTVIITQGDPGKKFYILKDGTAKVLADGKEVGQLKSGTYFGEMALLDDEVRKATVVATSDCECFVLDRNTFTRILGSLQHIINRETMHRLEVLKGAGPADEAEPQLNLKFNDLTQLAMLGSGTFGRVTLVQDKKSKAVYALKAMMKSEIVAHKQQSNVMNEKNVMIGSNHPFILRLYQTFKDSKKLYMLLEFVQGGELFSVLHTASSDGVPDLQAKFYGAAVLLSLGYLHTKDIAYRDMKPENCLIDKFGYPKLVDFGFAKVITGKSFTLCGTPEYLAPELVLARGHNKAVDYWAFGILLYEMEAGYSPFSDPQGMDQVVICKNIVNGRLVFPRNFNADCKDLVKRLLSREIQTRLGNLKGGVEDIKQHKWFSTFDFDALLKRTLKAPWVPQVASLTDTSNFDPYGAEDHVDDGYVDHGNWDKDFQAMVDYSSAPSQTME
>Spumella bureschii_mph1_159 56610|35217|strand:1(0...733) (evalue:6.4859e-09)
EFLAHSAVMRKFQTNRSSSMASLEIDISAAVEYVEKKAVRNKSQRELDRIVDRNENLENPSIVCFPLTRVENLGQGSSSLVYKAVLLKSLQVCAEKVFITADPNKKVLLHRELELLKLAFDESNSEEKNKLSNFLVRPLEILNNPFDGTLSLCLEYMDGGSLQDMVRLGGCKNETVLARISYQMLSGLSFLHSLRLIHRDLKPSNVLVSLLGRVKLADFGLAKSLDLSSSLADSFVGTFDYMAP
>Spumella bureschii_mph1_160 193291|70096|strand:1(87...1170) (evalue:6.90517e-09)
LQVMSKAKVYTNVNVERPASYWDYENLVIDWGDQEDYEVVKKIGRGKYSEVFAGINVNNSSKCVVKILKPVKKKKIKREIKILQNLCGGKNVIQLLDIVRDPLSKTPSLIFEHVNNIDFKQLYPTLTDYDIRYYIFELLKALDFCHSNGIMHRDVKPHNVMIDHERRELRLIDWGLAEFYHPGQEYNVRVASRYFKGPELLVDFQEYDYSLDLWSLGCMFAGMIFKKEPFFHGHDNFDQLVRIAKVLGTDDLYDYLDKYDLELDPHFDGILSAHSKKPWSRFVNADNQHLVSDEATDFLGNLLKYDHQERLTAQEAMAHPYFAQVRADEQKQLQQASNSSNRIGNAQSRQFVSSRSILHA
>Spumella bureschii_mph1_161 30904|21271|strand:1(1...691) (evalue:8.97959e-09)
RRKKFDVAAYQFFAVEVACALDYLHKLDIVYRDLKPENILLSQNGHVRLAEFSLAKIVPHRTYTLCGTPEYLSPELILGTGYAAASDWWSLGILLYEMSAGYPPFFGRNPFAVYRKILEGRVKYFETVPKLTRTVITNFLMIDRKHRLGCGSSGFEEVKHHAFFRGVDWLSASQELILPPIAPTLSADGDTSNYDYYAEEVLEEPNNLTSDERKMFQAIDHILERVPAV
>Spumella bureschii_mph1_162 116336|54795|strand:1(1...1242) (evalue:9.01415e-09)
KYIVRYYAAWIEQREEQEKPRRKRGRKPRSSSNGGGLDGSESDSFSGSESDGDEGSSESGDGPDQSLLSPNYQLNSINIEDSILKEIDHDTKSKRRATTKKGPSASATVYHSSSSSNAHNYHNPYMPRNDFSFTYDNSDNLFDYSFDNGNGHNSDGNIIRSGSSNALKRNDISFINSLDLSNNDNSTLSRSIRNTKVTAADDSSSSSSSSSDSYSSDEDDDEDEDDEEEEGSAEEETGDGDGDSSSSSSDSYGSDEDGGDKEQQGSGNGSGSTAKTPNKMIAARNSRESKSDDDTVSIDVTRQSASKSHKKDQQQQQQQGPKTKICRYLFIQMEYCYSTLRESIDKGSLWQNTQVIVRLLRQLLEALAYIHGRKVIHRDLKPANIFLDVEGNIKVGDFGLATSGGNNATTKRG
>Spumella bureschii_mph1_163 30899|21270|strand:1(1...691) (evalue:1.02306e-08)
RRKKFDVAAYQFFAVEVACALDYLHKLDIVYRDLKPENILLSQNGHVRLAEFSLAKIVPHRTYTLCGTPEYLSPELILGTGYAAASDWWSLGILLYEMSAGYPPFFGRNPFAVYRKILEGRVKYFETVPKLTRTVITNFLMIDRKHRLGCGSSGFEEVKHHAFFRGVDWLSASQELILPPIAPTLSADGDTSNYDYYAEEVLEEPNNLTSDERKMFQAIDHILERVPVV
>Spumella bureschii_mph1_164 115317|54536|strand:-1(-1...920) (evalue:1.09371e-08)
MNNHGTEPQPEEQLKDLTISATRTSDSSNMHRTTMATDATASTSTQPIPAEESQIKTNEISVQDRKDLRSDTINYDAQRMIGHGSFGAVFLAKVVETDEMVAIKKVLQDKRFKNRELQIMRQLAKQPHPYIVLLKHHFVSKGSKSDDVYLNLVLEYIPETIYSVSKYFNRRKESMPIFSVKLYMYQLARSLAHIHGMGICHRDIKPHNLLVDPVRQVLKLCDFGSAKAFVKGEPNVAYICSRFYRAPELIFGSTDYNTAIDVWSQGCVFAELLIGTPIFPGSSGIDQLVEIIKVNSRALLTIPMFP
>Spumella bureschii_mph1_165 57423|35634|strand:-1(-2...862) (evalue:1.25538e-08)
LHQLLSGVKYLHDNRIIHRDLKPGNLLVTKDCRLRITDFGLARERPLGKGDHPDDAIDEPMTEHVVTRWYRPPELMLCPDGLYDYAVDMWSCGCILAEMLGRNPLFPGKNFVHQLSLVFDVIGSPISEDVRHIVNHEAIKFLASQAGKFKVPFSRIYPHSANDAWMLLDNLLVFNPDNRFTVHEALEATYLRDVGVPASFVFPPTSPDFEFSFERNPNATRYQLKQMIAAEVQSFKRDQTIFGKAGGVDVDRLKSEPPQPHSGQDTNGNAEMHTKAAAQEQQQQQQR
>Spumella bureschii_mph1_166 160841|64425|strand:-1(711...2100) (evalue:1.45093e-08)
KKTKLYEQLQEQLNNNYNRVQITDFEFYSKLGEGGFGLVVHCMKKSTGRHYAMKIQSKKGMIQACRNQLKKLDHEKKALSLLHHPFIVNLDYAFHTDSLAFMVLGLATGRDLRERLKCCDYGRMPVEQVRFYAAEIVLALSYLHSMHLIYRDLKPQNVLLHADGHVQLADLGGVMDEVGAVLQHSDSNTRLPLWENALGTETSEAKVEVKKHRKFSIFGTKGYMAPEMVVMLNNKKLVAVSEEPVNEIMSPELPAGPPQYTKSVDWWSLGVTMYRLLTGNLPFDEEKSNLFDNMCSVVNLQDENNKNFKHFASLFQTVEYPDYITAEAKDLVRRLLDVNEVTRLGSGPTGEADLKNHPFFAGIDWDKLEQRQIEPPVLPAVPDIREMTFPDFKSMLQRYERDQWLTEAIKPEHQALFKTWNFTSTHSIRVESGLANMMEQYDKNEKVRKLLSGEQGSPCGMW
>Spumella bureschii_mph1_167 120793|55921|strand:1(164...1070) (evalue:1.65405e-08)
MNKKETTSQNYSEMMKDLSINPNPNEANGNKGTENNAPATNEEAQIRTNEISVQDRRDLKSDTINYDAQRMIGHGSFGAVFLAKVVETDEMVAIKKVLQDKRFKNRELQIMRQLAKQPHPYVVQLMHHFVSKGSKSDDVYLNLVLEYVPETIYSVSKYFNRRKESMPIFSVKLYMYQLARSLAHIHGMGICHRDIKPHNLLVDPVRQVLKLCDFGSAKAFVKGEPNVAYICSRFYRAPELIFGSTDYNTAIDVWSQGCVFAELLIGSPIFPGSSGIDQLVEIIKVLGTPTKDELKSMNPNYQ
>Spumella bureschii_mph1_168 73274|42046|strand:1(2...590) (evalue:2.16669e-08)
PENLLLTTQGSDAEVKLIDFGLAKIMRESVASSFLGTKGYLAPEMLQRQSYDKSIDMWSLGVIVFVLLCGCLPFDDDSSKIANESVARKKFALRFPKWASNLSPSAKDLLHNLLEINPKERYTADQALNHPWVSGRTVVPSSYLQSPCVLGERRRELRSPLANGYMPDLHDRITGANASGVPKIPNAGNGAASSKQ
>Spumella bureschii_mph1_169 175896|67267|strand:-1(155...2963) (evalue:2.38658e-08)
LGLHYMHTNKVLHRDLKTQNVFMLGNGRLVLGDLGISKVLDGTMDFAQTCIGTPYYMSPEIFKNKPYSYKSDVWALGCVLYEMTTLNHAFDANSLNGLATKIVKGKYPPINAKYSKFLRELIGQMLQINPAQRPDCDQILRKPFIKKHIINFFTDIASRPSNSLGEGTMIFKAAAGGPTQNNGLGNDSNMISLRQQLHSLEMTEAVSDALKPKSNPQDDEEALRLAREQASALKREQEHKKMVEAALEKLRLERESRKNVEAGGRPVGYGQARQQAGAAPSAARRVEEAQRLAAGQQRPPVVQSRAPSVSNLNPSVAASEAARKERGAVRDGGINWNRRPEEKERPLGGAAAVAAAAVRPSQQSDESSVGGAVRRRSFGENQDRINERERKAADDRKKQDIVRAEDKRREEVRIEARAREEARLREETRQKEEQSARSKLEQVRAQAEAAAKAKRESIRDKERQRQQDEFAQLKKDKLELDKRTADREKLREEQRAAERARLEGVSRREQQLDVMQEKLSYMNEAIGAIPKIDSRFKAEDKNGEDLSARERVNRRRQEKAEREEKERLEALREAETENRRIRAAAQQQHRGLYNADNVAVGGHKQRAESEDRYLAPPPVAEERYEFDAAGRSKAKSRMDAEELSDRLNDATRGKGNRFEGGQQDVPVSGRKAGGRSGGIGYEDNSDSDAENDEASMWEGGSHNAEEEEEDLHRREEELKAELNFATLRVNELKRTLQETKSYLGPRLPTRGKDAQTPATRHSRNHSGGDEVPEELEDDFYNDGKLKGPPVTGRSSNSDYRPQNRNGSGLNIESRPDETVRRVRPYEAQGNNYPLQDAPSPSGRLGDRIERLRQRCMEALGRVAFGDAYDFLKQHEEESQGYDNGRDLNEDDYDARKLNAMRSILGDAKAHYVSLIEQLIFMEETHSGQTANNNLE
>Spumella bureschii_mph1_170 171793|66533|strand:-1(-1...650) (evalue:2.40865e-08)
LKPENVLLDQNGNVKLTDFGLSKKVSSFSLGTMESSTATFCGTPEYLSPEMILHRRNGTGYGKEVDWWSLGIVCFELLTGWPPFYDRDFNKMCEKILYKPLVFPVKKYNFTKDVEDLIRNLLHRDPNRRLYFKKADPNEVQPVEKPSSRSGKGHGQNLRTHPFYAGTDWNGLEKGLVIPPFRPPVGRDVSDTRNFDKEFTKLAIKDSPPVSISESE
>Spumella bureschii_mph1_171 87626|46743|strand:1(1...987) (evalue:2.47916e-08)
RSLEKYKRQYQHSPSESSVDSSSLNDEIGHFNAVEGSFISDRYEVRKELGKGTFGKVFSCKDRKYNDSVAIKVIRSIKRYVDSAKIEADILDDIFTKQKASGTDMCVKMFSQFRLDGHFCLVFETLGLSLYDLVKLNDYHRLPLHCVRDVARQLLESLDFLSSINLIHTDLKLENVLFAHKTLCQEVVRYDNGEEYTVFLPVNRKIKLIDFGGATYDSETSRSTIVNTRQYRGPEVTLELGWSFPSDVWSVGCIVAEIYDGDLLFQTHGELEHLGLMERRMGLFPLHMVDRSPVGRKYFTRNGYVREEDLPAESRRYVQRTPPLRDFF
>Spumella bureschii_mph1_172 109135|52989|strand:-1(49...2221) (evalue:2.5211e-08)
AFMQPGKTFGELALLNATVRQATIRAVTPCKVWSFPRSGFRTLSAMQEAKANSERISFLSQIELLAKLSPETIEIMAEVMTLKTYKNGDKIIRQGDVGDCFYMILSGRVAVSQSSLTGGVTELVKLGVGKYFGELALIDDAPRKASVTAITPVVQCWTLDRINFLSLFGSMNDAVKESIGISMLKKVKILETLNVKQLNTIARCLISQDFSEGEVIIKQGDIGDSFYLVASGQVSVHVNHAQVAELGSGSFFGEMSLLSNERRNATVTAIEDTVCLILNRADFDRLLGPLDELIKAESKRRADESANANRRKAEGSLLINRLRSLSGSFFSGGSSSGKNSSNVSKEGNALFANSSSVFDLSKLERLKKLGIGTFGTVYLVQHTASNKYYAMKVIYKQLLFDFKQESNIFSERDIALSLVDCQHVVTLFSTLQDEKSIYFISSFVAGGDLFSTLYSNKLAPAKSGSGILQSQLVFYVATVLSALCYMHDVDVVFRDLKPENMIFDNDGYLKLCDCGSAKKLTLGQKSNTLCGTPEYMAPEMVLSRGHNRAVDFWGLGVLIFELCTRSTPFAHSNVSTVYQQIIESDDILLTVVKNNSSLDAHTKSLLIGLLHSVPNTRLGMLRNGTDDIWNHAFFKGVTRDDVDGRTVKPMYIPSIEDEDSSADVNHMDLIDVLEDDDDIPVYLGNYDFSAFQTQHLELSKCEQCTVTQINSRTVHERLASSYR
>Spumella bureschii_mph1_173 175880|67266|strand:-1(155...3056) (evalue:2.58216e-08)
LGLHYMHTNKVLHRDLKTQNVFMLGNGRLVLGDLGISKVLDGTMDFAQTCIGTPYYMSPEIFKNKPYSYKSDVWALGCVLYEMTTLNHAFDANSLNGLATKIVKGKYPPINAKYSKFLRELIGQMLQINPAQRPDCDQILRKPFIKKHIINFFTDIASRPSNSLGEGTMIFKAAAGGPTQNNGLGNDSNMISLRQQLHSLEMTEAVSDALKPKSNPQDDEEALRLAREQASALKREQEHKKMVEAALEKLRLERESRKNVEAGGRPVGYGQARQQAGAAPSAARRVEEAQRLAAGQQRPPVVQSRAPSVSNLNPSVAASEAARKERGAVRDGGINWNRRPEEKERPLGGAAAVAAAAVRPSQQSDESSVGGAVRRRSFGENQDRINERERKAADDRKKQDIVRAEDKRREEVRIEARAREEARLREETRQKEEQSARSKLEQVRAQAEAAAKAKRESIREKERQRQQDEFAQLKKDKLELDKRTADREKLREEQRAAERARLEGVSRREQQLDVMQEKLSYMNEAIGAIPKIDSRFKAEDKNGEDLSARERVNRRRQEKAEREEKERLEALREAETENRRIRAAAQQQHRGLYNADNVAVGGHKQRAESEDRYLAPPPVAEERYEFDAAGRSKAKSRMDAEELSDRLNDATRGKGNRFEGGQQDVPVSGRKAGGRSGGIGYEDNSDSDAENDEASMWEGGSHNAEEEEEDLHRREEELKAELNFATLRVNELKRTLQETKSYLGPRLPTRGKDAQTPATRHSRNHSGGDEVPEELEDDFYNDDDENNFGDDSEIDDEIYGDDDNNNGGGESNSGKLKGPPVTGRSSNSDYRPQNRNGSGLNIEPRPDETVRRVRPYEAQGNNYPLQDAPSPSGRLGDRIERLRQRCMEALGRVAFGDAYDFLKQHEEESQGYDNGRDLNEDDYDARKLNAMRSILGDAKAHYVSLIEQLIFMEETHSGQTANNNLE
>Spumella bureschii_mph1_174 75047|42643|strand:-1(-1...533) (evalue:2.63977e-08)
SRRIFFQILTAIEHLHSLGVSHRDVKLENVLFADDKDIKLIDFGFSTVCQPGKKLKVFCGTPSYMAPEIVRRSEYEGKPVDMWSMGILLYALLCGCFPFRAKAYPDLYRRIARGTFPIPDELSAPVKDLLRQLLTVDPDARITAHAAIRHSWLQVQLINAPNIDKLRQDTTRSEGTR
>Spumella bureschii_mph1_175 79944|44279|strand:1(2...935) (evalue:3.5356e-08)
SQTGAVFRAFFKYDRKEYILKERKLPELGRRKDIMNEVKLLLQLSHPNVVRCEGWFRDEIRKSLFIVLEYCDGGDLYKLIEYRKQNHNYFDERQIWFIFNQICQGLRHLHENGIVHRDLKSLNIMLTKRGRIFKIGDLGVSRQVSEETVMLNTFYGTPLYLSPELVENKPYNEKTDMWSLGVLLYEMTTFTVPFKANTILALAKQVLKGKYNPISNQYSSHLERCIAWLLQLDYAKRPNVMQVIEFVQGRLSPEYYGQGLGLLGSDSLENLDAVKKSDSNKKLNKKDEDAEDEDEGSDGSMDDDSLADGEE
>Spumella bureschii_mph1_176 52531|33223|strand:1(2...692) (evalue:3.74723e-08)
EVCSIMCIDMYLMEVHTVDLKPANLLIDRDGVLKLADFGLARAHGSPEQLTSEVVTRWYRSPELLFGAPMYGAGVDIWAIGCIFAELIFRVPLFPGNTDLEQLGKIFNVLGTPTDQKWPGVRLLPNYVQFEERQPMSLAPLFRGGGAAAAGGVPADLDLLQKMLTLNPAGRITATQSLRHPYFETAPLGCKPAELQLPAENVRVTSSGVISSTGSTRDSDEPDIKRMKV
>Spumella bureschii_mph1_177 26425|18891|strand:1(60...1014) (evalue:4.01963e-08)
RLLGHEMSRARVYADVNVERPQSYWDYESLNIDWGDQEDYEVVRKIGRGKYSEVFAGVNVNNNSKCVIKILKPVKKKKIKREIKILQNLCGGKNVIQLLDIVRDPLSKTPSLVFEHVNNIDFKVLYPTLTDYDIRYYIFELLKALDFCHSNGIMHRDVKPHNVMIDHEKRELRLIDWGLAEFYHPGQEYNVRVASRYFKGPELLVDFQEYDYSLDMWSLGCMFAGMIFKKEPFFHGHDNYDQLVRIAKVLGTDELYDYLDKYDLELDPHFDGILSAHSKKPWVRFVTQENSHLVSDEAMDMLGKLLRQTLTICLQMRG
>Spumella bureschii_mph1_178 45175|29811|strand:1(125...1508) (evalue:4.18063e-08)
NNMELRVARRFRVGPKIGSGSFGEIYAGTNVHTGEEVAIKLEPLKSKHPQLLYESKIYRVLQGGFGVPSVKWFGSEGDYNVLVIDLLGPSLEDLFNYCGKKFSLKTVLMLADQMLHRLEYMHSRSYIHRDVKPDNFLIGTGTRKHICHIIDFGLAKKYQDPRSGRHIPYLEGKNLTGTARYASINTHLGIEQSRRDDIESLGFVLMYFLRGSLPWQGLKATTKKQKYQRILERKQATHPEQLCKGYPVEFRDYFAHCLSLGFEDRPDYRYLKKMFRDLFERQSFEDDGVFDWDIIKKQQQAGSEMNVDLTAADIRAAGPDGAAAGVNLESNQAAGSSMRPNGGNTQGIDRGASQRDNAGGMAPNSSGRMAPNSGGADGMDGGRVDENGDMQGGQGQRRSIISSIRHSLFGSRTGSAAPGQLPVNGAGGPPPAGGNNMGAAPAPNTSGRRQSLGGETHFQP
>Spumella bureschii_mph1_179 101865|51049|strand:1(1...546) (evalue:4.21988e-08)
TASFRAPELHDTPSNCIIDGKTDIWSFGCLMYAMLYSRTPFETAVEGLSVLAVIAGQYHIPESNIWPSDYVEIIEKCLSVDCKTRLTLDELQLRLKRVSSPPLDLRQELKMTPNTHNTSSSNVLAPLSYPMGHVIPSPSAHSTPAHTTAVPNVNSLPHGTVSSPSETSITSPSETESLPML
>Spumella bureschii_mph1_180 101215|50829|strand:1(1...845) (evalue:4.31189e-08)
DAVLKLADFGFARHLTAATLAQTRCGTPLYMAPEILESRDYDGKADIWSVGCILYEMLVGVYPFKGLNEADLLNNIKTKELTIPKDVEVSKPSIDVLIKLLERNPLRRASVEQLSIISTQLVKFSGGTARDAALFPEGYSFAGGEQPAEGKRSGSGDGPSPAAAAVAANTAGTSSVNLSPLAGGASRQTERAAINPSTATTMIMTKVAAYGGPPQSDGHARRYSEDLTQQQLGGAGAGGAMNNSFVRDSRMAEEINSGRQHQGTPPQGNMMSPQQQQMQQQ
>Spumella bureschii_mph1_181 57343|35601|strand:-1(-1...545) (evalue:5.05354e-08)
SHSSRPSSKGPSNNLEKRQIVGQYMIGKTIGEGTFGKVKLAIHIPTGEKVAVKILEKSRIKEQADVRRVNREIKILKKARHGNIIQLYEVLDTQNTIYLIMECAEGGEMFDFIVAQKHVAEVQACKFFHQIIDGVELLHQQEITHRDLKPENLLLKASPDGWLVKIVDFGLSNTHEGNKLL
>Spumella bureschii_mph1_182 38061|25870|strand:-1(-1...329) (evalue:5.11677e-08)
GIIHRDIKGGNILVDDSGTVKLADFGASTQLNHFNKTQETSTIKGTPYFMAPEVLANSRYGRKGDIWAVGCTMIQMLTGEPPWKDKNLKGLVQLHMLLTSWVGPPEYNV
>Spumella bureschii_mph1_183 114846|54464|strand:1(2...1491) (evalue:5.17206e-08)
SKLQRIDQEQTLRAFYFDRTEVFSLVYTPKHNRAWTNSLNMDRRSDPFSQHQNGVLQQSDSYGNKLTNWSLGRRYKCLETVGKGSYGQVMKASDRLENSYVAIKRMELRQDEPINMKRAYREIRILRHLRHPNIVSLVDVVSSTIDSSYYKQLTRNNGMSSMDGEPSRRSLGLTDTVQHAKYNLFKQESTATAGLHYSTYGQQQYQQQQSPSSIPKHLGELYLVFEFVDTDLSKIIKSSQFLSNEHVQYILFQILEGLLHIHHSNVLHRDLKPANILVNCADCSIKIADFGLARVVGDDLFVNERVAGLNGGEDSEEGLRDRDSGEYSLGSYSNEPSPYHGAVHEQTMRRNTSENSLDSLSSSERASRSSFSLNSSREQQQPPRSGALRAVDSFPAPPVLKRGLTKHVVTRWYRAPEVILAQPYSAAVDTWSLGCIFAELLGMMEPATTPSGSTVGGPSDGKKRRALFPGDSCGELSADEDEGGGARRRSSSLVPE
>Spumella bureschii_mph1_184 171813|66535|strand:-1(464...1478) (evalue:5.7298e-08)
LKPENVLLDQNGNVKLTDFGLSKKVSSFSLGTMESSTATFCGTPEYLSPEMILHRRNGTGYGKEVDWWSLGITMYKLLTGVRPFQDDNIYQFVEMCSSMHRQVDENLSHREYATLFQKIEYPDYISPDCRHLISRLLDVNDKTRIGCNEELGEDEIKQHPFFASLDWHLMEQKHIDPPFKPDISPELVDNVNNAKLQFGTIEEVLTHYHKTSLLSPLQMPNDGNHDHKAAPPATDYFDTWDFTSPHTIRVEAGLSRVMEQYDMNFKVRKMLGDKESDGGDTRKPETTGFGLTNHHGPSHHRKGGQGVAAKYHMVVVVITVTLYSVREVQSWSADSSR
>Spumella bureschii_mph1_185 75051|42644|strand:-1(131...1310) (evalue:7.20277e-08)
SRRIFFQILTAIEHLHSLGVSHRDVKLENVLFADDKDIKLIDFGFSTVCQPGKKLKVFCGTPSYMAPEIVRRSEYEGKPVDMWSMGILLYALLCGCFPFRAKAYPDLYRRIARGTFPIPDELSAPVKDLLRQLLTVDPDARITAHAAIRHSWLQVQLINAPNIDKLRQDTTILISDKPADDLDDQVISELEKFGMNREEVIRLVLTKTHSSLATLYYLLLDTLVSRRKLAAKRGGGSGGVIAPHMSSGGTRERPKSAAAVSSSGNAINLANGGMALGTGIKPSTQQQPIMSIQQQQLQQQAQQQAHNAQLQQEQLQQQYLMSDDPNSAEYRYRPKSAANTRVSSNPQRPSSAYAGRRAQTDDSVGQRQCLSLRWLSVGIISLSEVDERKERL
>Spumella bureschii_mph1_186 171862|66540|strand:-1(454...1462) (evalue:9.83075e-08)
LKPENVLLDQNGNVKLTDFGLSKKVSSFSLGTMESSTATFCGTPEYLSPEMILHRRNGTGYGKEVDWWSLGITMYKLLTGVRPFQDDNIYQFVEMCSSMHRQVDENLSHREYATLFQKIEYPDYISPDCRHLISRLLDVNDKTRIGCNEELGEDEIKQHPFFASLDWHLMEQKHIDPPFKPDISPELVDNVNNAKLQFGTIEEILTHYHKTSLLAPLQMPNDGNHDHKAAPPATDYFDTWDFTSPHTIRVEAGLSRVMEQYDMNFKVRKMLGDKENDGGDTRKPETTGFGSTNHHGPSHHRKGGQGVAAKYWQQQLRCIVCGRFSCGMLTVAGGR
>Spumella bureschii_mph1_187 53981|33928|strand:-1(-3...306) (evalue:1.20056e-07)
SEKNFYLVLELCAGGDLSKYIKKNKHLTERIAHSFLLQLAQGLSFLQEKNFIHRDLKPANVLLSENSENATLKLADFGFARHLSAMTLAQTRCGTPLYMAPE
>Spumella bureschii_mph1_188 105153|51963|strand:-1(-1...740) (evalue:2.82982e-07)
NQYFHEMNRSDAEIDFKKDVNPNSLYELTALLGEGSYGAVYRARSRVEECDEVAIKIIPDADDDMEALWREIRFLQVLRSPFVVSFIESLLFDNELWLVMELCDGGSLHDLKAAMKTTFNEEQLKYIIAYSTLGLQHLHSQMSIHRDVKSGNILITKDGRAKLGDFGISAQLTDTIMKRRTVIGSPYWMAPEVIQEASYDGKADIWSMGITLLELCEGNPPHFNVHPMRAIFIISSRPAPTLKEPA
>Spumella bureschii_mph1_189 125389|57034|strand:-1(-3...1443) (evalue:2.98947e-07)
RQPAKCVDEDWARKLSSQLISAVAHIHSRGIAHRDIKLQNILVDVTNDRQAQLKLIDFGYGSRYIGALPMKTKCGTPYTTAPEVIRECYDERCDVWSMGVVIYIMLCGRRPFEALDIPGPLSDAGKASMITNILAGRYHFNHKAWQNVSKNGINFVKMLLHPDYKTRIYSHEALEVPWLREGTMHTAQSAMLKSTKSFRAVINMKKNTEASDLQRTGMLALVFGINSKAATDLRNVFQSFDADHSGMLSRIEFEKAIHEISPELNSADINRLFDMIDMDKNKQISFSEFLAATLDPNEVDIEELSKAFKLLDEDGNGYITREELRKVLIFQYEQANTNNWTLSNNAVRRNSRDLRNVGNIEQLYSTVEDKINRIFDQVDVNNDGFISHGEFLCAMTGLDYYLDSEPFHREPDEEDSEEGSEDEEEEEANAAAASSSSQMKVQLTAQSSNKYRDQDLQDLTNNEFEFNEEDDPVDAELKKAS
>Spumella bureschii_mph1_190 145180|61369|strand:-1(-3...1881) (evalue:3.32438e-07)
AALPLQLGKGASMSVGSPITNTAWCRLVQQNDERSLRVVEKMLTTYKVYARALANATDPFGRKCINIASPQCKEAINRKLYLHERYELFEGPAEYKTATSIVRFAYDHRTMIEAAHGNLVPKKVALKFVSFADALQRELDNRCFGNENENSRYIVTVLNSYNSDITDENNRGFRLDALTKGFADYPYCVVLDAADHNLQRMISTQHIAGSDWDEIRRLFKQVCQSVQYLHSKGVIHGDLKPTNIVEVDKSIRLIDFDGSVSFAKHQMAGIKFSTAYCPPEMLYVDTEQKVLPKYSRVSGSALEVEDLVDLKYECVEANPGLDMWALGAILYVMSTGTPLFCSNVEDNIPDREDLLMLLNWDNAVKEKKLLNVSDTLARNLISLLLVKDSSKRIDTIRMLDHPFLSGKQVSRLAGEQAEFQVFISYRVASDAHLAQRLYNELGKVGIKVWLDSRCLKPGKNWEVGFCEGMLKSDYVVCFVSEEGMLHSDKANQNLSKLSAESKCDNVLLEWMLALELQRRGIVKGIFPIFVGKTKNESYYSRFYLSGTSMPEVSVLSVEEKLKNHLDLQGCGLPYALNSTVKSVVDSIVSNQGMFLEGELDDCTVDIVDRISKMVAQELLLVQNNLQW
>Spumella bureschii_mph1_191 183967|68726|strand:-1(1151...2273) (evalue:3.51249e-07)
EDDANLKLADFGLALILDNTDSVVVSKAGTPDYIAPEVIENKPVGKPIDMWSFGVIMFILLGGYPPFHDSNQRVLFAKICKSQFTFHPKRWSNVSEEAKDLIRGLLTTDPEKRLTAAQALQHRWVKKPSQDLEANNLDTNLEELKKFNAKRKLRSGVKAVMAINSFMKTMSGKKGDAAFPSSPKNADGTSRDEGDAGVDVAAEGDGDMAPERDEYDFSDEEEGEGASPEVVMPYVVDALDVQVSLPEETTSRGNSSHMSVDTETETAPSAEEAVRAAAADAAPEHVQRTCVLQHRVLSDIVFCCCCAYVHVFVCCVSCYRRRRLLMSCPSVCPSCPFPPSRYSLSRLRVSSVSNLLLPLQLYSISILFLSLAL
>Spumella bureschii_mph1_192 183956|68725|strand:-1(514...1636) (evalue:3.51249e-07)
EDDANLKLADFGLALILDNTDSVVVSKAGTPDYIAPEVIENKPVGKPIDMWSFGVIMFILLGGYPPFHDSNQRVLFAKICKSQFTFHPKRWSNVSEEAKDLIRGLLTTDPEKRLTAAQALQHRWVKKPSQDLEANNLDTNLEELKKFNAKRKLRSGVKAVMAINSFMKTMSGKKGDAAFPSSPKNADGTSRDEGDAGVDVAAEGDGDMAPERDEYDFSDEEEGEGASPEVVMPYVVDALDVQVSLPEETTSRGNSSHMSVDTETETAPSAEEAVRAAAADAAPEHVQRTCVLQHRVLSDIVFCCCCAYVHVFVCCVSCYRRRRLLMSCPSVCPSCPFPPSRYSLSRLRVSSVSNLLLPLQLYSISILFLSLAL
>Spumella bureschii_mph1_193 166807|65545|strand:-1(333...834) (evalue:3.54373e-07)
RDLKPENIGLTKDGKLKLFDFGLSSCVKAFASNTDTYEMTGYTGSLRYMAPEVVQEMPYNEKVDVYSYAIVLWQMAKDKVPFKGLNKDEFTSQVVAQDFRPKMDKKWPQAFIVMLQNCWDRDPLKRPTLAHCASELSKMIEAKKRKQTAFFYELQKISLVYFQKGK
>Spumella bureschii_mph1_194 183863|68715|strand:-1(1251...2388) (evalue:4.17316e-07)
EDDANLKLADFGLALILDNTDSVVVSKAGTPDYIAPEVIENKPVGKPIDMWSFGVIMFILLGGYPPFHDSNQRVLFAKICKSQFTFHPKRWSNVSEEAKDLIRGLLTTDPEKRLTAAQALQHRWVKKPSQDLEANNLDTNLEELKKFNAKRKLRSGVKAVMAINSFMKTMSGKKGDAAFPSSPKNADGTSRDEGDAGVDVAAEGDGDMAPERDEYDFSDEDEGEGASPEVVMPYVVDASDVQVSLPEETTSRGNSSHMSVETETETAPSAEEAVRTAAAADGAAPEHVQRTSVLSRVPSDIVFRCCCAYVHVFVCCVSCYRRRRLLMSCPSVCPSCPFPLPPPSLQFVASPHLFCYYCRCNYSISILLLSVALQYLIC
>Spumella bureschii_mph1_195 183922|68720|strand:-1(1257...2394) (evalue:4.17316e-07)
EDDANLKLADFGLALILDNTDSVVVSKAGTPDYIAPEVIENKPVGKPIDMWSFGVIMFILLGGYPPFHDSNQRVLFAKICKSQFTFHPKRWSNVSEEAKDLIRGLLTTDPEKRLTAAQALQHRWVKKPSQDLEANNLDTSLEELKKFNAKRKLRSGVKAVMAINSFMKTMSGKKGDAAFPSSPKNADGTSRDEGDAGVDVAAEGDGDMAPERDEYDFSDEDEGEGASPEVVMPYVVDASDVQVSLPEETTSRGNSSHMSVETETETAPSAEEAVRTAAAADGAAPEHVQRTSVLSRVPSDIVFRCCCAYVHVFVCCVSCYRRRRLLMSCPSVCPSCPFPLPPPSLQFVASPHLFCYYCRCNYSISILLLSVALQYLIC
>Spumella bureschii_mph1_196 133900|59032|strand:1(0...1216) (evalue:4.5879626e-07)
HRMRVQSIYGGVSFFQQETNIRNGVHILVATPGRLLDHIKRGTVDLSGVKHVVLDEGDTMLEMGFQQAVESIILNIKKPGEKSRQSATSLLESMSNDRDGGGHDQHSSRRGGDGFDRDTDQDDDASDSDSGRSSSSGSAGGKSGDKANNVQMMLFSATMPGWICQLTDKHMNSPVFLDAVQEGETRLADTITHYALCLPNSLEERVDAVASYVEDLILTKGAGGQTIVFTNRKEEADNLVASDCFGQLKSQVLHGDITQFARQATIRQFKEGKLDVLVATDVAARGLDIAGVDLVIHTAPPADHDSYVHRSGRTGRAGRNGTSILFYSASEQRKLESFEHFLKFKFIRTGPPSIQDISVASAVIAGNKLARVNQEIVPFFSSHSKTLLSECMDSDSQQLDTDKVS
>Spumella bureschii_mph1_197 194159|70305|strand:1(0...1061) (evalue:5.59248e-07)
TFFGNVELLLLHSGIVLAQFVVFQFSFSLSRMELRVARRFRVGPKIGSGSFGEIYAGTNVHTGEEVAIKLEPLKSKHPQLLYESKIYRVLQGGFGVPSVKWFGSEGDYNVLVIDLLGPSLEDLFNYCGKKFSLKTVLMLADQMLHRLEYMHSRSYIHRDVKPDNFLIGTASRKHICHIIDFGLAKKYQDPRSGRHIPYLEGKNLTGTARYASINTHLGIEQSRRDDIESLGFVLMYFLRGSLPWQGLKATTKKQKYQRILERKQATHPEQLCKGYAVEFRDYFAHCLSLGFEDRPDYRYLKKMFRDLFERQSFEDDGVFDWDIIKKAQQADRGGADANADLTAADIKAAGAND
>Spumella bureschii_mph1_198 80661|44519|strand:1(539...1456) (evalue:6.27067e-07)
KTPLKVQLRETVLSRLANRRQKKRLHTSCQVATGMPLATMVCRALGSTTLITSKCWAREVMALCIWSRRNKREKTTLKDSSEGAVEGNSLESISEQTTKEEAAYKLPSGDWYAIGDNGMQGIGLNDFDHIKMLGKGGYGSVHLVKEKQTGENYAIKVIPLSAGPIIPKMITRECIILQMMQHPNVVSLECAFTHHEKLYLVMQYIRGGTLKEILEYGPDKGNITLDTKKLWFAELILAIEYVHTMGIIHRDVKPANCMIGTDGHLRLADFGLSKKIGEGDVALMNNASGVNEKDLESMALRVRNR
>Spumella bureschii_mph1_199 5866|4670|strand:-1(-3...699) (evalue:6.31386e-07)
IVPTTNELLSYIMGCANSTPEKSATAAPRPLNPDPPSTKSLSTAQLETPRDATSKFADQYQVGDVLGQGSYSVVRNAVRIPDRKPVAVKIVTRSKLNATDEANLKREVGILFSLDHPNIVKVLDFFEEDRYFYVVLEKMCGGELFDRLMEKAVYNEGEARDLAIVLLNAIKYIHDRDIVHRDIKPENILLVSKDNDVDLKLADFGFAVQSAGPPSIKQQAGTPGYISPEVIEG
>Spumella bureschii_mph1_200 81821|44895|strand:1(0...1303) (evalue:6.66343e-07)
RGRSYSTGGVKGGAEGGGVSSVGLLKLNGTSASAAAMAGGGVGSLGVSASTTSLVAAAGSTPSLSSLTARPMTKTPQKGPTVANIIANSSSTFSSCVTPPRTATGTVGASSAAATGVVAAGNAGESSSSSAVRGSKYQTLRQLKASQSTSSIRSKHKASTATLLASSHDVSGNSSFHEKLLESSSGSSSAGSLLQKFDAVAMETSVGSDEQSLSGSSMQPAGGDVSPTLSEVSGLDLQHIGQVVSGVGIGAGSSNGDNRVMHPQQQLQYNSSTSVVEQSVYEPVLDSLPAGAATASPLMWKKGEVIGEGTFGMVYKGMNEKTGELLAIKQLVIMDGSEHEVESLQKEIRVMWDLHCDYIVRYLGTSRSDRCLYIILEYITGGSIASMLTQFGRFSENLIKRFSYQIVSGVEYLHAKGIIHRDIKGANILVTESG
>Spumella bureschii_mph1_201 110803|53381|strand:1(1...429) (evalue:7.42046e-07)
EVQILAQLKSPYVVRYYDSFIEKECLHIVMEYCNRGDLQVLIKKAKEKNVTCLKEDVIWNIALQVILGLHYLHKRHILHRDLKSANVFLMKDPNFTNYLVKIGDLGVAKQMDTSTALANTIVGTPYYLSPELCADMPYKDKS
>Spumella bureschii_mph1_202 103133|51389|strand:-1(-2...1918) (evalue:7.53256e-07)
NVQENLTDITATISDFAVKDKDYGYRYDDSTHSKYSLNSSSHSVTENFAETFSSTTNVKLNAEQHHKATHPGITTVPESVFNAPTAAAADAIGSLAIPSEPSIQLAYPYLYDYTKIPVKVPLSLNLTIESFKNVQHIADGSNANIFTAFLNNECVVIKMLKESCADDEIAVNELDVEIALLSRMQHPNIIRVIGGGSAPRKFIVLENLEGGSLHSVMAANPQKPGLAAKLFRKSTWQFEEFLVLARDLALALDYLHYHCHAGACILHRDLKPENILLCGDGHLKLTDFGLSRFFETRPPAAEDIVGEDDVLTRSFCGTEQYMSPEMLLQQGHNFRMDWWCLGLLMHEMISARHPFHGPSHYDTLRNMVTKPPVIDSRLSPGAAAVVKHFLVKNPRARLCCRDGTAEMKAIPWFQAVDWDALYNRQIKMPYQPKLQNDTDLSSFETTFTREKPIDSVMENEGNDNKKKNNKGGLMGFLGYGNGGDKNKTETGEADSFKGFSFTKDESEEQAIQSKAVTPGAAEGDTRSAASHTSSAAAPAESSTSAGGVSPTPTKAAASATSNLTSAIKASSNDKQQAGAVRQEQLKSLQSQSNSGIQQQQWQQQWQQSWSTDQCGSSQLLWCSAGCVHQYKTVKQKSTT
>Spumella bureschii_mph1_203 193170|70061|strand:-1(-2...859) (evalue:8.01515e-07)
EVVVIFTQLVKCVMHMHSKGVLHGDIKPMNMVRMGGKWLMIDLDACCVIGRDCVGFKSSSAYVPPEAVYADAAAGVVAVKSEVMCGKYGIEPLIAHESFDVWSLGCILYQLCSSEVLPLFTAGQDDNLNFNMLDADNSLWALVGWSDKLKEKKLSIVPNRKARNLLSLMLSKDPVKRPTLSRVLGHPLLSEKTYGRMAGDDPDYDVFISYRVASDSIHAKRLYELLTGAGLRVWWDKECLKPGEEWRKGFCHGLVGSASFLCILSNAGTTVPFQNVTTESHCDNVL
>Spumella bureschii_mph1_204 60505|36741|strand:-1(436...1108) (evalue:8.85741e-07)
ATRWYRAPELLCDCGSYGRPVDIWSVGCLFAELITKRPLFPGRDPQNQLEVIIKKIGCPDSNTLKRMIVNPTALASVEACARYYARPNFSDHFPANTNTQALDLMKRMLEFDPSERITVEEALEHPFLRAFHKQFAEPVSDTVFDYNFEKKDNQIASMSEAEVRACMYEEACYYRNYGSGEEKSSRIERNDDWSKKEGEIGEWRRSGKPAGGTDSKESKADEK
>Spumella bureschii_mph1_205 166813|65546|strand:-1(182...863) (evalue:1.25528e-06)
RDLKPENIGLTKDGKLKLFDFGLSSCVKAFASNTDTYEMTGYTGSLRYMAPEVVEEKPYNEKVDVYSYAIVLWQMAKDKVPFKGLNKDEFTSQVVAQDFRPKMDKKWPQAFIVMLQNCWDRDPLKRPTLAHCASELNKMIEAKKRKQTAFFYEPAVENFKKYLQYIFKRGNEWVMMQCEMQQPSIRQCDGGRVMLGESEKILYGIYCSCFTSRKNASRFVPMFWLL
>Spumella bureschii_mph1_206 39507|26802|strand:1(0...709) (evalue:1.26939e-06)
FVIIFLQPSNLLLRSNCDLKICDFGLARGVEDEQTGGLTEYVVTRWYRAPEIMLACQEYSSAIDMWSVGCIFAELLARSPLFPGEDYIAQLRLICDKLGRPSEEDLDFVTSERAKRFMLSLPNKPATPFAELFPVHRKETDALNLLALMLEIHPKKRISIEKALEHPFLESLHNVDDEPLNDTPFSFEFEHEELSRERVQELIWEEIREYHPEIADNYPSATPRRKSKQSASDPDS
>Spumella bureschii_mph1_207 137549|59821|strand:-1(-3...1173) (evalue:1.2801e-06)
VQEERSKQLHEQKMELRVGKKYRLGRKIGSGSFGDIYHGTNMTTGEEVAIKLESVKSKHPQVMREAKIYRSLNGIVGIPAVRWAGVEGDYNVMVIDLLGKSLEDLFNECGRTFSLKTVLTLADQLLCRLEIIHTKCYIHRDIKPDNFLMGRGSHNHMVNVIDFGLAKYYRDPRTHRHVPYREGKNLTGTARYASINTHMGIEQSRRDDLESLGYVLMYFLRGVLPWQGLKANTKKQKYDQILEKKVSTSTEMLCKGFPAEFRSYFEHVKSLRFDDRPDYDYLKRLFRELFFRKGYTYDNMFDWEVQAIHKSASQGIGMPGTSTGPPLAATANNNNSSGKVVVDLTGENTNINSNRYHQPQQDLYGGMLPGHAGGAGAMDDGDGDGELLQES
>Spumella bureschii_mph1_208 180373|68081|strand:-1(-3...2787) (evalue:1.65605e-06)
SQTRIRAYNITRKGMSDLADSLAAREEAEMASELEELVNAVNDLEDNLIRQYESGGDDDGDDDDSLDRRVYEANQSNNSILSGDFVTTPKSDLFEQERGEESSDDGSGDDENNSNDVSDQSIPFSPKRTMDLLLYLHHRSTAPSLEGASEEYAEEEWENDDDNGYVVVAVSEEEFVEYDQICRQIAKAQSSTAAPVRQVPTGVRRPRNGGRYGMGDSRDSLTKELDNDDVSEPLDADEYASQEAEEDGEDGDAGGDGDSYNSEGLDGGDDLSSHGDEDDDNNEEEEGDEGLEDDLNAVNAALDGQAAGLSVDLEKSLYIAEEEGEEEQAVAALVAATEESLTAAESEVHDDTINPTFPQPPVSTPCLPASAKVNNKPPQTKEKSLRSAPTTAEKLAQGQFGTAESTKVNRPTGRWVAPDEQQANDEFDSRNPQSQQQMPSNRRQSISEQRRAEITGQHSFVGVDGKKSCFFNLKVIFDPFRTGFEENKDFQHAKGSVVAGRYQVSEVLGTAAFSTALQCMDLAAEEHESEWVCLKVIKNNKDFFDQSLDEIKLLQYINSRGDPDAKNVLRLIDYFYYKEHLFIVSELLKENLYEFGKFIRDHNHEPYYTLPRLKRMMKQILVALKFIHSLNLIHCDIKPENIVIKSFSRCEVKLIDFGSSCYTSDHLTTYIQSRSYRAPEVILGMAYDARIDIWSIGAVLAELYTGYVLFQNDSVPTMLSRITGILGPFEKEVLARGKEVPKYFTRNHVVYERDEETGAYQMIFPKRTTLQNRLHLSPSVPVRQHSSRRSDSSNSTNENGSPVPLTPPPRESPQLELSYSDALFLDFTAQLLNLDPLKRLTASQALCHPWLADADSVYFPEYVIGQPASTASSSNSAVNTPSHANGDTASSAMYGRNDEDEDGEGDGFEFMPPPPMDEDDEEDDDDDDD
>Spumella bureschii_mph1_209 180386|68082|strand:-1(76...3355) (evalue:1.78439e-06)
SQTRIRAYNITRKGMSDLADSLAAREEAEMASELEELVNAVNDLEDNLIRQYESGGDDDGDDDDSLDRRVYEANQSNNSILSGDFVTTPKSDLFEQERGEESSDDGSGDDENNSNDVSDQSIPFSPKRTMDLLLYLHHRSTAPSLEGASEEYAEEEWENDDDNGYVVVAVSEEEFVEYDQICRQIAKAQSSTAAPVRQVPTGVRRPRNGGRYGMGDSRDSLTKELDNDDVSEPLDADEYASQEAEEDGEDGDAGGDGDSYNSEGLDGGDDDLSSRGDEDNDNEEEEGDEGLEDDLNAVNAALDGQAAGLSVDLEKSLYIAEEEGEEEQAVAALVAATEESLTAAESEVHDDTINPTFPQPPVSTPCLPASAKVNNKPPQTKEKSLRSAPTTAEKLAQGQFGTAESTKVNRPTGRWVAPDEQQANDEFDSRNPQSQQQMPSNRRQSISEQRRAEITGQHSFVGVDGKKSCFFNLKVIFDPFRTGFEENKDFQHAKGSVVAGRYQVSEVLGTAAFSTALQCMDLAAEEHESEWVCLKVIKNNKDFFDQSLDEIKLLQYINSRGDPDAKNVLRLIDYFYYKEHLFIVSELLKENLYEFGKFIRDHNHEPYYTLPRLKRMMKQILVALKFIHSLNLIHCDIKPENIVIKSFSRCEVKLIDFGSSCYTSDHLTTYIQSRSYRAPEVILGMAYDARIDIWSIGAVLAELYTGYVLFQNDSVPTMLSRITGILGPFEKEVLARGKEVPKYFTRNHVVYERDEETGAYQMIFPKRTTLQNRLHLSPSVPVRQHSSRRSDSSNSTNENGSPVPLTPPPRESPQLELSYSDALFLDFTAQLLNLDPLKRLTASQALCHPWLADADSVYFPEYVIGQPASTASASNSAVNTPNHANGDDICASASSAMYGRNDEDEDGEGDGFEFMPPPPMDEDDEDDEDDDEEDENELNDLSFEDMEYQVQLLAAAAIEEEAEAVTVTVTSVDSFHHGRVISEDDVAEQGESLQNTSESAAAADEKDTAVSITESVAETPQRHSEDGTGDTVVYQSTSTPPPLDDVVYQPVGGVGSSPSPPPAANGSSANEQLPPHPRFPHHYIYCGVVYIL
>Spumella bureschii_mph1_210 89989|47459|strand:-1(-1...1712) (evalue:1.94679e-06)
RHFIDLEYLNRRFLIMNRYKVTKQLGDGTYGSVLKATNRQTGEITAIKKMKKKFYKWEDCIQLREVKSLKKLNHPNIVKLKEVIRENDELFFVFEYMEGNLYELMKQRDRLFPESHIRNIMYQIFQGLAFMHKHGFFHRDIKPENMLVKGDVVKVADFGLAREIRSKPPFTDYVSTRWYRAPEVLLRSSNYNSPIDQWACGGILAELYTLRPLFPGSSEADEIYKICSVLGSPTMRTWPEGIKLASQMQFRFPQFVPSPLTQLIPNASQEAIHLMQDLMLFDPHQRPTSSQVLQYPYFHVNNSLPAPSSSSETPAPSFVRRPILRTENDLKNEELLQARKLQENLEKGQEFFIPEVNILHESDEGARTSSNYISSRLAGDPRTGFPSLDLLSKDTIPEGSAAYNEIDKFIFGQSILPNGLPSHIQLPQTHSISNNSTCHLADGVVDFPKVSHHSYPHKEIPSAELYNDMNKNSRALPNLRNVGANIGLPSTNINSVSTVISGYDTKGASATSRFGRMAQFGMMTSSSATGNNGTSINSTYNINGTNGDQAKLSGGGAQQYGGYGRHKIQE
>Spumella bureschii_mph1_211 89985|47457|strand:-1(-1...1640) (evalue:1.98462e-06)
RHFIDLEYLNRRFLIMNRYKVTKQLGDGTYGSVLKATNRQTGEITAIKKMKKKFYKWEDCIQLREVKSLKKLNHPNIVKLKEVIRENDELFFVFEYMEGNLYELMKQRDRLFPESHIRNIMYQIFQGLAFMHKHGFFHRDIKPENMLVKGDVVKVADFGLAREIRSKPPFTDYVSTRWYRAPEVLLRSSNYNSPIDQWACGGILAELYTLRPLFPGSSEADEIYKICSVLGSPTMRTWPEGIKLASQMQFRFPQFVPSPLTQLIPNASQEAIHLMQDLMLFDPHQRPTSSQVLQYPYFHVNNSLPAPSSSSETPAPSFVRRPILRTENDLKNEELLQARKLQENLEKGQEFFIPEVNILHESDEGARTSSNYISSRLAGDPRTGFPSLDLLSKDTIPSHIQLPQTHSISNNSTCHLADGVVDFPKVSHHSYPHKEIPSAELYNDMNKNSRALPNLRNVGANIGLPSTNINSVSTVISGYDTKGASATSRFGRMAQFGMMTSSSATGNNGTSINSTYNINGTNGDQAKLSGGGAQQYGGYGRHKIQE
>Spumella bureschii_mph1_212 31973|21854|strand:-1(-2...385) (evalue:2.15888e-06)
NKYEVLGVVGEGAYGVVLKCKNKETSEIVAIKKFKESDDDEVLRKTTLREVKILRMLRHNNIVSLKEAFRRKSKLYLVFEYVDKNLLEVLEEQPTGLDAEIVRYYIYQLVQAIHWCHSNSVIHRDIKP
>Spumella bureschii_mph1_213 61654|37055|strand:-1(-3...378) (evalue:2.19451e-06)
VDAKRILRELKLLRHLNNHENIIHILDVMVYPPNERDMKDIYIVTNLMDSDLQKIIDTKQAFTDKHLQFFIYQILRGLKYIHSANVLHRDLKPSNVLVNGNCEIALCDFGLSRGFDDEEYNLFTQY
>Spumella bureschii_mph1_214 24841|18040|strand:1(1...942) (evalue:2.34783e-06)
VKMLRAGGMAQVQNVLRAELAILSTLHHPRIVMLMAICRQLDASEGSVGLVLEFMSRGSLYGILHDNTPAMLVHRPATLLGKLRIAVDVADGMRFLHDSGVCHRDLKSPNVLLDSEGRAKISDFGLSAFYQTAMTCMTNVAGTAAWSAPEIILGEEYRNKADVYSFGVILWELLTMAIPWAGKTQVQIISGVLRGQSLALPEVAPVSCPQPLVDLLSSCLSSADGSARPSFRGIYTSLSELLEVELQRQDEMRRAIPPSFICPISHDTMTDPVICADGHSYERANIEQWFERSNRSPLTNDELPSRALLPNHA
>Spumella bureschii_mph1_215 89999|47462|strand:-1(-1...1640) (evalue:2.42031e-06)
RHFIDLEYLNRRFLIMNRYKVTKQLGDGTYGSVLKATNRQTGEITAIKKMKKKFYKWEDCIQLREVKSLKKLNHPNIVKLKEVIRENDELFFVFEYMEGNLYELMKQRDRLFPESHIRNIMYQIFQGLAFMHKHGFFHRDIKPENMLVKGDVVKVADFGLAREIRSKPPFTDYVSTRWYRAPEVLLRSSNYNSPIDQWACGGILAELYTLRPLFPGSSEADEIYKICSVLGSPTMRTWPEGIKLASQMQFRFPQFVPSPLTQLIPNASQEAIHLMQDLMLFDPHQRPTSSQVLQYPYFHVNNSLPAPSSSSETPAPSFVRRPILRTENDLKNEELLQARKLQENLEKGQEFFIPEVNILHESDEDLLSKDTIPEGSAAYNEIDKFIFGQSILPNGLPSHIQLPQTHSISNNSTCHLADGVVDFPKVSHHSYPHKEIPSAELYNDMNKNSRALPNLRNVGANIGLPSTNINSVSTVISGYDTKGASATSRFGRMAQFGMMTSSSATGNNGTSINSTYNINGTNGDQAKLSGGGAQQYGGYGRHKIQE
>Spumella bureschii_mph1_216 100738|50697|strand:1(2...386) (evalue:2.48977e-06)
PKKRWNTVDNNMEIDVLKRMMHINIVQLHEVIDNKAAHSRIYLVQELMEGGALMPDAETCTPISVTLARQYFRDIVRGVCYLHSEGIIHRDIKPQNMLLTKDGTLKLSDFGTAVFIYDHRDKVAYNGS
>Spumella bureschii_mph1_217 93196|48430|strand:-1(-2...949) (evalue:2.59515e-06)
IVLLCGSACSLINIVHGTIAGGYQQRNSNMGSSSSKKVDAYVIRLEDEKAPIGLKLKKGMVSPTKQNSEIDMVAPGMAKAKSSAALDRRKSAPNLNAKMKSSNDMAMMSSKKMTTSSTVPWLLKNAKIPHGASMKDFELGRIIGRGFMGTVRIVKQIKSEKFLVFKAVKKEAVLKSRAQRHIQGEKMVLSTLNSSFCVKLFGTLQDKHHLYFALEYAAGGELCNRLDKKKFFEPEVAKFYISEIFVAIEHLQSLGFVYRDLKPENVMLDEEGHCKLVDFGFACAVDQTTGKLHTLCGTPSYLSPEQLDGKFTNGYT
>Spumella bureschii_mph1_218 94361|48760|strand:-1(-3...609) (evalue:2.62555e-06)
VGDSTAEFTVFLEYPFYPCGNLTAWLKLVTRKPWELQSVGRQLVNALAFLHENGVIHKDLKPSNILMHEDGRLVLSDFELAFRSKDKFGTEHSDDPEEEKGVISVRTNKATRGFIAPEIESGQRAQYASDLYSLGAILYYMHFPTLFDTLIPGQSYVPGNNDSDLTSLIQALLQPNPADRPTSASAAKNVYFTTTFVDRLINE
>Spumella bureschii_mph1_219 177642|67606|strand:-1(-2...2413) (evalue:2.637249e-06)
MNNGPKGCICSIIEHFMQIRFLSVYIVMISTTYLRLSGAFLARNSILTANFYSTSLAAFGLKQNLASKKKSPIKENNHVNKKPFAEPIEFGSLGLSSSIVDALNSQNINVPTPVQSAVVPKILNKENIVMAACTGSGKTLAYTLPMVQNLAEQEKLGYIRHAKRPRCLVLVPTRELASQVLQEVKQIGHFTKISSTAVLGGEVYGTQKKALDRLVDVVVASPGRLMQHKEQGNVHFSHVNTIIIDEVDTMLTQGFGSDIRAILRNVYSRQAMTASSTGEGPKMQLVMATATLTKAVKTLLTDVEGGGFNIEYSDPSNLTPKKVDGTEGRVKMSIVEVEGLHKPLPHVKHYVEETKGVDKFIVLNNVIQRHAHKNYRTMIFCNTIGSSRAVEYCLNDGVKAKEVMMGGEGGDQKRVHAISYHGEMNSREREINLEKFRSGENQYLVCTDIAARGLDIPEIDHVILFDFPLNPIDYIHRAGRCGRAGRKGMVTSLVTKRDSVLSSAIQDAIAKGLPIDNLTSSKKDYLKYNPRHKETVTRQSSPETGTLGVHMRESTLVQSSIDPSKFTGPHSARVKIAGQHKSVPLNRPVNRLGRKLSRKKSIKPGIHKMFPESNRALRPDVRKINLKKAKFGTEFKESTAREGINRARGTGQKGGGKMGVAGMSRTTPEHNKKRDPREVRDTREEKSKERKMKSVRTEIKHRSAATSSSSSTVGEYATPRSGEKLSKRRRDRAEEYNGDRRVRTEGDEYANKRDLRDRSGRGRPSFGMRPKGGKGGSSGGSGGGGRSGAREKKVKKKRGQTARD
>Spumella bureschii_mph1_220 24654|17955|strand:-1(-3...1581) (evalue:2.99345e-06)
DGIRANMHHFPLSTEDSIPRDLTFNCFENVEHRLDSSSCHIYTAYWVDADVYVIIKQIKADRLTSTVAVQEFEAEENVLLRVRHNNIVRLLGSGNTPRKFLVLELLAGGSLAHSLGIRPDSNKQIWSKKYSLLETLYVARDLAKSLHYLHSQYNSAIHIIHRDLKPDNIGFTADGTVKLFDFGLCATIKAQREKTEQYKLTGNTGTLRYMAPEVVLGRSYNQSVDVYSFSILIWQIVTGKVPYNNMGKKQYYDQVVMGGGRLKLDKQWPLEFKQLLIRCWHEDKNMRPDFGVILVEIDEIIAEQERLEEVKLNQCNRRCFNCTKTVLVRTKLAFLILFFVLFLYSMTIVIAKNNYIDGASLCILSTFFIYGICLSYVNVWPYVVMNKSQMGNVINGLEISHAPENNNNNHKNYHHSAAATSGVGGGGGMVRAGSGSTLKTAYTATTAGSSTTASKPPLSRPAAPVPTHTIVNSVPKAGMATSRQRKTSSSSSASGVTGTGVGAVESKGEGGGESAAVGDMETAASGG
>Spumella bureschii_mph1_221 150425|62383|strand:-1(-2...2026) (evalue:3.51193994e-06)
KTQTSAPSCSDPFCLSVCLLFKGIASMNAAFASITKGTTFDKKKHGATMQLFNAKVHNQSKLKLDLFSPDMKEIEVESSNKKNTSSIDEQSDDATNTHDESGPLFEKQEEVNAFRNKLQIKVKGDNLLNPCATFYSMDMHREVKQVIIKNIERTDWKEPTPIQMQAIPCLLAGRDVLAAAPTGSGKTAAFVIPVLSRLGHPHPSRKLKDGTGGGVRALLLAPTRELAEQIYREASRLILGRKIKICLLKKNIASSAIAKQDKTVFNKYDLLVSTPLRLLSLVRAGVIDLAHLQMVVLDEADKLFEIDSYDRGGNNNSVDEEDEDDHRNVASSSSKKGSTEGKQAAKNSKSSKHSGGSKNRNDSESESEEDDDEDEEDEEEEEDGVVNAEEAGRIRTSFLSQVDEILAQCDAKHVQRALFSATIGPFVVELSESFLSNPVQITIGKENAGASTIDQRLTFVGREDGKLLAIRQIVQAGLTPPVLIFLQSIERAKELHRELIYDGINVDVMHAERTQLQREDIIRRFRSGEIWVLICTDLMARGIDFRGVQMVINYDLPQSAVSYIHRIGRTGRAGQKGVAVTLFTEDDLPRIRPIANVIKLSGCPVPDWMMAIKHMSTRNKKQLRRKAPERRSIDTGLRVPSKKSKKENDDGVEGGGKTHNKKRKSSDSSNGKQEH
>Spumella bureschii_mph1_222 132251|58650|strand:1(1...643) (evalue:3.76583e-06)
KQQLPEDRVRFYAAEIILAISYLHSMGLVYRDLKPQNVLCDGDGHVKLADIGGVGTTVSSRDANLDTLRCMAPEVIRTVFACTSSASSAAAVADPMVRVKQFVADNQQSVSMKVRSIAQHNADLEKQQDVKLTLQEAISGKMKPFKCEHTVDMSADWWSLGMILYKLLTGNYPYTDDQLKSYVLACSTAAADSTVTAGAGGNINRRSVSIPEEA
>Spumella bureschii_mph1_223 25037|18135|strand:-1(-1...449) (evalue:5.13751e-06)
FSHIYQIHSNMERYQKLEKIGEGTYGVVYKAKDRVSETIIALKRIRLEAEDEGIPSTAIREISLLKELRHPNIVRLYDVVHTERKLTLVFEYLDQDLKKYLDVCEGGLETTILKSFLFQLLTGVAYCHHHRVLHRDLKPQNLLINREGE
>Spumella bureschii_mph1_224 62926|37415|strand:-1(-1...1109) (evalue:5.64184e-06)
LHNMASSLVNNKYRITRRIGGGSFGEIYLGVGPSNEKVAVKFERHGTRCPQLRHEYKVYRELINCHGFCSVYHFGTQDNYNVMVMDLLGPSLEDLFNKCNRRFTLKTVLQIADQLLERVDTLHARHLIHRDIKPANFVIGVGDQGANVFCVDFGLSKRYRHPKNLQHIPHRDGRSLTGTPRYASINNHLGIEQSRRDDLESIGYVLIYFLKGTLPWQGLKAKNAQKKYRLILEKKQQVSIAQLCQGCPSQFAEFLAYTRSLKFDAKPDIPYLRKLFRDLYHAQGCASVPKLWDWDGIDADYLSAAGSVGGGPSGGPAPITLGAQGLVTGGGLRPTTAAAIANPGLDNDHLMGARDGANDDLDDNNDYIR
>Spumella bureschii_mph1_225 75364|42710|strand:-1(165...1296) (evalue:5.79729e-06)
FFFWRSAATHILSKRIVALMELRIARRFRIGPKIGSGSFGEIYRGTNVVTGEEVAIKLEPVQTKHPQLMYESKIYRILKGGFGIPDQKWYGPQDDFNVMVIDLLGQSLEDLFNYCGRLFSLKTVLMIAEQLITRIEFIHSKGYMHRDIKPDNFLTGRKQNRNILYMIDFGLAKKYMDVRTGQHIPYVEGKSLTGTARYASINAHLGIEQSRRSDMEGLGYILLYFLRGSLPWQGMKGNTTKIKYQKILEKKQQCSPGLICKGFPAQFLEYFIYVMNLPFDAKPDYEYLRNLFRELFTSEQFIDDGEFDWIIANRAARNAHPSSNSSGVDGGMGGVNNPFLSPMMNAGGQSYPPYDVTTAPMQSARSEAVITMMSNV
>Spumella bureschii_mph1_226 37329|25363|strand:1(0...669) (evalue:8.91012e-06)
GLAHIHACGMIHLDIKPANLLITKHGVVQIGDFGMATYKGSRDDSHEGDTRYMANELLNEADRLPSADIFSLGLTLYEISYSSRALEDSDRAASMPSSSKHNIHSLSLPFDGPNWHALRQGRYRQLTDRPDALLRVIYAAMSPDPVDRPLASQIIAVPEVHAAGATNDEVLLSAKEIQTQQEVYRSSSFNPVFMSNLSITTAMTQLPPEEYAALMERAITPH
>Spumella bureschii_mph1_227 22061|16122|strand:1(2...907) (evalue:1.0048453333333333e-05)
VMDEADRMLSMDFEEEINQILAVIPRERRTFLFSATMTSKVAKLQKASLTDPVKVEVANKFQTPKTLVQNYLFIPAKWKDCYLAYLLDHFKEQSTIIFAATCNNALRVTLLLRNLGFRAVCLHGQLSQPKRLGALNKFKSGQRNILVATDVASRGLDIPNVNLVVNFDIPSHGKDYIHRVGRTARAGNAGRSVAFVTQYDVEAYQRLEALIGQKLPAFDVEEETVLILLERVNEAQRLAARELRELQAQDPKNKKRKKGGKDDTNDGEERSSKGSKGNGKSYKKSKSGQSVQYQLMGVQVR
>Spumella bureschii_mph1_228 37335|25364|strand:1(0...669) (evalue:1.03439e-05)
GLAHIHACGMIHLDIKPANLLITKHGVVQIGDFGMATYKGSRDDSHEGDTRYMANELLNEADRLPSADIFSLGLTLYEISYSSRALEDSDRAASMPSSNKHNIHSLSLPFDGPNWHALRQGRYRQLTDRPDALLRVIYAAMSLDPVDRPLASQIIAVPEVHAAGATNDEVLLSAKEIQTQQEVYRSSSFNPVFMSNLSITTAMTQLPPEEYAALMERAITPH
>Spumella bureschii_mph1_229 89997|47461|strand:-1(312...1149) (evalue:1.28245e-05)
RHFIDLEYLNRRFLIMNRYKVTKQLGDGTYGSVLKATNRQTGEITAIKKMKKKFYKWEDCIQLREVKSLKKLNHPNIVKLKEVIRENDELFFVFEYMEGNLYELMKQRDRLFPESHIRNIMYQIFQGLAFMHKHGFFHRDIKPENMLVKGDVVKVADFGLAREIRSKPPFTDYVSTRWYRAPEVLLRSSNYNSPIDQWACGGILAELYTLRPLFPGSSEADEIYKICSVLGSPTMRTWPEGIKHVLYFTYWITDCQPDHFTGWRLKCSFDFPSSFQVR
>Spumella bureschii_mph1_230 187684|69202|strand:-1(-3...5325) (evalue:1.35093e-05)
LQTPGTVTSCNLVIHFLAYCTYTLCIQALPSVVNLKTGQPLHHKMEHFQQSKLYEYGANSNLVLEAERDTKSRRNEEGKGEVESLNGRLNSVKMGDKLKHSTELSREITKKRDREDLIDTNMSMKRKDNRIKKGTNILTQTNDLDQVGYIPKTKETRIVYEEFLRLVQVLIGNQPEDILKGASDEVLITLKDESLKDSVKQISIEKILGKMKSEQYYKVVTLGKGITDYNLKDDIEEADSTNVDEEMAVVFDDEEDEDGVMDFGGEEAEENQDDDAEEVGRTGRVIGAGGGHKSDLVARREEEDSYRLDVHAVDAHWLQRQLSKYYSDANISSQLAEECLSVLKQPDERLCENGLVLLLDFDKFELIKLLLKNRSKIYFCTKLRQSQTDEERAQVEGEMMADVSGEGYRLLQLIQLKPSVENWTTDRIGEFADKARREARALTKRGGGGGESLKVFADEDELPPSGSAEPLYISDRGRLQLEDLVFAEGSHLMTNKQCELPEKSWRAQKKGYEEVHVPALRPVVPSSERLVEISDLPQWVQPAFASVRSLNRVQSKMVDAALYGSENILLCAPTGAGKTNVALMCMLNLIGNHRLENGSDGFDLDAFKIVYIAPMKALVQECVQSFGKRLAPFGIKVRELSGDQNLTRQQIQDTQVIVTTPEKWDIITRKAGDRTYTQLVRLVIVDEIHLLHDERGPVLESLVARIIRQVETTQDMVRLVGLSATLPNYEDVAAFLRVNEKGLFFFDNSYRPVPLQQQYIGITEKKALKRFQLMNEICYEKVLQQAGKNQVLIFTHSRAETAKTATALRDLASSNDTLSRFVREDSASLEILKVEAETAKNADLRDLLPFGFAIHHAGMVRSDRTLVEDLFADKHVQVLVSTATLAWGVNLPCHTVIIKGTQMYSPEQGCWVELSPLDVMQMLGRAGRYGLDSEGEGIIMTAHSELQFYLSLMNQQLPIESQFIKKLPDMLNAEIVLGAVASTKEAASWLGYTYLYVRMLRNPTMYGVSDEEFTADPTLLQRRIDLVHAAATILDKHGLIKYDRKSGLFVATTLGRVASHYYVSHDTIQTFNENMKPSMSEIELFRLFSLAGEFRQIHVRDEEKLELSKLIARVPIPVKEGVEEPSAKVNVLLQAYISRLSLEGFALISDMTYVQQSACRLMRAIFEIALKRGWAALTAKSLALCKMVERRTWASQSPLRQFGTIPEVIVRKLEKNSDISWERYYDLKPVDLGEMVKIPKMGKTLYKFVHMFPKLLLNAHILPITRSLLKIDLSITADFEFDTQAGGHDHSMLFWVLVEDVDGETILHHEAFILHASGDKAADASVVNFSVQMQDPLPPQYFIKVVSDRWLHAETVLPISFRHLILPQKFILPTELLDMQPKPVASLNNRAASELFSAFQYFNPIQTQAFTCFYESNENALLCAPTSSGKTVCAELAILRMLNADPLAKCVYIAPRKDIAEAVHGDWSVRLSRALQVTVVVLTGETTVDLNLLAVGTVVVSTAAHWDVISRRWKQRKAVQGVSLYIFDEMHLVGAGYEGSTFEVVVSRARYIASQLEKSVRIIGLSASLANARDVGDWIGADASNVLAFPPNIRPVPLDIHIQSFETNHYSSRILAMAKPAFDAVTKRSPDKPAIIFVSSRKQAHLTAIDMVTFAAAGGQSKRFLGPGADKVLATVLPTIRDKAVAQMVSQGVGFLHSGMSLLDRSIVEALLRDGIIRILVIPHSMCWSVGVYAHLVVVVDTVYYEGREHRFVDYGISDILQMIGRASRQAVDQS
>Spumella bureschii_mph1_231 110116|53200|strand:1(416...1493) (evalue:1.3995458e-05)
LTNVLPLAPSIRCVSIQPYLQRGDGPIVLVVAPTRELAMQIKQECDKFGASSEIKNTVVYGGVPKHTQQRDLRNGVEIVIATPGRLIDHLEANTTNLRRVTYLVLDEADRMLDMGFEPQIRKIVSQIRPDRQTLMWSATWPKEVKQMAADFLTDPYEVHVGSLDLRANMMIKQYVEVVTDYDKYPRLVHHLREYNDGSKVMVFVETKKGCDQLTRSLRQQGYPVRCIHGDKTQQERDDTLAEFRTGAVPMLVATDVAARGLDVKDVRIVVNFDMPNNIEDYIHRIGRTGRAGSKGVAVSFFTDKSSKMAKDLVEILFEAGQEVPPQLTSISQSSGSYGGGRGGGGRGYGGGGRGGGRW
>Spumella bureschii_mph1_232 27368|19345|strand:-1(-1...1724) (evalue:1.61228e-05)
GEMAIYALIQNLRQSSVVSSEISEWMYSDCIDATCHLTSAAGAGEKHRTISDIERNIHQLAVRGSSGGGGGGGERPESDYVRLARQYQSLQEQQDVCRMNVKLAVDKEVQCIASLREETRRLLLEALDKGFGLIRGMKHQNNLDLMEIAAMQTEVDTWRTLVDRLKNGEELSQFCEQLIGENARLEETLLRLEDERIDSKSALEKASLKGNRRVYTRSTASVNSTGSGESSRVGTPVGPVGTVYKLSGASSSDELDIRDHKERLASAEKAVKKARRDLRAWYREHRRFAIEFVPELFHYLPDFITPGAVLGDGGFAENARIPRRRLEDYDDLVRLDVSAYGTATAAAASSSSASSSAVSAAVSAGEVSAYDLNPRDNGPPTGSRHVLLKAAYEGEEVVLKGFVMHNYDQRKGLEREISILGRLKNDSIICPGAIVEGSSGDVNDPSLQVTVFIEYPYFRGGNLSHWLKAATRKPWELQSVARQILYGLMYLHDHGVVHKDVKPSNVLMHEDGRLVLCDFEISREVKHFAGDRTSGGGGSGGLSAAADVGAIDDYDDVTTTVAKSGTRGFMAPEI
>Spumella bureschii_mph1_233 28070|19725|strand:1(0...969) (evalue:1.9190218e-05)
DGTSNETQALVLSPTRELAEQSQKVLLSLGDFMNVQCHACIGGKSIGEDIRRLDYGVQVVSGTPGRVFDMIQRKNLRTRNIKMLVIDEADEMLNKGFKEQIYDIYRYLPPTTQVVIVSATLPQEVLEMTKKFMNEPVKILVKRDELTLEGIKQFFVAVEREEWKFDTLCDLYDTLTITQAVIFCNTKKKVDWLAAKMRESNFTVSAMHGEMPQRERETIMEEFRSGGSRVLIATDVWGRGLDVQQVSLVINYDLPNNRELYIHRIGRSGRFGRKGVAINFVKDDDIRILRDIEQYYSTQIDEMPMNVADLIQNNQCMFCKIIS
>Spumella bureschii_mph1_234 110117|53201|strand:1(0...1560) (evalue:2.0652126e-05)
KSSLTLFTFESNLKAPLHFRMSHYGNGGRDDRYGDSSSYRSGGGGGGRGGDSMGGIGANLRSIHWDLSKLPIFEKNFYIEHPAVTARNEGFSDEWRKSNEITVIGRGVPKPVLTFEEASMPEYVLREVLKQGFTKPSPIQSQGWPMALLGRDMIGISATGSGKTLAFLLPAMIHINAQPYLQRGDGPIVLVVAPTRELAMQIKQECDKFGASSEIKNTVVYGGVPKHTQQRDLRNGVEIVIATPGRLIDHLEANTTNLRRVTYLVLDEADRMLDMGFEPQIRKIVSQIRPDRQTLMWSATWPKEVKQMAADFLTDPYEVHVGSLDLRANMMIKQYVEVVTDYDKYPRLVHHLREYNDGSKVMVFVETKKGCDQLTRSLRQQGYPVRCIHGDKTQQERDDTLAEFRTGAVPMLVATDVAARGLDVKDVRIVVNFDMPNNIEDYIHRIGRTGRAGSKGVAVSFFTDKSSKMAKDLVEILFEAGQEVPPQLTSISQSSGSYGGGRGGGGRGYGGGGRGGGRW
>Spumella bureschii_mph1_235 88949|47173|strand:1(56...1375) (evalue:2.2812492000000004e-05)
PVSFEQRHKSQISFELVFLSCLIMSSSKRIPKERMDRDEHENMEITLSDDVEVIASFDSMRLKEDLLRGIYAYGFERPSAIQQRAIVPIIQGRDVIAQSQSGTGKTAVFSIGILQSLDTTSNETQALTLSPTRELAEQTQKVLLSLGDFMNVQCHACIGGKSIGEDIRRLDYGVQVVSGTPGRVFDMIQRKNLRTRNIKMLVIDEADEMLNKGFKEQIYDIYRYLPPTTQVVIVSATLPQEVLEMTKKFMNEPVKILVKRDELTLEGIKQFFVAVEREEWKFDTLCDLYDTLTITQAVIFCNTKKKVDWLAAKMREANFTVSAMHGEMPQKERETIMEEFRSGGSRVLIATDVWGRGLDVQQVSLVINYDLPNNRELYIHRIGRSGRFGRKGVAINFVKEDDIRILRDIEQYYSTQIDEMPMNVADLIQSHLVYDLFLR
>Spumella bureschii_mph1_236 26026|18710|strand:-1(-2...595) (evalue:3.12315e-05)
RDLKPENIGLTKDGKLKLFDFGLAACVHARTSATQAYEMTGYTGSLRYMAPEVVLEQPYTEKVDVYSYSIVLWQCGRDKVPFKGLNKDQFTEQVVHHNLRPKMDKRWPAQFCALMAQCWDRDPLKRPTFATVLVELDKLIAANGGSKKGGASGEKAQSSWFQFCCCTQWEYVESCARFIVNFVDLLCSKERKNIKKSM
>Spumella bureschii_mph1_237 45401|29923|strand:-1(-3...807) (evalue:3.4777e-05)
QIWQGTKFLEPFLHKIHIKLNQQVVQMHHRPSFRRSLTIDTKDRHDPHEESFIANGDVFIKDNVAINSTGIAMRNNPKKFSLLYEDLVVGEMIGRGCSSIVLHGIHGPTGTPLALKIISLFEKSKREQLIREIITLYDAQCPNLITFYGAFYREGCITIALEYMDGGSLANVLAQVGPIPEPVLAHMAYQILWGLAYLKHDKRVHRDLKPSNLLINSRGEVKVTDFGVSAELQSSIAMCGTFVGTFKYMSPERIRNRPYSYMSDIWSLG
>Spumella bureschii_mph1_238 110310|53246|strand:-1(98...1367) (evalue:3.6214125e-05)
IEQVGWTAPTEIQLNSIPEAIKGRDIIGIAETGSGKTGAFAIPILQVLLSAPQRLFALVLAPTRELAFQINEVFTALGAAMALNSVCLVGGIDMITQAIALAKKPHVIVATPGRLVDHLQNTKGFNLRSLKYLVLDEADRMLSMDFEEAINQILAVIPRERRTFLFSATMTSKVAKLQKASLVDPVKVEVSNKFQTPKQLIQEYLFVPAKWKDCYLAYMLDEFKGKTTIIFVATCNNALRVTLMLRNLGFRAVCLHGQLSQAKRLGALNKFKAKERDILVATDVASRGLDIPDVDVVLNFDIPSHGKDYVHRVGRTARAGKQGRSVAFVTQYDVEAYQRLEGLIAQKLPQYPAEEDTVLVLLERVNEAQRLAVKSLREMQQDDPRNKRHKKKGRDEGGDDNEGGGGGGDGSKGGRPAKKSRR
>Spumella bureschii_mph1_239 38677|26225|strand:-1(-2...562) (evalue:3.9328719e-05)
VLDILLPQLKCSRIIGQSGFDGMKWKGGLGQEKTLKEFVSSESRLIVCTSVLEEGLDVKDCDMVFRFGGRPSLIQLVQSRGRARAKNDEGRHGQLVLIFTEEEQHHFDKIAAQEQDMAAALRSMNTDLSSFMSEADLAAHRERDTEAAKVIRDNAPRERHASGISERRYALQLIVQCPAMNPQQDIA
>Spumella bureschii_mph1_240 20449|14142|strand:1(2...734) (evalue:4.408996066666666e-05)
LLNYIDIDVLDIHGKQKQDKRTTTFFKFCKQETGILLCTDVAARGLDIPNVDWIVQYDPPDDPKEYIHRVGRTARGTKSVGHALLFLLPEELKFLSYLKNAKVDPKELEFPPHKVANIGSQLTKLIETNYYLHKSAKDAYRSYLLSYASHSHKDIFNVQEIDLQGVGRAFGFSVPPRVDLNFAARGDKKSHTKRQKIDDNSSNGGSKAHKFSSQSGHAFSAENPYGKRASDDKRQFSRQKKEF
>Spumella bureschii_mph1_241 100735|50696|strand:1(2...392) (evalue:4.5931e-05)
PKKRWNTVDNNMEIDVLKRMMHINIVQLHEVIDNKAAHSRIYLVQELMEGGALMPDAETCTPISVTLARQYFRDIVRGVCYLHSEGIIHRDIKPQNMLLSKDNVVKIADFGAAAFTEAGQGKTQYGGTPA
>Spumella bureschii_mph1_242 106324|52293|strand:1(2...1745) (evalue:4.959413320000001e-05)
SIQQKQNIQGDSSIYALYLIFDLQNMSVVEKKSKSKKRAVETEVQVDTASTTLAVSSSSSSNGSGDIPAKNTIFSDERFDSLPIAEKTKAALKKLGFEKMTQIQAKSIPECLAGSDMVGAAKTGSGKTLAFLIPIIELLTKVQFTRKQGTGAIIISPTRELSLQIYGVLRDIIEAAEYPQTHGLIMGGANRKAESDKLLKGVNIIVATPGRLLDHLANTKGFNYNRLQMLVIDEADRILEQGFEEDMHQIIKLLPSERQTLLFSATQTRKVEDLARLSIKGTPVYTGVHDDAAAATVEGLQQGYVLCPAEQRFMLLYTFLKKNKNKKVMVFFSSCNSVKFHAELLNYIDIEVMDIHGKQKQQKRTTTFFQFCKATSGILLCTDVAARGLDIPDVDWIVQYDPPDDPKEYIHRVGRTARGTNTVGRALLFLLPEELAFLKYLRAAKVTLQEYEFPSSKVANIGSQMTMLIEKNYYLHKSAKDAYRSYLLSYASHSHKDIFNVQEIDLQGIGRAFGFTVPPRVDLNFSARGDKKSHSKRPRDEESGAGGGEQRNKYAKSGHAFSAENPYGKRAAGDARQFSR
>Spumella bureschii_mph1_243 11695|8637|strand:-1(-2...475) (evalue:5.21501e-05)
LVNNKYRITRRIGGGSFGEIYMGIGPSNEKVAVKFERHGTRCPQLRHEYKVYRELINCHGFCSVYHFGTQDNYNVMVMDLLGPSLEDLFNKCNRRFTLKTVLQIADQLLERVDTLHARHLIHRDIKPANFVIGVGDQAANVFCVDFGLSKRYRHPKNL
>Spumella bureschii_mph1_244 159718|64216|strand:1(1...835) (evalue:5.25561e-05)
EEIGRGGFGVVFRGILKLKHRDDLASVVAVKEIRIPLGERNALSRLHDELEITKKLNHPNIVKFICSFHEKEKVYIAMEFCNAGNLYSYLRRRGRLVEDEALYLVEQLLNALVYLHDSKIVHRDLKLANVLLSTAPSGSYCSDNDDNVFGMVVKLCDFGLSIQNIHPDNEQSTFCGSPNYIPPESHQRHHNHHMRDSLHAASISNRSSSGSRRQVLAAARVECTTPMVQYQQQQHQYRYRWTIPSGTCGRWGSCCTTWWTGGRPLTAGPTRTPTPRR
>Spumella bureschii_mph1_245 109020|52960|strand:1(2...1064) (evalue:6.0327e-05)
KKKFISNFDVAVQVKLALFSILTEDFVTKKRKRKMGCGLTKENKIESPRKRTGTAPLSVDDLKNRLLDEYKHVQKRFGHPNYYKNDGYELGLRVDGFERAQSLYVGTSIATKKKVTIKEHHLGNTNESDVIQEILILANLSNKALPEMQEVFITDTSVFSVTTYVDSARLSHLLDVRPNHPTDLSIIDIKTIFRTVLEATAHCHSKNVIIRNLTPSNICTKRTPEGFVVKIADFSLSVMNGCTDYLCDSRFFNWSQVPFMAPEALMGNPYSYAMDVWAIGVLLYMMVCNALPFSSEEDSVLMNQITTATYEYPKHATVSPKLRTLISQMLFVSVDMRLNVREATNNGWLSSDSD
>Spumella bureschii_mph1_246 81120|44645|strand:-1(-3...639) (evalue:6.28961e-05)
RNPINPRQESGLYPTKMNSQSSTQAQGSGDKIQKTFHNSNKLEGWEVGSRYQLLDLLGKGSYGQVAKGMDKTDGKIVAIKQMRRVFEEPIDAKRAYREMHILGHLRHPGIVPLLDVVSTTITSDFERYYNTVSMYGEAPISRIPRNLGNLYLIFEYFDTDLSKIIKSNQFLSTEHIQYIMQQILDGLRYLHKSNVIHRDIKPANILVSCADRT
>Spumella bureschii_mph1_247 10169|7936|strand:1(1...478) (evalue:6.518217499999999e-05)
TATTELNLLIPGITTVVKYKQKKIGDRMSSTEAELQLRIYQQEIVERAALSNTIAFLPTGSGKTLISCHLTSSRLLALRGAGVRKFIVFVAPTKVLLSQQLAYMSTNCTLKDMKVQEFNGDRCMNNVRIDRWSRKEWTIALENCEVVGMTPEVLRNLLE
>Spumella bureschii_mph1_248 164321|65092|strand:1(2...470) (evalue:7.73028e-05)
PRQRYELHSKIGQGGYGYVCKAWDNVEEKMVAVKIINLEEAGDEVDNVHQEINVMSNVHCKQLTKYYSSYVVGNNLWIIMEYLEGGSLLDIIKECGPLCEDFIAFIMQELLSALEYLHGERKIHRDVKAGNLLVSSDGSLKLADFGVTGQLTDSME
>Spumella bureschii_mph1_249 2856|3031|strand:1(1...973) (evalue:7.8416e-05)
RGSVMRYVEACKTVTSSSLSNPLVPRHLSVIRDPNAVHILFDSPVVSDLSTLIRSHAEAFTDHPEFTPYVFASLVCGLETLHGMGIIYRAVQPESLYVDAHGRVVMMDFRVCKVGLSRSNDDRAFTICGVSDYLAPEQISQTGHSYPVDLWGLGVLLYEVAIGSHPFSSNSEVATYSKISSYGSKSFAHLKYPDTVSPDLKSLINQLLTPVPEARIGAGLDGFAKLKKHPYFKAYAKDWDRITAGTLPSPLRTLAEQERLTIIEEGTEQSLLDSFSNAYVEEQENSGQQGEEKQHISWLEGIEFIQNHSTFRKNQCLANYWVC
>Spumella bureschii_mph1_250 145191|61371|strand:-1(-3...801) (evalue:8.10616e-05)
SALTSAAWSRIVQQNDERSLRVVERVLSTYKVYAVTLANATDAYGRKCINIASPKCKEAMNRKLYLHERYELFEGTPEHKTATSIVRFAYDHRTMIEAAHGNLVPKKVALKFVSFADALQRELDNRCFGNENENSRYIVTVLNSYNSDITDENNRGFRLDALTKGFADYPYCVVLDAADHNLQRMISTQHIAGSDWDEIRRLFKQVCQSVQYLHSKGVIHGDLKPTNIVEVDKSIRLIDFDGSVSFAKHQMAGIKFSTAYTSPEMLY
>Spumella bureschii_mph1_251 81116|44644|strand:-1(-3...726) (evalue:8.21913e-05)
TINNQTATQDSGEGIRLILDRKVDCTRYSIQVTQFPNQSIKGRTKMNSQSSTQAQGSGDKIQKTFHNSNKLEGWEVGSRYQLLDLLGKGSYGQVAKGMDKTDGKIVAIKQMRRVFEEPIDAKRAYREMHILGHLRHPGIVPLLDVVSTTITSDFERYYNTVSMYGEAPISRIPRNLGNLYLIFEYFDTDLSKIIKSNQFLSTEHIQYIMQQILDGLRYLHKSNVIHRDIKPANILVSCADRT
>Spumella bureschii_mph1_252 152377|62798|strand:-1(81...1512) (evalue:8.278475e-05)
PAILQGRDVLACAETGSGKTAAFALPILQKLSEDPYGIYAIVLTPTRELAIQIKEQIQSLGTSFGVRIALIIGGVNIIEQGIALSKRPHIVIATPGRMRHHIQSAEGCDISRAAYLVLDEADRLLSRGFSSELEIILNAMNKKRKTLLFSATLTSSLEELETLALNNALRFDLTKEQKIPERLTQQYLFMPARIKACYLVALLNKLLPEDKKSASNAIVTATQKKKNKKQAKYNHQNRKSSGDVDTDTILKEYEDKMRERENAASSKGGVATASSIIIFTGTCKKCQELTSILQHLDINCVSLHGLMDQTMRTVSLSKFKNHVSSVLIATDVASRGLDIPSVDLVINYDLPKITSDYIHRIGRTARAGRTGRAISFITQYDIELVHGIEEYTGSKMIASEEVTEADVIPILNTVSKAMRESQMALLDNGNDERVEVIRKRKRSQKKHLLRKFKKSSAGGGGDDDDDGASDSGSDDK
>Spumella bureschii_mph1_253 62863|37397|strand:1(79...1573) (evalue:8.33241e-05)
LTMGSAVGVEKSAHVEQEFSFKEDDIADLNLVKSLSFSSKRDNLGAPILDEASLKTLKMIKPTTLDVPFIQSSPFGAYRIEKTLLKGKFATFQIGKHVREDKNVLIKEIMLSNLNKNEITNLKYDVNVLSQLEHASIVNLIAVHSPPIRSAHHCSKLFQIQEFLTGQKLIPSLAKLDVYFESDVLKLMTQLVSAVQYMHVRGVVHYCINTDNLMFDIDYSSGFAQLKLINFSYCECESIPRRVKRNNPVTAFTAPELGAGVIKTVNNKADIYSVGVVMHVLLTGRKPSTFLTIQQSFEYHEFAQVSPFAKNLLMRLLETDPSRRLSVEEVLKHPWMSAANLSKSQRPTYSGSQSTMATFTLDRSMSAESAMGGGATGSGGPGSPYKTGVRVSASGTTPTQGNSGRRLSARQSIREEGDEEGDEEDPLNTSGEITGGAVMNDSVMQCTPHGEGDLSNNLYLIREFTLTQQPSTTKQSQYRKSVSVSVSQCAQCVMVYN
>Spumella bureschii_mph1_254 62857|37396|strand:1(79...1573) (evalue:8.33241e-05)
LTMGSAVGVEKSAHVEQEFSFKEDDIADLNLVKSLSFSSKRDNLGAPILDEASLKTLKMIKPTTLDVPFIQSSPFGAYRIEKTLLKGKFATFQIGKHVREDKNVLIKEIMLSNLNKNEITNLKYDVNVLSQLEHASIVNLIAVHSPPIRSAHHCSKLFQIQEFLTGQKLIPSLAKLDVYFESDVLKLMTQLVSAVQYMHVRGVVHYCINTDNLMFDIDYSSGFAQLKLINFSYCECESIPRRVKRNNPVTAFTAPELGAGVIKTVNNKADIYSVGVVMHVLLTGRKPSTFLTIQQSFEYHEFAQVSPFAKNLLMRLLETDPSRRLSVEEVLKHPWMSAANLSKSQRPTYSGSQSTMATFTLDRSMSAESAMGGGATGSGGPGSPYKTGVRVSASGTTPTQGNSGRRLSARQSIREEGDEEGDEEDPLNTSGEITGGAVMNDSVMQCTPHGEGDLSNNLYLIREFTLTQQPSTTKQSQYRKSVSVSVSQCAQCVMVYN
>Spumella bureschii_mph1_355 107882|52717|strand:1(0...693) (evalue:8.41713e-05)
FGLARGFDIAGVDVLTEYVVTRWYRSPELLCECVTYGKPVDVWSVGCIFAELIVHEAFFRGDNPQHQLEVIVSKLGCPNRSKLGFINSAAALHAILKYEGKTPPPFSAFFPPNVNPLALDLIWKMLQFNPDDRISVEAALSHPYLKDFHGQMSEPNASKLFDFEFEKNDHQMSDAEVRHHMYQEVCLYRPAGGAAGDPKHHMQHGGHADYKGGNDSKMDVDYKYESKGHK
>Spumella bureschii_mph1_256 107876|52716|strand:1(0...693) (evalue:8.41713e-05)
FGLARGFDIAGVDVLTEYVVTRWYRSPELLCECVTYGKPVDVWSVGCIFAELIVHEAFFRGDNPQHQLEVIVSKLGCPNRSKLGFINSAAALHAILKYEGKTPPPFSAFFPPNVNPLALDLIWKMLQFNPDDRISVEAALSHPYLKDFHGQMSEPNASKLFDFEFEKNDHQMSDAEVRHHMYQEVCLYRPAGGAAGDPKHHMQHGGHADYKGGNDSKMDVDYKYESKGHK
>Spumella bureschii_mph1_257 114271|54301|strand:-1(88...937) (evalue:8.55385e-05)
LDEADRMLDLGFDEEVHNIINKFKRQRQTVLFSATMPQKFQDFAKNTLIRPLLVNVGRAGAANLDVIQEVEYVKKEAKIVYLLECLQKTAPPVIIFCERKNDVDEIHEYLLIKGVEAVSIHGGKDQEERNEAIRLYKTGAKDVLVATDIAAKGLDFPDIQHVINFDMPAEIENYVHRIGRTGRCGKTGVATTFINKDVEESVLLDLKHLLIEAKQRVPPVLQAFADPDDGEIMDLGGVKGCAFCGGLGHRITNCPKLDKDARKIGAGMKDSLVQNAGYGGDW
>Spumella bureschii_mph1_258 21716|15734|strand:1(2...331) (evalue:0.00010856)
ERDKLELKHITLWFAEIVLALDYIHSIGIIHRDVKPANCMIGTDGHLRLADFGLSKIVAPVNNAVSSSGSVNSFGENNSTGGNYRYGNYEHEGDSNIAESLGLSKDAYL
>Spumella bureschii_mph1_259 152381|62799|strand:-1(-1...1505) (evalue:0.00011334288333333335)
PAILQGRDVLACAETGSGKTAAFALPILQKLSEDPYGIYAIVLTPTRELAIQIKEQIQSLGTSFGVRIALIIGGVNIIEQGIALSKRPHIVIATPGRMRHHIQSAEGCDISRAAYLVLDEADRLLSRGFSSELEIILNAMNKKRKTLLFSATLTSSLEELETLALNNALRFDLTKEQKIPERLTQQYLFMPARIKACYLVALLNKLLPEDKKSASNAIVTATQKKKNKKQAKYNHQNRKSSGDVDTDTILKEYEDKMRERENAASSKGGVATASSIIIFTGTCKKCQELTSILQHLDINCVSLHGLMDQTMRTVSLSKFKNHVSSVLIATDVASRGLDIPSVDLVINYDLPKITSDYIHRIGRTARAGRTGRAISFITQYDIELVHGIEEYTGSKMIASEEVTEADVIPILNTVSKAMRESQMALLDNGNDERVEVIRKRKRSQKKHLLRKFKNGGSAAGEDGGASDSGSDDEQTMDMARNVQCYCDASFQLPPCKIIRED
>Spumella bureschii_mph1_260 142928|60978|strand:1(0...1083) (evalue:0.00012)
TKGHEFEDYYLKRELLMGIFEKGFERPSPIQEEAIPIILAGKDVLARAKNGTGKTAAFIIPCLEKVDSSINQIQILMLVPTRELALQTSAIVKELSKHMDNVAVMVTTGGTNLKDDIVRLYTPVHIMVGTPGRIHDLAEKKIADLSHCKTIVMDEADKLLSPEFQEVLEALINKCKPDRQICLFSATFPVAVKGFKEKFLPNAYIINLMDELTLRGITQYYAFVEEKQKVHCLNTLFAKLDINQSIIFCNSVNRVELLAKKITELGYSCFYIHAKMKQLDRNRVFHEFRNGATRHLVCSDLFTRGIDIQSVNVVINFDFPKTAETYLHRIGRSGRFGHLGLAINLITYEDRFSLYKIEQEL
>Spumella bureschii_mph1_261 21603|15596|strand:-1(-3...411) (evalue:0.00012535341666666667)
ALCYLFTRVCDKWSEFTGSACPIVPESIHGEKTAVEQRGVLDRMKSQQVNFLFATSVAEEGLDVQSCQLIVNYDGAPKTVKSFIQRRGRARSKHSVMISLIPKTGARSEQFPRDILSFASQEREMDENLQLFLTNIN
>Spumella bureschii_mph1_262 4888|3927|strand:1(1...631) (evalue:0.000126826)
TGKGKLQKDQLRICNTLNYEYMLYTGLLAGFTLCPQLPAKFYGDDQKLGVRYLVMERLEMDLVGCVKKCKPSISTVANFGLQMLVGLEWLHKKNFVFVDVKPENFMIKNDKLYFVDFGLAERYVQQDSIDARAPGTRTAFAGTPSFCSLAVHKGGIPTPADDVEAMAYVLLSLFTEGKMPWSASTSDAQCIRTKEECDIVRLAADSNAAE
>Spumella bureschii_mph1_263 83702|45508|strand:-1(-3...1068) (evalue:0.000129911)
LVKLCDFGLALNMDDASTTGEANDEAGTPYYTAPEMIKGESYSYPADCWSFGIIIHQLLSLERPFEGSNTGTLVRSILTDEPPPVPAHYSEELKAISHGLLRKDPAERVSISQLLADPFIYNKASSFPNTYRPRVIEERIRRSHVKTLEYQLERVSRGDRSILNMYREYKEQQALMKMASPAPPPIDLSSPAPMPDGGVVTPSGKYRKSLVRQTSASNNNSGTNQMRAALANRDSININNMSNLDVSTAMSTLAATFSPTGQSAADHKNQYGDQQAQTATSPLRAMRYSGHVRSVEEISSSGSNANLEQMIGKTGIANEGGDTQHQQQQQQPYVLHTHISPKGCAESEPFTPGIDE
>Spumella bureschii_mph1_264 142941|60981|strand:1(94...1720) (evalue:0.00014)
KMSQVQKSNNQSADWREDCVKPQKDNRVQTEDVTATKGHEFEDYYLKRELLMGIFEKGFEKPSPIQEEAIPIILAGKDVLARAKNGTGKTAAFIIPCLEKVDASINEIQVLMLVPTRELALQTSAIVKELSKHMEGLEVMVTTGGTSLKDDIMRLYSPVHVMVGTPGRIHDLSEKNIADLSKCRTIVMDEADKLLSPEFQEVLEALINKCRPDRQICLFSATFPVAVKGFKEKFLPEAYIINLMDELTLRGITQYYAFVEEKQKVHCLNTLFAKLDINQSIIFCNSVNRVELLAKKITELGYSCFYIHAKMKQTDRNRVFHEFRNGATRHLVCSDLFTRGIDIQSVNVVINFDFPKTSETYLHRIGRSGRFGHLGLAINLITYEDRFSLYKIEQELSTEIKPIPSEIDRNLYCKQAVGSSNQCRSLSRPPSPPCALHSASLISLSSPFHPSSIPCCCQLYIEDCQQIVIICLPTPIKRRAAQVCGSLRPSNGCICVEARERLLDVSCLSLVDVSVMLLCSFLCAQVCVDLTLGWATRPSSG
>Spumella bureschii_mph1_265 189143|69368|strand:1(0...2841) (evalue:0.0001426035333333333)
FIVGIHKTSAMPSKRAKVKGGVSSKYWDSLPWKAVDTANVDLGDFEESVFFGLEEIDGNAYAQSKAKKDAPEFEEAEEQVEIEPQAGVPVLDKKSKKALKRKLVDNITIQDALDPVDTSNTSEAEAVDTIQVSDSKVEADELEPGKKPKRVLTVEEKIEKYKRIAERKQKIKKIKMEAAGISSDSVNTTTTTAKNNMNTDIDSTVVDESADWGGIKMNQLLLKSLLKLNFESPTPIQSAAIPRIIAGGSDIVGAAETGSGKTLAFGLPIIHSLMMNWSQYSNVHTPYALIIAPTRELAMQITTVLKDVIKDFVKLFRIEVVTIVGGMSEHKQRRQLVGNGKPLHIVVATPGRLCEIFADETVEAFQDMSKLKFLVVDEADRIMEEGHFAELHRVFSRICDHEKIAQEGHDPVEVARRIKAGTTEGAELDIPVVKKEVFAFDKMPTEEEIRAARAGPVVREHSDDDGSEAEGHENDNNEEDEEEEVMDIITPAPVESDAEEENEEGEAVAPVPAPAPKANERMNKRQRAANKPKLVAAGVVNRQTLLFSATAVQAPLVKAPTKTSKKDKNLKLNGTLMGIGQNGTLPEHLKKLLSMIAVQKVIHAVDVTAGNLARRQKVATDKADKKASAADSDKKNKKSGNNDDDDDEVDEEDEDDYVLNGADTIITLPKGLSQYEIRVPTEEKDVFAYYYLLKHPGRSLLFVNSIKTARRVDGLLRALGINCRTIHAQLQQRQRLRALESFRESPIGVLVATDVAARGLDIPKIQSVIHYDVARSPQVYIHRSGRTARANATGTSVSLPSPEDNSHHKAICDYLGMPNSSLPLLTVELSILPMLRERVKLAKKIFTQSFVASQSSKEKHWLQDNANRADLEIDEYMQTEMGDAQTQKKQEGASKKALDMARYQLKQLLETPLEDPGRKKGPGVFVYAKQQVYQYVNKFVNNHFLSV
>Spumella bureschii_mph1_266 164653|65169|strand:-1(102...1905) (evalue:0.000145222)
FLVREFPVILRLSCSKMSEVEKKRVRDEGVDEVAEKKKHKKNKEKKEKKNTKDDEDEVTEAVVEVDDADEEKKKSKKKKDKKEKRERDEAVSGEVDLSSSSSNGANMYKIHPSTSAMTNDEVETFRAELGIAVIPSEEGDAYKPMTSFDCLNPSLQGLCPYVQQYLREKNFTKPSPIQAQCWPPLLAGRDVIGIAQTGSGKTLTFLIPVLLKLAHLRAINGASSSGRVKGTPKPKVLIIAPTRELAMQSHQVVVEVNGPKSVCIYGGVPKGPQRTDLNAGAEIVVATPGRLVDLLEENCLSLSDICYMVLDEADRMLDDGFEPVIRQILSQCPKAGPGLADRQTVMFSATWPEEIRALADKFLRKDVVRITVGSDELSANHRVTQIVECVESYEKDKKLFALLEQYHKSRKNRVLVFVLYKREAVELQNKLLARGFNVTGIHGDKSQGDRTAALEEFKSGKTPLLIATDVAARGLDIPQVEYVINYSFPLTVEDYVHRIGRTGRGGASGISHTFFTDFDKGLAGALVAVLQEAKQEIPQDIYKYQLITKKKTSKLYGDFGPKAELAGKKATKITFDQTVLVVVMRESLVVVLVDSVGVLL
>Spumella bureschii_mph1_267 114278|54303|strand:1(2...1145) (evalue:0.00015586497999999998)
PPPIKSFKEMKFPQCVLDALQTKGIARPTPIQVQGLPALLYGRDIIGIAFTGSGKTLTFSLPLIMFALEEELERPLRGRDGPVGLVLCPSRELARQTYEVVEFYLKALYDAGYPELRSALCIGGESNQKQLEAAQKYGIHCIVATPGRLNDLLNKGKLNMDICRYLVLDEADRMVDMGFEPQVVAVLEAMGGLLKSEDEDQLEMQLKTAQSGQSVFRVTAMFSATMPAQVEQIARSYLRHPVTIRIGDEDSGKNKRIEQRVLFISEAQKKGELTKEIQRLSSSDKVIVFINSKKQGDTLGWHLESAGYHVGILHGGKSQDQREETLEMFRSGKIQILVATDVAGRGLDIPDVSYVFNYDTPNKIQNYCHRIGRTGRAGKSG
>Spumella bureschii_mph1_268 164811|65198|strand:-1(117...2121) (evalue:0.00016824705999999998)
HVNWNAIINESVCLQSLLSIKQLVMQNENKYVPPALRGAGNAPEADTSGRPAGYGHQSSYNENRSGGFDRNDLARGGQANSRWNNDHQTENRGYSGYGGSRGGSSGRGSGERSFYGGGGTRKNEMGFHGDQRPNPRVEQELFHTNESQTAGINFDRYDNIPVEVSKGCPEPYNDFTVETIGVQLLKNLVLTKYTKPTPVQKYSIPIGLNGGDLMACAQTGSGKTAGFLFPLISLMTKYGPREEPENKRGKSCYITSLVLAPTRELAVQIFEEAQKFCYCTGIRPVVVYGGANIQLQQRELDLGADIMVATPGRLVDLIERGRVKLDCVRYLVLDEADRMLDMGFEPQIRRIVQEEGMPQDRQTFMFSATFPVEIQRLAGDFMKEYIFLAVGRVGAASKDVTQRIEWVEQNDKVDFVIDFLSRVPEGLVLVFVETKRGADHLEQVLYRNEFPASSIHGDKSQREREDALKCFKSGVTPILVATDVAARGLDIPNVTQVINFDLPSNIDDYVHRIGRTGRVGNVGNALSLMNDKNRNIAKDLAELLSEGQQELPHWLSTMGFGAGGSRGGRSGRGGGRGGQKFGAKDFRREQDGGSSTGGRGSGGRGPASSAPRPNAYGGSGPAARPGPPMASYGGRGGGFQQQEQWGGGGFSDNSAWQVQRFTQIAKS
>Spumella bureschii_mph1_269 164663|65171|strand:-1(62...1994) (evalue:0.00017162233333333334)
VQLQFILDLVQVLSAMLSMNLRRFANVQTSLVGKKFGARAARMMSSHDEESESLETIDMSAKDFRKSHQITLKGEDAESYEPFMSFAQAPFLPELKKVLLKEGYTSPTPIQAQSWPIILDDRDVISVARTGSGKTCGFLLPAFQQLVLEKRNPPPSATPAAGAAGTRRRRTYGNPPKVLVLAPTRELTVQIEKEAQKYCSMGVKSFAMYGGVPKYGQMQALSDGVDVAICTPGRCNDLNIMGALDLSQVKYLVLDEADRMLDMGFEPQIREIVDQLPEKRQTIFFTATWPREVQSLARSFLNNPVQINVGDDDVLNANKAIKQNISVVNMRDKMNTLLDTIEQEINADQQPRQCPKTIIFTNTKANADQVTDTLRGEGYMSGVLHGDKSQNERDRTMSMFRTGKIKVLVATDVAARGLDVKDIENVINYDFPNSVEDYVHRIGRTARGEAKGTSYTFLTNKETSDFKMMGELRGVLERCNQVIPPELPQGQGRMMSGQRGGSGMKYGAPTQSNRGGQRQSSASTWGASRSGGGDRGGFGGGNSFGGSRGGDKPSYGGGSYGGRDNASNSFGGGARGGDRGSFGGDRAPARSSKFGGNSKSSWDDGSDDGDSYKKPSVSGWKKKSEDSFDYQIQLLCLRMFWNE
>Spumella bureschii_mph1_270 41994|28294|strand:-1(-1...2666) (evalue:0.0001916355)
FPTITAFQTNLSKLKSCLTPELGKMSAIQFTINSDDEVDMEIDEDSDLEVEVIPKKTSKKTAEIKKKPLFKLDFDTGDLNGRKRSRSTDEEGDDSESDEEENASDEEESNDDAEGEDVSDAENDDNVKLMPRTEERQARAAIKSAKKKAIKPDSDSEEETEQSGMNAETERAYFDSVVDSTKSTTNGGANGQLLFSQLNLSRPFLRAIESMAYVQPTPIQAQVIPYAMAGRDICASAVTGSGKTAAFVLPFLERLLYRPKDVATIRVLVITPTRELATQIHSVLQKLAQFTDITCALILGGKKDTKSQEAVLRNRPDVVICTPGRMLDHLRNSHSVSIDELDVLVLDEVDRLLDLGFQEEVEQLVKFCPESRQTMLFSATMTPKVDDLAKLSLKRPIRIKTASSTTTLAPRLIQEFVKVRKDDEVEAILLGLVCRSFGKKTIVFYDMKKDAHRFSALLGLMDIKVSELHGNLQQAQRDLALTRFREGLVDVMVCTDIAARGLDIPGVLCVINAEMPRNASTYVHRVGRTARAGNGGRAITLVADNRRKIMKEVLKGEGAALSQDGGSVLSRTVPAPVIAHYIAKIATLEPKMNAFFKEEKQRQQIDMMMRDTEHAENMLVHADEIASRPARTWYQSEYQKKQVKVQSLSKVREEQEEARLGKEAALAKRTAREKAAALALSDDYKLDEKKDKSHRLSRKKRRRLESLAAVDDENAEESFKEKREFDLAPKKAKMTIRDKEKSDKDRAVGELGMKKITLQHINDNELIDAESGRGAKKHKEHTKVIRQKFAVGGIDHDLFDWGGDSSRGGEGMSKKALKAAVKEKEFTDFDATKKLKKGGKAGNKAFKSKSKFKRRKQQKVNLLVGQQCGEWYCLCIVWCSNDQAKLNR
>Spumella bureschii_mph1_271 187709|69203|strand:-1(-1...575) (evalue:0.000202106)
AQKKGYEEVHVPALRPVVPSSERLVEISDLPQWVQPAFASVRSLNRVQSKMVDAALYGSENILLCAPTGAGKTNVALMCMLNLIGNHRLENGSDGFDLDAFKIVYIAPMKALVQECVQSFGKRLAPFGIKVRELSGDQNLTRQQIQDTQVIVTTPEKWDIITRKAGDRTYTQLVRLVIVDEIHLLHERDSF
>Spumella bureschii_mph1_272 56461|35135|strand:-1(-1...1154) (evalue:0.00020241551666666665)
REGPVGLVLCPSRELARQTYEVVEYFLRALSEGGGYPELRSALCIGGENSRDQMDLISRYGVHCIVATPGRLNDLLNKGKLSMNLCKYLVLDEADRMLDLGFDEEVHNTINKFKYQRQTVLFSATMPQKFKDFAKHTLVKPLLVNVGRAGAANLDVIQEVEYVKRESKIVYLLECLQKTAPPVIIFCERKNDVDEIHEYLLIKGVEAVSVHGGKGQEERNEAIRQYKNGTKDVLVATDIAAKGLDFPDIQHVINFDMPSEIENYVHRIGRTGRCGKTGVATTFINKDVDESVLLDLKHLLIEAKQRVPPVLQALQESEEDLQDVGGVAGCAFCGGLGHRITNCPKLDKDARRLGAGKKDNLSSRGGGGGDWQSVFGVVNVKETA
>Spumella bureschii_mph1_273 62384|37241|strand:-1(201...1185) (evalue:0.00021149476666666665)
MKEYIFLAVGRVGAASKDVTQRLEWVEQHDKVDFVIDFLTRVPEGLILIFVETKRGADHLEQVLIRNEFPASSIHGDKSQREREDALKMFKSGNTPILVATDVAARGLDIPNVTQVINFDLPSNIDDYVHRIGRTGRVGNVGNALSLMNEKNRNIAKDLADLLHEGQQEVPQWLGYNHHSRGKSGGRGGGRGGAKFGAKDYRSHHNNNNNSNKQDNHSDTNSHTGGASERSSQGGTSSHREGGAGGRGGGRGGGSRPTTAGAPRPQYQQSGPPMPYNSNQGGGGGNRGFHHQNDQQQWGGFSDNSAWQTSIERVCCGCRLLCFESTI
>Spumella bureschii_mph1_274 164638|65167|strand:-1(69...1923) (evalue:0.00021454086)
FLVREFPVILRLSCSKMSEVEKKRVRDEGVDEVAEKKKHKKNKEKKEKKNTKDDEDEVTEAVVEVDDADEEKKKSKKKKDKKEKRERDEAVSGEVDLSSSSSNGANMYKIHPSTSAMTNDEVETFRAELGIAVIPSEEGDAYKPMTSFDCLNPSLQGLCPYVQQYLREKNFTKPSPIQAQCWPPLLAGRDVIGIAQTGSGKTLTFLIPVLLKLAHLRAINGASSSGRVKGTPKPKVLIIAPTRELAMQSHQVVVEVNGPKSVCIYGGVPKGPQRTDLNAGAEIVVATPGRLVDLLEENCLSLSDICYMVLDEADRMLDMGFEPQIRLIIGHLPEKRQTMFFTATWPREVQTLAREFLTNPVELKFGDTNNLNANKAIIQKVIVVNEQDKADTLKTVLAEINPGGVVEQVPKCIIFTSRKTSCERLANDLWNAGYSVDALHGDKQQFQRTRVMDQFKQGRLQILVATDVAARGLDVKDIAVVINYDFPAGQSGVEDYVHRIGRTARGDCAEGKAYTFFTADDAKRAAQLIGVMKRANQEIPPELMKFDRGGGNGGGRGGFGGGGRGGYGGGRGGRGGGYGGGRGGGGGGFYGGGGGGGGNSSWGGQSRKWQTIVVIYF
>Spumella bureschii_mph1_275 169990|66182|strand:-1(-1...1793) (evalue:0.00021653537999999999)
VREVYPSTQAINVEGALTYCQLIETYNIEMSYNNHHQQGERKQYNKQFQEAASFRKANNDTQYFWDLVSRNKNFSGNNNKNKNLKQEEKILFGKKVETTGEKGFIDDNIPVERSGPRSEEVGVLQSFAELEGSVPPYVINNISLMRYERPTPIQKHSVPLGLAGLDLMCCAQTGSGKTFAFLLPVVAALDRVTPPTKVDGLSNVSLSTTIEDSSVVDGASSRVSIDQRGALPRCIILAPTRELASQIHMDARRLIFNSRLKAVCVYGGNDLRSQLSELSTGCDIIVATPGRLNDLVERGCVSLSEVGFLILDEADRMLDMGFEPQIKMIVQNTRPDRQTVLFSATFPKQIEKLAKSALRLPLEIVVGERSTVNKDIMQFIEVHEEDDKFLRLLQLLGLWYEKGSVLVFVDKQEKCDQLFQELLKLGYPCLSLHGGKDQVDREHTLHEFKTGVKTVMIATSVAGRGLDVPEIICVVNYNCPNHLEDYVHRVGRTGRAGRKGFAYTFISEKEEAYAPAMLKALEKTKQEVPPELVQLAAQFKAKVERGEAQWSGSGFVGKGYTFDANEMNEAQKIATMQKRAYEAEQGLVPVGGGGGEE
>Spumella bureschii_mph1_276 81003|44611|strand:1(1...772) (evalue:0.00022037778333333332)
AVLKKLLPEEERQTTKDKKNKKSKKFQSKVDKDIDTDLLLAQYAEKMKAREAEATTKTVSSIIIFTGTCRKCQELTEILTNLDIDCVSLNGMMEQAQRISSLSKFKNQATRILIATDVASRGLDIPSVDLVINYDLPKICSDYVHRVGRTARAGRHGRSLSFITQYDVEMVHAIEAFTTQTMVLSEEVTEDDVLPLLNDVSTAMRESQLKLMDDKQEEKLAVFKKRKRHQKRQLQRQNGKEVVSSDDEDDAQVGCL
>Spumella bureschii_mph1_277 61899|37106|strand:1(1...1360) (evalue:0.00023066802500000002)
EFVKVRKDDEVEAILLALVCRSFGKKTIVFFDMKKDAHRFTALLGLMGVKVSELHGNLQQSQRDLALQRFREGLVDVMVCTDIAARGLDIPGVLCVINAEMTRNASTYVHRVGRTARAGNGGRAITLVSDSRRKIMKDVLKGEGAALSAEGGQVLSRTVPAPVLSFYQSKIAGLEGEINKFFREERVKLQLEQMQRDTEHAENLLLHADEIAARPARTWYQSEYQKKQVKDASLQRVKEEQEEARVGRAEAARARSAAEKAAALAKSDDYKLDEKQHSKDHRMSRKKRRRMEALKAAGEETTPEETAKEEREFNLLSKKAKVAQREKDKADKERSLSEYGSKGSKITIQQFRELDGDDDNNEGGSSNKRQKLLKEHTKVVRQKIAVGGLDQDMIEWGGGAGSSAGLSKKQIKNAAKEKEFTEFDANKRLRKGGKLGKSSFKSKTKFKRRKQT
>Spumella bureschii_mph1_278 63582|37701|strand:-1(-2...1021) (evalue:0.000238425)
YVHTTITKVKADPGGTAEGEKAAGNTLLELQNFKTILDATSGQLNEKISVLAKFSRTQLNIHDFKLVRAIGKGGFGSVYLAQRTDNKKLCAIKVMSKAAIRKSGYELQILRERKALSLAAAYPDYFVRLQCAFQRGDSMFLVMEYMPGGDCMTLLNSVHKLSEPLAQHIMAQVVMAVKHLHFHGVVHRDIKPDNVMLTNRGHAKLGDFGLVAPYIKDIDPGSSQGAGSSSAAHGYSESVDYSQSINTHNAHTIGNSNSISNAHSSSAHLVAVPKRSRNHNSSVPNVGSTAISDHLWLDDDNDIVNNSFSSGHKGTSSQESSSSIFFQKPNEHLKITQRAP
>Spumella bureschii_mph1_279 138152|59951|strand:1(1...1826) (evalue:0.00025133400000000003)
AGANPADYPPVKSFSSSPFAPELRKVLTNQGYDTPTPIQAQSWPIILDGKDIISVARTGSGKPVGFLLPAMHKLLEQKKNPELRPPQMTSSGRLRRGPSSVPTVLVLAPTRELTVQIEGEASKYCINNIRSVCLYGGASKGPQINELRNGVDIVVATPGRCNDLNIMGALDLSQIKYLVLDEADRMLDMGFEPQIREIVDQLPEDRQTVFFTATWPKEVQALAKAFLINPVQINVGDNDVLNANKKITQNIVVTNPRDKLDELFKILETINTSGNPAQMPKTLIFTGTKADADFLVERLEDERYVSEALHGDKSQALRDKAMDRFRSGRSKILVATDVAARGLDVKDIETVINYDFPNNVEDYVHRIGRTARGENNGVSYSLLTQKEMSNRAQMKELVGIMERCNQEIPEQLLAVKMDTNTRSSRFASQARGNRYASQATASNRGNQAARGFSFSGFGERSEGGRFGAFKDDYGGGNNSFGRGSMSSRFGSSGGSGGGGGGGAFSRNNYIKDNNNSGGGRSNNNSKHNADRYQDDEEYNQRNNDIEDDDYSPKFRKSANSKPKANHYDDYDDDDYKPRKKSTRRDREYDDFQAAAVVCSVCEQSEAVR
>Spumella bureschii_mph1_280 164629|65166|strand:-1(102...1779) (evalue:0.000255773)
IPSSNKQNIMGSSSEEKAEKKAHKEKKDKKRNLSDDEEETRHKKRKVEKAEVPVVDFEDSSDMPRRRTRSMSESEDNNRIIPGLSPEDFRKQHTISVTGLHESGSGPFKCPDPMTTFASAPFAAPIRRALDAAGYAAPTPTQAQSWPIALAGRDIITVAKTGSGKTAGFLLPAFHRLLSALETRRRGPPGILVLAPTRELACQIEEEAVKFGRASNIRSCCAYGGAPKSMQIRKIQAGVEVLICTPGRLNDLLEMGVVKLGEVLFLVLDEADRMLDDGFEPVIRQILSQCPKAGPGLADRQTVMFSATWPEEIRALADKFLRKDVVRITVGSDELSANHRVTQIVECVESYEKDKKLFALLEQYHKSRKNRVLVFVLYKREAVELQNKLLARGFNVTGIHGDKSQGDRTAALEEFKSGKTPLLIATDVAARGLDIPQVEYVINYSFPLTVEDYVHRIGRTGRGGASGISHTFFTDFDKGLAGALVAVLQEAKQEIPQDIYKYQLITKKKTSKLYGDFGPKAELAGKKATKITFDQTVLVVVMRESLVVVLVDSVGVLL
>Spumella bureschii_mph1_281 164673|65173|strand:-1(69...1797) (evalue:0.00026441632)
IPSSNKQNIMGSSSEEKAEKKAHKEKKDKKRNLSDDEEETRHKKRKVEKAEVPVVDFEDSSDMPRRRTRSMSESEDNNRIIPGLSPEDFRKQHTISVTGLHESGSGPFKCPDPMTTFASAPFAAPIRRALDAAGYAAPTPTQAQSWPIALAGRDIITVAKTGSGKTAGFLLPAFHRLLSALETRRRGPPGILVLAPTRELACQIEEEAVKFGRASNIRSCCAYGGAPKSMQIRKIQAGVEVLICTPGRLNDLLEMGVVKLGEVLFLVLDEADRMLDMGFEPQIRLIIGHLPEKRQTMFFTATWPREVQTLAREFLTNPVELKFGDTNNLNANKAIIQKVIVVNEQDKADTLKTVLAEINPGGVVEQVPKCIIFTSRKTSCERLANDLWNAGYSVDALHGDKQQFQRTRVMDQFKQGRLQILVATDVAARGLDVKDIAVVINYDFPAGQSGVEDYVHRIGRTARGDCAEGKAYTFFTADDAKRAAQLIGVMKRANQEIPPELMKFDRGGGNGGGRGGFGGGGRGGYGGGRGGRGGGYGGGRGGGGGGFYGGGGGGGGNSSWGGQSRKWQTIVVIYF
>Spumella bureschii_mph1_282 145722|61460|strand:1(61...1381) (evalue:0.0002995776666666667)
LCSLNLKLSETFQRAFLWYIMADAPESSTENVEKNLGALDDSEITTNWDECTTTFDAMDLKEDLLRGIYAYGFEKPSAIQQRAIKPTLLGKDVIAQAQSGTGKTATFAIGILQSLDINIKYCQALVLAPTRELAQQIVKVIQSLGDFMNIRIHACVGGTAVRDDIRTLQDGVHVVVGTPGRVYDMINRRALLLDDVKLFVLDEADEMLSRGFKDQIYDVFKYMPEQVQCTIFSATMPLEVLEVTQKFMRDPIRILVKKDELTLEGIKQFYIAIEREEWKFETLCDLYSTLTITQAIIYCNTRRKVDWLTQKMQEKDFTVSSMHGELDQRERDTIMREFRSGSSRVLITTDLLARGIDVQQVSLVINYDLPTNRENYIHRIGRSGRFGRKGVSINFIVKADVKYMKDIEQFYNTQIEEMPANVADLLQNNSCVLYAYCMC
>Spumella bureschii_mph1_283 145715|61459|strand:1(6...1326) (evalue:0.0003030896666666667)
EQSYASPCNLYLKAYQQTFFNSALWEEKMSGENAADDKLQDSDITTNWDECTTTFDAMDLKEDLLRGIYAYGFEKPSAIQQRAIKPTLLGKDVIAQAQSGTGKTATFAIGILQSLDINIKYCQALVLAPTRELAQQIVKVIQSLGDFMNIRIHACVGGTAVRDDIRTLQDGVHVVVGTPGRVYDMINRRALLLDDVKLFVLDEADEMLSRGFKDQIYDVFKYMPEQVQCTIFSATMPLEVLEVTQKFMRDPIRILVKKDELTLEGIKQFYIAIEREEWKFETLCDLYSTLTITQAIIYCNTRRKVDWLTQKMQEKDFTVSSMHGELDQRERDTIMREFRSGSSRVLITTDLLARGIDVQQVSLVINYDLPTNRENYIHRIGRSGRFGRKGVSINFIVKADVKYMKDIEQFYNTQIEEMPANVADLLQNNSCVLYAYCMC
>Spumella bureschii_mph1_284 93024|48379|strand:1(0...1872) (evalue:0.000306202075)
KTQLLTCSVFEQQLETMSSIDKKSHNKSSDYDESKKDKKEKKDKKRREMSDDEEESEQEHKKRKTSVPVIDFDESSDLPRRRTRSMSDAEDQYRLIPSQSPEDFRKQHQINVTGMHTNGSGPFVCPPPMTTFSDTPFAPAIRRSLDAAGYQNPTPTQAQSWPIALDGRDIITVAKTGSGKTIGFLLPAFHRLLAALETRKRGLPGILVLAPTRELACQIEEEAVKFGRSSNIRSCCAYGGAPKSMQIRKIQAGVEVLICTPGRLNDLIEMNIVNLSQVLFLVLDEADRMLDMGFEPQIRLIIAKLPTVRQTMMFTATWPREVQALAREFLVNPVEIKFGDSNSLNANKAITQKVIVIGESEKSEKLKEVLAELNPGGDPLKVPKSIIFVSRKSSCEVLANELWNAGYSVDALHGDKQQFQRTRVMDQFKSGRLHLLVATDVAARGLDVKDIQVVINYDFPAGTSGVEDYVHRIGRTARGDCTEGKAYTFFTPDDAKRATQLIGVMRRANQEVPAELQKFDRGSERGGGGGFGRGFGGGRGGRGGYGGGRGGYGGGRGGYGGGGGGNHYGGGGGGGDRWGGGGGGSWGGQSRKWQTLAVFILLFVRQRLYIVMYISKLFDIITF
>Spumella bureschii_mph1_285 170393|66282|strand:-1(-3...357) (evalue:0.000314111)
LQQHTESANHIVLVFELMQGGDLMKYLIANKERLNLPQACLSEEECKHVFYQVLSGISFAHNQHICHRDLKLENILLKDHTLNLVKIADFGLSDFYRPGTTMKSTCGTLSFLSPEVFKG
>Spumella bureschii_mph1_286 25968|18667|strand:-1(-1...1046) (evalue:0.000319849)
RQTLLFSATFPGRLREIADTWVVDAVVIRCNAMDFQDTGKAAKKAIDGQQQQQKAAQHTAEGDDEDDKEAAPATKGKKRAASEEEEDAVVGSNDKAKRVKGAAALPETGSKADSLVTPQGSDVSATAMSDDMVLIAPSIAPFAKNFSTSLTISKSVAQSIHVCAAHKKPRILIKHIEKCREAEKAEKLRQPGAMIVFCNKIKTLKVVHDFLTRQDVKAEVLHGQLQQSVRESTLNNFKAGKVNILIATDVAARGIHIKRLRYVVNYDFPSNIEQYCHRVGRTGRQGESGFAYSLITRNMGAIANDLISLLKVCDQEPEANLLRLAEDFSAGLITADDKDGDTGDNNEE
>Spumella bureschii_mph1_287 145743|61466|strand:1(61...1381) (evalue:0.0003279333333333333)
LCSLNLKLSETFQRAFLWYIMADAPESSTENVEKNLGALDDSEITTNWDECTTTFDAMDLKEDLLRGIYAYGFEKPSAIQQRAIKPTLLGKDVIAQAQSGTGKTATFAIGILQSLDINIKYCQALVLAPTRELAQQIVKVIQSLGDFMNIRIHACVGGTAVRDDIRTLQEGVHVVVGTPGRVYDMINRRALALEHVKLFVLDEADEMLSRGFKDQIYDVFKYMPETVQCTIFSATMPLAVLEVTQKFMRDPIRILVKKDELTLEGIKQFYIAIQQEEWKFETLCDLYSTLTITQAIIYCNTRRKVDWLTQKMQEKDFTVSSMHGELDQRERDTIMREFRSGSSRVLITTDLLARGIDVQQVSLVINYDLPTNRENYIHRIGRSGRFGRKGVSINFIVKADVKYMKDIEQFYNTQIEEMPANVADLLQNNSCVLYAYCMC
>Spumella bureschii_mph1_288 168141|65795|strand:1(0...1312) (evalue:0.00033084900000000003)
TRELAIQVSTVLKPFKRICSLFSAPVYGGQDKEDQLSKLTANGNQLHILVATPGRLLDFITNSKILVLTKVSYLVVDEADRMLMMGFFEQLNAISGQIRPDRQTLLFSATFPGKLREIADTWVSDAVVIRCNALEFQDKNNKTKLQLQTQQQQVEGAAATAAVVTAAADGEKKKKKRSLSESSETTSDVRPVAEKKVKSSDDPATAAAVAPVTSVDSSGDSSEVLITPSVGAFAKHFSTSLTISKTVTQSIHVCAAHKKPRILIKHITKCRDAEKAEKLRQPGAMIVFCNKIKTLKFVHDFLTRQDVKVEVLHGQLQQNIREATLNNFKAGKSNILIATDVAARGIHIKRLLYVVNYDFPTNLEQYCHRVGRTGRQGEVGFAFSMLTRNMAMLSNDLISLLSVCGQTPEPNLVKLASDFNDGLVTEDPNEENDDGKE
>Spumella bureschii_mph1_289 13309|9136|strand:1(57...1650) (evalue:0.0003400415)
NMSYYGDGGRTSHYGNGGRDDRYGDSSSYRGGENSFNRGHMNGSSDNLGANLRSIHWDLSKLPVFEKNFYIEHPAVSARSDASADEWRRENEISIIGKGIPKPVYTFEEASMPEYVLKEVLKQGFTKPSPIQSQGWPMALLGRDMIGISATGSGKTLAFLLPAMIHINAQPYLQRGDGPIVLVVAPTRELAMQIKQECDKFGASSEIKNTVVYGGVPKHTQVRELRNGVEIVIATPGRLIDHLETNVTNLRRVTYLVLDEADRMLDMGFEPQIRKIVSQIRPDRQTLLWSATWPKEVQQLARDFLTNAYEVHVGSLDLRANIMIKQMVEVVSDFDKYPRLTHHLKEHDNGSKVMIFVETKKGCDQLTRSLRGQGYPVRCIHGDKSQQDRDATLAEFRDGRVPMLVATDVAARGLDVKDVRIVINFDMPNTIEDYVHRIGRTGRAGAKGQSISFFTDKHSRMAKELVDVLYEAGQEVPPALSAMVPQRGNGGGRGGYGGGRGGYGGRGGGGHNGFRQTEALAAIAAVPSCQ
>Spumella bureschii_mph1_290 145734|61464|strand:1(6...1320) (evalue:0.000387865)
EQSYASPCNLYLKAYQQTFFNSALWEEKMSGENAADDKLQDSDITTNWDECTTTFDAMDLKEDLLRGIYAYGFEKPSAIQQRAIKPTLLGKDVIAQAQSGTGKTATFAIGILQSLDINIKYCQALVLAPTRELAQQIVKVIQSLGDFMNIRIHACVGGTAVRDDIRTLQDGVHVVVGTPGRVYDMINRRALLLDDVKLFVLDEADEMLSRGFKDQIYDVFKYMPEQVQCTIFSATMPLEVLEVTQKFMRDPIRILVKKDELTLEGIKQFYIAIEREEWKFETLCDLYSTLTITQAIIYCNTRRKVDWLTQKMQEKDFTVSSMHGELDQRERDTIMREFRSGSSRVLITTDLLARGIDVQQVSLVINYDLPTNRENYIHRIGRSGRFGRKGVSINFIVKADVAYMKDIEQFYNTQIEEMPANVADLLQAHIDASRDVC
>Spumella bureschii_mph1_291 145711|61458|strand:1(61...1375) (evalue:0.00042311166666666664)
LCSLNLKLSETFQRAFLWYIMADAPESSTENVEKNLGALDDSEITTNWDECTTTFDAMDLKEDLLRGIYAYGFEKPSAIQQRAIKPTLLGKDVIAQAQSGTGKTATFAIGILQSLDINIKYCQALVLAPTRELAQQIVKVIQSLGDFMNIRIHACVGGTAVRDDIRTLQDGVHVVVGTPGRVYDMINRRALLLDDVKLFVLDEADEMLSRGFKDQIYDVFKYMPEQVQCTIFSATMPLEVLEVTQKFMRDPIRILVKKDELTLEGIKQFYIAIEREEWKFETLCDLYSTLTITQAIIYCNTRRKVDWLTQKMQEKDFTVSSMHGELDQRERDTIMREFRSGSSRVLITTDLLARGIDVQQVSLVINYDLPTNRENYIHRIGRSGRFGRKGVSINFIVKADVAYMKDIEQFYNTQIEEMPANVADLLQAHIDASRDVC
>Spumella bureschii_mph1_292 145705|61457|strand:1(21...1335) (evalue:0.0004367823333333333)
LCSLNLKLSETFQRAFLWYIMADAPESSTENVEKNLGALDDSEITTNWDECTTTFDAMDLKEDLLRGIYAYGFEKPSAIQQRAIKPTLLGKDVIAQAQSGTGKTATFAIGILQSLDINIKYCQALVLAPTRELAQQIVKVIQSLGDFMNIRIHACVGGTAVRDDIRTLQEGVHVVVGTPGRVYDMINRRALALEHVKLFVLDEADEMLSRGFKDQIYDVFKYMPETVQCTIFSATMPLAVLEVTQKFMRDPIRILVKKDELTLEGIKQFYIAIQQEEWKFETLCDLYSTLTITQAIIYCNTRRKVDWLTQKMQEKDFTVSSMHGELDQRERDTIMREFRSGSSRVLITTDLLARGIDVQQVSLVINYDLPTNRENYIHRIGRSGRFGRKGVSINFIVKADVAYMKDIEQFYNTQIEEMPANVADLLQAHIDASRDVC
>Spumella bureschii_mph1_293 63593|37702|strand:-1(496...2023) (evalue:0.000469237)
YVHTTITKVKADPGGTAEGEKAAGNTLLELQNFKTILDATSGQLNEKISVLAKFSRTQLNIHDFKLVRAIGKGGFGSVYLAQRTDNKKLCAIKVMSKAAIRKSGYELQILRERKALSLAAAYPDYFVRLQCAFQRGDSMFLVMEYMPGGDCMTLLNSVHKLSEPLAQHIMAQVVMAVKHLHFHGVVHRDIKPDNVMLTNRGHAKLGDFGLVAPYIKDIDPGSSQGAGSSSAAHGYSESVDYSQSINTHNAHTIGNSNSISNAHSSSAHLVAVPKRSRNHNSSVPNVGSTAISDHLWLDDDNDIVNNSFSSGHKGTSSQESSSSIFFQKPNEHLKITSQVGNYNYACPEIVISTGYDHTVDWWAVGVMTFHLLAGITPFDAISKPKTLENIVEYKVNWTFLPDKTSDACRDFIAGIITKTTEKRLGYYSSDQVTNHLFFSTVDFQSLYQDFGPYYPLIEGQEGKEFFCFTTLTEDEAYDIPDFLSGAGDDGDESKSSTEDEFANFTFFG
>Spumella bureschii_mph1_294 31260|21464|strand:1(15...462) (evalue:0.000541772)
GMNRYKITKQLGDGTYGSVLKATNRQTGEITAIKKMKKKFFKWEDCIQLREVKSLKKLNHPNIVKLKEVIRENDELYFVFEYMEGNLYELMKQRDRMFPESHIRNIMFQIFQGIAFMHKHGFFHRDIKPENMLVKGDVVKVADFGLARE
>Spumella bureschii_mph1_295 42219|28401|strand:1(0...786) (evalue:0.000613162)
KHFFNFTTNLLTCPRVAQHPVTLYILAGCKMQKLTHSNEIFNNTWEIKKCIGKGSFSEIFVARDITKDGNHLVAIKVQNQDFDSSVIRWEGDVLKAMNDVSTIPNFIYYGVQDRRDYLVMELLGGEDMSGLRNRIRSGPNSNGLITLPAAAYLTRQMLSSIREMHKRGFVHRDIKPANFVRKSRDSSEFYTIDFGIAKLHRDREGKIKPKREKAEFRGTTLYASAYTHEGHDQSPRDDLFSIMYVFLDLVCGKLPWTDATRA
>Spumella bureschii_mph1_296 107745|52673|strand:-1(-2...613) (evalue:0.000650348)
VTFLASLLRYSSSKINNNMAQNVRFQDADNAKNQKVFRNDSVRFENWEVGNRYVCSELLGKGSYGQVAKAVDLVENKTVAIKQMKRIFDEPIDAKRAYREMHILRHLRHPSIVTLVDAVSSTIDLDFERLYFPNGLGEAVSSPIPRHLGNLYLVFEFADTDLSKIIKSNQFLTAEHIQYILYQMLDGLRYLHQTNVIHRDIKPA
>Spumella bureschii_mph1_297 69042|40136|strand:-1(-3...585) (evalue:0.0006864)
DADQLADVLRKSGFHADSLHDELTNEQRDRTIARFRTRALQILVTTDAIVRGLEIEGVSNVINYDFPSTIEDYVQRIGRTAPRDEGESKGTSYTFLTNMEASNILLMKQLSVVLEKNKQVVPPEVTRTGGRVSKLLTATTSSSNSDNDQATAASDSSTADTPGNNDYAGNRMSLMMNNRRYGAPTPENRFQTTSR
>Spumella bureschii_mph1_298 159250|64156|strand:-1(-3...2337) (evalue:0.000700566)
VVFFRDLLNLLCVSQSTMNKSSTEEDAGHELLRVAAFTATDEKGAIKLTSKIPSLFDAEPDRILFLRRRVPQIEREFIWRSTNGQCYLCKQSIPKLSSWHVEHVVAFSDNPKQNDVLGNMLPSCASCNLRKHDRDLSECITTDLTYDLSTASKEVSHLNTAAKQAIIRALSIKHNRQSLQQLASSSSTDGSAVHPIYAILDEIERAVAQDSSAEEEANISTSTTYDAIADSRIDRSDLILDDLLLSGESECISSGAFGEIHAAKLNIVSYNHSLKQRQKTLQQTESVAIGSPGVASSTPLKGSASSSASSTPAAVSTTTTAMPFASPTKAVITQFNNSDPANLTDVAIKIPSLNRDYVLNTFLQEIKVLTSLQRHPNIVTCYGWFSFSSSSGNDSTPSSDKGVPSPSKSSPPLLGIVLEYCSHSLNMSNAKRHVNPTRIFAQIADALEYLHAHHCIHRDVKPNNILIQKHKDCPWSEAVAKICDFGSAKFTLFGDAQKKHTYNAGTAAFRPPEVKRGVLVPESDVYSLGVTMYELSIDNQTLLGDRDLYGAWQALYSKMRTYNYMDRPSMSEVKSCLNSFTAEGGRDFATVGRLVSRKPETLAAEAQAREVAREARQAATSAAVPASSSSPKRVSLPAEEAAADGSAVSRPVPTDEDEVDVYMSSTARCRENPTGTRNMKYHSRMDCRHIVKKSAVVDGIYCMPLFEARTEFKHTPCKTCKWPLTVVPAVTVEEVELDMAGLKLQALLVRLLCGSGSENCYQICAGCVVSSEWISHKGE
>Spumella bureschii_mph1_299 159239|64155|strand:-1(-3...2340) (evalue:0.00070682)
VVFFRDLLNLLCVSQSTMNKSSTEEDAGHELLRVAAFTATDEKGAIKLTSKIPSLFDAEPDRILFLRRRVPQIEREFIWRSTNGQCYLCKQSIPKLSSWHVEHVVAFSDNPKQNDVLGNMLPSCASCNLRKHDRDLSECITTDLTYDLSTASKEVSHLNTAAKQAIIRALSIKHNRQSLQQLASSSSTDGSAVHPIYAILDEIERAVAQDSNAEEEANSSTSTTYDAIADSRIDRSDLILDDLLLSGESECISSGAFGEIHAAKLNIVSYNHSLKMRQKTLQITDPGAAVGSASTPLKGSASASASSSNSASSTPAAASNVAMPFASPTKAVITQFNNSDPANLTDVAIKIPSLNRDYVLNTFLQEIKVLTSLQRHPNIVTCYGWFSFSSSSGNDSTPSSDKGVPSPSKSSPPLLGIVLEYCSHSLNMSNAKRHVNPTRIFAQIADALEYLHAHHCIHRDVKPNNILIQKHKDCPWSEAVAKICDFGSAKFTLFGDAQKKHTYNAGTAAFRPPEVKRGVLVPESDVYSLGVTMYELSIDNQTLLGDRDLYGAWQALYSKMRTYNYMDRPSMSEVKSCLNSFTAEGGRDFATVGRLVSRKPETLAAEAQAREVAREARQAATSAAVPASSSSPKRVSLPAEEAAADGSAVSRPVPTDEDEVDVYMSSTARCRENPTGTRNMKYHSRMDCRHIVKKSAVVDGIYCMPLFEARTEFKHTPCKTCKWPLTVVPAVTVEEVELDMAGLKLQALLVRLLCGSGSENCYQICAGCVVSSEWISHKGE
>Spumella bureschii_mph1_300 22034|16082|strand:1(2...376) (evalue:0.000829262)
VLISDDGTPLLTDFGSVRLADVAINTRNDALNIADQAAQYCTASYRAPELYNPPTGSKLDSRTDVWSIGCLLFAWWFGQSPFECEFYGNALRIVECTSLRVLSPIPRSASPSSDDKIVIELVEW
>Spumella bureschii_mph1_301 93068|48395|strand:-1(-2...1015) (evalue:0.000830815)
NLVSQFRSHQMVVAVEQLQIVQKLNILCRIMGGGTSRQQSREQSRQPSKANLAAAEVKYVFSFHHNPPVALELKKVKHAPLKRSDSAPNLLSSNTIFCPYVDVVVGKEGASGSRVQRSVVKNKNSQVVATVERFTDYYQFNPQIPWLIKNAYFNEPDLKDFVVTRTIGKGKTGTTRMAKTSTGKYMVIKTIPKEYIFSKNEERHIVNEREAMYELNSPFCAKLFAEFEDKSNVYFAMEFVPGGELYRCLELQNALPNDDAKFYLTEIFAALEHMHAVGYVYRDLKPENVVIDDEGHIKLVDFGSAIRSDTHASGKLYTMCCAVPYMSPEQMNQKTSGG
>Spumella bureschii_mph1_302 89993|47460|strand:-1(-2...589) (evalue:0.000847849)
RHFIDLEYLNRRFLIMNRYKVTKQLGDGTYGSVLKATNRQTGEITAIKKMKKKFYKWEDCIQLREVKSLKKLNHPNIVKLKEVIRENDELFFVFEYMEGNLYELMKQRDRLFPESHIRNIMYQIFQGLAFMHKHGFFHRDIKPENMLVKGDVVKVADFGLAREIRSKPPFTDYVSTRWQLILRFLLFRLITHWLSG
