# Supplementary material for: Putatively asexual chrysophytes have meiotic genes: evidence from transcriptomic data
Source: PeerJ. 2019 Jan 16;6:e5894. doi: 10.7717/peerj.5894 (PMC6339481; doi:10.7717/peerj.5894)
Supplement: Supplemental Information 1 — Identified loci are in FASTA format. [file peerj-07-5894-s001.zip › supplementary_material/Poteriospumella lacustris 3/rec8.fasta.fasta]

>Poteriospumella lacustris 3_rec8_1 4302|2571|strand:-1(-2...727) (evalue:5.27496e-15)
ISFVPLTDPLMNLLQLCKQCVGLRAKLWPSFSLFPIVVSCFVLRNTVSPFNSFLPKRMATFASAASYTVPLSPSNGDEVTYADLDNADEVTYVDADLAKAIDDKLMSQPGYSIDQLMELAGYSVACAAHDMLYSKSSPKSGVVYILCGPGNNGGDGLVAARHLKHFGFNPIVVYPKQSSGTIFTNLVHQLDGLRIPIVQTLPDLQDASLVIDGLFGFSFKGPSREPFTSMITSMQTLQETIP
>Poteriospumella lacustris 3_rec8_2 6032|3319|strand:-1(-2...316) (evalue:1.09403e-13)
QETIPILSIDVPSGWDVNLGDVHGTGFVPSATISLTLPKKCMKLYHGIHYVGGRFMPPFLAEELQLRMPNYGDSVTQFTKLLQVLGVDKGAPRNTRKGLVYSTCG
>Poteriospumella lacustris 3_rec8_3 103109|25960|strand:1(1...1714) (evalue:1.0671109366266665e-05)
VTLQSLNDSIAIHFIAIQIKGVQKNVPLFSTAPFLSRANQYLLFENPQRAPSIHIIANQIMFYSQYILARKGPLGKIWLAAHFEKKLTKSQVFATDITESVQAIVNPTVPLALRVSGHLMLGIVRIYSDKVRYLSADCRDAMTRINLAFKVQTSRVDIEEGNSGKIDDANYALLPIEDDDQSHQLAYQRKVVRTIPKLDESEVTSFFAVGDIELLRNDLSRQSIQSRRSVATVDTRRSIDHSKIEEDILPAFDAQIGDNLFADTNFEMYEPFELTQDMSMDKETTAAPAVVDTEQFDFQPVVTTVQKVKANKTKRRKVEINDRVEIPDKIWKQRLANVDAILRPPTSVLIASCVEPTIEESFDDITGNMQYCPELRDLVGIFSDSAQQLAHLRIREGQSQESHLPEVTRRESGIEMTDAASVRDFDVGRQSVDNSLLQQKRESFMPDISQEYYTQFDYGMDDSAMANKSRESTALAVTSVVRKSLLPDQSSAAVGEISDEQKSERTKAVYSIIEQELQSKESESLPSFCAGCTKAVAARFFLELLQLKTWGKIELTQPGAYEPIHVELVR
