# Supplementary material for: Putatively asexual chrysophytes have meiotic genes: evidence from transcriptomic data
Source: PeerJ. 2019 Jan 16;6:e5894. doi: 10.7717/peerj.5894 (PMC6339481; doi:10.7717/peerj.5894)
Supplement: Supplemental Information 1 — Identified loci are in FASTA format. [file peerj-07-5894-s001.zip › supplementary_material/Poteriospumella lacustris 3/smc5.fasta.fasta]

>Poteriospumella lacustris 3_smc5_1 14559|7017|strand:1(1...1163) (evalue:2.1e-24)
YGRPITVERRIARTASGSSYILSNENGKEVSRKKSDLEKMLLNFNIFVDNPCNVMTQEESKRFIRSENKDKYAFFLKATGLSRLKDHLHDTQTDIDDATEELKKQHERIEIKKQQVKEVEELLNKMKDLESLEERIRMCRAKALWDDVRVAEQESASVKAELVEKEHQLQQATAMYEKSCTGSNDFEETVARIQQVLDEATNELRQTDEENTIKETEITKSNAELRAAKANLIKAERGRDDYVARKKQVEKLIDELRQRAMQSAEADTRGIVGQIRTLEQKLTEMRNTEKGLFQSRQDLMNEITRAEGSLRHAGNNVNVVSTQLQQQRAELQQLRRESGGSVGRQALALYPKGVVDLYNRVQGGRSRFREQVFGPLGLHLTYKEEFT
>Poteriospumella lacustris 3_smc5_2 20225|9614|strand:-1(-1...776) (evalue:4.1e-11)
VLVAPKFATLRQEDRQNLLHEGAGSSVMAAYVEIVFDNHDGRLSVDSDEVVIRRTVGHKKDEFFLNRKHVTKSEIISLLETAGFSRSNPYYIVQQGKVSNLCTMNDRARLNLLKEVAGTTVYEERRAESIKIMEKTLSEQSKIDEVLEYLNERLGELESEKSELVEYEQLDRQRRALEFNACEKEFREAQRQLEDVESRREELREQQIGLHSTLRENQDDLAAEDDKVVNARNLLERIRSRLEAKREELTKLESRKGE
>Poteriospumella lacustris 3_smc5_3 71030|21691|strand:1(106...2779) (evalue:5.6e-08)
VCSHLSASTMDANDDFEDEIDIMEFLASKGVALEPFKNEYVELQKQVELTSATNVGKEREVDMQALELKMLREQLIFTKRNIDELVSQQEVLKETIDNAQSKKEALIESESSNRKEISNVSSFFAELKEALTVGADWTPEQEEARHALEKERDFIASKLENKSNQLKGLRHDIERTYEHVADIEKVVQSLEEKIGAIDKQRGEIKRESAKLASKKEGTEKQVFDLRAVFVTKESELNDKYRQLAMEEKSLKNLEASIAKSKSQMDHYNREYEKLFHTLKEYNSDLEKCQQQNQKYQEEIAESTKAIETVEHEIKQLKKELKQFDEERTAIRTKIGEIEAQKHEMEKKIDQINKQILNIRDHEIGGVHKEMETLDKTMANLRQQLEILRKKHIGSEKTSKAMADLIILNSNGKLNLGMEIRILEEEVEHHKAQIRALLAEKEKYEHDAEVATQQYYTAVEELKLQEMQIHELNKKITQDQMRLKQKQSLYESVRSDRNLFSKQLLDAQEEIQELKRKFRSMNQMIDQINDDITTKDKLIVKEHFSHHAVDKEKELLKNELMKIKKQVQASEGIIENQRVEIMKLQRIIEEADTERQRQRNELSSVVSERNLLTQQLVKRNEELNNMYEKIKTQRSDLKIGERNYTKYMEDLRRWQEQVRDIVTNHNDVVVQLSQLETLRHRVVHLERDILKEKTRSRALMDELETPMNVHRWRILESSDPKRYDKILQIQALQRQLVAMSDQVIQNDLLIQEKEKIYIELKHVVARHPGPEVEEQILVYQQTLKDKHKQLAAMNLELEMYIEQVKRFKEDIADADVKIQRLNKQWMSRQKKMAKEAQAQAQANNAMMSGGYAMSMPPQPMIGYGGSSNNFAMQETVQRSWCVNVCMYQYVC
>Poteriospumella lacustris 3_smc5_4 67615|21118|strand:1(0...2055) (evalue:1.3e-07)
LSSATEAKQALEAELASAAEAKQALEGELSSVTEAKQALEADLAATAEELEKAKARSQKALEKLRDMMTSLKEKSEAVESLETQVASLQRAQESSAADLERVTSVYNEAQEAVGRLEGEVASLRSQLGEQGAGESARAETLSALESEVRALQEKVSAQETEVEQLKLSGSADLGRVTTAYNAALEEIGQLKETVARLEEARGDEVSELSSRLAEYKTRNSKALERLKETIATVKEKTDEVEMLRARLTEAEELYESRCREFNSLSGSYEDVTGQLTAEQERAVAAESRVAALESSLVRWKDDAHATEQKLRELEEAKNVLEAQFASIDGDFQRLHRMHAQAPTTFTVVLRIVSPVSTTAMHNEEKTSAGDADQQGWCLLLRRDALDSAAYYQWQDDDTVIRWATERHLQRLLAQEQQREAAESADGGDVSSFSIAGQDDEDEEEHDRDLGGVSVDDAGQVALPVAVQVAWQQRYQSMQRELQQQLDTLRAELESNRVAFDRYRDRAKETLRGSIAEQKELESKLATVQDEHKQEQTLREKADKRCRMLEMQVQTADEEHARQTQEAEDRLQEVQSALQQAQEEIQRLIQEHATYRDQEMANNTHEQTMAAVRAEYDAEIGRLREQVDDLQQKESHWEKEVKKRGDAARHMLMEKDREIEHVRATVVTLQQQVQQLQLQQQQQQQQ
>Poteriospumella lacustris 3_smc5_5 67627|21119|strand:1(0...2097) (evalue:4.8e-07)
LSSATEAKQALEAELSSAVEAKQALEAELASAAEAKQALEGELSSVTEAKQALEADLAATAEELEKAKARSQKALEKLRDMMTSLKEKSEAVESLETQVASLQRAQESSAADLERVTSVYNEAQEAVGRLEGEVASLRSQLGEQGAGESARAETLSALESEVRALQEKVSAQETEVEQLKLSGSADLGRVTTAYNAALEEIGQLKETVARLEEARGDEVSELSSRLAEYKTRNSKALERLKETIATVKEKTDEVEMLRARLTEAEELYESRCREFNSLSGSYEDVTGQLTAEQERAVAAESRVAALESSLVRWKDDAHATEQKLRELEEAKNVLEAQFASIDGDFQRLHRMHAQAPTTFTVVLRIVSPVSTTAMHNEEKTSAGDADQQGWCLLLRRDALDSAAYYQWQDDDTVIRWATERHLQRLLAQEQQREAAESADGGDVSSFSIAGQDDEDEEEHDRDLGGVSVDDAGQVALPVAVQVAWQQRYQSMQRELQQQLDTLRAELESNRVAFDRYRDRAKETLRGSIAEQKELESKLATVQDEHKQEQTLREKADKRCRMLEMQVQTADEEHARQTQEAEDRLQEVQSALQQAQEEIQRLIQEHATYRDQEMANNTHEQTMAAVRAEYDAEIGRLREQVDDLQQKESHWEKEVKKRGDAARHMLMEKDREIEHVRATVVTLQQQVQQLQLQQQQQQQQ
>Poteriospumella lacustris 3_smc5_6 18290|8912|strand:1(2...533) (evalue:1.1e-06)
FLRRENQDLQKEVEFVRCSKDAALKEVQNKLEAQVQSLTKRNAELQELLGQRDRQLSDVGVQQSELDRLKRELEQVAAEKEELETNASKTKDDQGSLRGDLLAAKSEINRLKMELGRAKGDNERLAHENDDLKADLKTAKTEMDQNASMKDDHLRQATQEMKRLEDQLQALKADNAE
>Poteriospumella lacustris 3_smc5_7 8311|4387|strand:-1(19...1525) (evalue:1.2e-06)
RSTSVPTKEEAIYHLSLLKLHNFCLSRKYYEQRTRQPMNSTDIPQVHAIAYPISSLKSPTMDLSNENSLFLEHSSYASDAIEASGNFFSQLDSMIAAVKVESSALDTMRDKLKEVDNLRAQISAFNKRLIDADQSNLSLKSALMKAQESYSDLHKQKSEVESTNVQLRQELNRAKDLLAKEKAARQSAQQEIISLREKVGRYEAMIENLERDAKAVPVLQESNEILKNDLNSVRRKYKEEKAQMVKHMRTLESQQTNAEALKSEMRTMAMRLMDLANGTNSSATNNVANAFSTQGSVSMSMRNSHMAQNYSAGNYGGPIPSGGSVASAIEFEADDDDFEDDGTYLGGDDSLDDDMSIPDQTSYNAVNSSTESLSKASGRSMNVQSNRAHSMPSGVVQQDLGVKKRKKKASSVSTLRQSFQQPQPANGNLSLPRIHQFCTCACVVICRALFSVTRVYIQNVASIVISVFCVCFVSCSLCCVFISVANSIEFGPVCKFVRDTF
>Poteriospumella lacustris 3_smc5_8 85540|23960|strand:1(1...1774) (evalue:2.1e-06)
QALAQSLDKTKAQLTAKSQELKVASDKVAHLEAELAAAKKQAAHSGEVADLQAKVDQAKEYIVYQDEALAAKDDEIATLQAAVADKDKQLNTLQDQIADLTESVKTLEQSVKNATASQNHVSADLQAKVDQAKEYIAYQDEQMAERDAEIGRLSEELATEKAQSQELSASMQKGVAEYQHAKTQLQELQKRLSDQEQELGNLRKAQASSSSTAAATAAFEAKLKDLQGKIDQAKEYITYQDEQLAAKDADVQRLQKEVADAQQKAKATSSTPSGANGNQQAEVKALQGKLDQAQEYIVYIEEQLEEQKAAASAAHQPADAAHQDVAVYKHALRSIADKLIGVLPEKTKKTLSASLQQLNGDNSRTAQENSSLILSLVDSVTNFYVSERQAQTNGHASSGNTADATVYLAQLAEKEQQISDVQEQNKMLEDELKRLNVRMKNIAANDPASDDVRLYETTFLQLAEKLLALLPEKTKKSLPPSNALRGVAAKDKVVLMSSLLDSVTGYYAQQGSAGSQGSSSGEVLRQVQELQDKLQREAQENDKLIDEMIRVKMELAAATDAVDREHHKATVLAKRLRDAGIPVQAASNSK
>Poteriospumella lacustris 3_smc5_9 86760|24168|strand:-1(-1...3011) (evalue:4e-06)
HENSNHEAYHTILLSLFCRYLKVSSIVVFCGEQTCRAQFHITATNMDEGGYTDDPNLPYEENNDVHNQTGAESDEEEDAFYENPEEIIREFGNHAFMDPAQKVLLQMLKDQNYQQGVMLLDKKEELKKLSQDRETIGVQLYALQQQLARTQLMLENAHNEYNSIVDMRLSEEELLKDVSKNNAEQVALLDEYKKQQKKHSGELDALNETIRQIEQYNEQVKSEIAISRRATYKVEQNMQELEKVKENQDYYVDQLTRQIKQMDEQIETVLKQLDGQKKDTSEADAVLKETSKELELIATEKQQLMMQWKAALSGLSRRDEALAQASQTLAAAESAVHDYDVEIEATRREIQKEQAKHETLVNLRDRMENELAWVEESLNKIKQERAQMQERYTLLSKSLAQTDNEGKKLDLVTKQLTHDAEAVVQNLQTVTQERQKMEEELQMLFSTYQNVNKAVSNLGRDQTKLLKMIHEKENDVAEIENTIARTTLERLNLTTGNDQLREQLDGAMKEVQDKEALAAKYQLEIRQRNDEIEKKMYRVDRLNKKYEKMVESAGGEENLGPLENTIKNLSKEIEAISIECKELEREWLKRQTEMVTLSSECETLQERNNEQQARVTVLTQQQLRLTKDLRELKTKLKVARHVNADYNKDVSKLNALISENHDKEGGLQKENFVIELGCVEELKEAEKDCISLQAMIAETKNAKLSLLDEIVEQERQAMLWEKKIQLEKETRQALDPSVGKAENENMEKEIHRMELRLEALRREQEKLSKEMVRAIEKRATIATRYSTGKPSKTMPATALSSSSVKNSKEMTQASAKKKIGELKRESRILAEEISQYNAMYDEKRNLQSEMTFELEKRTAQYGETEELCHQLQTAINDLLYQKQLMQERISYRQKYCARLREVSQAGIDLNQALTVERKLLSSTQALDNVKEIIHELQSAFPHLKEVLERVAAMASPEIEDSAEAGGGAAGLDMDEQQRPDGGVFIVSFCVNGQLWIVTDRKST
>Poteriospumella lacustris 3_smc5_10 41346|15792|strand:-1(-2...1372) (evalue:6.7e-06)
RVSRIAAVNKIHQAAERCQTLRAQIDQLTAETTTIETQINELRSSVQRGEVERQQLHHVNEQRTIDNASRAKKLQMSLQALHHGRREIHSLEAEVVSIREQIEIYHQEMQTALTQRLTEAEQAELQSLEERVSQLQMQHDETKREVSLAVADHNQLKIELEKGLQKRKEELQLKLKLNSSGNGDNGDEDVDVVLDKLQVELANVTTNIATVQQEVHDLSVAMNQKNREIAEMEDELEIKRDEEKTLQQQLTTLSVELDRLVTERSTFMDTMDSRQRMIRDLGAIPAKEQADFQGLAVSQLTKQLKSVQEKLKKYSTVNRKALDQYVSFNEQRETLLNRKKEIERDATSIEELITSLDNQKNEAIMRTFTGVSKHFADVFSELVPGGKGQLIMKTTMDGEPATSDTATGDLEDHILDEEEKLGIRGSRLSVAQFRGVEVSVSFTGVGQHYTMQQLSGG
>Poteriospumella lacustris 3_smc5_11 8306|4386|strand:-1(19...1291) (evalue:7.1e-06)
QRSGFQHDRLSQLDSMIAAVKVESSALDTMRDKLKEVDNLRAQISAFNKRLIDADQSNLSLKSALMKAQESYSDLHKQKSEVESTNVQLRQELNRAKDLLAKEKAARQSAQQEIISLREKVGRYEAMIENLERDAKAVPVLQESNEILKNDLNSVRRKYKEEKAQMVKHMRTLESQQTNAEALKSEMRTMAMRLMDLANGTNSSATNNVANAFSTQGSVSMSMRNSHMAQNYSAGNYGGPIPSGGSVASAIEFEADDDDFEDDGTYLGGDDSLDDDMSIPDQTSYNAVNSSTESLSKASGRSMNVQSNRAHSMPSGVVQQDLGVKKRKKKASSVSTLRQSFQQPQPANGNLSLPRIHQFCTCACVVICRALFSVTRVYIQNVASIVISVFCVCFVSCSLCCVFISVANSIEFGPVCKFVRDTF
>Poteriospumella lacustris 3_smc5_12 85551|23961|strand:1(0...1848) (evalue:2.3e-05)
EWDAKWAAGLATVKDLQDQVEVLEAQSQSLEKELQAAKNTATAAQQQVAELQQQLAVAVQSKKAEDSSATQKLQDLQAKVDQAKEYIVYQDEALAAKDDEIATLQAAVADKDKQLNTLQDQIADLTESVKTLEQSVKNATASQNHVSADLQAKVDQAKEYIAYQDEQMAERDAEIGRLSEELATEKAQSQELSASMQKGVAEYQHAKTQLQELQKRLSDQEQELGNLRKAQASSSSTAAATAAFEAKLKDLQGKIDQAKEYITYQDEQLAAKDADVQRLQKEVADAQQKAKATSSTPSGANGNQQAEVKALQGKLDQAQEYIVYIEEQLEEQKAAASAAHQPADAAHQDVAVYKHALRSIADKLIGVLPEKTKKTLSASLQQLNGDNSRTAQENSSLILSLVDSVTNFYVSERQAQTNGHASSGNTADATVYLAQLAEKEQQISDVQEQNKMLEDELKRLNVRMKNIAANDPASDDVRLYETTFLQLAEKLLALLPEKTKKSLPPSNALRGVAAKDKVVLMSSLLDSVTGYYAQQGSAGSQGSSSGEVLRQVQELQDKLQREAQENDKLIDEMIRVKMELAAATDAVDREHHKATVLAKRLRDAGIPVQAASNSK
>Poteriospumella lacustris 3_smc5_13 71329|21737|strand:1(68...938) (evalue:2.4e-05)
RGGGGGGGGLPQRTSLHARAQALVGVQNVWQRISESWALWTNVAVTTVHCDQQERSKRLDEARRRMEKEAAEQAQRAQSLASEKDALQTSNADLAAQLQQMVAQLLAAQQTIAELQENVQRRDEDCSHLREQVAQREQQTAALETQRLVLETALEKEKSAVGQLQSDLYDKEQALESAFGKLQHANKRCDELETERDELQQAMQVLQEERDTARQHEEELFERLGDVTADLERLQESYVDICDRCNDAQDEVSELRDQVSSLQETMKVLTQAKQQLQQQVQQQHQQQQQQ
>Poteriospumella lacustris 3_smc5_14 86770|24169|strand:-1(-1...2912) (evalue:2.4e-05)
RTCIQFINTATNMDEGGYTDDPNLPYEENNDVHNQTGAESDEEEDAFYENPEEIIREFGNHAFMDPAQKVLLQMLKDQNYQQGVMLLDKKEELKKLSQDRETIGVQLYALQQQLARTQLMLENAHNEYNSIVDMRLSEEELLKDVSKNNAEQVALLDEYKKQQKKHSGELDALNETIRQIEQYNEQVKSEIAISRRATYKVEQNMQELEKVKENQDYYVDQLTRQIKQMDEQIETVLKQLDGQKKDTSEADAVLKETSKELELIATEKQQLMMQWKAALSGLSRRDEALAQASQTLAAAESAVHDYDVEIEATRREIQKEQAKHETLVNLRDRMENELAWVEESLNKIKQERAQMQERYTLLSKSLAQTDNEGKKLDLVTKQLTHDAEAVVQNLQTVTQERQKMEEELQMLFSTYQNVNKAVSNLGRDQTKLLKMIHEKENDVAEIENTIARTTLERLNLTTGNDQLREQLDGAMKEVQDKEALAAKYQLEIRQRNDEIEKKMYRVDRLNKKYEKMVESAGGEENLGPLENTIKNLSKEIEAISIECKELEREWLKRQTEMVTLSSECETLQERNNEQQARVTVLTQQQLRLTKDLRELKTKLKVARHVNADYNKDVSKLNALISENHDKEGGLQKENFVIELGCVEELKEAEKDCISLQAMIAETKNAKLSLLDEIVEQERQAMLWEKKIQLEKETRQALDPSVGKAENENMEKEIHRMELRLEALRREQEKLSKEMVRAIEKRATIATRYSTGKPSKTMPATALSSSSVKNSKEMTQASAKKKIGELKRESRILAEEISQYNAMYDEKRNLQSEMTFELEKRTAQYGETEELCHQLQTAINDLLYQKQLMQERISYRQKYCARLREVSQAGIDLNQALTVERKLLSSTQALDNVKEIIHELQSAFPHLKEVLERVAAMASPEIEDSAEAGGGAAGLDMDEQQRPDGGVFIVSFCVNGQLWIVTDRKST
>Poteriospumella lacustris 3_smc5_15 14553|7016|strand:-1(-3...774) (evalue:3.987023109767646e-05)
FSDLLRWKMSRLSTRLKRPSVRYSDAADDEAIGVADNDALQESLHRNSRRGATSKRVDDEDDEDDDYEEEPHASSRRGRSSKRAVDEDIEDTDSDDGKPERKRKRRKRNRHDEVESDGDQPSKLKMNELNVAVKTESRKRKAQPINEAYEAHLNETLNEALNEDDDDTSDGHPANGFGIARSSMEAGQIIEMYLENFMCHRKFTMKFGKHVNFISGKNGSGKSSIVSALQVCLGSTARIAGRGSRMDEYIRQGSQGPA
>Poteriospumella lacustris 3_smc5_16 47967|17363|strand:-1(1099...2290) (evalue:5.1e-05)
FFLHYCFTSLTPFIVNLFSQQQLFEFQALVLLVPTMKKRGNTKQTGRGSSAPSEQEAAHSTTSESVERIQDVLKTLESKAIAGESIQSELDFLLTAYREISIKNKVESKRDEYLQQEILDLQQKNSDASQEVVSLRQDYRTIESKVEKLENLSRMLSNRVKSVESKANEDVKAEKEDRLKLSYEFSAKIKDISAKLDDLSKRREAVISENARLKDILRECFEQFDNDPSLQSGDNDPFDTSVTDADYDSDKDLDSDQRAEKKERKAMEDQEDQTKLKALKEQEEFLKAKSAKFMDVFDSFQQRLTESNQLFKLKQGRAEEIAKDIQAIEKQNNELTARIAGCTVSAKTLSDTIDKLREEKERYGKLIEKQKALIEKFQEDISSLEAARQYLYCKCQ
>Poteriospumella lacustris 3_smc5_17 47975|17364|strand:-1(1235...2426) (evalue:5.1e-05)
FFLHYCFTSLTPFIVNLFSQQQLFEFQALVLLVPTMKKRGNTKQTGRGSSAPSEQEAAHSTTSESVERIQDVLKTLESKAIAGESIQSELDFLLTAYREISIKNKVESKRDEYLQQEILDLQQKNSDASQEVVSLRQDYRTIESKVEKLENLSRMLSNRVKSVESKANEDVKAEKEDRLKLSYEFSAKIKDISAKLDDLSKRREAVISENARLKDILRECFEQFDNDPSLQSGDNDPFDTSVTDADYDSDKDLDSDQRAEKKERKAMEDQEDQTKLKALKEQEEFLKAKSAKFMDVFDSFQQRLTESNQLFKLKQGRAEEIAKDIQAIEKQNNELTARIAGCTVSAKTLSDTIDKLREEKERYGKLIEKQKALIEKFQEDISSLEAARQYLYCKCQ
>Poteriospumella lacustris 3_smc5_18 42465|16100|strand:1(51...1605) (evalue:8.354897818032433e-05)
VGMYLQEIIIDGFKSYAQKTVISGFDPQFNAITGLNGTGKSNILDAICFVLGIQNLTQVRVGNLQELVYKMGQAGVTKATVTLVFNNADVTTSPVGYESSKQITVTRQVVIGGKNKYMINGHTVQQSQVQNMFHSVQLNVNNPHFLIMQGRITKVLNMKPPETLSMIEEAAGTRMFETKKQASLKTIEKKQLKVEEITKCIDEEITPTLENLRHERQDYHAWQAANAEYEKVERFCIACDYKAAETKVLTSEQDKENLTNEYDALLAQQTEKNQQADICADQIAEITKRRDEEMGGEMAELKKKEVDLSKELVKLNTTTANHQEQIVAEQESVKQVTQQITSVEKALTDKGREIETIGRQIGEKEEQLVDAEKEYVAKREKYHNACAGVADENTAELLSVPEQIVAWEKCERETTSKIQQTQQRIQHEKSSLAELKKANKNQSQSHAAILRQVEDGRREIADLQQQARAGAPTVDEKAMRSQMQQLTTEIDRARDQYESLNAGLQARLAFEYKDPEPR
>Poteriospumella lacustris 3_smc5_19 105459|26615|strand:-1(-3...855) (evalue:0.00011)
DTVFGAYSVEKLAQTKTDKDEFQHQIAAFERKIAELTAESKQKDALLDQFVSNNEDVQSRLLRRSEECDRLKEELKMQASEVMHVQTRLKDAQLHLAELEGQHMPNKFAVLKLQQEKEHLEQQLTLVQEELHQKTLAERTFRHEANEKLFALESNVTTLRAEVDEKQKLTTTLKDQLATQQEKIDQYLRTNQQLEADTITQQTSLTKEIDSLKRLSDLYKRSFEEATTKIEDLEQSLSSLRESYAAKMNKINEQLKTQLDEYEKTFDQERDVLMAKIKDLEGQVA
>Poteriospumella lacustris 3_smc5_20 71321|21736|strand:1(2...1427) (evalue:0.00012)
IVAGVDTEKTNRVLQLIALCTYRRHLQHTAKAVATTVAPSTVATTASGSSKDAHGKGRGGAAGESSAGARSPGKGGAGGTRRGVGPKYLVHVQAARVRVSDDGQQWREVKAWAMTTNSASGALSFDGGSGGGSGGAPAVTGRFVAITVDHYTSEAVVEGGSNEPTATGPYLAVRARVLGHFQSNGSGGGGGGGGLPQRTSLHARAQALVGVQNVWQRISESWALWTNVAVTTVHCDQQERSKRLDEARRRMEKEAAEQAQRAQSLASEKDALQTSNADLAAQLQQMVAQLLAAQQTIAELQENVQRRDEDCSHLREQVAQREQQTAALETQRLVLETALEKEKSAVGQLQSDLYDKEQALESAFGKLQHANKRCDELETERDELQQAMQVLQEERDTARQHEEELFERLGDVTADLERLQESYVDICDRCNDAQDEVSELRDQVSSLQETMKVLTQAKQQLQQQVQQQHQQQQQQ
>Poteriospumella lacustris 3_smc5_21 48290|17445|strand:1(0...2160) (evalue:0.00013840679875)
ENKLNEAIENMKSLIPGVYGRLHDLCRPIQKQYALAITVAGGKMMEAVVVDSAKTASECIQYLKEQRVGVCSFIPLNHVRDQSGELRSYGPNFRNCVDLVSCEDFVKPAVRFAFDRVVVSDTLDNARRLCYGQGENVKVVTLMGHVIHRSGSMTGGVGRETSDIWESKEIESLQKEKTSIESQLANFKGIEAMRESLYEQEGYRRQYVARIGALTSDNTTLKQRLSILQTHLVARETDLESATRRVDQLKTDAQVLEGKIAAVNQRIVEVEKEIFAPLANATGIENLGAVDKETSSRQESIQRDISALKAKEAEIRGQLNYVQSRNTLQLIAKLKEEASNQKSVLENLAAHEASLETKRSSIEKDLEAEEREQRELEGTFLEKKKQIHQLSQAKADIDSKIKALRQRESSESGAANRAASAIKDAVRTSTVPLPQANSIAKALGGIQIGDKSIFQGEKPNSFIDLSGLADRLAPIKDENDMKQYFDSRIKELSLAMSAIQPNFHAAEKLDSLMDKVSELTDDLDRLKEEFLRATTEFESVKKKRKQLFEDCFNHIASSLNKTYKELTKSSRHPMGGNASLTLENIEEPYLGGVRFTAMPPMKRFRDMEQLSGGEKTVAALALLFSIHSFHPAPFFVLDEIDAALDNVNVAKVCQYVCQKSKESQFLVISLKDIFFSQAETLIGACRDVDLHASKTYSLDLRQFRPDAVDADQVDDEEEK
>Poteriospumella lacustris 3_smc5_22 46925|17121|strand:1(2...1867) (evalue:0.000161423)
DLVRFEPSVRKAMEYVFGGAIVCSSSDIAKAIAFDRNIRVLTVTVEGDTFDPAGTVTGGAVSQLGTLLQKIEQVRGAQATIASKSQQLEAIQTQLSAASRQLEQQRNVQGQIDLKTHALKILEEKLGESDYAQLAQQIQETEASLARQEEEMVTLQELLKKAKAELKQLATAEKSKAKQREQKLKEFENEVKAVQKVSSTIKSELMQLKSRRDALDAERHSLQNEKATLQEQLQISEAALKRLRQEAAVADEKLVTVRAAYEEAKLAVQHKQEDVNRCSKEIQVLQQKRDTFLKEAQNASLEARKITHRLKQWDKDFKEASKVIANLVKQHPWIEREKAFFGQSGTDYDFTNTDTASAYRRLKELKAEQDKLSKKINKKVMGMIENAEAEYEDLNRKRQVILNDKAKIESVIEELDVKKAQALKKTWQQVNRDFGSIFSMLLPGTQAKLEPPEGMDVTEGLEVKVAFNNTWKESLTELSGGQRSLLALSLILALLLFKPAPMYILDEVDAALDLSHTQNIGMMIRSHFSSSQFIVVSLKEGMFNNANVIFRTRFVDGISAVQRTVTNVRGKAGNAGLLTASAAAETENEDANAGGDVDEDDSAPAKKRGRGAASGRGGVKA
>Poteriospumella lacustris 3_smc5_23 48286|17444|strand:1(740...2090) (evalue:0.00017957132868421052)
SIENGCSSIGGEDCRRQSANRRGRKGNLCATQRDISALKAKEAEIRGQLNYVQSRNTLQLIAKLKEEASNQKSVLENLAAHEASLETKRSSIEKDLEAEEREQRELEGTFLEKKKQIHQLSQAKADIDSKIKALRQRESSESGAANRAASAIKDAVRTSTVPLPQANSIAKALGGIQIGDKSIFQGEKPNSFIDLSGLADRLAPIKDENDMKQYFDSRIKELSLAMSAIQPNFHAAEKLDSLMDKVSELTDDLDRLKEEFLRATTEFESVKKKRKQLFEDCFNHIASSLNKTYKELTKSSRHPMGGNASLTLENIEEPYLGGVRFTAMPPMKRFRDMEQLSGGEKTVAALALLFSIHSFHPAPFFVLDEIDAALDNVNVAKVCQYVCQKSKESQFLVISLKDIFFSQAETLIGACRDVDLHASKTYSLDLRQFRPDAVDADQVDDEEEK
>Poteriospumella lacustris 3_smc5_24 42495|16103|strand:-1(1283...2624) (evalue:0.00026)
LLFTIIYRIDHIYFLGIARGFLVDFSRMDEAGNSAEEKIFNLQLLVQKLEEELLLYRNGTSMSELLDVIHEKDIEIETWRAKHDEKEEKLKRIAKTSGDVLMKYERLQQELIRQEQMRQTEEVHIQQLVDENQRLINDMENFKTEINELHAEIKRKDDEIGSLRLIQWEHEQEQQTKQSSYQRELAKSQDDHQQEILMLQATIERLEVASRDNKSREESLQQEVNHWKTCASEQDQSITSLQHRCAKLVKEKNERLSKLDEERQEMVQQVQQFRDNMNENLRQRDDTIRKRDEKIRELTFQVNILQQELRLKNQRLAQGFGLEGTNSSSTVAAPSSSSSQSSSQSGAAIVIAVDETSNTQLPAPAASEKSSSRSKRQALGERTNSIANDPAPTANHETKKTVKIADQATDTVPPATKATKSVRIDAQTLVCVQGTFFCFICWGLSV
>Poteriospumella lacustris 3_smc5_25 42481|16102|strand:-1(1300...2641) (evalue:0.00026)
LLFTIIYRIDHIYFLGIARGFLVDFSRMDEAGNSAEEKIFNLQLLVQKLEEELLLYRNGTSMSELLDVIHEKDIEIETWRAKHDEKEEKLKRIAKTSGDVLMKYERLQQELIRQEQMRQTEEVHIQQLVDENQRLINDMENFKTEINELHAEIKRKDDEIGSLRLIQWEHEQEQQTKQSSYQRELAKSQDDHQQEILMLQATIERLEVASRDNKSREESLQQEVNHWKTCASEQDQSITSLQHRCAKLVKEKNERLSKLDEERQEMVQQVQQFRDNMNENLRQRDDTIRKRDEKIRELTFQVNILQQELRLKNQRLAQGFGLEGTNSSSTVAAPSSSSSQSSSQSGAAIVIAVDETSNTQLPAPAASEKSSSRSKRQALGERTNSIANDPAPTANHETKKTVKIADQATDTVPPATKATKSVRIDAQTLVCVQGTFFCFICWGLSV
>Poteriospumella lacustris 3_smc5_26 42260|16039|strand:1(1...1446) (evalue:0.0003)
LVNCCTIDWFNAWPEDALYSVAQRMFESQRELGIGDYIDALSQMCNKMHRTVEQETKNFYTELKRYNYTTPTSYLELVKLYVDVLKKQQEKISSNERRYRVGLDKLAETEGIVAKLEGELTEMQPVLAKAAVDTADLLEKVTADQKDADAQAAIVEADVQEANKVAAEVKAIKDDCQADLDKAMPAYEAAVKALDKLDKKSIQEIRAFPNPPELVKVTLDAVCILFDVKPDWGEAKKLMANTDEFMSNLKNYDKDNIPARMMRKVNSKDYYQNPRFVPEEVKKQSSAAQCLCMWVRAMVTYDQVAKEIDPKKNALKAAEESLAQTMGQLNAKKSALQEVLDRVAALQRTLRETQQRKADLEAQAARATKQLERAGQLIGGLGGEKVRWQESAVELNKSLVNLVGDMCLAAGCLAYLGPFTAQYRRRIVDKWVHICQDLHIPCGEFTLLKALAVPVVLRGWQIDGLPADDFSCENGLLTTMG
>Poteriospumella lacustris 3_smc5_27 38438|15140|strand:-1(-2...2068) (evalue:0.00038)
NTESAGVANDSAIDHSVIFESQLESLREENTQLSERAKAFEEHVQVQEQELRRLREQLSKNESEHASASRQWAEEKSRLSGQVEELGHKVKSQEREIIALRESRSDDTDGSSNALDEVVNSLKEENSRLTEKASDLEERSLKADSRVQELEALLQEHERKYHAQLQNIENDHLRVLTGKEDAHAQESKKLQQQVDTLTKKLEKTRTRAEKETAELQATLTEAESRYQRQQDEWRSDFDAKEKEAASLKATWDAERQSLQSKTEELQVAHRAALQAEQERHQEALASVQLQAQRLSEQASSSTEQSQRDHDERERLVATLQAQQAALKQQFEQKEQAFQNLCAELQLAKETQQSTLSKLAETQEELAKKTTQVEELTSKLHTLSGKLRELMQRHSDLKAENTSLSQEKDSEVVKLQLKFEAQREQLDEQRSKLHDITERYHAVQKLWSETQKEQQQWEDDRTQVESRMQALRIQLEEKETEVATLQAAKRRVEEDLGGLLRESERKYSHLSEEFRQLQESSGNNAEQAQALENYKRRSQLALKKATATSASLQEENGQLQQQLRTATEELAQVQSLETQLRQTIATLEETIAAHDSAAAAWQDERRQLQQQIDDLQASLQRLEARSKSSLASATQDTHALESSFSRASGLFPPALDTTEPPAVAADTAVSATEPGPIRSSTSYSAQRQQQ
>Poteriospumella lacustris 3_smc5_28 48297|17446|strand:1(30...408) (evalue:0.00042892359999999993)
RVVVICWAALRDMEQLSGGEKTVAALALLFSIHSFHPAPFFVLDEIDAALDNVNVAKVCQYVCQKSKESQFLVISLKDIFFSQAETLIGACRDVDLHASKTYSLDLRQFRPDAVDADQVDDEEEK
>Poteriospumella lacustris 3_smc5_29 106472|27110|strand:1(0...325) (evalue:0.000676299)
KGSAGTVRFNHQEHTLDIQVQVDSTDEHSLMNDIKNLSGGERSYVTFCLQLALGHVIECPFRLLDEYDVFMDETTRSLSLQMMQRYALERPDQRQRQFLILTPHRMNE
>Poteriospumella lacustris 3_smc5_30 45459|16797|strand:1(0...1330) (evalue:0.00089)
SDALIAVAERFLSQVKFDSNKTRAAIVNICQTFHQDVINLSAEFLSGLKRKNYVTPTSYLELIVAYKQNLDLKRQEVSQARARYETGLEKLAFAAEQVNKMQKELEDLQPELVRSAAATEELMGQIELKMPGVIETRKVVSAEAEVAQREADIVEAQKNEVEADLAEAIPALNAAVEALNTIKPNEINEIKALAKPPQKIRTVCHAVCIMLSKEPARVKDPETGQMGPDWWGCSQRMLSENGFINTLKDFDKDNIPPKIVNIIKKDFLSNPEFTPEIVETASKAAKGMCSWVIAMITYDRIAKEVAPKKAALAEAQAKLDATLSALAVKKAALQKVEDDLKALEDQLNAAKTEKGRLENQADLCDKKIVRANQLLDGLGGERDRWNQFAADLTVRYDKLTGDVLISSGVLAYLGPFTALYRQKQTKDWAILLKEQSIPCSDHP
