# Supplementary material for: Putatively asexual chrysophytes have meiotic genes: evidence from transcriptomic data
Source: PeerJ. 2019 Jan 16;6:e5894. doi: 10.7717/peerj.5894 (PMC6339481; doi:10.7717/peerj.5894)
Supplement: Supplemental Information 1 — Identified loci are in FASTA format. [file peerj-07-5894-s001.zip › supplementary_material/Poteriospumella lacustris 3/rad51.fasta.fasta]

>Poteriospumella lacustris 3_rad51_1 54048|18620|strand:1(42...1203) (evalue:2.9476978962868513e-12)
FKTCDLKGFFLCESSVAKRGSLFSNEYFYLRTVVAQMDQLENHALDQATDEDVQQVSFHRIEELENYGISKADISKLKHGGYHTIEAIAHATTRKLIEVKGISEQKILKLKETIKAQQLVSLGFQTASSKLECMKDIITISTGSTDLDNLLGGGIETGSITEIFGEFRTGKTQLCHTLCVTAQRPLDQGGAEGRVIYIDTEGTFRPQKLVAIAERFQMNPEEVLDNIICARAHNSEQQLELLADAAALMSESRHALLVVDSATALYRTDYMGRGELSERQMHLAQFLRQLTRLTEEFGVAVVITNQVVANPDGMSFAKDNTKPIGGNIIAHASTTRLKFKKGRGDNRICTVYDSPSLPESECTFSIGQAGVEDAKDLQIVNCVEHCH
>Poteriospumella lacustris 3_rad51_2 7688|4073|strand:1(1...311) (evalue:7.5e-09)
SRCVKIRRPSSVDEFQALLLGVEEDVISLQCPLLVVDSLAALTKRQHMPAQELDRFLLSTAQQLSRIASLCHCCVLVANQVVSASHGWEGQIFGDGQLTSATG
>Poteriospumella lacustris 3_rad51_3 7692|4074|strand:1(1...965) (evalue:6.2499152209434344e-06)
KHRWRLPHPRKTRVAGCTARPRPAALKGPPVFTGAYDAMAHRRPLNRLPEAVLPAALVNQLAQIGVATVGELFHASPLQVVAYTDLSLGELERLRADVATKVAPPSATALSLLRDRQSHAENTDRYYISTGLLPLDQSLRGGIPLGSVADICGSPGAGKTQFCLFMTITTILDSTDSSIIYVDAELKVDSNRLLQLLTAQYKWRHPAEEPSAEVLDSYLQRIVIRRPSSVDEFQALLLGVEEDVISLQCPLLVVDSLAALTKRQHMPAQELDRFLLSTAQQLSRIASLCHCCVLVANQVVSASHGWEGQIFGDGQLTSATG
