# Supplementary material for: Putatively asexual chrysophytes have meiotic genes: evidence from transcriptomic data
Source: PeerJ. 2019 Jan 16;6:e5894. doi: 10.7717/peerj.5894 (PMC6339481; doi:10.7717/peerj.5894)
Supplement: Supplemental Information 1 — Identified loci are in FASTA format. [file peerj-07-5894-s001.zip › supplementary_material/Poteriospumella lacustris 3/ku.fasta.fasta]

>Poteriospumella lacustris 3_ku_1 5298|2929|strand:-1(-3...402) (evalue:1e-06)
QLKATLRLSTVSLRPKAISKMASMKSMINVVLDVGPSMAQPVQPGNPGAGSKLALAKGLIGHFFLQRIMASKTVELGVTTIGDNVTRNHLNKTMKGGYEHINEVAAIARPSPEELLRAVDGISGGSFAGDFIEG
>Poteriospumella lacustris 3_ku_2 25043|11267|strand:-1(-2...622) (evalue:2.6766278929551494e-06)
KPFAILALKSHATVEIMSIWERENEEENEENEADEDEEFRSQTDRMVFLIDARADMLETNSKGETHLQNCLAVALEAIKTKIISQDASTIGVIFFGCRSSDEGEAPGVYTLFPISTPSAKNIRLLQAMIEDIGEFERLVGSQSPSNPLCPLKQALWRCKLAFGTKDLKKTDFKRVWIFTNDDYPNAPFPEEQNKVVQIAKDCADGGI
