# Supplementary material for: Putatively asexual chrysophytes have meiotic genes: evidence from transcriptomic data
Source: PeerJ. 2019 Jan 16;6:e5894. doi: 10.7717/peerj.5894 (PMC6339481; doi:10.7717/peerj.5894)
Supplement: Supplemental Information 1 — Identified loci are in FASTA format. [file peerj-07-5894-s001.zip › supplementary_material/Poteriospumella lacustris 3/sad1.fasta.fasta]

>Poteriospumella lacustris 3_sad1_1 77832|22762|strand:-1(-3...1479) (evalue:2.1861617608255525e-08)
CLLWLVFLSTLSTIVFRPSYGDIVQDLDDDDIGGSSSKRRMINFASHQAGAVIVDRAPSNGKGFNNLLNDDRDKYAICASNERKWVVVGLSEEVAITSVAIANYEKYSSTVREFQLLGSLKYPTSEWNDLGTYTAQLMLGEQHFNITVTDSSHTRYLKIKFLSHYLDEELFTLSQIKVFGQTVFASLQDEVALSEENDIKMLLQDVRDDLQREDWLLSNESEDTSGSAPSSSPTEAAAIITIEPTDSSNGQDTVKAQNSSAVTVLVTDQDSVISDATGGTSEEDQGQPGESTGDEIDSNRSCSATAAGESACPDSSHDNAGVSQVDDRSIAATSASDSAVVSHAVVDDRAASLTATEELPSGISQEKEKDEAVAHLETQIPSVDHSLDNDETQSVHRESTPPINHDDALHLNQTEWGLVHTALQRANLTADILTQAYQSMKGFMADSASKKIDVSRLLQYISSQKGPTVKQLDASTEESIAVGSSLADRSSAS
>Poteriospumella lacustris 3_sad1_2 36209|14556|strand:-1(254...587) (evalue:2.229386620157149e-05)
PSIIQGQTLLCVKTNAVPNSSCLCHSDNADKSSAPRTFHVFTRQTEAAFTSDWEKVISWEEFDASKGKMTFQVPPSHHKPATQVRMEIVDNYGHPDFTCIYRFRVHGHSP
>Poteriospumella lacustris 3_sad1_3 36211|14557|strand:-1(254...1667) (evalue:2.4827103288472327e-05)
GENGKKEVAAVELTRTCTPSVITSQECEKPDLSPYAELLSNFEQLKTEYESMRMGLDEKVESKMSILEKAVGQLEDMEQSVKSALISLDQRQLAVASRMEKIQRRIAIPRNITRIEKTVVEISGSCPLFQIESSSEYSSVQDKLEGTKRRITELSEAYDSLVAQNLASQLWLQKLMTTVPTMKGHIAKLREKQNFEEDPIDHSRIAVLVQNEVHDQWKAAKASQETFAELYRISTETFETITERWQIELDQQRVTKPRQEAKKKERQATATHTVSAKQLSSSATAMNIDETPSIDFALISTGSSIVSSETSDTYIPAVSSVAANPGLLGFLSHKMSKTLLGGSPEDAISPTMVRGSCWPMQGTSGNLTVQLAHPVVVTAVTVDHLSDNADKSSAPRTFHVFTRQTEAAFTSDWEKVISWEEFDASKGKMTFQVPPSHHKPATQVRMEIVDNYGHPDFTCIYRFRVHGHSP
>Poteriospumella lacustris 3_sad1_4 41023|15721|strand:1(70...641) (evalue:0.00012333333333333405)
KNAERERKQQEMSELLTETGKFKVKASSTLQSSFGAKNMFDGSLDTCWNSGQGSPQSITVDFLKPVEIHSLRIAFQGGFAGQDCAIEIGEDLDTMALVEKWETIRDTNDLQARTLPSPTTGRFLKLTFEAATDFYGRITIYSLEVFGLQVQFLSSSLCLLPVGTAQPPFNAAHHLKTLIYRRKTQQSMYS
