# Supplementary material for: Putatively asexual chrysophytes have meiotic genes: evidence from transcriptomic data
Source: PeerJ. 2019 Jan 16;6:e5894. doi: 10.7717/peerj.5894 (PMC6339481; doi:10.7717/peerj.5894)
Supplement: Supplemental Information 1 — Identified loci are in FASTA format. [file peerj-07-5894-s001.zip › supplementary_material/Poteriospumella lacustris 3/msh6.fasta.fasta]

>Poteriospumella lacustris 3_msh6_1 36650|14666|strand:1(1...452) (evalue:9.303e-08)
YKAFMEENLKDSASEPDTESDPEEYPYLEQFDDKRKRKFWQNYITNDITFDEPPRPLALEKNMVGQRCRVYWIVQSNWYEGTITRYHKRKQRHRVEYDDGDHEWLNLAIEADRVQIQLADGSYAMYNMYAMEAKADEVRKQTEKLERDEY
>Poteriospumella lacustris 3_msh6_2 106631|27212|strand:-1(-1...317) (evalue:2.9e-06)
IDEFGKGTMPLDGISLLGAVIKHFVGMPCRTFFVLHLMEALDESILSQQFLSRINCFKMEVLSERPGSGDEWADHHDDDDIVSLFKLKVGIDVDSEGLSCAKAMG
>Poteriospumella lacustris 3_msh6_3 20138|9592|strand:-1(53...389) (evalue:0.00020015924426333332)
SGEGHEDTDPIGIDGTVEAHVVLSHMSYVERVVDATTGETEVTFLYKLVESPARGSFGINVARLAGMKKSILERAMSKAREMQEVTWSQWSQGRPTTAMDVLDEDRPTVAL
>Poteriospumella lacustris 3_msh6_4 40577|15622|strand:-1(-3...789) (evalue:0.0004932495)
RAHISPNDDPSPRMDLDAVSHHLEMDEVEAVSTVVLLPNHFDKPSTVEINSGFELVGRKIAILWDGDKVFYPAVIARHDPSNGAFVVKYHNDDSDAEYLENLRKTVWKIWRGTDDEFVAYFNQPNVTSIPALDDEIPPPPPPAPESKKDNKKAKIPTYSVMVVDAVIALNDKEGSSLNAIRKHILTSYDIKTQHASFNNLTLKAVNQAVAADTLEKVKHSFRLSVREKERRRLAEKQAEAAERKALTNALYGPGSSNKSDLGG
>Poteriospumella lacustris 3_msh6_5 60732|19933|strand:1(61...1882) (evalue:0.00055)
YKSSMPPKAPKEKKEKKEKKGKASKAGELETVFDNLTLGHDDGGRVATGLLISEPRARDIKISAFSLALHGQVLVEDTIIELNQGGRYGLLGRNGCGKSTFLKCLAAREVPIPSHFDMYLLAHEAPPSEMSALEYVINSAVEEVARLDNMIEQILVEEGPESELLQDLYDRQDELDPSTFETRASTILIGLGFKANASDAEGGSTIHKKTKDMSGGWRMRVALARALFIAPSILLLDEPTNHLDLEACVWLEDYLSTYSKILIVISHSQDFLNGVCNNMMVMQQNKLRYWSGNFDAYVNTRTEQDTNTIKLYKKQQAEIAEIKQFISSCGTYANLVRQAKSRQKILDKMEADGLIEMPFEEPLFRFKFPDAGDMSPPLISFSEVAFSYSGKKADYLFKDVSFGIHPTSRIVLVGPNGAGKSTLLKLMCGENAPSEGTVSTRSGLSIGRFHQHSAEVLNLNQTPVEYLSSKYQQRYPSHRLEEWRAVVGNYGIPSEYHLLPIATLSDGLKTRLVFCEISLQNPHLLLFDEPTNAADMEMIDSMAEAIKAFNGGVVVISHDFRLLQQITDEIWVVNKGLHIWDGDIRSYKASLKKTYGYKKQAFISPR
>Poteriospumella lacustris 3_msh6_6 60723|19932|strand:1(61...2124) (evalue:0.00069)
YKSSMPPKAPKEKKEKKEKKGKASKAGELETVFDNLTLGHDDGGRVATGLLISEPRARDIKISAFSLALHGQVLVEDTIIELNQGGRYGLLGRNGCGKSTFLKCLAAREVPIPSHFDMYLLAHEAPPSEMSALEYVINSAVEEVARLDNMIEQILVEEGPESELLQDLYDRQDELDPSTFETRASTILIGLGFKANASDAEGGSTIHKKTKDMSGGWRMRVALARALFIAPSILLLDEPTNHLDLEACVWLEDYLSTYSKILIVISHSQDFLNGVCNNMMVMQQNKLRYWSGNFDAYVNTRTEQDTNTIKLYKKQQAEIAEIKQFISSCGTYANLVRQAKSRQKILDKMEADGLIEMPFEEPLFRFKFPDAGDMSPPLISFSEVAFSYSGKKADYLFKDVSFGIHPTSRIVLVGPNGAGKSTLLKLMCGENAPSEGTVSTRSGLSIGRFHQHSAEVLNLNQTPVEYLSSKYQQRYPSHRLEEWRAVVGNYGIPSEYHLLPIATLSDGLKTRLVFCEISLQNPHLLLFDEPTNAADMEMIDSMAEAIKAFNGGVVVISHDFRLLQQITDEIWVVNKGLHIWDGDIRSYKASLKKTYGYKKQAPRGALHQSSLIDQFCARWWQQQCVVVLVLLRAREACDSDLPRVRCVSRGARAARSVPGPSSVLNFVAAAPRGPAFISLQVYALTAP
>Poteriospumella lacustris 3_msh6_7 29916|12735|strand:1(2...1838) (evalue:0.00078)
LLVVVSTASMHREVRYQSHKHFHFVINHCIVGSEQETDDQRAAIIYHPSPMTEQVEVTHSLFDKTNTWTQHDFGLDRRLIKGLSKLGYTYPTLVQSKSLPISLQGKDILVRARTGSGKTIAFALPTVQKVLENKSSTDEAASIKAIVLAPTKELVKQIEKSFNDLIFYCRDFVSVYAILSDNQKAVDAKLRSKPDIIVSTPSKLAQQHQRHQVDLSSVLVLVIDEADLVLSYGYKQDVHTILGGLPKIVQGILMSATLSTELEKFKKVVLHNPAILRLEEDKSQGNLLQFYLEATESDKYLILYVFLKLGLLQGKGLIFVNDISKCYRLKLFLQQFFISAAVLNAQVPLNSRTHILEEFNRGVFDYLIATDAAVDAGDEDDFDEDGDEEGEDEAEEDVEGSEDDDEEDADDVDEGDNDDEDDADEEDDEEVDDDDDEDEEQEEDDEEADDDDAEEEASGDDQDPDVVASSGTSKKKAKNNEALKGKKLVEADEYGVSRGIDFANVSFVVNFDFPVTSAAYIHRIGRTARGMQTGTALSFVMSDRPGIAPVKDADAIRSRDLGVLADVRERQPRLGVVEGDNVLNAIGAMDEALGHSGSSAHDDQHRMQPAPL
