# Supplementary material for: Putatively asexual chrysophytes have meiotic genes: evidence from transcriptomic data
Source: PeerJ. 2019 Jan 16;6:e5894. doi: 10.7717/peerj.5894 (PMC6339481; doi:10.7717/peerj.5894)
Supplement: Supplemental Information 1 — Identified loci are in FASTA format. [file peerj-07-5894-s001.zip › supplementary_material/Poteriospumella lacustris 3/rad54.fasta.fasta]

>Poteriospumella lacustris 3_rad54_1 104476|26277|strand:-1(-2...1174) (evalue:7.070643713153845e-32)
GMGSQSEDEDDEEEDDEPIESWRQDGSVTDMGRNAGGSGGEVDSCSVDTSFTQRSTSVSSSPSFLMAPSLRLREYQQYGVQWLCSMEANGLNGILADEMGLGKTVQTIGMLASLASAKGIWGPHLIVAPTSCIVNWETEVKKFCPAFKVLTYFGSAKARKQLRQGWSKLNSFHICITSYQLVVQDANAFRRKKWYYMILDEAHNIKNFKSKRWQTLMNFDSFRRLLLTGTPLQNNLLELWSLMHFLMPHIFKSRKEFAYWFSNPLENALENAKAMNNDIVGKLHNIIRPFILRRLKADVAQQLPKKFEHIVFCKLSKRQKLLYEEFISAANNKNKASEKSYLAMMNLLMQLRKVCDHPDLVEPRLIGSPYCFEGFHCEEVRVLSKDGLKID
>Poteriospumella lacustris 3_rad54_2 42095|15997|strand:1(0...2248) (evalue:2.7369544818447695e-29)
QNNLHELWALLNFLLPDVFASSEQFDEWFNLDVDDMEMKQRMITQLHKLLRPFMLRRLKVDVEKSLPPKTETILFTGLSDMQKTLYRQILMRNIDTINNNSNSQQSRTAVLNIVMQLRKCCNHPYLFPGLEDRTEDPFGDHLSLNCGKMVLLDKLMRKLFERGHRVLIFSQMTRMLDILEDYLLSKGYKYCRIDGNTTYEEREDRIYDFNRENSDRFVFILSTRAGGLGINLQTADTVILYDSDWNPQADLQAQDRAHRIGQKHPVQVFRLVTDDTVEVKVVERAQQKLKLDAMVVQQGRLMDKDKKMSKQELLDTLKFGAERIFRSKESAITDDDIDTILAEGRRRTEELEKLQAADKGDMYDFRLDGGMGAQIFEGKDYSDRSNRQADPLSSLLLFETGKRERKTVQTYSEGTTKPATTEEGEKRQKLPKHLRLGKLEDWQFFNRTRLNELQAEELRLFDEMLDRGEAPQMGSISKLVVLPPELHEEKQRLLSEGFSEWTRVHYNNFVKASAKHGRNEHEKIAKEMGKPTDEIKRYCDVFWSRGEAEFQPQEWDRMLKQVEKGEKKVEEIGRLTAATAKLIGLFDDPWEELTFRNVGNVNRIFTAVEDRYLLCLTHLHGYGNWEQVRNSIRRCDRFRFDFYLQSCSAETIGKRCETLMKSAERELIEIERKRQANENKEATAAAKNASEVTRQKIKEITKQIEEETKKLALARSQIKKLKAAPTTATKSASKEKADDSGAATTSSKS
>Poteriospumella lacustris 3_rad54_3 4913|2760|strand:1(1...970) (evalue:2.782966734911746e-24)
SLLGRSLSEWNDDDLTSVATTEVRALLHVPYLVFRLPRVISPGIRSRQVAATSPMEVSKVLTRYIEFPDKKMVQFDSGKLVELYRLLYSKRRNGHKCLIFTQMSRMLDILELFLNLHDFSFVRLDGSTSVDERQKLMDRFNADPKLFCFILSTRSGGLGVNLTGADTVIFYDTDWNPAMDAQAQDRAHRIGQTREVHIYRLVSEGTIEENILRKAQQRKDLDSLVINKGNFSEDGLLSMHSLRSMFGDESRDAAGVEGDPVTAKDMEAAMLAVEDAEDVAAIQVVQNEVNDNEKIDSTDAGADRSEDAGDYAAGDGAQEETEA
>Poteriospumella lacustris 3_rad54_4 64684|20623|strand:1(2...1150) (evalue:1.1009563561497197e-21)
MLPKLKAAGHRVLLFSQMVEVMNVLEQLFTMKGFQFLRLDGNTSSEERERRMFAFNDPASPYFIFLLSTRAGGLGLNLATADTVIIFDSDWNPSADAQAQGRAHRIGQKNEVRVFRILTHSPIEERIFSRATSKKNLTEIVVEAGKFNSRVSTSLEDNKEMMESLLNEYSSSNQEFLQRDFSDYGAYLEECDIPDNEELNEMMATYEGEFELYQQMDADNAATADPKRNLLQVQELPPWMSGDSWHQKYGVLMNDVMDQSAGAAKKKKRPLDASVAFEDGYDEFAEDGSLQENVGPSGKLMRKRKEVIYSDGLTDLQFARLIERQEDEKEREAQLGQAQKQGAVVVVAGGGGGAGGRGAKRTLADLDPVSQGIAKVVADLQK
>Poteriospumella lacustris 3_rad54_5 64702|20626|strand:1(2...722) (evalue:1.432499090886241e-20)
MLPKLKAAGHRVLLFSQMVEVMNVLEQLFTMKGFQFLRLDGNTSSEERERRMFAFNDPASPYFIFLLSTRAGGLGLNLATADTVIIFDSDWNPSADAQAQGRAHRIGQKNEVRVFRILTHSPIEERIFSRATSKKNLTEIVVEAGKFNSRVSTSLEDNKEMMESLLNEYSSSNQEFLQRDFSDYGAYLEECDIPDNEELNEMMATYEGEIELCQQMDADNSATADPKWNRYRCRSSRRG
>Poteriospumella lacustris 3_rad54_6 64678|20622|strand:1(82...1164) (evalue:2.3455985017907697e-18)
RLKYNNDTTMGGFGQFLRLDGNSEERERRVFTFNNPASPYFIFLLSTRAGGLGLNLATADTVIIFDSDWNPSADAQAQGRAHRIGQKNEVRVFRILTHSPIEERIFSRATSKKNLTEIVVEAGKFNSRVSTSLEDNKEMMESLLNEYSSSNQEFLQRDFSDYGAYLEECDIPDNEELNEMMATYEGEFELYQQMDADNAATADPKRNLLQVQELPPWMSGDSWHQKYGVLMNDVMDQSAGAAKKKKRPLDASVAFEDGYDEFAEDGSLQENVGPSGKLMRKRKEVIYSDGLTDLQFARLIERQEDEKEREAQLGQAQKQGAVVVVAGGGGGAGGRGAKRTLADLDPVSQGIAKVVADLQK
>Poteriospumella lacustris 3_rad54_7 51201|18040|strand:-1(96...915) (evalue:2.3702286200738464e-18)
VYNEGYFGFQVDYARAKAELETFSDFDIHQLCLQYEYQLGKYALDSTALYDSPKMDHLRTLLPQLQDEGHRMLIFSQWTRLLDLLEVLLQDMGMDFLRLDGSTPIKERQERIDLFNADTSISVFLLSTKAGGLGINLTSADTVILHDLDFNPENDKQAEDRCHRIGQTKPVTVYKLVTQGTVDEDIYEMGERKRQLSQAVLSDNSKGKVVDVDDEEEKTKNGKKKGGAKKKGKGDDDDGGGEEDLDAISRILSRALLRQGIQLQIMSCMQLL
>Poteriospumella lacustris 3_rad54_8 64695|20625|strand:1(82...739) (evalue:2.4233521048730766e-18)
RLKYNNDTTMGGFGQFLRLDGNSEERERRVFTFNNPASPYFIFLLSTRAGGLGLNLATADTVIIFDSDWNPSADAQAQGRAHRIGQKNEVRVFRILTHSPIEERIFSRAKSKKNLTEIVVEVGKFNSRVSTSLEDNKEMMESLLKEYSSSSNQEFLQRDFSDYGAYLEECDIPDNEELNEMMATYEGEIELCQQMDADNSATADPKWNRYRCRSSRRG
>Poteriospumella lacustris 3_rad54_9 73731|22146|strand:1(1...2572) (evalue:1.081577015598086e-16)
VTGSGKLMMLDRMLPALRTDGHRVLLFSQFTSMLDILEDYCELRDYPFVRLDGDTNRVKRRLDCRRFNAPNSNLFIFLISTRAGGLGLNLATADTVILYDSDWNPQVDLQAMERAHRIGQTKPVRVFRLVCRGSVEERMVSRAEKKLFLNAMVAERDMEEDASNGGNQHESDAANDIMQALGVGGSTLSKGELASLIRFGANAVFDGSSDDPTASSAQTISDEELDRLLERKGRDMEEISVSLAQSVSAANAAAEESHHHENPAEFDAFEAAQEALKERMKTLKEVDLRQLGDTVYNKKKVSSRQSTIDTSLILDGASAQRERKQRIVMVDGKGTGYGGAVPVLNENMSDEAPAAVADDQSSYTKLRGRQWSHRTFCTLCAKDCVQEEALHNVGYNKCAHCPFVFHQSCGEAHGLFYKGSGLLICPHHRCVDCKRPTASAGGLLFRCLGCLTSYCEDCLPQDEIDSVGRCRALEKHGYHSKQAYYIKCPYCCKLEGIRAQGVLGDRDFREAQEKATKDATDAAAAAVVAASKAVSVNGDNESESNGGEPKESDAMVVPEPEPADEAVEELPPWDTQLMRIHWEEYVPPPPPPPKVKKPKKGAKKTAKGGKKGAKAAKVDADDDHEDDANAKTPKKGGKKSAATTPATKSGVKRGRNGSAIKSASKKGGKEDPVSDEEDDDEEDEEEEEEVEELPPKKRFHAEYDEPHVPDVVSLIDAIQFLVRHPALQLLIQQVSDIRAQLAAQGSAKMDSLPTLTADDITQEMAPYIAKAEAGRYRSVPQLMRDLKYVLDGRVHVAFQKLFTSFSTTVIAAAAADPTVQGQHKEQFKFWKERSVFLLQNIHAFLDDDLEECVRLE
>Poteriospumella lacustris 3_rad54_10 32483|13414|strand:-1(-2...1441) (evalue:2.7151290471789295e-16)
PAQSSKVKDGVVDCVNLVSIASPEANKHHSVTATITNQALLNNEDIAVFCPGLLLNPYQLVGVNWLKLLYENEVNGVLADDMGLGKTVQSIAFMGWLSVVAQNTPRVRRPHLIVVPASVLSNWENELERFCPSLTVLRYHGSQNEKSLLRQELRRRIPLGEIDVILTTYTLFERESNAKDRAFFMNQKFNFLILDEAHSIKNASSSRYNNLNALNTKHRLLLSGTPVQNDLRELLALLSFLMPRVFDRENCEAMVMAFDWDLNGKSQESNKVVAGVSLSQLKSMLAPFVLRRLKRDVLDHLSDKTTEVVLLPPAPAQKSVYEETIFSYAQRKERSAVRAQEAEVEARLSEGKLPSSRKRLANSGKDSTEKVEKDSSGSTSANAMPSIEKWLQTPSRPSNISDGNGAIIDLLSPEIDQDLTITDPAEDLVQPLTTAHSLQNTALAQELRNLSSTDAKHLFTALRKVANHPLLLRIRYQDEE
>Poteriospumella lacustris 3_rad54_11 53786|18564|strand:-1(-2...1222) (evalue:3.61297453272007e-15)
KIRNPDAAVTVACKQLPAFHRLILSGTPIQNSLVELWCLFDFIYPGKLGNRNVFEDEFAYPIRMGAYAHASKLQYEIAIRCAGTLQRMVRPYLLRRKKDDLAQVAKLPPKTEQVLFCPISTRQRRIYEQILDSDEVKKVIARRIPAFRAISQLRKLCNHPALVYQDGALQWSMVKGMRERIQLAAAMPQDTATTTGTTTATDDWDAYEDDGPSRYAHEGEGDNGDEDDDVLLRQRLSSTGVERGFLRHGDQPPDPLLWSDSGKLLVVSKILPIWQREGHKVLIFCQTTTMLHVIEQMVLSMNFTYARLDGHTPIGKRDGLIQQFNTDPSIFVMLLTTRTGGVGISLTAANRIVLFDPDWNPMTDIQARERAWRLGQQREVVIYRLITKGTIEEKIYHRQIFKLLLSH
>Poteriospumella lacustris 3_rad54_12 7837|4145|strand:-1(-2...355) (evalue:6.594118344210329e-14)
LVLLDKLLPRLHSQGHKVLIFSQMVRVLNLLEDYLRHKDYSFERLDGSTRSSDRKEAVERFCKPSLNRFIMLLSTKAGGLGLNLTAADTVIIYDSDWNPQNDLQAQARAHRIGQKKAV
>Poteriospumella lacustris 3_rad54_13 6127|3377|strand:-1(-3...402) (evalue:1.557203437580154e-13)
KSAKSLDLQVNRFVTSHAVEHPLLVLSYDQFRIYAQALNTIPSLEFVFCDEGHRIKGLDSKISLALNGCSAMRRVVMTGTPVQNNLQELFALVNFVAPGVLGDDVVAFRERYEGVGSGSAGDEQRKQAQQELQA
>Poteriospumella lacustris 3_rad54_14 761|835|strand:1(1...306) (evalue:7.205286826578385e-13)
AGRIWREGQKRRCFIYRFMSTGSIEEKIIQRQLSKEGLVDIVDDKEQVNQFSSDELRQLFTLLKDTRSDTHDTLMCPRCTFVKQKRGASGGGGGKGPKMSE
>Poteriospumella lacustris 3_rad54_15 40645|15632|strand:-1(2483...2963) (evalue:1.5567496635492237e-12)
LSVCVCGTHRTVPCVSLFRLQLLEYRIQIGGIGCVKLSGSMTVEQRDKIITSFKEDPTIRVLLISLKAGGVALNLTVASRIFLMDPWWNPAAEMQAIDRTHRIGQYKPIFATRFIIEDSIEERILKLQEKKKLVFDGTVGGDSGSMAKLTVDDMRFLFQ
>Poteriospumella lacustris 3_rad54_16 49753|17756|strand:-1(-3...1296) (evalue:1.20168e-11)
PLTPGPDDDGGAATAMAIATASHESMLHYFSSSFSIYAQFLRQWTDIVPSLMALAHVTTARNGAGDEGTTAGGSDTANEGSDSVEQEGCPEETDLNKWSHHCCPLSCDDELFAKALGDDDALVSFIFGLEVNWSLLEQREAETRDEKERRKVQQIKDLEELNARRRAQKEKLARGEVSDDPDGDEGNGDELGGGGGGKKKAKTTKKDASDGGKGKAAKSKKTAAADGAATSKKRKRIAEEDEDSINDEEDDDEDGGGDGDDDEKDLGGPSSSDDERRAPKKASTKSKRSSDGATVASPSPAPGKRLSKSKLDDVTAAATVAPPKKAAKSSTAAATTSTTTAAAVPAMVFPEEDPASFDFDVFFDQDRKKLHKLLAKGKLNIPTFDLFWKVLKTENNDWRCMLTPDGVEIFSRTPGLKIADIRKYKRNMDYFV
>Poteriospumella lacustris 3_rad54_17 42106|15998|strand:1(0...1121) (evalue:2.4018989180533494e-09)
KDASVGSLAQATSSRWKGLSEHERSRYEDMALEDKERYQEECARRDEEVLREQEERRRANAVGVVTETRMRNSTMANTDASSSKVESKRKREVSEREREQTEAKRQAKLAESEAIKQQFDALDQDKAHQAEARLKYLLSQSDVFAHFGSMQKYSSQRQAGKSKGGDDLDEDEREMVDEIGDGDDDGTTELAQTTVLTKQPSIITGGQLRAYQLEGLNWMVRLQEYGINGILADEMGLGKTLQSISILAYMKEFRNVDGPHLVMVPKSTLSNWCNEFKRFCPSLRVLRFHGSKEERADIVEEHLRAHTIADRTWDVVITTYEVVNLEKGPLTKIAWKYLVIDEAHRLKNEDSQFSQTVRQLSTQHRLLLTGTPL
>Poteriospumella lacustris 3_rad54_18 73747|22147|strand:1(1...805) (evalue:5.247625945054189e-09)
EMKDLKEFDIVVTTYEILVSEINFFRRKYVWTTVVIDEGHRLKNEKSQFSEKMRCVPCVSKVILTGTPLQNNLRELWSMLYYLVPEIFVSSEKFEDGFDLLRGKIDSTILRQARRMLSVFMLRRLKENVSIKLPSRKEVTLLVNLTPQQVDLYKQLLCGLDESLIDVVMREASQFDTAQQQAASGMSRSASQTAGSTDALSSLVSSSTANNNGNVAGSTTMQITASSSSAATNDSEWRKLMNILLQLRKICNHTYLLPNIAPEPYEIT
>Poteriospumella lacustris 3_rad54_19 20623|9776|strand:1(2...461) (evalue:5.025745877145669e-08)
IILDEGHRIKNRNCRLIRDLKTFQSTSRLLLTGTPIQNSLEELWSLLNFCSPMIFDDLDVFKSWFGFRNIGSETRIEDILDEEQRDHIVTKLHDILRPFVLRRMKKDTLKDLVVEKKEVVVYCAMSSLQREFYQCVLDGNLRELLIEMGIPRA
>Poteriospumella lacustris 3_rad54_20 51182|18038|strand:1(0...2073) (evalue:9.3296717220308e-08)
GINLTAADIVIIFDSDWNPQNDIQAMARCHRIGQQKSVKIYRLITRRSFEQEMFDRASRKLGLEQAVLGTRNFQEMEGDEGDPTTTPAQKAKMDAKEMEQLLREGAYAVLLEDDSETMKEFYEQDIDKILETRAHVLVTEAGAQTESWLNKKKLLQKTNKRLFTGDSAKEHAEIDVNDPDFWKKVLPDLVTPDTMLGRLEDDSLLDESGDPNESAIRKYMKDLDQFMDSMMDLVRRNQMPEHERAVCLKILLRITLKEELFEEEDRALAQDYLATLEGGRSRRARTDLYQVETSGRGGRGGRGGRGGRGGRGGRGGRGGRGGRGGRGGRGRFADEHPEGEGEDDEDDHALDDDDDENDGKRRRRRGRGDDDDAEDDDDDDDDELEEVNSDEEGFGGRRRRRSGASSAPSSTGKIRRKRRTKAEMEADRIRQAEERARLIEAGLLKKYRKRRSKEEIEEERAAKLAKKSPYRDADDEDDDDVDGATPSRSGRKPGRKSMKRSRRGEDAEEEGDGAPADEYEATTPVVRSGRRGRSSSSVAASAADSAVKSTGKRGRGKKLTFAVEEDGNGDGDFDQIGAVDEDDEEVRPKKRGRVSNATPKGGRGRKTFPPTPHASLVLKTSRRHKRGQDNDDEDDNEDDGADGGEEDDEIGRLEADGDEEDEAEMVLGMDVDADDGAEDDFEDDGDAVVL
>Poteriospumella lacustris 3_rad54_21 7835|4144|strand:1(0...525) (evalue:1.2312634807213084e-07)
RIFQTLSNIKTKHCVLLTGTPLQNKTEELWALLNFAEPDRFNDLGDFLTKFGDLKSAHQVASLHEMLKPYLLRRIKEDVEKSLPPKEETIVEVALTSIQKRFYRAIYEKNTSFLFKGVRNSNQPSLMNVMMELRKCCNHPYLVRGVEERIHDELTPEEAADPDITSKKLIDSCGK
>Poteriospumella lacustris 3_rad54_22 16626|8233|strand:1(0...749) (evalue:1.771933551846154e-05)
EPEPAEIEYFHPDMADVQRIIACDTPGVSHASASSVEDIESPKTPRKRKIDDDYIDENEVQYFVKWKGCSYDECSWEKWSDIKFASKEVFQFWKIQKPPTQLAPSNSNPSLQEYKKFNVSPVFGDVAPNVGGEVDEAVDGLRLRDYQLEGLNWLLWNWWHKRSCILADEMGLGKTIQTISFLHQLRFTKTTSINGPFLIIAPLSLVDQWQSEIATWSPSMNTVLLHGNQQARETIVGREFYYQEPYVSK
>Poteriospumella lacustris 3_rad54_23 12881|6116|strand:1(0...905) (evalue:2.3263133333333334e-05)
ANGKEPGYMVELAKSGRAMCKKCDEKINLRAVRVGVMLEGDWGLFTSWQHLGCTVFHKSCDSVEKIEGYASMSAENKDAILTRWEESQHEDDDDMAEINPDEMVRSAWKHPAEPSSDLLMPLLPYQKEGLGWMLNQEGVMVAGSESEASSGQSVTSGGILADEMGMGKTIQAISLMLTNRPSRMDAATVARWDESDAAHEFKGTGSERGGTLLVLPTVAIRQWQTEIARFTREGSLTVKVYHGSDRSTSVQDLLNVDVVITSYKVLEMEYRKETAGVKVECRICKKRFYPDKLRVHRKYFC
>Poteriospumella lacustris 3_rad54_24 27777|12229|strand:1(2...1216) (evalue:0.00011088026432727274)
VGRFDVEEDAAEAYDAAILKEANPSEWTLNFTEEGTLTEAAQSLRQIVLKERDHNAKIREAWKKPAHKAVDGEATNTKEAPTEVSDDMIEKDMDGFRSDDSMDSASEAGEDDDQSHGMDEDELPDDHILSDVDDDDGGDDEDDEDEDEDEDEDDGDEKKRQQVGWKKHGDHSWNPGDKLSFDEEGPIGRLLRAVNECAYPPIRSDWTKYVLELGLESRQKQESAAQQSNGAARGRWIEQIDLASNQVLRTWKSMLAAAKALSIPVADIYNTLRETRDSAGGFKWKYGDEIPVELDPDDPDGTTGEERKDDSWQLKLPTKSKEYKGGNTLRDYQVEGLNWLLRCWYLRRSSILADEMGLGKTAQVVSFLDHLFEVENIKGPFLICVPLSTIGHWHREVGSWSNMH
>Poteriospumella lacustris 3_rad54_25 6529|3542|strand:-1(-2...820) (evalue:0.00029724893404624997)
KTRTAIGGALLYQEHWPTLIVCPSSARFHWQAELLAILSPEIIDAREVTVVENGQHAIISNSSQYAYKFVIISYSLVAKLQERLQKSNFGVVIADESHYLKTRKALRTKALLPLIHAAKCALLLSGTPALSRPVELFTQLHALQPTQWNDFKAFGKRYCVDPRPNKEKSMYNSHNRFNFGENAFKGANNTQELHVILTSTIMIRRLKKDILTQLPQKKRYLVKVGVEDEAERRRLRGMLSQLSQYEELLKKRKVTRTKHRRAYADDGDDDNDD
>Poteriospumella lacustris 3_rad54_26 92924|24610|strand:-1(411...2772) (evalue:0.000333574)
FFSPTVGSIVPKDIFCQSASIIVWSSSTSFSVIICASETTGNMEMAPNDTTDQSSFSNTSQYPDESVQVDDDKMAVDDTGNNPSDDIVDVPRGAPSLSIPEPSVPPALSQPILVPSMKGIMSYAGGSITCKGKWAMSDPSHDVPGQTSDFEFRLVKKDDSCTTIFPVDGIYQGWFMLKQAPPAKGSVRIDDKEMEIHFSPAEEDSFKITGRGSNKFGLFKLNGTLSGLGAVHIYREYYQLTPQSVPTPTSKKAPPAVRPEGFQRRPSVGVDPNDAATPREGAGRVRKQSSAMREYQEFSQKPSVTPRSSSSSALNAFDNPSVSSSVPVAPVSSSSGKQVATTGERSHRLPAAIRKCSDLLREMSKLPQARWFLEPVDPIKLGIPDYPKIIKSPMDFSTIRSKVDANEYDTIEAFAEDMRLVFRNAITFNSAKDNIVNINAREVSSKFEDRYRMIIAQLEGNSFASLPPEPKMSRSTSAASFSSARGGVSAPAATKLKRMSSGSVVAAARTSLPPGPRQIAAFVPPAAVDSNASKIIELERQLAEAREEISQLKALLHEREIAESLKESREAAQTPLSYEEKRQLVGMVAKLPAEKMDELVAIIREGMPDDKKNDEISEVPLEILDTLTLRRLQKFLKENIPAAKKRPSTAPRAKSEPSTKKARKSAAGSDGAFNNNAAATESDIGLFDEQELLMEKDHFVVNDESSHEAPAPETVSSANPVAENHYDNSGQAAMMMGVTYQESVSVADAVVGFSESVAVEVSTRGAESNAGFMLHDDDEDNWEALG
>Poteriospumella lacustris 3_rad54_27 92915|24609|strand:-1(411...2523) (evalue:0.000353981)
CEQIVDVPRGAPSLSIPEPSVPPALSQPILVPSMKGIMSYAGGSITCKGKWAMSDPSHDVPGQTSDFEFRLVKKDDSCTTIFPVDGIYQGWFMLKQAPPAKGSVRIDDKEMEIHFSPAEEDSFKITGRGSNKFGLFKLNGTLSGLGAVHIYREYYQLTPQSVPTPTSKKAPPAVRPEGFQRRPSVGVDPNDAATPREGAGRVRKQSSAMREYQEFSQKPSVTPRSSSSSALNAFDNPSVSSSVPIAPVSSSSGKQVATTGERSHRLPAAIRKCSDLLREMSKLPQARWFLEPVDPIKLGIPDYPKIIKSPMDFSTIRSKVDANEYDTIEAFAEDMRLVFRNAITFNSAKDNIVNINAREVSSKFEDRYRMIIAQLEGNSFASLPPEPKMSRSTSAASFSSARGGVSAPAATKLKRMSSGSVVAAARTSLPPGPRQIAAFVPPAAVDSNASKIIELERQLAEAREEISQLKALLHEREIAESLKESREAAQTPLSYEEKRQLVGMVAKLPAEKMDELVAIIREGMPDDKKNDEISEVPLEILDTLTLRRLQKFLKENIPAAKKRPSTAPRAKSEPSTKKARKSAAGSDGAFNNNAAATESDIGLFDEQELLMEKDHFVVNDESSHEAPAPETVSSANPVAENHYDNSGQAAMMMGVTYQESVSVADAVVGFSESVAVEVSTRGAESNAGFMLHDDDEDNWEALG
>Poteriospumella lacustris 3_rad54_28 64407|20565|strand:-1(-2...1147) (evalue:0.00068)
QGNLSGIRSVSLSHTLLLIMEDIFSEIGVSTTGANEDEFEALQSLMNNAPSHDLKEGDAIEVDENQRKSFTTLAQSIVENEDILHDQQDLELTKEMKEMIAKRRGKRKAPPHLVEFEQIRRRYSNENDGSGTVQTPVEDLNDMLVQAAPRKKSKTERNRSQKDTNAAESICPLCGRSLVGLSTFQVDKHVDRCSRRGSRFAGSSGSNGDNQLRDIFATIDDEDDGLSSEDDAMGSSGNQRGRRRPIRNQQIVGVENEENDAFQAEEEEGILLNAVGGDDNDALTTTTAHKDDWEEEDYQGRVNRLPFESRDTIETPFGTKVCRNGWENLFEYQREGCRWLFSLFREGVGGILADEMGLGKTAQVAAHFGSLGKMNHLLNDRR
