# Supplementary material for: Putatively asexual chrysophytes have meiotic genes: evidence from transcriptomic data
Source: PeerJ. 2019 Jan 16;6:e5894. doi: 10.7717/peerj.5894 (PMC6339481; doi:10.7717/peerj.5894)
Supplement: Supplemental Information 1 — Identified loci are in FASTA format. [file peerj-07-5894-s001.zip › supplementary_material/Poteriospumella lacustris 3/dmc1.fasta.fasta]

>Poteriospumella lacustris 3_dmc1_1 54048|18620|strand:1(42...1203) (evalue:5.3428032940207164e-11)
FKTCDLKGFFLCESSVAKRGSLFSNEYFYLRTVVAQMDQLENHALDQATDEDVQQVSFHRIEELENYGISKADISKLKHGGYHTIEAIAHATTRKLIEVKGISEQKILKLKETIKAQQLVSLGFQTASSKLECMKDIITISTGSTDLDNLLGGGIETGSITEIFGEFRTGKTQLCHTLCVTAQRPLDQGGAEGRVIYIDTEGTFRPQKLVAIAERFQMNPEEVLDNIICARAHNSEQQLELLADAAALMSESRHALLVVDSATALYRTDYMGRGELSERQMHLAQFLRQLTRLTEEFGVAVVITNQVVANPDGMSFAKDNTKPIGGNIIAHASTTRLKFKKGRGDNRICTVYDSPSLPESECTFSIGQAGVEDAKDLQIVNCVEHCH
>Poteriospumella lacustris 3_dmc1_2 7692|4074|strand:1(1...965) (evalue:2.8079742870965002e-05)
KHRWRLPHPRKTRVAGCTARPRPAALKGPPVFTGAYDAMAHRRPLNRLPEAVLPAALVNQLAQIGVATVGELFHASPLQVVAYTDLSLGELERLRADVATKVAPPSATALSLLRDRQSHAENTDRYYISTGLLPLDQSLRGGIPLGSVADICGSPGAGKTQFCLFMTITTILDSTDSSIIYVDAELKVDSNRLLQLLTAQYKWRHPAEEPSAEVLDSYLQRIVIRRPSSVDEFQALLLGVEEDVISLQCPLLVVDSLAALTKRQHMPAQELDRFLLSTAQQLSRIASLCHCCVLVANQVVSASHGWEGQIFGDGQLTSATG
