# Supplementary material for: Putatively asexual chrysophytes have meiotic genes: evidence from transcriptomic data
Source: PeerJ. 2019 Jan 16;6:e5894. doi: 10.7717/peerj.5894 (PMC6339481; doi:10.7717/peerj.5894)
Supplement: Supplemental Information 1 — Identified loci are in FASTA format. [file peerj-07-5894-s001.zip › supplementary_material/Poteriospumella lacustris 3/exo1.fasta.fasta]

>Poteriospumella lacustris 3_exo1_1 31761|13210|strand:1(0...656) (evalue:4.5759351681589636e-39)
VELCNGQRSDSWIKYCMSFLDALLDNGVQVVMVFDGANLPMKGLTENDRKLNRETNLQRARELMRNGDKEAARNLFARAVDITPAMAAELIQIIKQNRPQVQCIVAPYEADAQLAYLSSQGLVDAVVTEDSDTIPYGCKDIIFKLDRSGACQRLLLADLYSQGIDKFDLRTFSEDMILTMCILSGCDYLDSVKGMGLKTSYKHVVKHRQRIAQCLHSP
>Poteriospumella lacustris 3_exo1_2 33163|13609|strand:-1(-3...1341) (evalue:7.210766975666666e-11)
PPQLKGGELAKRMARRAHAEAELAKAEAAEDMEDVERFSKRLVKVTRQHNEDCQELLRLMGIPVVIAPCEAEAQCAELARKSKVYATATEDMDALTFRTPKLVRRLTLSQSTKDKNPILEIDFEAMLRGLDLTYEQFVDMCILCGCDYCSTIKGIGPKTALRLIKQHKSLERIIEALKNEKKYAVPPDWLPMRVAKNQPEQANEENDDEDAMDDEIVEEEERGEEIEDILGESSLKTTAAAAEDGAVAESKEEGGDIAENPEEPTKSTVDQPNTEAVPVEEDDENYETVEPLFAQARKLFVNCEVMSADDVELKWNDPDEAGLTSFLVERMGFNAERVAAGIKKLKEAQQQKAQKRVDSFFTSLGTVQSSTGKRKAEEVKGKGKPDAKKPFFGKKKQRQEGAIQQDYLLTRTGGGIHDVVAFAVQNVYSRQITESQQRNKQKRLYTS
>Poteriospumella lacustris 3_exo1_3 65855|20829|strand:1(2...1322) (evalue:9.916148769466665e-10)
DVLRLIQAFDLPFVIAPYEAEAQCAVLEELGVVDGVITEDSDSFLFGARAVYKNIFNDRKFVEAYYADDIAKEMGLSREDLIALAFFLGSDYTEGVHGIGIVNAMEILQAFSMKESSGGPVEGLKKFRRWLEGYDFAQDILESFNKRKQQNATRPSAVTPKRTVRPKGTKKKKEKRVFALGEVEAFCSSDDEEEEEEEVDDDDGTDGDHDTAVDTDAVSAEHQPPEMSETMTLQLIEQRMIEFEKKHKNGRSKWTVPPNFPDETVAKAYFHPQTNRNADPFAYIPPFRSKVRRYVGDVLGWSDALMDAQIDPVLQRFADRSIQMRVDSYYTTTYQDDARFAKIASERLRDAVVKITGQLPIHVPTASSPSKTAVAAAAGAAASASPAIASVPEEGKYDDSSARKKRSRSKATNGGATTAAKKRRTTTNHKTTEPQPDGG
>Poteriospumella lacustris 3_exo1_4 31756|13209|strand:1(81...594) (evalue:3.1e-09)
KPSVWRVNYPSFLPHIPRKTTPMSPIPLPTCCSTCWISIRYSPLPLPLLAVQTMSANLVHASASFSSVPLQAILTFNHQVVFDPVSRKAVHRTPLRRDQFPPMVQEIWWPNEDNLPCLPFLGSLMDDALAQGIADGLVDPCSKVGIDVDACSSHRDMALTRRGGIVFPRH
>Poteriospumella lacustris 3_exo1_5 31752|13208|strand:1(2...317) (evalue:0.00011575385466666668)
LDFYQAILTFNHQVVFDPVSRKAVHRTPLRRDQFPPMVQEIWWPNEDNLPCLPFLGSLMDDALAQGIADGLVDPCSKVGIDVDACSSHRDMALTRRGGIVFPRH
