# Supplementary material for: Putatively asexual chrysophytes have meiotic genes: evidence from transcriptomic data
Source: PeerJ. 2019 Jan 16;6:e5894. doi: 10.7717/peerj.5894 (PMC6339481; doi:10.7717/peerj.5894)
Supplement: Supplemental Information 1 — Identified loci are in FASTA format. [file peerj-07-5894-s001.zip › supplementary_material/Poteriospumella lacustris 3/pms1.fasta.fasta]

>Poteriospumella lacustris 3_pms1_1 30166|12780|strand:-1(-3...1428) (evalue:3.08757e-57)
SLSFTPATCCNYTSKSASATHCVWGDFFGKQRAKERENKLGEMEVTHLEAILNEVVIVTYDGEYDDDMGEYTGMAVAKLDNECTYEGNFLKGMFHGKGKFTWSDGVIYDGDFYRNRIQGQGSYTYTDGSIYVGEVKDGKRHGQGKLTNSAGQIYDGAWKDGRRHGVGKMFYNEEQTIIYTGEWFENNRHGYGVMRYASGNTYEGHWQDDRKHGFGVMIWRDMDETYIGEWVDDLPNGYGEHIWGDSNAKTVKKQSCNIYRGDFYQGQRHGRGTFFYMNGASYSGYWQEDAKHGPGVFVHPDGKIIVGDYDNNHLINVSSTNNNATSPSNKTAVTNGTNATTSVAKASSKPGSAKGGGTTSVPASANGTKKPPAGSTAAPSIATKLPSIPEASTASNLAGSVSNVPAPPSTANVNASSTHPNNIQVQYHLHILDLLAKFPVHPRVLDVDHHSPSMLTGTGTAAAAAAGLTSGSTKNG
>Poteriospumella lacustris 3_pms1_2 27181|12069|strand:1(22...953) (evalue:9.079650713524999e-12)
QSAIQRIVVDWFVCTVYRGKMSHGYGTSNNFATSDRLQMSLRHGNHATVYEVRRDPSLKNKDVIRDKTKRVFPFVSGSKYKGEWSNDQKEGFGVQLNPDDTKYEGEWQEGKYHGRGTLWVKKGKSYARTYVGDWDRGVRSGQGVFYYPDNSVYRGDWESNRKNGQGRFEHPNGDVYVGEWSDDRENGFGTLSFANGNVYEGLWTNGKKEGPGVYFYASTRKIYEGEWHDDQPRCGEFRAPTEAEEVRFHRTLPKGLFVNDFALPSLGLAAPEEVLDSAVAAIREASLGSSPNTRGLTVSWPPTMFAGEDS
>Poteriospumella lacustris 3_pms1_3 22880|10496|strand:1(2...815) (evalue:9.227666666666666e-11)
KMLFIAAHEEYSTLRSLNTKGIVFVGFLVLQLQEMGDEEAPQCKVEYLDLADGATEETNWIKRAGKAKVTYPGGDIFEGTFDAEKVKQGYGIYQWMGPTSEEDETLTEKARYEGNYKDGLKHGIGKMKFPNGDIYEGEWFEDKMQGQGTYQYKKSGDIYSGKWVNNQKHGDGQYEFKADSSIFEGQWENGQIVTGKWILQGAAVFEGQFKLGRPFGEGKFTFESGLTQKGAWVIKKAGEGEEEEAPAEGEAPRPPNVTWKGESIVSFQSE
>Poteriospumella lacustris 3_pms1_4 3345|2338|strand:1(2...2046) (evalue:5.453095645733334e-09)
SCFDRIYLRIRGHLWWKFLKKDIDWASLEGMSDLESRDTATATTVETSSDIESGKTPPPMFLSHPVSSLAMGADLEHQFGDIAEGLTLATDAEDENVIDRGVEELLSSSTTSVHPENGVNTTTIRLISYSILKELDAFPRCPDDTCLITEFSHIDWKSSFIVFVSHCWLRGGPDCKGWEGFPHPDNGKHEKFQFCLDAIFRLWQSLAPSMEDCYVWMDFASLNQNAVNPGLELEHLDNIMEVCDCVLTPIVDDHWERWGLHLRGNLFVDYKAPSWRTGPLAYLNRAWCRMEMLYAATIPLRRESRPGGSRYLKFQGALKTASNQNRRPHFLYGSKEFYESKQLLTLPPLRNSYFHDFNPANGIVRYEEDRAKISSLMAELEKYRQHTEPHVPQNMDHPSSAAYNASSRSTISAASSNQSFAVNASTGDLTRYSGDVDECGRWHGYGVLTYENGDHYEGYFHHGLREGYGILTYANGDQYRGQFRYDKRQGKGVMIYGNGNRYVGSFHHGFRNGAGVLTFADGNVYDGPFVYGYQAGYGSYYQANGDYYEGHIEQDQWHGIGKWVRFSCGEIITGRFHKGKPVLGETQSEPLVKQTQIERDLGFRQKRYSRYFVLLYVYINFKRICCLLPRPYLSMKCVSCFPRAVAQGKRSQVENGNGTATFRTNIHIDLLLYVLPFTIYN
>Poteriospumella lacustris 3_pms1_5 56573|19123|strand:1(103...1607) (evalue:1.5788883606431166e-08)
AVAMSEEVPSSPAERKKTKKAKSPSKGSKVRDDGEYIGETNHAGEREGKGVATYANGDVYDGEWRTNLKHGFGTFKYHNGDVYIGNFDNGKKHGNGKYTYANGDVYEGTYVNGKRNGQGVYAFSNGSIYTGEFKDNLKSGYGVYKYSSGATYEGFWDGGEMHGEGEYTYASGDKYIGEYKGGKMHGAGKYTYSSGEVIEGIFDEGNLPESNQGSQKLTVDTNKAPVTATSTAADTASLGSPSPKKSGDAKDVGIYEGEYNEKGQREGKGVFRYENGDMYDGEWKKNVKHGLGVLRYHNGDVYDGEFRRGRKHGAGKYTYANGDVYDGDYVAGKREGQGSYTFTNNSQYVGGFKDNVKHGFGTYRYHSGAIYEGNWDGGEMHGQGKYTFASGDVYEGTYEKGVIHGDGKYTYSTGEVIEGKFLNGKLAEGTRRGPMLTNLPPIVEKNETSGKEESKLPLDSNSEINEPLKKFTPIDLSTVHQSGTDENKAFMQGTPRKIIAE
>Poteriospumella lacustris 3_pms1_6 3498|2371|strand:1(27...1155) (evalue:4.9001599999999996e-08)
IHQNPQFIMMKYQGSILDGFMHGEGRLTYENGEYYDGQWVRGKRHGRGEYRYADGTKYIGNWDNDRIHGEGSCWYPNGNRYEGEWSNGRINGKGTLRLANGDVYSGEWKEAKRHGIGIYTYIDGDRYEGEWRNDERHGKGVMIYAATTDEAGGGRHVEEKYDGDWLDGKMHGRGVYYYADGSVYDGMWQDGKMHGSGVFIYPNGNRYDGEYINDYKEGYGVLQHRNGEKYEGQWKMNLANGHGTLIYSDGDKYVGEWKDGKKCGYGELLYTNGDKFEGNWLDDKASGNGKLSYSNGDVYDGQWERDQRHGWGRFFSNSTGCTFEGFFKEGRKDGSGTFLLPNGDHFKGKWRQGIVDGPVEYHFKDSSPWNEPDYQ
>Poteriospumella lacustris 3_pms1_7 43304|16292|strand:1(0...1184) (evalue:8.236366666666668e-08)
VLPSPHTAASNHASPVVIEVVQKGTIPTRLSPLDSTHPTPPKIKSKYSGAFDRGMMHGQGVYHYHNGDRYEGEHQHDVIEGRGTYYYANGDVYAGHFHRELKHGQGKYTYANGDIYEGDYVHGLRQGQGKFVYQSLAMEYVGQFHVDQPHGQGVMRYMSDKDGRERYEGEYQYGQRHGRGMYYYASGAKYEGEWKDGKQHGPGVYSYVNGSVYEGGFENGQKHGFGVMKYHTGEVYRGEHRQNVMHGQGSYTYRTGAEYVGEFAYGMMEGRGKFTFRNGSVYEGEFQQDKRHGHGTMRFAYADPAGKGAGSDVKMMLESHDRETTPQGGNSHSASTEQKSDGDATNAANKPVGNVYTGQWEQGLMHGQGKLVFQRGAVYEGDFVQGVMHGKGRF
>Poteriospumella lacustris 3_pms1_8 56561|19122|strand:1(0...2203) (evalue:8.638916068015277e-08)
AEEVSYEGDYDDHGVKNGQGNVLYKNGDTYQGGWQDSMKHGIGKYVFHDTGDVYEGHFAFGRFHGAGQYTFGAGGKYVGNFDKGVRSGAGTFIYPSQSRYEGDFVHDLCHGTGKFFAPPVLGEETEPKLLYFGPWSMGCTHVTDPNEVSTALSAELLKEAMPITALTQPINDVGYTGEFNAKGEKEGEGTMRYKNGDIYTGMWASNLKHGYGRYIYVNGDVYTGEFQRGKRHGHGSYHYANGDIFEGEYVQGVRDGPGSYHYKDGSTYMGDFKNDEMHGQGFYRYANGSSYYGGWKHGHASGVGKFQHQEGHVFEGEFKDGKISGHGKLFDPQGSVISGDFSEATFFDENSVLGGGSGGVGGDSVIPGSVAEGGSKEAPLIVKMASRMANTLHGEDEIGYEGERNAQGEKHGKGTYRYTNGDVYSGDWVSDKKHGIGSYIYSNGDRYEGSFVNNMKSGPGTYHYSNGEIYVGEYQQGMRWGHGRYQYASGAIYDGQFQKDRKHGFGTLHTATGEVYSGEWKKDRPHGKGEYRNAQTNELIVAGTFHKGKLVEDPSKIKEAATNGGENANANIGYDGDKNARGEKHGRGTMRYPNGDIYEGQWMRNKKHGFGKYTYYANGDVYEGQYADGVKHGHGRYQYANGESYDGEYFQGRMQGQGTFIYLDGSLYEGEFLADLKHGEGCYYYSSGAIYSGHWAMNKHHGHGVYVFSSGDQYTGDFCDGSMQGVGKYWYANG
>Poteriospumella lacustris 3_pms1_9 79744|23068|strand:1(171...2031) (evalue:2.902500456167516e-07)
FSCPEEVRVLTSPRRPPRREAPTNKMADEGRRLRLTKDGKIFFKGTKTYGNGDFYEGEFVDGMRHGIGKMKFQNGDRYEGEFEKNYFHGFGVYVWNTVIGDDNSIITGRKYEGDWKDGKKHGKGVYHTGLGDIYSGMFANDLFDGEGTLKMASGDIYEGSFVRGRPSGKIKIRYANGNVYDGGIMGGLFEDTGKLVFAEGMGSYEGGWHNGKEHGKGVKIYSDGSRYVGDFVEGAKEGDGMMFFANGDQYHGGWKAGHMDGRGVYQYRNGDSYEGEFMGGFRYGTGKFVYRDGGYYHGEFRNVQTSVFSTNPHPLPLCDGKRHGTGIRVWTSGAKYEGQWNEDRQHGSGSLLTADGGKYEGGFFNGLRNGKGVEHIGNMLGTTFQCPLGNKHYGIGFCVYSGDFCRGFFHGEGEVQCMSGQYYRGKWKYGKKHGEGEQYFIRNGELGDVQRMCIGGTDFLYRVKLYQGQYEDDFRQGPGMITYTNGDSLSGHFQRGQPHGTMVYTFAISKTTKIAKYVRGERAEWIELKRWSMLNTNNRLHGAMRVSVSTTGKNHAKGKPNGKGAAHNNKKGDHAARNKPSSNSNSRDSSPPSRSTSPPKEKKPSPTRTSQLQRIDERR
>Poteriospumella lacustris 3_pms1_10 72326|21902|strand:-1(3403...4273) (evalue:1.5181118419366613e-06)
LFIETILQFFSEHSQIQPFSIRLFFYLWLTISLNSEALGFNRFADHRMIDGVYTGPVKEGVRHGQGRIDWDNGDHYVGNFENGLRSGHGVMTEPKRKRRYEGNWKMSQRHGHGTQSFGNGDHYIGDFANDKFHGRGELLTSNGKYEGEFRDGLRHGFGIMAFKHSCRYEGQWSNGRMDGKGLYIWSDSTRYEGQWVKGERTGEGVLTLPTGEKYDGTFLRNKKHGSGWWRFTNGKVRPGEWKDDAHVKWTGPEQYEAQMKAKKLKNKLSHQQPPSSPQTQKGAQMDEFR
>Poteriospumella lacustris 3_pms1_11 50028|17816|strand:1(2...1490) (evalue:8.055858420333275e-06)
CKGTTVHNPQLHNKHTVSHLLFEPCEEKTVDLSILWVLGSLDENRIMASTKTFRLRPVLKSEKEIEEERHLFFELPRKNCAQICPEIKKISALSKAENQHRWHILKRIMRRAKIAGIDQRIIPHLTDLDRSDTVIMDGEVSKRIYLELFHTRSFDLYGKHVKAVVHPQRKYLELKYLASQLGIEFTEKVESAFLQLEPEPTEEELIAIRKSKIPKLTTEKWKIGHPEVYKPPVGFASNPKEPYNSLGNEIYFSYDGNWKAGKMHGRGVFMFDDEKTYDGDFANNRPNGQGNSEYIDGRHYDGEWKDGEYQGKGTYWTDDGLKFEGEYALGRRNGYGKLKFPCGLVYEGEFHDNKPHGRGTMQSKLTGWAYEGTFEKGFICGAGTIITPPPEKKRVIYYYAETREKVSLPGLVRIYLDELKEEQINNERRRNEVFAPLRGAQLRDYVNSIRSTLYNERLREKKERYNETVLKYVPSSTVMLPAVHLTFACPYFRCQQ
>Poteriospumella lacustris 3_pms1_12 50034|17817|strand:1(2...1493) (evalue:8.554318508565501e-06)
CKGTTVHNPQLHNKHTVSHLLFEPCEEKTVDLSILWVLGSLDENRIMASTKTFRLRPVLKSEKEIEEERHLFFELPRKNCAQICPEIKKISALSKAENQHRWHILKRIMRRAKIAGIDQRIIPHLTDLDRSDTVIMDGEVSKRIYLELFHTRSFDLYGKHVKAVVHPQRKYLELKYLASQLGIEFTEKVESAFLQLEPEPTEEELIAIRKSKIPKLTTEKWKIGHPEVYKPPVGFASNPKEPYNSLGNEIYFSYDGNWKAGKMHGRGVFMFDDEKTYDGDFANNRPNGQGNSEYIDGRHYDGEWKDGEYQGKGTYWTDDGLKFEGEYALGRRNGYGKLKFPCGLVYEGEFHDNKPHGRGTMQSKLTGWAYEGTFEKGFICGAGTIITPPPEKKRVIYYYAETREKVSLPGLVRIYLDELKEEQINNERRRNEVFAPLRGAQLRDYVNSIRSTLYNERLREKKERYNETVLKAKEHKAKLYEARMKALAGELEEEDV
>Poteriospumella lacustris 3_pms1_13 34881|14169|strand:1(1...1240) (evalue:1.0534283200599271e-05)
SKKKKIGETGRPSLGALPSSRGSQPREKNPVALTEENIHEMLKADKNLLIGPRNPDNDLVLAQTASGMMNMKNSKGSSSGQPIASSSCYLATSNLAGAIFDLSTGLLYREAFVDVDTGEIYEGEWYNGHRHGRGIVLYADGLMYEGMWYKGKEHGKGDLMLSDRTIVYTGDWYEGYFHGQGTYHFPNGDIYTGDWKEGIRHGRGEYVYKYLKFPKLSGLISSSSSSSGTTSNTTSSSSGESENAAETKYSGDWRDNRRHGKGRFTWADGSFYEGDWENDLRHGRGVLELSNGFKYEGAWYRNIMEGKGTCIFPSGQSYQGTFRGGLRDGRGSITFAEGAVYEGRFREDRFDGQGTLKINQVVPANDQEEVFIPVQLQSDLWRIHWKAGFGATHHQIGRVMKLYICESLFLCRT
>Poteriospumella lacustris 3_pms1_14 44294|16520|strand:-1(-2...610) (evalue:1.095508871e-05)
HTFLFISRYFSMASKKGKVEAPVVEAPKEPEIVTGHGEFSFPDGSFYEGDWKETQGVKVREGHGTYICGPEKYVGSWVNDRIQGKGEYHYSSGAVYTGDFQDGMMHGEGEYIFPDGASYKGQWMANKMHGQGTYLDKEKVEYGGRFVNGLFDSGKSYISVRNVGIKQSFTHIQFLVYHNTVKTKKNVLQKYGHTSELPEFASV
>Poteriospumella lacustris 3_pms1_15 73025|22037|strand:1(2...2147) (evalue:2.452902429760718e-05)
GLRTGCPRHIHCPNYHLYIRPSTQEIIRRIYPLSNGVKEKQFYHNRAHLKGFVKNNVFQGYGQMHWSTGAVYLGDWVGEQRQGFGIYRSKDGDEYVGQFHGGKKHGWGIFSSANGEQYIGQWVEGKMHGVGMLRHMNGDVYQGQFAQGQYEGIGYFQRSTGDCYLGYHHRNFAEGLGIESRFHRTVDGHSEKYKGYFERNARHGRGCCYYRFHKNPDGAQYAIYMGSWYRGVCEGSGIFQVSNGDRYVGQWAAGKKEGVGRYTFGANGDFYDGEFHRDRAHGMGIYYHSNGNMYKGQWADDMRNGRGTYNFANGSRYTGHWSDNRIHVKGKFDFANGAHYRGEFSCNVKQGKGIYTWANGTIYKGQFFAERLCGWGEIQYINGHRYVGQWDDNRKNGRGTFFYRNDSAIYEGDFRDDLRHGKGRLVLLPGTPLQETYEGDWAWDQWHGHGKYTYTFAPVKPLADQLEVQRLRQQRAAREEEQREVQAEEAQIRAKKLAASFAMAEREKALNHTGTKKKKKATASQGSENASLSSGGGGGDSSVAGAVARVTEAVTRGTTPQRPPTSTPTVAGDLGGVAVWYYEGEWQHNVRVGHGLLFFTDHSYYRGEFQRDQFWGKGVYVHPLSQTQYEGMWRANMRHGMGTSLEPDGSIYTGEYFSNMKQGDGKLMRPDGSVYLGTWDANTIVGMGRVQIPVGDPLKKDGLKKVISCKVFGY
>Poteriospumella lacustris 3_pms1_16 44621|16587|strand:-1(-1...395) (evalue:3.77326e-05)
YIPCGFGWLIFQYRGDESPQRKMSSIAPLRTDDQALIKSASLLGSLRSIVEELVMNSLEADARNVDVYVDSSKNLLMVKDDGIGIRKDDLLDIIGKWGMSSKAHNHQGRSLAAIRHICETLEVISKTSDSA
>Poteriospumella lacustris 3_pms1_17 72288|21898|strand:1(57...1806) (evalue:4.5139581665e-05)
RRNAPLPPPPHPANALINGMAEPSMAWEGKCIDDGSGRNVYFVDNEGKKSRILPDNFVPEYFEDGTRRYYFKGQCIRCREDTPALLFTADCGEMAFSLNYCEKCTIATTPGITSVRGNSRLIYDSHMDTPKHLYLRLRTPIVEEERDKHHIVRGKIAKHAVQTAMKLRRNIERTRAVKIRANQHDVGFGKFVSWGFGDVFDEYFGEIDGDNKPHGFGIMFYHDKSVYIGEWNYGQRHSTHKKAVYTRPDGMQYEGYFMNDLKHGFGSLKYPDNAFYEGEFAKGYEHGQGTKFTTDGIRYEGRFRFGKRDGPGCLFFPDGKTEKRLFKEADSFQEIPLVPCADDELDLDDLGDRHVDNNNAKFFQPQTLISIATTAVARVMAQQRSLLPARRIFNRLQVFLKAGIARKMLEVMYPKGSEAFMVAMPHQAFVDIPKVALNHVSFKNLDTESLLYFTTANAQLERLELVNNRLDPTSLEMVCKTVGSLAWPRLVHLDLSFNKLDVATLDTLLKNLLMLGKIRCLRMAGCKITANGAVLIGRFLEESDTIEELNLAFNFIQTTGVEPLADVRSWCCHIAIDVQQLI
>Poteriospumella lacustris 3_pms1_18 72299|21899|strand:1(57...2102) (evalue:4.60799648975e-05)
RRNAPLPPPPHPANALINGMAEPSMAWEGKCIDDGSGRNVYFVDNEGKKSRILPDNFVPEYFEDGTRRYYFKGQCIRCREDTPALLFTADCGEMAFSLNYCEKCTIATTPGITSVRGNSRLIYDSHMDTPKHLYLRLRTPIVEEDRDKHHIVRGKIAKHAVQTAMKLRRNIERTRAVKIRANQHDVGFGKFVSWGFGDVFDEYFGEIDGDNKPHGFGIMFYHDKSVYIGEWNYGQRHSTHKKAVYTRPDGMQYEGYFMNDLKHGFGSLKYPDNAFYEGEFAKGYEHGQGTKFTTDGIRYEGRFRFGKRDGPGCLFFPDGKTEKRLFKEADSFQEIPLVPCADDELDLDDLGDRHVDNNNAKFFQPQTLISIATTAVARVMAQQRSLLPARRIFNRLQVFLKAGIARKMLEVMYPKGSEAFMVAMPHQAFVDIPKVALNHVSFKNLDTESLLYFTTANAQLERLELVNNRLDPTSLEMVCKTVGSLAWPRLVHLDLSFNKLDVATLDTLLKNLLMLGKIRCLRMAGCKITANGAVLIGRFLEESDTIEELNLAFNFIQTTGVEPLADGLMCNTSLHVMNLRQNNIGILGGEMLVDALKKNRHLKELCVADNRIGPENATAIAARLVGTASAIGRSFLIDQLQVPAIHLEKKSFARGGHQTMWVLWLSDRPRSCIFCTYNCEA
>Poteriospumella lacustris 3_pms1_19 79389|23029|strand:-1(-3...1659) (evalue:5.900575333333334e-05)
YHVNMLGVTIERIPKGIGLYQQLDRTSASIAGPEFVMYYGEYELGKKQGYGVQTTDHGVYAGEFSKGRRWGRGRMDYADGTVVVGNFGLTMHNALESKGFPNPYITDESNGWEPNGEVEIFYSDGAYYKGAMTNGVVTGTGDYQSAFDEIRSGHFHRGHLHGEKGYLHTAANDVYMGRFKDGEIHGPGTFINEEGDVYEGTFEHGMRHGRGVYTSSGDVDRSVAGSYRGYYINNLKHGRGSVEYDLMTDSELAQLQHEKREQRKLKAKQARRARKKKQMFGPQGAVGRSQADDGQDSVSTDEDTRPTESKKPFEELDDDELDKILTPYAHLYQGIFMANAIMNQGSVLPTTTQVPSIISRIDKRRTYPINQVLKHESRAAKRSEKEMEKLQAIEITMRQSLAEKKRRIFNQQKHFTKKTMYNLDVYEIFNERELKQRMIAREERLKKMNMEKHPYKRALIPRLRDMNNSMMNAYSKTFDSIRPNVKDVRPDEMVPEEFIKLALSNFEEGKERQRFLKYDVLWQRAEDAFFDGQKGILPSMVSTRQPKHVVNWC
>Poteriospumella lacustris 3_pms1_20 9678|4847|strand:-1(261...1920) (evalue:8.678161462039253e-05)
NRQGWGSHLRNHVFFSCFFPIPGRHTYSFHLLVQDYTMSKKRRSKSCGDWSPKSVACSSSPEFVKRNANNRRVDFNGEGLYEGDLLDGKREGKGKLFSPSGKLRFDGHWRGNRRSGYGISKYEGGDRHEGNYENNERHGLGVFLWADGDKYVGNFDRGVIHGHGRYEWNDGNVYVGDWQRGLMTGEGFLLKFQAQEELRGHFSNGLLHGWGKKQWSNGNSYEGYFRQGIQHGYGTMIVANNPHHVFEGMWQEDTLVGAGRFVIYNKDLRGRTKQTTWQNATPSRYPTSLCCVVMAHCWGFSLVPRVYSVGHFPVWPAKVSAMHVTWRYTSSDLSGHTSTVAATIEEDNGPESVSVDAISYVGEASHHDIEFVDDHTVLLHKTWSTTSETAADAAVPSGDNSQVTSSYGRIEYSDGLVYEGECCTMQPHGWGVLYNPTTTDMATISLSNNMPPSEILSPVERLRRRQRVVEEEAAITINDVMHLSDRDFAAIIDDLPPDVVRRRLYADDLTGIRCLVRYRGGYWMGSFHHGQIQFNDCCTLSLGGDDFVLENL
>Poteriospumella lacustris 3_pms1_21 9668|4846|strand:-1(261...1692) (evalue:0.00010544312962691588)
TEGLYEGDLLDGKREGKGKLFSPSGKLRFDGHWRGNRRSGYGISKYEGGDRHEGNYENNERHGLGVFLWADGDKYVGNFDRGVIHGHGRYEWNDGNVYVGDWQRGLMTGEGFLLKFQAQEELRGHFSNGLLHGWGKKQWSNGNSYEGYFRQGIQHGYGTMIVANNPHHVFEGMWQEDTLVGAGRFVIYNKDLRGRTKQTTWQNATPSRYPTSLCCVVMAHCWGFSLVPRVYSVGHFPVWPAKVSAMHVTWRYTSSDLSGHTSTVAATIEEDNGPESVSVDAISYVGEASHHDIEFVDDHTVLLHKTWSTTSETAADAAVPSGDNSQVTSSYGRIEYSDGLVYEGECCTMQPHGWGVLYNPTTTDMATISLSNNMPPSEILSPVERLRRRQRVVEEEAAITINDVMHLSDRDFAAIIDDLPPDVVRRRLYADDLTGIRCLVRYRGGYWMGSFHHGQIQFNDCCTLSLGGDDFVLENL
>Poteriospumella lacustris 3_pms1_22 19223|9243|strand:1(0...348) (evalue:0.00011467062692631579)
GPFGLLSVPLIHGEEALTADDLIEFCTHVQMQCDVPDSLLAPRAVQRFLTSKACRSSLKFGQFMEQQEMNLLLSRWQQTRLPFQCAHGRPSAIPLLDLTAIEETLEAQEAALASVD
>Poteriospumella lacustris 3_pms1_23 40218|15535|strand:1(2...2212) (evalue:0.0001487295)
GINELQLVFTLTCTGSSGSVFSLRNELPNSYDSYFRLSSSMELPALWGSAAEMVIPRDVLSRGVGADDSDLSLVLDPEGIAVMVFGGFHVDEDKNGWPSRPGSPTNANPSGINHHLFDLSATIAASKTVTTIISPDLLATASHIQQHPRKTMQLHAAEQDLFDRTYVLISPDDNPSGDPSLSVDAVKRLKQRNLAREYLRRIMRGEDPERVKADILEQLRRANMQLAAVAFEHRRVVYPHSGNVYEGQVVPVASLINVAREASEPEPVFDNELEGVVPHGTGTMTYAQSGNVYAGDWRYGRAHGDGIFDDATEDIRYTGRFVDDVRQGQGHTVDRNQGKEPRWEHRGLYQSNAFDGPGEFTDVGQGLRYVGPFQRGLKHGQGKVVLVSDPNQLVCEGKWVQDVMVGEGIAYALPIISLNVIKGHLPNSLVLNTFFELSIASALRPPPWLAVKEDRKTLLIAGEYAGKLFDGKPNDEYGTATYSDGSVGRGSWKLGRRNGPGVYVFGPDRTQYEGKWVGDRRCGHGTWRTPTNRILYDGLWSENVYHGTGRLIDYDVDVVYEGQFRLGFKEGQGLVRARATDDEEVERMADNKTRTLAGAPTSPIEVLNQSQWIHDHTVLLPNDQDRGKTGGGGGGVGREGSMAESYMSASYPPSPGDGYGSSPQSRSAFNSPAQSRSAKRQLARLVASFLFPSGLCYGVWCALLDRHRYSIVCAVLLYVSHELFGLTIFRKKEKER
>Poteriospumella lacustris 3_pms1_24 26661|11870|strand:1(2...696) (evalue:0.0001877915115638032)
FHLERQQKQCGHFCFPSTTPHCCPCSDIRPHREGNTYPVYIDGHGWSDTGARDEGYCPVCNPRNYDAWIEKIELKHKAKELQREQLRALLEKQNLELNEDILRIYSELGDGEGKFTYTNGDHYEGTFLHGYRHGRGTMIYAADNAMYEGEWKHNLQEGWGIKNWGDGIVYEGEWKDDKMHGTGKYTLSCGTLIEGRFENDEFAEQRTRRRRRRRMRFLCDRRRLQFWGYVL
>Poteriospumella lacustris 3_pms1_25 105365|26569|strand:1(0...569) (evalue:0.000330214968)
KRKSARAVVVVEKPAPFVLSVMPLYFPREIVPRKKWSVYASMMGGFTSGEVQGLVLIRYVDGSFYEGPYVSEEALDLWGESRALFRRPDHYGVFYLPDGRVFEGSNVDNHFNCFNLQDNFRVRYPNGEQYEGNFCDENYHGIGVYTYQDGSVYEGNWYRGTRFGHGHLRCSDGSNYEGFFDRDRKHRQG
>Poteriospumella lacustris 3_pms1_26 48458|17477|strand:-1(-3...576) (evalue:0.000916359)
PSPSPTTTGVTLHSGAIISFASHDEMMDNLLAMGFQESDCLQAIQRYGTDLDSAISWLCERPPEQMVESTKKKEDPPVAPAPVSRGTSGHAAKESATSSSGRGGSNRHSKSQEAKNHDTKNQEPKNHEAKNHESKSHESKQHHESKAQDSKASEAAQTQATTAAARSKGWNVKEDSKTTKPFSFSQDIGIPT
