# Supplementary material for: Putatively asexual chrysophytes have meiotic genes: evidence from transcriptomic data
Source: PeerJ. 2019 Jan 16;6:e5894. doi: 10.7717/peerj.5894 (PMC6339481; doi:10.7717/peerj.5894)
Supplement: Supplemental Information 1 — Identified loci are in FASTA format. [file peerj-07-5894-s001.zip › supplementary_material/Poteriospumella lacustris 3/sae2.fasta.fasta]

>Poteriospumella lacustris 3_sae2_1 86182|24084|strand:1(2...1261) (evalue:1.90619e-23)
CLVEVATNDDTVPLIGQLSFDKDDFWAMRFVSACANIRSAIFSIPILSFHDGKGIAGNIIPAIATTNAIVSGAQVALALKCLAHFTKEALYALPDRMIDPESAQAVTDQVRKVFPHTYCVRHPSRRGYFLQPSVPDRPVSSCYVCGSSQMTLMVDTTVFTLKDLVTKVLKGKLGFNEPAISQGSNILYEEGDGADEDLADNLPLTLATCPGGGIHDGTLLEISDFTQQLELTVMVTHRSNAEFEAMIAAHQEKNQNNPNAAPLAVAIDMFILEGEQASSSARTDTAAPVTSSGDAAKATSTSTAAAQVQVEDDDDMIMIVDEAQFEAEKKAQQKQQQQQQQPQQQPPSDATTVVGKKRGRENEEDQPTVVDVDTDDVDTAAKRARATQTNVQSHSCRDTAAAPPRYPRLQINNTNVLSA
>Poteriospumella lacustris 3_sae2_2 86164|24082|strand:1(2...1248) (evalue:1.9571074999999998e-23)
CLVEVATNDDTVPLIGQLSFDKDDFWAMRFVSACANIRSAIFSIPILSFHDGKGIAGNIIPAIATTNAIVSGAQVALALKCLAHFTKEALYALPDRMIDPESAQAVTDQVRKVFPHTYCVRHPSRRGYFLQPSVPDRPVSSCYVCGSSQMTLMVDTTVFTLKDLVTKVLKGKLGFNEPAISQGSNILYEEGDGADEDLADNLPLTLATCPGGGIHDGTLLEISDFTQQLELTVMVTHRSNAEFEAMIAAHQEKNQNNPNAAPLAVAIDMFILEGEQASSSARTDTAAPVTSSGDAAKATSTSTAAAQVQVEDDDDMIMIVDEAQFEAEKKAQQKQQQQQQQPQQQPPSDATTVVGKKRGRENEEDQPTVVDVDTDDVDTAAKRARATQTNVQSHSCRDTAAILVCKSITPMSSPQ
>Poteriospumella lacustris 3_sae2_3 39011|15259|strand:1(1...1890) (evalue:1.3001080000048645e-16)
EVCTPKLAELNPYVHVTHVEGDLMEIVRHGGFNAVVLIDQSFDTQVTLSQYCHANNIAFLIGDARGVFGQIFCDFGESFVVTDTNGEPNASSMVAGITRDVRALVTTLEDTRHGLSTGDMVIFSDIAGMTELNGRSFTVEVKDPFSFEIDCDTRSFTAYQNGGYINQIKVPQTISFQPFEQALRHPGEFVCDFAKFDHAFVLHSAFQALHTFRRRHDGALPAPGDLAHAEELLQIVYELNDDGNTAAPAEGFRLSRADIDAKADFIRALARTSQGMIAPMTAFLGGVLGQEVLKAVSGKFMPIKQFFYFDAIEALPDAVLSVEDVTPRNTRYDGQVVVFGHALQQKLAALRMFLVGAGAIGCEMLKNWAMMGVACDLPSSESAQAGSGGGVVHVTDMDQIEKSNLSRQFLFRNTDINRPKSTTAIRAVTAMNPGFHGTAYEQKVAPETEALFNDDFYESLDMVCTALDNVDARLYVDAKCLFYQKPMLESGTLGAKGHTQVVSPGQTEHYGARRDPAEKSIPICTLKHFPNQIEHTLQWARDWFEEIFKQTAEDMRSYVAQADFLVQLELQQNTRVETLKRLKASLVDERPTSYAACVAYGRRVFEELFANQIKQLLTTFPLDHVTNNG
>Poteriospumella lacustris 3_sae2_4 12010|5709|strand:1(137...1586) (evalue:5.442552160000001e-13)
INRMMETTPSTFAPHEARRYGRQMLLPTIAAQGQRNLLNSKVLVIGAGGIGSSAALYLAAAGVPITILDNDVVEESNLHRQVIHDTNRAHTFKADSAVDRLTAINPTLSYRAIKERLTADNAYELLQPFDLVLDCTDNFEARYVINDACVLLKIPYISGSAVGLEGQITVIVPHQTACYRCLYPNPSTAEACRSCANAGVLGPVPGLIGCLEATEAIKFLLKGLHHAEEVTPSSATSPKANQLQLLTGRQVFYDAAAGDFFTFDLPPRNAQCSVCGDNPVFTSMADTKRFLDDFHQRTQCAVRDYRGDIPAGHKLPIEEFHRLLTQQQTTSASTAVVADYLVKRSPILIVDVRSTIQFGIASLAQSPLVHEVYSSLPPAVDDEDASVSGGVALINLPLAQLQSDDRLVDQLLQRASTSLDGGTLCVLCRRGVDSTVATRLLLERVAAESLSGTGKSTSIRIWNVEGGLTAWHQDVDPTFPMY
>Poteriospumella lacustris 3_sae2_5 38542|15157|strand:1(0...1863) (evalue:2.0460142e-07)
HNRIATVMATNDKYDRQLRLWGPIGQRNLAKSHVLLIQADAVGAETLKNLVLPGVGAFTILDDHRVTSEDLGNNFFVSVDAVGKPRAEVVCELLCEMNPDVKGSSRVGNFQNLLETEPEYFLRFNLVIAANIPRYQLERLASLCWKEYIPLLCLRCVGFLGSIHLQAREHFVAEARGDSERHDLRVSSPFSGLRELLDEVLPPLSEYALLAEGTEAVLADSSSVTSFDSHEYSHIPYPLVLARALTIWQQRSGRSSDLPRTAAEKDALRCIVKELELVPGQRNIEEALREIRRCWEPLLPAVVTDPPAMEDAQTAQERLWSFAARLGGDDSLLASHVATRKHRLLLRALADFVKLNGRLPIGGALPDCTATSRLYTQLQFVFHRQAQQDRASFESILSGLLSENEVDRRVLQIHDEDVASLCRGPLALGLLATPPLYVSSASGHMDGDVARGGGLRDAVEELLDSPNEEGGADLRQSPALWFVALEATERFYARHFRQPGDVSASAESEQLERDAGLLLDEMRAIARELELSEALFAARGAGERMDVEGPAEEAAEDALIGLAHAVELVRYGGAQLHNLASLLGGVAAQEAVKLATQIFVPLDNVYVVNGIAGVAAAFRI
>Poteriospumella lacustris 3_sae2_6 61147|20009|strand:1(0...1102) (evalue:1.3148895499999999e-06)
QQQQQQPKPQGSSASASGASSLSELDRLCADLTAALPAPATLTQSGFTVHPIDFDKDIDAHMAVVAAASNLRARNYRIPEADLHTSRGIAGKIIPAIATTTAMVTGAICLELMKLLQAKPVHRLHNFFANLAIPIFTSEEPTPPKATKSMLRGKEWVWTVWDHLETPPGPGMTVQGLIDWLEETHGLELSMLSSGVTILYSDFMDPKRRNERLKMSLDTLVQTVTKKAIPIEQKYLIFELIVNDVDSGDEVDVPYLRYRLRQGRGTYTTSHCTALYWYGAVVSCTVAATATATTAAAAAPVQSTCPICLSACLYACVSRCMHSNTVTQHGPGGFQCKLTNERHSTQATAEDTAPLPSLHHHHHHHNH
>Poteriospumella lacustris 3_sae2_7 12502|5905|strand:1(0...1746) (evalue:6.833333333333334e-06)
HSSDCSRSRGAAENQRTTRQGPQQHSHKSHHSSKDWQLYSGQTNREIMSHDSRWDAWRRILSRPSLFGNETGKLPNGLYEPSQELFENVRTTKILVIGAGGLGCEILKNLALSGMTDIHCIDLDSIDISNLNRQFLFRMKDVGKGKAEVAANFVMGRVPGCRVTPYVGRIQDFDASFYRQFKIIVCGLDNVEARRWLNSMVLSLVEKDGDGELNPDTIIPIIDGGTEGFKGQARVIIPKVTACFECTVETFPPQVTFQLCTIAQTPRIPEHCIAYAYTILWPKEFPDRPLDKDSPDDMQWVYEQALSRANTYGIEGVTYFKTLGVVKNVIAAVASTNAVVAAACTNECIKLLSFGAQTINNYLMYMGGDGIFSPTFTYEMKEDCMVCSSDMEPVDMNLSGDMTLRELIALLGDNPKYQLKKPSLMGETNNLYMQNPESMEKLTRPNLDKPLSTLIVDGEFIEVQDPVLSLVNKHLTIRAHFVQAVNNCQFTIVTNPTSLCVVQLWLAIALSPKNVLCTEHQSQKCVSILHSFLNFEFTEHSLGLEVIQDRPNIVSIVRQTLFYCLFRIVVAGKEDRVAGRC
>Poteriospumella lacustris 3_sae2_8 103270|25992|strand:1(132...4194) (evalue:2.4298800002389526e-05)
SEFVLLEIMSISPQPKRRRLIHSSEEEMAEPTSAALDAKARNKFSRQIAALGADVTAKLLKMKIAIVGLRGVGIEACKNLTLQGIGGITLIDANPVEAKDVGVNFFYSEDDIGKNRAAVTLPKLRELNPVCALNVARSIDDLDFTKIGALVITQVLDIQTLINLNERCRENRVSFFYSFIGGLAVDIFVDHGLEHIVYDPNGEKPVQKLITNVVSLSDHELQIRYDTPEGQQAISIDKGYYEITEVEGIHSVNGKIYEVVIGSSDPVKTIRVLDSIKVSVDEHAKDGNPIKIDKTPVKLNDGEHYVKGGLLTEKKVPQLSPMLSLAQKLRDAGNPWAEPPTIVQTDYFGSELQQHVAFYAVHAFYGTQRRLPGVRNADDLAAVRRIADELLANKAIEVEEGWEVNEDYFRKYVSLASVELQPLSAFAGGVLAQEVVKCTGKFTPIPGWLHFSSFESLPGEAQVPSAEESQPRNNPRDELAAVYGWPFVEKLGNLRYFLVGSGALGCEFLKNFALNNICGGPNGKLFVTDADRIELSNLARQFLFREHNVGQPKSRAAAAMAKHMNPSFNVESLEVFVGPKTEDIFHDEFWMSLDGVCNALDNIEARLYVDKQCVRYEKSLLESGTMGTSGNVDTIVPHKTRTYGEGGEAAEGMGVPMCTLRNFPHLPDHCIEWARDIFELLFVKLGKNLESYINNADVFIDNIRDKAGSEPGAAFFDLRALTSYTRFVTNPSIGAAAQCAYDLFHFLFRDRIMDLQNMFPRDSRIIDEKTGADKGPFWNEKKRYPTVAVFSSDKAEHVDFMRSATILLGVTAGILPAKTDEIDEDAYLKEYRTDNAWLLNIISGLSLPEYVPAPVSTAGADEATAAASALSAADKVRMDEEKERKLTQLIDDLQRVSDAIRSNTGTNPSIETVSFEKDDDANMHIAFITATANARCANYSIRAVDFHECKVIAGKIIAAIATTTAAVCGLVMLELFKVVLGKDTDDYMNRNIGLGGNKYTSFSAEAPVKYKTKTESVAPDVTSALPADAYDEKGKVKAEYYEEQVHRAYPEGHSIWDKLTISADLTLADFTKWLDEEHGLTLTGWDFIYGYRTVTTDGKKETVGATSKVYPPAPVLDDSLLPALDLSMQQATMALMRNPATRAQSQPYLALWKQRVAAAASGEVAASTGSAKDKPITANTTIREILERMSVLGDEAVAQGKLETKTISQLPLRKFVVLPGNETPSVQWKETGDDVEHLVALKILLQMYVLSDLWPIVRKFDPAAVPFVFLLMWYSVASFVCKLLQQSLKYISLYRVSSIHICTAFQLHGGSNCEHMNIFIDWSGIFSGCSLTNDLERPKQMFVRRQTDRLLLR
>Poteriospumella lacustris 3_sae2_9 64346|20551|strand:1(235...1572) (evalue:8.378511749666666e-05)
PRRRSHQQQHRRYQQRIMTQRNIIPWNLKRKCSPVYAHSLVTKDLMPSPTALWWQALPMQRSDERMRVTGFIHQVVGLGGVGSHCAHMIARSGVGRVRLIDFDQVTLSSLNRHAVATLADVGIPKASAMKKHLEGIVPWCEIEAMSEMFVMKEADRLLGGKPDFVLDCIDDVNTKAELISYCFKNGIRVVTSMGAGGKADPTKLRIAPLSECINDPLAQKIKWKLKKHDVPADQVWTVFSVEKPVAGLLPLDEEQKNAPQDFGAVEYLRLRVIPVLGTSPSIFGQAMAAYALCQLSGHVYNYDGGERMSKNLRHKLRQVFKNNEQQRFQAGAEAEFLLNDEDVEFVVQQVWNSRCAITHRRFGGHIMLTLTRWHADEPASAYNLVLIMQNEAAKLAENHGNPDGVFPPEVIAKINKRLQWAKRVYCEEIMPLDFGPVELYLQRNQ
>Poteriospumella lacustris 3_sae2_10 22804|10470|strand:-1(-3...771) (evalue:0.00010838223666666666)
PSSSSTASVEEGNTSRTFNILALRNPLLQKATVATVSAPGACEQFVNQDVSVSGVVSVPVLTVPPVAFHEDGTVDVTAFAATLFPNDASGMHIVGWEPNERGKAGPRVADLRASLDTRLLMSQAVDLNLRLMKWRQWPQLQVDRLREQRCLLLGSGTLGCAVARALMGWGIRHVTFVDSGRVAYSNPVRQSLFTYDDAREGKYKAHAAAEQVLRIFPDMTVQAELVSIPMPGHPYTQGDSGQTGGSAGASASVGAVS
>Poteriospumella lacustris 3_sae2_11 64352|20552|strand:1(87...1511) (evalue:0.000649256)
FSKQKLHVPLLLIQFVNMSSDSSTYLKVAASAAVGAALGTASIAYLQSVTTKTVSPTTASTLPAANNDTKKHYPVELKEEMFSRVRTFFGDQGLDAISNSFVVVVGLGGVGSHCAHMIARSGVGRVRLIDFDQVTLSSLNRHAVATLADVGIPKASAMKKHLEGIVPWCEIEAMSEMFVMKEADRLLGGKPDFVLDCIDDVNTKAELISYCFKNGIRVVTSMGAGGKADPTKLRIAPLSECINDPLAQKIKWKLKKHDVPADQVWTVFSVEKPVAGLLPLDEEQKNAPQDFGAVEYLRLRVIPVLGTSPSIFGQAMAAYALCQLSGHVYNYDGGERMSKNLRHKLRQVFKNNEQQRFQAGAEAEFLLNDEDVEFVVQQVWNSRCAITHRRFGGHIMLTLTRWHADEPASAYNLVLIMQNEAAKLAENHGNPDGVFPPEVIAKINKRLQWAKRVYCEEIMPLDFGPVELYLQRNQ
