# Supplementary material for: Putatively asexual chrysophytes have meiotic genes: evidence from transcriptomic data
Source: PeerJ. 2019 Jan 16;6:e5894. doi: 10.7717/peerj.5894 (PMC6339481; doi:10.7717/peerj.5894)
Supplement: Supplemental Information 1 — Identified loci are in FASTA format. [file peerj-07-5894-s001.zip › supplementary_material/Poteriospumella lacustris 3/sgs1.fasta.fasta]

>Poteriospumella lacustris 3_sgs1_1 16802|8336|strand:-1(-3...483) (evalue:6.051057175611492e-22)
SPLISLIEDQVSSFIQLPRGGIPTAYLTSTCTETMARSILTDLYRSRGGVEPFLKLLYVTPERIVKGQGTRAVLDELYQNEMLARFVIDEAHCVSSWGHDFRKDYAQLQLLKNEFREVPIVALTATARKKVADDTMRILQIEGCCSFNTGFDRPNLYFEVI
>Poteriospumella lacustris 3_sgs1_2 38683|15186|strand:-1(70...1399) (evalue:7.221396893846152e-07)
LLTPPSSLIYCDVFPKDVTATKGHEFEDYCLKRELLMGIFEKGFEKPSPIQEEAIPVILAGRDVLARAKNGTGKTAAFIIPCIEKVDVSINKIQVLMLVPTRELALQTSAIVKEISKHMEVQVMVTTGGTNLRDDIMRLESVTHVVVGTPGRIHDLADKGVADLSDCQIIIMDEADKLLSPEFQEVLEALIRKCRPNRQICLFSATFPVAVRAFKEKFLPNPYIINLMDELTLKGITQYYAFVEEKQKVHCLNTLFTKLEINQSIIFCNSVNRVELLAKKITELGYSCFYIHAKMKQPDRNRVFHEFRNGATRHLVCSDLFTRGIDIQSVNVVINFDFPKTAETYLHRIGRSGRFGHLGLAINLITYDDRVSLYTIEQELNTEIKPIPPQIDRNLYCRQIICTGQPSALFIFSSNYMLLYSTIFKRILKIFTSGTHRTVYEK
>Poteriospumella lacustris 3_sgs1_3 103346|26003|strand:1(2...1634) (evalue:1.4535420214615383e-06)
RERPITPSLILTVFFQSLPRNERKRMSRKRKERERTDHDAAENVEITLTDDVDVHPTFDTMRLKEELLRGIYSYGFERPSAIQQRAIVPIIQGRDIIAQSQSGTGKTAVFSIGILQSLDTTSNETQALVLSPTRELAEQTQRVILALGDYLNVQCHACIGGKSIGEDIRRLDFGVQVVSGTPGRVHDMIQRKNLRTRNIKMLVIDEADEMLNKGFKDQIYDIYRYLPPSTQVVLVSATLPQEVLEMTRRFMNEPIKILVKRDELTLEGIKQFFVAVEKEEWKFETLCDLYDTLTITQAVIFCNTKKKVDWLAAKMRENNFTVCAMHGEMPQRERDEIMEEFRSGGSRVLIATDIWGRGLDVQQVSLVINYDLPTNRELYIHRIGRSGRFGRKGVAINFVKEDDVRVLRDIEQFYSTQIDEMPMNVADLIQTRNTQHTRAIYRLRGDRTCHAAAAVTNDPHRLQRPGLAITITTTTTRVFVLISAVATIFACSRGRVGFPLAAVGFVLAAFSVPAAAVSHSRPAERSSRSCSGSGRVPSPRSQP
>Poteriospumella lacustris 3_sgs1_4 38686|15187|strand:-1(70...1489) (evalue:1.9335942247692307e-06)
PSPSRFDYFESIVCCEEMSNAAAAADTQDWRSDCVKPPKDTRVQTEDVTATKGHEFEDYCLKRELLMGIFEKGFEKPSPIQEEAIPVILAGRDVLARAKNGTGKTAAFIIPCIEKVDVSINKIQVLMLVPTRELALQTSAIVKEISKHMEVQVMVTTGGTNLRDDIMRLESVTHVVVGTPGRIHDLADKGVADLSDCQIIIMDEADKLLSPEFQEVLEALIRKCRPNRQICLFSATFPVAVRAFKEKFLPNPYIINLMDELTLKGITQYYAFVEEKQKVHCLNTLFTKLEINQSIIFCNSVNRVELLAKKITELGYSCFYIHAKMKQPDRNRVFHEFRNGATRHLVCSDLFTRGIDIQSVNVVINFDFPKTAETYLHRIGRSGRFGHLGLAINLITYDDRVSLYTIEQELNTEIKPIPPQIDRNLYCRQIICTGQPSALFIFSSNYMLLYSTIFKRILKIFTSGTHRTVYEK
>Poteriospumella lacustris 3_sgs1_5 38037|15043|strand:-1(-1...1394) (evalue:3.313502941416667e-06)
ETEIMSADNEEETTPTFAELGVSDALCRCIESLGWTQPTEIQAKVLPHALAGKDVVGLAETGSGKTGAFSIPIIHFLLQSGSRLFALILTPTRELALQINEVVQALGASIGLSSLCLVGGIEMVDQAIALAKRPHIIIATPGRLLDHLRNTKGFNLRTLKFLVIDEADRMLSLDFEKEIQDILRVIPEDRRSYLFSATMTKKVSKLQKLSLKDPAMVEVSNKMQTPKSLIQQYVFVPAKWKDCYLTSIINDFQGQKIIMFVATCNNATRTSQVLRNLGFHSICLHGQLSQPKRLGALNKFRAGSQNILVATDVAARGLDIPAVDMVINFDVPMTAKDYVHRVGRTARAGKAGRAITFVTQYDVEAYQHLEAQIGTKLDVYGIEEERALLFLERVNEAQRMATRDLRDQAKDHGGKHRKRKRDDAALDDDHDDQVVSPSVHSTFLSLQRIRWKTQISLQVYNIPS
>Poteriospumella lacustris 3_sgs1_6 98650|25345|strand:-1(1751...3770) (evalue:8.630302663636365e-06)
ITSLLQRNPLQRMDVFKLLASGARFTDKRNKEIKNLFQGKAPAPVVAKEKVSDSDDESEVKKDRGFDFSREDEVNGFRNRLRIRVKGASVVNPCPTFQEMKIDGALKTSLLRNIEASKWKEPTPIQMQSIPVLLANRDILAAAPTGSGKTASYVIPTLSKLSKSSSKSGSGVRALLLSPTKELADQIFREVQRLSEGRKIKSCVLKKKLMKMAEDHGRKVFQKYDLLIATPLRLLTLVRSNSIDLSQVEIVVLDEADRLLDLQSSPRERNQQPPSDEEDEEEDDEDEEDEEANPDKEPSKRERSAFLSQVDEILAQCPATGVQRALFSATLGSFVKELAATFLRDPVEVTIGAENTGASTIKQRLVFVGREDGKLLAMRQLIQEGLKPPVLVFMQSIDRAKDLFKELIYDGINVDVMHAGRSAHQREDIMRRFRIGDIWVLICTDLMARGIDFQGVQMVVNYDLPVSAVNYIHRIGRTGRAGRTGEAVTFFTEEDMPRIRPIANVIKLSGCEVPDWMLQIKAMSTMHKKQLRRSAPKRRRIGIGSLTVTEGNRFNNDDEEEGGDDAFQPQYHGSDAAGDDGGDWETADAFNDADDGDDDDGSNNFGNDSGDAYELPDRDNDNDDQEEGKQSGKKRRRQSKQTGLTSDTKTKGKLTKKKKQLRKQNTQTLRCQ
>Poteriospumella lacustris 3_sgs1_7 98666|25346|strand:-1(1751...4577) (evalue:9.623546954545455e-06)
LQIVVFSEKREEIRRDIHRQPFGNNRLSVATCAFRMPLDLTLDLAESTSAADWVKKTRLQDQERAKAAVAQPPPSSSSSQGNASGRTGYSSNDLKGMQIMHDSTSFEVGEEVVLTLADTEVIQRDEYGRVISVNDGDDALENVNIAEGERKEDRDKRLKRLRQPVYRGYDDDEFDEDGFSMVKKPSILPQYDHEKKRGAKLIIGDGPVASSGISAAASKLLAEKKAVFQTLHTDYKVGNDFVDASEVKFKKVKKDDKKRKRVREKSPERDNGNNDDYDMSKILGDDDEAAPVDATQASSTAVVKKEASETTSAANTVETKPSLASLLNKKRKVNFFSAQFAAAASQSVIYDDEDADLSFAMARARQSAISARRKDPAAMDDGDDDEEKPKVDEEADRGAKFARELSLKAAQLTSQATTVSADAGAAESKDDTAVGIFEEEINVEGRRSDGKLVFNSTTEFASRLQARLTDRARMASEAAVKDMERNLASASSAVAAATTAAATEEASVTSSRVAGEQKGKRQSDKSSVVSSDSKRKGEMDWEKLREDGEEEDDEDEEDEEANPDKEPSKRERSAFLSQVDEILAQCPATGVQRALFSATLGSFVKELAATFLRDPVEVTIGAENTGASTIKQRLVFVGREDGKLLAMRQLIQEGLKPPVLVFMQSIDRAKDLFKELIYDGINVDVMHAGRSAHQREDIMRRFRIGDIWVLICTDLMARGIDFQGVQMVVNYDLPVSAVNYIHRIGRTGRAGRTGEAVTFFTEEDMPRIRPIANVIKLSGCEVPDWMLQIKAMSTMHKKQLRRSAPKRRRIGIGSLTVTEGNRFNNDDEEDGGEDAFQPQYHGSDAAGDDGGDWETADAFNDADDGDDDDGSNNFGNDSGDAYELPDRDNDNDDQEEGKQSGKKRRRQSKQTGLTSDTKTKGKLTKKKKQLRKQNTQTLRCQ
>Poteriospumella lacustris 3_sgs1_8 98685|25347|strand:-1(1751...4652) (evalue:1.0557445772727273e-05)
LQIVVFSEKREEIRRDIHRQPFGNNRLSVATCAFRMPLDLTLDLAESTSAADWVKKTRLQDQERAKAAVAQPPPSSSSSQGNASGRTGYSSNDLKGMQIMHDSTSFEVGEEVVLTLADTEVIQRDEYGRVISVNDGDDALENVNIAEGERKEDRDKRLKRLRQPVYRGYDDDEFDEDGFSMVKKPSILPQYDHEKKRGAKLIIGDGPVASSGISAAASKLLAEKKAVFQTLHTDYKVGNDFVDASEVKFKKVKKDDKKRKRVREKSPERDNGNNDDYDMSKILGDDDEAAPVDATQASSTAVVKKEASETTSAANTVETKPSLASLLNKKRKVNFFSAQFAAAASQSVIYDDEDADLSFAMARARQSAISARRKDPAAMDDGDDDEEKPKVDEEADRGAKFARELSLKAAQLTSQATTVSADAGAAESKDDTAVGIFEEEINVEGRRSDGKLVFNSTTEFASRLQARLTDRARMASEAAVKDMERNLASASSAVAAATTAAATEEASVTSSRVAGEQKGKRQSDKSSVVSSDSKRKGEMDWEKLREDGEEEDDEDEEDEEANPDKEPSKRERSAFLSQVDEILAQCPATGVQRALFSATLGSFVKELAATFLRDPVEVTIGAENTGASTIKQRLVFVGREDGKLLAMRQLIQEGLKPPVLVFMQSIDRAKDLFKELIYDGINVDVMHAGRSAHQREDIMRRFRIGDIWVLICTDLMARGIDFQGVQMVVNYDLPVSAVNYIHRIGRTGRAGRTGEAVTFFTEEDMPRIRPIANVIKLSGCEVPDWMLQIKAVRLSFIFCVLRWSYRCVLLSFFLLQMSTKHKKQLRRSAPKRRRIGIGSLTVTEGNRFNNDDEEDGGEDAFQPQYHGSDAAGDDGGDWETADAFNDADDGDDDDGSNNFGNDSGDAYELPDRDNDNDDQEEGKQSGKKRRRQSKQTGLTSDTKTKGKLTKKKKQLRKQNTQTLRCQ
>Poteriospumella lacustris 3_sgs1_9 3356|2341|strand:1(0...1332) (evalue:1.0896470115384615e-05)
ELFTKASKLSFFLLFYSQKRTHFLFLFVLLENLHSFKMAEDAAAPVTELRDDEIEISDNWDEITPSFDGLGLTEDLLRGIYAYGFERPSAIQQRAIKPVLMGRDVIAQAQSGTGKTATFTISILQKLDVSNRECQALVLAPTRELAQQIVKVITSIGDFMNIRVHGCVGGTAVREDIRTLQEGVHIVVGTPGRVYDMINRRALRLDSVCLFVLDEADEMLSRGFKEQIYDVFKYMPETVQCAIFSATMPLDVLEVTQKFMRDPVRILVKKDQLTLEGIKQFFIAIDREEWKFDTLCDLYSTLTITQAIIYCNTRRKVDWLTEKMIAKDFTVSSMHGDLDQRERESILAEFRSGSSRVLITTDLLARGIDVQQVSLVINYDMPSNRESYIHRIGRSGRFGRKGVAINFIVKADVKYMRDIEQFYDTQIEEMPANVADLLQARGR
>Poteriospumella lacustris 3_sgs1_10 80619|23206|strand:-1(790...3322) (evalue:1.1487580546153848e-05)
KETGHQAITIIDHLSRKHWLGWNFRQDMKGVSDDNGGKAVFLTKKQREELALQRLQQKREEEDKRKQEALEAHRRFITGQTIEDKKREEKLRQEREEQERQRRQREENIGAAEQKHELEAIKQHYLGSVQSKNVQSKPSEKSGRIFQFEWKGDDDTGKDDLNPLYSKRQKIAPLFGRGYFAGVDQREQRKESNFLVALSEKRMQEAKRMEDGDASMTEEERLVREQARSHAIEQFRRNQAAENQRKDKSGDEKSGRHWSEKPLSDMTERDWRIFREDFDIRVQGGGRNTLPLRFWPEAVLPTQLMQAIQAAGYEKPSPIQRQAIPIGLAKRDIIGIAETGSGKTCAFLVPLLAYILQLPQHFIDRVADQGPLAIVMAPTRELAEQIEKECRKLASYTSLRVISVVGGKDIEEQGFEIRKGVEIVIGTPGRMLDCISRHYLVLNQCNYVVLDEADRMIDMGFDEQVEEVLNQMGGLLRPEEDDPNQMTESAAAATTMYRTTAMFTATMSPEIEVIAKQYLRHPVLVRIGDVDSGKNRRIEQRVMYLTSENAKRNALMEEVNKSLRSMSMHASSSSSSASASALSASSSSSSSASGEVKIIVFVNTQKAADVVSRQLEDHRYHVGVLHGGKSQEVREETLESFRSSHINILVATDVAGRGLDIPDVSHVINFDCPKKIANYCHRIGRTGRAGKFGTAVTLLTDADTEVMYDLKQYLESTDSAVPHQLAHHPAAQAAPGTRDEKGRLVGQKRDRAMFVNQFGTAGHAPSCMYSTAPIARLYYRTRCSQGAQQLQKLKGLFHRQVHSLFLFVSRGVVKGYFLVLVIDSTRRRFGLDLPSSIRWDSFA
>Poteriospumella lacustris 3_sgs1_11 46858|17102|strand:1(0...898) (evalue:1.8197047655666667e-05)
YFVLDEGDRMLDLGFDEEVHNIINKFKRQRQTILFSATMPQKFQEFAKKTLVKPLIVNVGRAGAANLDVIQEVEYVKKEAKIVYLLECLQKTAPPVVIFCERKNDVDEIHEYLLIKGVEAVSIHGGKDQEERNEAIRLYKEGKKDVLVATDVAAKGLDFPNIQHVINFDMPSEIENYVHRIGRTGRCGKTGVATTFINKDVEESILLDLKHLLIEAKQRVPPVLQALEDPDEDINNVGGVKGCAFCGGLGHRITNCPRLDRDARRIGAGKKDSLVKNAGYGGDWQAAQRMRCLRGFLYI
>Poteriospumella lacustris 3_sgs1_12 30873|12955|strand:-1(641...2477) (evalue:3.7686706697200004e-05)
EIAKMESTKSSYKPKIYKRSSEEGEESSSHRDYDEDREEKSSKKRRRDDEEDDHKKAKKEKKSKRDERDAPSSSNREEVVEEEFVRRRTRSMSDAESHNYLIPTQNAEEFRRVHQISIVGRDEAGQSIYVTPDPITTFAATPFGPQIRKALEAAGFANPTPTQAQSWPVALQGRDIITVAKTGSGKTCGFLLPAFHRLLAQTGRRRGPPGILVLAPTRELACQIEEEAVKFGRSSLVRSACAYGGSPKGLQLRKIQQGLEILIATPGRLNDFLEMRAVDLSQICFLVLDEADRMLDMGFEPQIRSIISKIPLTRQTMMFTATWPREVQAIAREFLKNPVEIKFGDVNNLNANKAITQKVMVIGESEKSTKLKEVLKEVNPSDDPLKVPKTIIFVSRKHACDSLSQELWDMGYSVDSLHGDKQQFMRNKVMDQFKGNKLQILVATDVAARGLDVKDIQVVINYDFPAGQNGVEDYVHRIGRTARGDCTTGKAFTFFTSDDSKRAHELIGVLRRAEQEVPPELQRYDRGGGGRGGGGRGGYGRGGGGYGRGGGGRGGFGGGFGRGGGGRGGFGGGGGGGYGGRGGAPRQWQTHKHVYSNLTEPIAQNSIRTTG
>Poteriospumella lacustris 3_sgs1_13 98708|25349|strand:-1(1751...3845) (evalue:3.8949851450000006e-05)
ITSLLQRNPLQRMDVFKLLASGARFTDKRNKEIKNLFQGKAPAPVVAKEKVSDSDDESEVKKDRGFDFSREDEVNGFRNRLRIRVKGASVVNPCPTFQEMRIDGALKTALLRNIEASKWKEPTPIQMQSIPVLLANRDILAAAPTGSGKTASYVIPTLSKLSKSSSKSGSGVRALLLSPTKELADQIFREVQRLSEGRKIKSCVLKKKLMKMAEDHGRKVFQKYDLLIATPLRLLTLVRSNSIDLSQVEIVVLDEADRLLDLQSSPRERNQQPPSDEEDEEEDDEDEEDEEANPDKEPSKRERSAFLSQVDEILAQCPATGVQRALFSATLGSFVKELAATFLRDPVEVTIGAENTGASTIKQRLVFVGREDGKLLAMRQLIQEGLKPPVLVFMQSIDRAKDLFKELIYDGINVDVMHAGRSAHQREDIMRRFRIGDIWVLICTDLMARGIDFQGVQMVVNYDLPVSAVNYIHRIGRTGRAGRTGEAVTFFTEEDMPRIRPIANVIKLSGCEVPDWMLQIKAVRLSFIFCVLRWSYRCVLLSFFLLQMSTKHKKQLRRSAPKRRRIGIGSLTVTEGNRFNNDDEEDGGEDAFQPQYHGSDAAGDDGGDWETADAFNDADDGDDDDGSNNFGNDSGDAYELPDRDNDNDDQEEGKQSGKKRRRQSKQTGLTSDTKTKGKLTKKKKQLRKQNTQTLRCQ
>Poteriospumella lacustris 3_sgs1_14 59393|19689|strand:1(1353...2418) (evalue:3.937504209215385e-05)
ILYLLLQPYLQRGDGPIVLVLAPTRELALQIKVECDKFGASSSIKNTVVYGGVPKGPQVRDLRDGVEIVIATPGRLIDHLEFGSTNLRRVTYLVLDEADRMLDMGFEPQIRKIVSQIRPDRQTLMWSATWPKEVQQLARDFLTDPYQVTVGSIELRANEDIKQVVEVVGDFDKYGRLTHYLRDFNDGSKVIVFVETKTGCDELTRNLRREGFRCKAIHGDKSQQERDQALADFRVGQTPILIATDVAARGLDVKDIRAVVNFDMPNNIEDYVHRIGRTGRAGAKGYSVSFFTEKHSKIAKDLIDVLVSAKQDVPPTLQSYVRSGSYGGHPRYGRGGGGGGRRYQTLQLTKVKAP
>Poteriospumella lacustris 3_sgs1_15 59404|19690|strand:1(1368...2433) (evalue:3.937504209215385e-05)
ILYLLLQPYLQRGDGPIVLVLAPTRELALQIKVECDKFGASSSIKNTVVYGGVPKGPQVRDLRDGVEIVIATPGRLIDHLEFGSTNLRRVTYLVLDEADRMLDMGFEPQIRKIVSQIRPDRQTLMWSATWPKEVQQLARDFLTDPYQVTVGSIELRANEDIKQVVEVVGDFDKYGRLTHYLRDFNDGSKVIVFVETKTGCDELTRNLRREGFRCKAIHGDKSQQERDQALADFRVGQTPILIATDVAARGLDVKDIRAVVNFDMPNNIEDYVHRIGRTGRAGAKGYSVSFFTEKHSKIAKDLIDVLVSAKQDVPPTLQSYVRSGSYGGHPRYGRGGGGGGRRYQTLQLTKVKAP
>Poteriospumella lacustris 3_sgs1_16 46674|17059|strand:-1(-1...1865) (evalue:4.2191078777777775e-05)
IATELISFCFGMEIKIQPRIFLVVLAMLSYAVCGLRLSSPRRLFQSSKLYLSSTIDISPTDGTPDSQVRRDIDTSKCKFGSLGLNEGLLKGLTVQNILDPTPVQKAVIPRILSNENVVMTASTGSGKTLAYILPALQSMQNEEMLGYQRSVKRPRCLVLVPTRELARQVLGAVKGLGHHAKVSSTAVIGGEDYSTQKMSLNRMVDIVVASPGRLMQHRQRGNVFFSNVNKIIIDEVDTMLTQGFGGDIRGILKNVFQRAERTNVDSGNGDEEKSQDKVQVVMATATLTKLVRSLLEDMENGGFNIEYSDPSNKTPARLTGSEIRINMKVVEVDGVHRILPNVQHIFEPSGGGDKISQFKTVLAQMRQKRVLVFCNTIDSCRAVDYALNEDGQSKTLSYHGDMNSLERQGNMDAFRRGDTKILVCTDIAARGIDIPDIDHVVMFDFPMNPIDYLHRAGRCGRAGRKGCVTSLISKRDEVLANAIQSCIKKGLPIDSLSASKRDYAAGGKLAFVAGRSSERPETRGPREGRRGSNESRSKGQHRGEKSFKKEVNRASLKGETRTKRFLAKTSSPRSSSSRTGRQDCPTARIVQFSACLMDENQLLLTEKSLLFVVIVPSHRNP
>Poteriospumella lacustris 3_sgs1_17 2548|2155|strand:1(2...2711) (evalue:5.542909030769231e-05)
LLQDYSFFLACTLHVKEVFHHMQTVRIILKRKLLSLLILVVAMISTVVKGFKKFAPIHAKNVFAIARPLSAVREFSYERSRSRSSGGGGGRGRGGSRGGSRRGPDPFANLNFEKTINIDPDFKTPITEANLSPETLKVLQAKGFTEMTPVQSQSFSEIFSGKDVVARSRTGTGKTLAFGLPIIERLVADGIDATARRGDLPVVLILEPTRELAIQVAQELEVILRPHRLRVEAIYGGTSFSAQQDALRRGIHILVGTPGRMLDHISRGTVNLGNVKHVVLDEGDTMLEMGFQKDVETILMSVKSPGDKAREMATKSLAAMGENEVGDFARQEEDWFDHFVDEPVRPDRVQMLLFSATMPGWICKLTDKMMQDPIFLDAVQEGETRLANTIKHVAISLPAYTNSGGPQGRVKCIGQILEDIIMVQGQGGQCIVFTNFKDDCDYLVGSDTFSRLRAAALHGDISQNQRTETIRAFKEKRIDVLVATDVAARGLDIAGVDLVVHCALPNDVDSYVHRSGRTGRAGRPGTSVLLYNSDEDVSKMSDYQRRLMFQYTYNSLPSPNEVVESYVHSIDNKIEGVSNSVCKYFLPHAQAFLAKARKGELLPQDDVLDVAVVDGDGDGESSPAPVEAAPVADQTEELVARLMAALSNRQSFSTRSLITGESDRTTLVVRIVPKTGVPPASIREFQQLFEIFLNKKLGITDFKFRKGVVGELSRTETRGDEDRTIFVQDFDPDVAEDILEKMKSVTVIGLTVARCEVLPKLRQRDFSGARGGDRGDRFSRGDRGDRSGSFSRGDRHGGSSRGYDRGEDRYSGNRSRSYDQADSSPRRSWQSGRQPPPRSGRRVCCFQRQRLRQEKEYERPGRWNVIVAWRCPSMSDRVHMSSDVVSSIFSLRKQKLKICTQS
>Poteriospumella lacustris 3_sgs1_18 59411|19691|strand:1(482...2066) (evalue:7.320805099878384e-05)
YLSSTMSHYGSSFSRPDDRYNDHSSFRPDSGRYGGGGGYGGGGGYGGGGGGGRSGGGLGAGLREITWDLSSLPVFEKNFYMEHPEVTRRSEAEAEAWRQSKNITVFGKGIPKPVYSFEEASMPEYVLREVLKQGFKDPSPIQSQGWPMALMGRDMIGISATGSGKTLAFLLPGMIHINAQPYLQRGDGPIVLVLAPTRELALQIKVECDKFGASSSIKNTVVYGGVPKGPQVRDLRDGVEIVIATPGRLIDHLEFGSTNLRRVTYLVLDEADRMLDMGFEPQIRKIVSQIRPDRQTLMWSATWPKEVQQLARDFLTDPYQVTVGSIELRANEDIKQVVEVVGDFDKYGRLTHYLRDFNDGSKVIVFVETKTGCDELTRNLRREGFRCKAIHGDKSQQERDQALADFRVGQTPILIATDVAARGLDVKDIRAVVNFDMPNNIEDYVHRIGRTGRAGAKGYSVSFFTEKHSKIAKDLIDVLVSAKQDVPPTLQSYVRSGSYGGHPRYGRGGGGGGRRYQTLQLTKVKAP
>Poteriospumella lacustris 3_sgs1_19 59379|19688|strand:1(467...2051) (evalue:7.320805099878384e-05)
YLSSTMSHYGSSFSRPDDRYNDHSSFRPDSGRYGGGGGYGGGGGYGGGGGGGRSGGGLGAGLREITWDLSSLPVFEKNFYMEHPEVTRRSEAEAEAWRQSKNITVFGKGIPKPVYSFEEASMPEYVLREVLKQGFKDPSPIQSQGWPMALMGRDMIGISATGSGKTLAFLLPGMIHINAQPYLQRGDGPIVLVLAPTRELALQIKVECDKFGASSSIKNTVVYGGVPKGPQVRDLRDGVEIVIATPGRLIDHLEFGSTNLRRVTYLVLDEADRMLDMGFEPQIRKIVSQIRPDRQTLMWSATWPKEVQQLARDFLTDPYQVTVGSIELRANEDIKQVVEVVGDFDKYGRLTHYLRDFNDGSKVIVFVETKTGCDELTRNLRREGFRCKAIHGDKSQQERDQALADFRVGQTPILIATDVAARGLDVKDIRAVVNFDMPNNIEDYVHRIGRTGRAGAKGYSVSFFTEKHSKIAKDLIDVLVSAKQDVPPTLQSYVRSGSYGGHPRYGRGGGGGGRRYQTLQLTKVKAP
>Poteriospumella lacustris 3_sgs1_20 1394|1652|strand:-1(-3...711) (evalue:8.524090499999999e-05)
LSSKPDIIVATPGRLIHHLHEIKTFKLKGVRYLVFDEADRLFEMGFADQLNEIIRECPLDRQTLLFSATMPKMIVQFSRAGLKDPQLIRLDTDVKMSDELRMAFFMLRSTEKLAALLYLARNIIPANQQTIIFAATRYHTELIHSLFQKVGLSSMVVYGTMDQDARTNNLKAFRQGEISFLIVTDVAARGIDVPLLNNVINYHFPPTPKLFVHRCGRAARQGRIGYAFSFVEPDEMA
>Poteriospumella lacustris 3_sgs1_21 3667|2403|strand:1(65...2147) (evalue:0.00010363387385714286)
HKISFKFICIMSVSGGKYVPPALRGSTAGAPEGDDRGDGSGRPARRPFDDEEGRGGYGGRGGYNSGGYNSGGDRGFGGGRGGSGGYPQRDFYGGGGGGRGGGGYGGAPRYGGDSYGGGGRDSSYGGGRESSYGGGGGGYRGGTRKNELGFHGDMRPNPRVEEELFFKNETQATGINFDKYDDIPVEVSAGCPDPYNEFTVDTIGPQLLKNLVLTKFTKPTPVQKYSIPIGLGGGDMMACAQTGSGKTAGFLFPVIAMMLRMGPLPEPENRRGKNTAFISTLILAPTRELAVQIHEEAQKFCYCTGIRPVVVYGGANIQNQQRELDYGADLLVATPGRLVDLIERGRVRLDNVRFLVLDEADRMLDMGFEPQIRRIVEAEGMPVDRQTFMFSATFPMEIQRLAGDFMRNYVFVAVGRVGSASKDVTQTVEWIENADKIEFVLDFLGRVPDGLVLIFVETKRGADYLEEVLTRYNFPASSIHGDKSQREREDALKSFKTGRTPILVATDVAARGLDIPNVTQVINFDLPSNIDDYVHRIGRTGRAGNVGHALSLINDKNRNIAKELAELLVENQQELPAFMERYLGSHFHGGGGRGYGGRGGGRGGGRGGPRFGARDIRREQGGSSGHNDMGSHGGRGGGRGGASASAGRGGFGGSSGGHRSGGDFHRQDAWAAEGDNSAWQTTRWSIGYEGQFL
>Poteriospumella lacustris 3_sgs1_22 46670|17058|strand:-1(33...1572) (evalue:0.00010513929820000001)
IATELISFCFGMEIKIQPRIFLVVLAMLSYAVCGLRLSSPRRLFQSSKLYLSSTIDISPTDGTPDSQVRRDIDTSKCKFGSLGLNEGLLKGLTVQNILDPTPVQKAVIPRILSNENVVMTASTGSGKTLAYILPALQSMQNEEMLGYQRSVKRPRCLVLVPTRELARQVLGAVKGLGHHAKVSSTAVIGGEDYSTQKMSLNRMVDIVVASPGRLMQHRQRGNVFFSNVNKIIIDEVDTMLTQGFGGDIRGILKNVFQRAERTNVDSGNGDEEKSQDKVQVVMATATLTKLVRSLLEDMENGGFNIEYSDPSNKTPARLTGSEIRINMKVVEVDGVHRILPNVQHIFEPSGGGDKISQFKTVLAQMRQKRVLVFCNTIDSCRAVDYALNEDGQSKTLSYHGDMNSLERQGNMDAFRRGDTKILVCTDIAARGIDIPDIDHVVMFDFPMNPIDYLHRAGRCGRAGRKGCVTSLISKRDEVLANAIQSCIKKGLPIDSLSASKRDYAVSGLDNHC
>Poteriospumella lacustris 3_sgs1_23 85394|23944|strand:-1(-1...1154) (evalue:0.00015709938)
GPACPQVLVLAPTRELAMQSQQVVQEVGGPLRGIVIYGGVNKQGQRTELQRGVEIVVATPGRLMDLMQENAVSMSHVRYLVLDEADRMLDEGFEPAIAQIISQCPAGGTGLLDRQTVMFSATWPESIRNLAEKYLLPNVLRVTVGSEELCANHRVTQIVEVVEPHQKDRKLLELLEKYHASRRNRILIFVLYKKEAADLQQRLANRGFNVTGIHGDKSQHDRTAALEEFKRGTTPLLIATDVAARGLDIPQVEYVINYSFPLTTEDYVHRIGRTGRGGATGTSHTFFSDSDKALAGALVGVLQEAGQEVPPEIYKYPMVTKKKSSKLYGDFGPKNDLAGKKATKITFDQTCLPVTHNRESSCWRHASSVVTCQRCNVYYLCTMN
>Poteriospumella lacustris 3_sgs1_24 3656|2402|strand:1(41...2123) (evalue:0.00018483074467500003)
LVSPSKIEFVVMQNGGKYVPPALRGSTAGAPEGDDRGDGSGRPARRPFDDEEGRGGYGGRGGYNSGGYNSGGDRGFGGGRGGSGGYPQRDFYGGGGGGRGGGGYGGAPRYGGDSYGGGGRDSSYGGGRESSYGGGGGGYRGGTRKNELGFHGDMRPNPRVEEELFFKNETQATGINFDKYDDIPVEVSAGCPDPYNEFTVDTIGPQLLKNLVLTKFTKPTPVQKYSIPIGLGGGDMMACAQTGSGKTAGFLFPVIAMMLRMGPLPEPENRRGKNTAFISTLILAPTRELAVQIHEEAQKFCYCTGIRPVVVYGGANIQNQQRELDYGADLLVATPGRLVDLIERGRVRLDNVRFLVLDEADRMLDMGFEPQIRRIVEAEGMPVDRQTFMFSATFPMEIQRLAGDFMRNYVFVAVGRVGSASKDVTQTVEWIENADKIEFVLDFLGRVPDGLVLIFVETKRGADYLEEVLTRYNFPASSIHGDKSQREREDALKSFKTGRTPILVATDVAARGLDIPNVTQVINFDLPSNIDDYVHRIGRTGRAGNVGHALSLINDKNRNIAKELAELLVENQQELPAFMERYLGSHFHGGGGRGYGGRGGGRGGGRGGPRFGARDIRREQGGSSGHNDMGSHGGRGGGRGGASASAGRGGFGGSSGGHRSGGDFHRQDAWAAEGDNSAWQTTRWSIGYEGQFL
>Poteriospumella lacustris 3_sgs1_25 85389|23942|strand:-1(524...2225) (evalue:0.00025405073875)
RKAIPPALLGRDLMVAAQTGTGKTASFALPILEKLFCQDPSQSNRSRLRAKKTKVLVLTPTRELAAQVHDSFKTYATNVDLVSTCIFGGVGAQPQVDAMAKGVDVLVACPGRLLDLINQKSVDLSEVEIFVLDEADRMLDMGFIHDVKKVMSRLPARRQNLLYSATFSQDIINLAGQLLNSPERVEVTPPNTTVERIAQAVYHVPFSNHKKYLLAHLIQAGRWEQALVFTRTKHGANTLAEFLVKQGIESVAIHGNKSQNARTKALADFKSGSVQVMVATDIAARGLDIDQLPHVVNYELPNVEEDYVHRIGRTGRAGRSGEAVSLVSPDEITLLKDIQRMTKQIIPEGNVMGFDFSSLPQVDPKAQDDRPVFERRGGRGGPAPTRAPSSAAPVSAPAASSNKAVAQTKKAPATAAVPAAAPIHTDNGPSESAQESQSRKRKRGKKSPGSTPQVPDGAQNKAPEAPVRTASAAPKGTARDVAPNAATNGAAKPPQPPMGEGRQAKNRAPKPSFAASAISVLKGGATESLPAAARGGDDQANRRPRSQQGRQSGAPVTAQKCSSIVV
>Poteriospumella lacustris 3_sgs1_26 29916|12735|strand:1(2...1838) (evalue:0.000259374)
LLVVVSTASMHREVRYQSHKHFHFVINHCIVGSEQETDDQRAAIIYHPSPMTEQVEVTHSLFDKTNTWTQHDFGLDRRLIKGLSKLGYTYPTLVQSKSLPISLQGKDILVRARTGSGKTIAFALPTVQKVLENKSSTDEAASIKAIVLAPTKELVKQIEKSFNDLIFYCRDFVSVYAILSDNQKAVDAKLRSKPDIIVSTPSKLAQQHQRHQVDLSSVLVLVIDEADLVLSYGYKQDVHTILGGLPKIVQGILMSATLSTELEKFKKVVLHNPAILRLEEDKSQGNLLQFYLEATESDKYLILYVFLKLGLLQGKGLIFVNDISKCYRLKLFLQQFFISAAVLNAQVPLNSRTHILEEFNRGVFDYLIATDAAVDAGDEDDFDEDGDEEGEDEAEEDVEGSEDDDEEDADDVDEGDNDDEDDADEEDDEEVDDDDDEDEEQEEDDEEADDDDAEEEASGDDQDPDVVASSGTSKKKAKNNEALKGKKLVEADEYGVSRGIDFANVSFVVNFDFPVTSAAYIHRIGRTARGMQTGTALSFVMSDRPGIAPVKDADAIRSRDLGVLADVRERQPRLGVVEGDNVLNAIGAMDEALGHSGSSAHDDQHRMQPAPL
>Poteriospumella lacustris 3_sgs1_27 28941|12517|strand:-1(-2...1447) (evalue:0.000268803435)
KPIAYGNSCTCFVAHQFRLKMSEEDLVDFEEDVNQEEAKTEEKDVKKGHYVNIHTSNFQDLMLKPELLRAVVDCGFEHPSEVQNECIPDAILGQDIICQAKSGMGKTAVFVLTTLHLLNPVAGEVHVVVLCHTRELAFQIQKEYERFSKYLPDVKSRVFYGGVNVKTDVAALKVEVPNIVVGTPGRILDLATTQKALDLSKVKHFVLDECDQLLAKTDMRKTVQGIFLATPHEKQVMMFSATLNNEVREIARRFCQEPREIFVDNDTKLTLHGLKQYYVRLTEEEKNRKLSDLLDTLEFNQVVIFVSKVRRATELARLLEECNFPTICIHSALPQEERIARFKAFKEFKKRILVSTDLFGRGIDIERVNIVINYDFPSDNDQYLHRVGRAGRFGTKGLAVSFISTPEDEAEMAKVQERFAVQMPEIPETISTTDYMQTDPSPPRRVPLHVGSTDSLYPHSCITPRCNIQDDSCAAALAGQFK
>Poteriospumella lacustris 3_sgs1_28 16371|8085|strand:1(2...1832) (evalue:0.00032167)
KQMVNGKGESKQALNAKGLHQLVSLLRFEEICCVPATESLAKVTMGWLAMRRVLCVWLIVCTSLLGGVQSWDASSKLNSKRLNNLRPKSPLTSGGADETSSSYFYSQKSFQTIGLSDKMVGVVEAMRINRPSKIQALSFSTVLSGKHAVLGDQTGSGKTLAYLLPIVQRMEERLSEGKLQRSPERAPYIVVMTPTTELAGQVATVVREMANALKFRSSCFTSASDFDAEHKRLRLGSEVLVTTPGRLMELLKRKEISLSNIQSIVLDEVDVLFQDDTFPLPPIGQACPPTAQFIFTSATLPQSVMEQISKEFSDVVVLTGPGLHRVSPAVEEILVDCSGANTQSRSLKFVRENKEVALEKALETVSAERTLIFCNTIDNCRLVENNLQRRLKGKLVLPYHSAIDPKKRAENLAAFCRPLLKQPAILICTDRASRGIDFDRSFVDHVILWDFPREPSEYLRRVGRTGRAGRPGRATVFAYGKQVDAAKAVIRASVDGKKIEPENERTFPEPSLRSEASKPSPRSEVSKSSPPKSQSQAGHRLFIRCIAMNACVVPTSSSYFCITQRLDGYNLHWPISMSLSIWDSKWKKSNHKNCSRVTTISYLHTKLVR
>Poteriospumella lacustris 3_sgs1_29 34566|14052|strand:1(2...1502) (evalue:0.0003716205666666667)
SGKTLSYALPVADYFLKSGYVNSHRLRCLILLPNRELAQQVYSFFSAILKGTGVNVSMTTGNGDSEEEKLANAETDNVFRDPIDDDLTDDAPILSTDILISTSGRLLDNLLLVPGFSLQYLRFLILDEADRLLSNAYHGWVRTLLSSVENLRLSYGGTQLKKRRYGELIDDNLPLQRLLFSATATDDPQALSLLGIHSPLFIYNRLTSQSSGNPLEDTELFTLPSTLAERRMTVTTESKLFKLVCLLIAAFNPKRGMENLGKQQLELDYFESCKGEGSVCIIFVASVDASHRLSTVLKLLNNQLVDNDVKKSFQSIFAKGLGRNQMFPGRVEEMTSLIRPADREKIVSDALAGHVSIIVSSDRMARGMDLPNVKLVVNYEVPKQAKTYVHRSGRTARAGRSGHCLTLVKEGQYNEFQRVSREIRRQSPFEGSTTPAQEDVKKMIAYRIPDSIEETVRPLYDVAVSKLSGHLEDVQRTFNGSSLVQTPLQIEPRIKKTEQ
>Poteriospumella lacustris 3_sgs1_30 74108|22199|strand:-1(49...1387) (evalue:0.000626567)
QEKQAQIDSLRSMGKQCKVLVATPGRLLDILHDEDCPLDLNQVSYQVIDEADRMLAMGFLEQLQDVSTYMHPARQILLFSATFPGKLREVCSQWIPQHIMIRVNTIDMNDGNAAKTEADTTAAVKAAAVVDAAASTESSEVAPEKPSTKKTPAVAAVSASAPTPSTNETAEADPASAPAPAPAPAPAPVKPTSLPASALTVSPTIQQVIHVCAAHKKPRLLIKFIERIRAKEKEEKRRQADPMIVFCNKIKTLGFLNTFLKKQNIPFAMLHGNIPQSQREENLNNFRSGKVNLLVATDVAARGIHIKRLRYVVNYDFPTNLEQYCHRIGRCGRLGTDSGLSAGVVAGAGTMAKAEMTGFAYSLMARNMAPLANDLIALLHSVGQAPEPNLQRLADDFNLGNLFEFGEESESDEKAEEQHENEEEEEAHEEEQRVHTVRTVASCQL
>Poteriospumella lacustris 3_sgs1_31 52167|18234|strand:-1(-1...743) (evalue:0.000647872)
PKHMHLRYILAFVAVMMATLCSFSYRQPFRGAMNALSLHHRHLRLMSTSNTIKIDAFLAPSSANPIFEEARVPFRELLPQCPIVINSLEGRNLTHATSIQSKSIPKIMEGHDVVIGAETGSGKTLSYMLPLLAKYGTISSSKVNARKRGLILAPTNFLCDQIQDMANHLFTSMSTEEERIVLDRRSDSFFDWLTTTDKLHVTLCTPKVVADAVRSSNHFDPEHPFRALDFLVMDEADMLLDGSYIRD
