# Supplementary material for: Putatively asexual chrysophytes have meiotic genes: evidence from transcriptomic data
Source: PeerJ. 2019 Jan 16;6:e5894. doi: 10.7717/peerj.5894 (PMC6339481; doi:10.7717/peerj.5894)
Supplement: Supplemental Information 1 — Identified loci are in FASTA format. [file peerj-07-5894-s001.zip › supplementary_material/Poteriospumella lacustris 3/mlh3.fasta.fasta]

>Poteriospumella lacustris 3_mlh3_1 97975|25256|strand:1(91...706) (evalue:1.3575e-16)
WLRVGGCVFASCVYAMRRRIEYFTQYLHQLDRAIQDGAQIKGYFAWSLMDNFEWADGYDMRFGLHYVNFSDPNRTRYPKQSAHWYRQYIERMRTNYTGTTRVIVPSHRPVYPPILGTEPPRSPSSIASGAMNRFTWRRSLQTFWQRLSRCTRDTRRRLRPSSTTTATTTASDTDSSACSWWESLLSSYVAQSVLQANWPHGDFL
>Poteriospumella lacustris 3_mlh3_2 97985|25257|strand:1(91...718) (evalue:2.3029e-16)
WLRVGGCVFASCVYAMRRRIEYFTQYLHQLDRAIQDGAQIKGYFAWSLMDNFEWADGYDMRFGLHYVNFSDPNRTRYPKQSAHWYRQYIERMRTNYTGTTRVIVPSHRPVYPPILGIEPPRSPSSIASGAMNRFTWRRSLQTFWQRLSRCTRDTRRRSRRSSTTTTTSTATSTVSDTDSSACSWWESFLASYVAQSMLQANWPHGDFL
>Poteriospumella lacustris 3_mlh3_3 97994|25258|strand:1(0...1500) (evalue:1.09464e-15)
FVTDFVAYADLCFKSFGTKVRHWITINEPWTVSYLAYGEGVFAPGRCSDRRRCHLGDTATESYIAAHNLLKAHAAAADWYKKHYQSTQHGLIGITLNQDWSEPFDVSDYEDVAAAERRREFVFGWFGDPLFFGHYPASMVTLVGDRLPSFTPEESTKLMNSVDFLGINHYTTKYILHRHPGGLDANPQLQRLQRQNPQYFNDSILPFLTDLLRRNGHEQGWAADQLTIESYYGYDGQVIGPQGGSPWLHSVPEGFYNMLMWVHRRYALFFKAEEVNTWPVGKRRPPFVYITENGCDVLQESQLSFPQVLQDDFRIEYFTQYLHQLDRAIQDGAQIKGYFAWSLMDNFEWADGYDMRFGLHYVNFSDPNRTRYPKQSAHWYRQYIERMRTNYTGTTRVIVPSHRPVYPPILGTEPPRSPSSIASGAMNRFTWRRSLQTFWQRLSRCTRDTRRRLRPSSTTTATTTASDTDSSACSWWESLLSSYVAQSVLQANWPHGDFL
>Poteriospumella lacustris 3_mlh3_4 97967|25255|strand:1(0...1512) (evalue:1.83545e-15)
FVTDFVAYADLCFKSFGTKVRHWITINEPWTVSYLAYGEGVFAPGRCSDRRRCHLGDTATESYIAAHNLLKAHAAAADWYKKHYQSTQHGLIGITLNQDWSEPFDVSDFEDVAAAERRREFVFGWFGDPLFFGHYPASMVTLVGDRLPSFTPEESTKLMNSVDFLGINHYTTKYILHRHPGGLDANPQLQRLQRQNPQYFNDSILPFLTDLLRRNGHEQGWAADQLTIESYYGYDGQVIGPQGGSPWLHSVPEGFYNMLMWVHRRYALFFKAEEVNTWPVGKRRPPFVYITENGCDVLQESQLSFPQVLQDDFRIEYFTQYLHQLDRAIQDGAQIKGYFAWSLMDNFEWADGYDMRFGLHYVNFSDPNRTRYPKQSAHWYRQYIERMRTNYTGTTRVIVPSHRPVYPPILGIEPPRSPSSIASGAMNRFTWRRSLQTFWQRLSRCTRDTRRRSRRSSTTTTTSTATSTVSDTDSSACSWWESFLASYVAQSMLQANWPHGDFL
>Poteriospumella lacustris 3_mlh3_5 19223|9243|strand:1(0...348) (evalue:4.960841600907837e-06)
GPFGLLSVPLIHGEEALTADDLIEFCTHVQMQCDVPDSLLAPRAVQRFLTSKACRSSLKFGQFMEQQEMNLLLSRWQQTRLPFQCAHGRPSAIPLLDLTAIEETLEAQEAALASVD
>Poteriospumella lacustris 3_mlh3_6 44621|16587|strand:-1(-1...395) (evalue:4.661764156726001e-05)
YIPCGFGWLIFQYRGDESPQRKMSSIAPLRTDDQALIKSASLLGSLRSIVEELVMNSLEADARNVDVYVDSSKNLLMVKDDGIGIRKDDLLDIIGKWGMSSKAHNHQGRSLAAIRHICETLEVISKTSDSA
