# Supplementary material for: Putatively asexual chrysophytes have meiotic genes: evidence from transcriptomic data
Source: PeerJ. 2019 Jan 16;6:e5894. doi: 10.7717/peerj.5894 (PMC6339481; doi:10.7717/peerj.5894)
Supplement: Supplemental Information 1 — Identified loci are in FASTA format. [file peerj-07-5894-s001.zip › supplementary_material/Poteriospumella lacustris 3/smc6.fasta.fasta]

>Poteriospumella lacustris 3_smc6_1 46925|17121|strand:1(2...1867) (evalue:1.1e-16)
DLVRFEPSVRKAMEYVFGGAIVCSSSDIAKAIAFDRNIRVLTVTVEGDTFDPAGTVTGGAVSQLGTLLQKIEQVRGAQATIASKSQQLEAIQTQLSAASRQLEQQRNVQGQIDLKTHALKILEEKLGESDYAQLAQQIQETEASLARQEEEMVTLQELLKKAKAELKQLATAEKSKAKQREQKLKEFENEVKAVQKVSSTIKSELMQLKSRRDALDAERHSLQNEKATLQEQLQISEAALKRLRQEAAVADEKLVTVRAAYEEAKLAVQHKQEDVNRCSKEIQVLQQKRDTFLKEAQNASLEARKITHRLKQWDKDFKEASKVIANLVKQHPWIEREKAFFGQSGTDYDFTNTDTASAYRRLKELKAEQDKLSKKINKKVMGMIENAEAEYEDLNRKRQVILNDKAKIESVIEELDVKKAQALKKTWQQVNRDFGSIFSMLLPGTQAKLEPPEGMDVTEGLEVKVAFNNTWKESLTELSGGQRSLLALSLILALLLFKPAPMYILDEVDAALDLSHTQNIGMMIRSHFSSSQFIVVSLKEGMFNNANVIFRTRFVDGISAVQRTVTNVRGKAGNAGLLTASAAAETENEDANAGGDVDEDDSAPAKKRGRGAASGRGGVKA
>Poteriospumella lacustris 3_smc6_2 71030|21691|strand:1(106...2779) (evalue:7.5e-10)
VCSHLSASTMDANDDFEDEIDIMEFLASKGVALEPFKNEYVELQKQVELTSATNVGKEREVDMQALELKMLREQLIFTKRNIDELVSQQEVLKETIDNAQSKKEALIESESSNRKEISNVSSFFAELKEALTVGADWTPEQEEARHALEKERDFIASKLENKSNQLKGLRHDIERTYEHVADIEKVVQSLEEKIGAIDKQRGEIKRESAKLASKKEGTEKQVFDLRAVFVTKESELNDKYRQLAMEEKSLKNLEASIAKSKSQMDHYNREYEKLFHTLKEYNSDLEKCQQQNQKYQEEIAESTKAIETVEHEIKQLKKELKQFDEERTAIRTKIGEIEAQKHEMEKKIDQINKQILNIRDHEIGGVHKEMETLDKTMANLRQQLEILRKKHIGSEKTSKAMADLIILNSNGKLNLGMEIRILEEEVEHHKAQIRALLAEKEKYEHDAEVATQQYYTAVEELKLQEMQIHELNKKITQDQMRLKQKQSLYESVRSDRNLFSKQLLDAQEEIQELKRKFRSMNQMIDQINDDITTKDKLIVKEHFSHHAVDKEKELLKNELMKIKKQVQASEGIIENQRVEIMKLQRIIEEADTERQRQRNELSSVVSERNLLTQQLVKRNEELNNMYEKIKTQRSDLKIGERNYTKYMEDLRRWQEQVRDIVTNHNDVVVQLSQLETLRHRVVHLERDILKEKTRSRALMDELETPMNVHRWRILESSDPKRYDKILQIQALQRQLVAMSDQVIQNDLLIQEKEKIYIELKHVVARHPGPEVEEQILVYQQTLKDKHKQLAAMNLELEMYIEQVKRFKEDIADADVKIQRLNKQWMSRQKKMAKEAQAQAQANNAMMSGGYAMSMPPQPMIGYGGSSNNFAMQETVQRSWCVNVCMYQYVC
>Poteriospumella lacustris 3_smc6_3 85540|23960|strand:1(1...1774) (evalue:4.7e-09)
QALAQSLDKTKAQLTAKSQELKVASDKVAHLEAELAAAKKQAAHSGEVADLQAKVDQAKEYIVYQDEALAAKDDEIATLQAAVADKDKQLNTLQDQIADLTESVKTLEQSVKNATASQNHVSADLQAKVDQAKEYIAYQDEQMAERDAEIGRLSEELATEKAQSQELSASMQKGVAEYQHAKTQLQELQKRLSDQEQELGNLRKAQASSSSTAAATAAFEAKLKDLQGKIDQAKEYITYQDEQLAAKDADVQRLQKEVADAQQKAKATSSTPSGANGNQQAEVKALQGKLDQAQEYIVYIEEQLEEQKAAASAAHQPADAAHQDVAVYKHALRSIADKLIGVLPEKTKKTLSASLQQLNGDNSRTAQENSSLILSLVDSVTNFYVSERQAQTNGHASSGNTADATVYLAQLAEKEQQISDVQEQNKMLEDELKRLNVRMKNIAANDPASDDVRLYETTFLQLAEKLLALLPEKTKKSLPPSNALRGVAAKDKVVLMSSLLDSVTGYYAQQGSAGSQGSSSGEVLRQVQELQDKLQREAQENDKLIDEMIRVKMELAAATDAVDREHHKATVLAKRLRDAGIPVQAASNSK
>Poteriospumella lacustris 3_smc6_4 86645|24150|strand:1(69...1644) (evalue:2e-08)
LSIDGQVDWTTLSPVVTAAGKTRPIGESFLLTQRLRLFHRTWLTRTIRIRRGRYIRWGRRRRDGDILRVGGHKRRIRRERRVRTQGIHFQIGFAAAGIRSSVAIVLLEETQVLGHHARLHRIHTDEFLHIVTFLEPMVLEAMLRDVLAGNDTRDAVVVVQDDQVAQSHRTEESVTTLHRRRCVDGERSRIHVRAHIQPALLHNTQQQQQQQHQEAIEVLQAQWAAKTAAWEAQVDGLSTQVEVEKQLAITLREEIVEWEARHRQLSEDMARVQDELAQVQAQVVTLTMDQEQGQAEVQRLTSDLQAVREELSTRHTEHQTLVEAHATTVASWTTLQTEYAAKQTEWARSLQMETEKANDLAASLVVLEESNQEKTTLLARKDQRIQELATQLKELAQTLATKEEHWQQEQAAAAAAAAARTKDALPPVPIFNNTVQLQDVEIRRLTTTVERVSKEVKQKEQELATLKTAWTKKEAEAATLKVHVETLQTEVDRLQQENDALMLKANDWEQLVRDHTAVAGSGSSA
>Poteriospumella lacustris 3_smc6_5 85551|23961|strand:1(0...1848) (evalue:2.2e-07)
EWDAKWAAGLATVKDLQDQVEVLEAQSQSLEKELQAAKNTATAAQQQVAELQQQLAVAVQSKKAEDSSATQKLQDLQAKVDQAKEYIVYQDEALAAKDDEIATLQAAVADKDKQLNTLQDQIADLTESVKTLEQSVKNATASQNHVSADLQAKVDQAKEYIAYQDEQMAERDAEIGRLSEELATEKAQSQELSASMQKGVAEYQHAKTQLQELQKRLSDQEQELGNLRKAQASSSSTAAATAAFEAKLKDLQGKIDQAKEYITYQDEQLAAKDADVQRLQKEVADAQQKAKATSSTPSGANGNQQAEVKALQGKLDQAQEYIVYIEEQLEEQKAAASAAHQPADAAHQDVAVYKHALRSIADKLIGVLPEKTKKTLSASLQQLNGDNSRTAQENSSLILSLVDSVTNFYVSERQAQTNGHASSGNTADATVYLAQLAEKEQQISDVQEQNKMLEDELKRLNVRMKNIAANDPASDDVRLYETTFLQLAEKLLALLPEKTKKSLPPSNALRGVAAKDKVVLMSSLLDSVTGYYAQQGSAGSQGSSSGEVLRQVQELQDKLQREAQENDKLIDEMIRVKMELAAATDAVDREHHKATVLAKRLRDAGIPVQAASNSK
>Poteriospumella lacustris 3_smc6_6 106472|27110|strand:1(0...325) (evalue:9.506535509319744e-07)
KGSAGTVRFNHQEHTLDIQVQVDSTDEHSLMNDIKNLSGGERSYVTFCLQLALGHVIECPFRLLDEYDVFMDETTRSLSLQMMQRYALERPDQRQRQFLILTPHRMNE
>Poteriospumella lacustris 3_smc6_7 14559|7017|strand:1(1...1163) (evalue:2.4251560742169834e-06)
YGRPITVERRIARTASGSSYILSNENGKEVSRKKSDLEKMLLNFNIFVDNPCNVMTQEESKRFIRSENKDKYAFFLKATGLSRLKDHLHDTQTDIDDATEELKKQHERIEIKKQQVKEVEELLNKMKDLESLEERIRMCRAKALWDDVRVAEQESASVKAELVEKEHQLQQATAMYEKSCTGSNDFEETVARIQQVLDEATNELRQTDEENTIKETEITKSNAELRAAKANLIKAERGRDDYVARKKQVEKLIDELRQRAMQSAEADTRGIVGQIRTLEQKLTEMRNTEKGLFQSRQDLMNEITRAEGSLRHAGNNVNVVSTQLQQQRAELQQLRRESGGSVGRQALALYPKGVVDLYNRVQGGRSRFREQVFGPLGLHLTYKEEFT
>Poteriospumella lacustris 3_smc6_8 67627|21119|strand:1(0...2097) (evalue:3.7e-06)
LSSATEAKQALEAELSSAVEAKQALEAELASAAEAKQALEGELSSVTEAKQALEADLAATAEELEKAKARSQKALEKLRDMMTSLKEKSEAVESLETQVASLQRAQESSAADLERVTSVYNEAQEAVGRLEGEVASLRSQLGEQGAGESARAETLSALESEVRALQEKVSAQETEVEQLKLSGSADLGRVTTAYNAALEEIGQLKETVARLEEARGDEVSELSSRLAEYKTRNSKALERLKETIATVKEKTDEVEMLRARLTEAEELYESRCREFNSLSGSYEDVTGQLTAEQERAVAAESRVAALESSLVRWKDDAHATEQKLRELEEAKNVLEAQFASIDGDFQRLHRMHAQAPTTFTVVLRIVSPVSTTAMHNEEKTSAGDADQQGWCLLLRRDALDSAAYYQWQDDDTVIRWATERHLQRLLAQEQQREAAESADGGDVSSFSIAGQDDEDEEEHDRDLGGVSVDDAGQVALPVAVQVAWQQRYQSMQRELQQQLDTLRAELESNRVAFDRYRDRAKETLRGSIAEQKELESKLATVQDEHKQEQTLREKADKRCRMLEMQVQTADEEHARQTQEAEDRLQEVQSALQQAQEEIQRLIQEHATYRDQEMANNTHEQTMAAVRAEYDAEIGRLREQVDDLQQKESHWEKEVKKRGDAARHMLMEKDREIEHVRATVVTLQQQVQQLQLQQQQQQQQ
>Poteriospumella lacustris 3_smc6_9 13486|6432|strand:1(2...623) (evalue:6.6e-06)
TFLQLITGGTMSEKEEFTADDWMSYAEELERQLQEKDNEIAELNKGAVGRGRRRGNDNAAMLALEEEIASLQDKVKADLATIGSLRKDLGDANAKIATLSDEKSDADKKIRSQAKQLEDLDKELKEAKKKAQSAETQTKDFNKQKSVNVKLAQQLTEENEALREENAELNDQIKTLRSEKQSMDEIIAKFAEERETLAALKDHGEVE
>Poteriospumella lacustris 3_smc6_10 67615|21118|strand:1(0...2055) (evalue:7.6e-06)
LSSATEAKQALEAELASAAEAKQALEGELSSVTEAKQALEADLAATAEELEKAKARSQKALEKLRDMMTSLKEKSEAVESLETQVASLQRAQESSAADLERVTSVYNEAQEAVGRLEGEVASLRSQLGEQGAGESARAETLSALESEVRALQEKVSAQETEVEQLKLSGSADLGRVTTAYNAALEEIGQLKETVARLEEARGDEVSELSSRLAEYKTRNSKALERLKETIATVKEKTDEVEMLRARLTEAEELYESRCREFNSLSGSYEDVTGQLTAEQERAVAAESRVAALESSLVRWKDDAHATEQKLRELEEAKNVLEAQFASIDGDFQRLHRMHAQAPTTFTVVLRIVSPVSTTAMHNEEKTSAGDADQQGWCLLLRRDALDSAAYYQWQDDDTVIRWATERHLQRLLAQEQQREAAESADGGDVSSFSIAGQDDEDEEEHDRDLGGVSVDDAGQVALPVAVQVAWQQRYQSMQRELQQQLDTLRAELESNRVAFDRYRDRAKETLRGSIAEQKELESKLATVQDEHKQEQTLREKADKRCRMLEMQVQTADEEHARQTQEAEDRLQEVQSALQQAQEEIQRLIQEHATYRDQEMANNTHEQTMAAVRAEYDAEIGRLREQVDDLQQKESHWEKEVKKRGDAARHMLMEKDREIEHVRATVVTLQQQVQQLQLQQQQQQQQ
>Poteriospumella lacustris 3_smc6_11 14553|7016|strand:-1(-3...774) (evalue:9.904677909131529e-06)
FSDLLRWKMSRLSTRLKRPSVRYSDAADDEAIGVADNDALQESLHRNSRRGATSKRVDDEDDEDDDYEEEPHASSRRGRSSKRAVDEDIEDTDSDDGKPERKRKRRKRNRHDEVESDGDQPSKLKMNELNVAVKTESRKRKAQPINEAYEAHLNETLNEALNEDDDDTSDGHPANGFGIARSSMEAGQIIEMYLENFMCHRKFTMKFGKHVNFISGKNGSGKSSIVSALQVCLGSTARIAGRGSRMDEYIRQGSQGPA
>Poteriospumella lacustris 3_smc6_12 42465|16100|strand:1(51...1605) (evalue:1.8248078133333335e-05)
VGMYLQEIIIDGFKSYAQKTVISGFDPQFNAITGLNGTGKSNILDAICFVLGIQNLTQVRVGNLQELVYKMGQAGVTKATVTLVFNNADVTTSPVGYESSKQITVTRQVVIGGKNKYMINGHTVQQSQVQNMFHSVQLNVNNPHFLIMQGRITKVLNMKPPETLSMIEEAAGTRMFETKKQASLKTIEKKQLKVEEITKCIDEEITPTLENLRHERQDYHAWQAANAEYEKVERFCIACDYKAAETKVLTSEQDKENLTNEYDALLAQQTEKNQQADICADQIAEITKRRDEEMGGEMAELKKKEVDLSKELVKLNTTTANHQEQIVAEQESVKQVTQQITSVEKALTDKGREIETIGRQIGEKEEQLVDAEKEYVAKREKYHNACAGVADENTAELLSVPEQIVAWEKCERETTSKIQQTQQRIQHEKSSLAELKKANKNQSQSHAAILRQVEDGRREIADLQQQARAGAPTVDEKAMRSQMQQLTTEIDRARDQYESLNAGLQARLAFEYKDPEPR
>Poteriospumella lacustris 3_smc6_13 71329|21737|strand:1(68...938) (evalue:2.1e-05)
RGGGGGGGGLPQRTSLHARAQALVGVQNVWQRISESWALWTNVAVTTVHCDQQERSKRLDEARRRMEKEAAEQAQRAQSLASEKDALQTSNADLAAQLQQMVAQLLAAQQTIAELQENVQRRDEDCSHLREQVAQREQQTAALETQRLVLETALEKEKSAVGQLQSDLYDKEQALESAFGKLQHANKRCDELETERDELQQAMQVLQEERDTARQHEEELFERLGDVTADLERLQESYVDICDRCNDAQDEVSELRDQVSSLQETMKVLTQAKQQLQQQVQQQHQQQQQQ
>Poteriospumella lacustris 3_smc6_14 75814|22468|strand:1(2...1519) (evalue:2.1e-05)
SRYERRRTLPWVQWEENDGKAPGTGPAGVGQGSSATANGTTPEASEHEWKRRLKVVEEEAAALKRERNELTKQLLETKEELSLTKTKFAKAVKLGTGTLSATHSDVALVASGDALPLTQRSAYSEGDDMVSVHSQGGETATVDETADVFAMTDARQLQQKLIEVENKLAMSTKREQEVTRQREELETQNTKLSAELDTTKRKKDDAREKLSTLQRLYDQQGMLMRKVEDEADALRAKIATVAEKDTKMAQLEEQVAQLLTRQRQQDEELQALRTSAHEQQVREAAQTQQLQALETEHAVKLQVVQSNVAHVEQQLSSAMIDNKRLEREVLQRQETITRQEEALRHVKALEGQLMDAKKHNDGLQAEINHLQKKSESLSKDLKRVMKENAQSLSEFEKALIRKSGECDELYFQLLELREMENARMQAAASEDSAGAAILAKISSVLSTVQSKPSINASSTHSTNSNGTEGSSGTGGASAGPQLSSRVTTMFRRMSASAASLAANVT
>Poteriospumella lacustris 3_smc6_15 86622|24147|strand:1(1...1126) (evalue:3.1e-05)
GRVGGIRQRTCCSQMANTIETLPVTTLHRRRCVDGERSRIHVRAHIQPALLHNTQQQQQQQHQEAIEVLQAQWAAKTAAWEAQVDGLSTQVEVEKQLAITLREEIVEWEARHRQLSEDMARVQDELAQVQAQVVTLTMDQEQGQAEVQRLTSDLQAVREELSTRHTEHQTLVEAHATTVASWTTLQTEYAAKQTEWARSLQMETEKANDLAASLVVLEESNQEKTTLLARKDQRIQELATQLKELAQTLATKEEHWQQEQAAAAAAAAARTKDALPPVPIFNNTVQLQDVEIRRLTTTVERVSKEVKQKEQELATLKTAWTKKEAEAATLKVHVETLQTEVDRLQQENDALMLKANDWEQLVRDHTAVAGSGSSA
>Poteriospumella lacustris 3_smc6_16 14552|7014|strand:1(2...311) (evalue:6.8e-05)
LSRHENRVSLDRQAREWQAKLNASRREAGLQGYTLELLQERYDKASREYDDMNTIYETLTSELDALRTSQLQREKKWSQALRTCTKVVKTAFDGYASRKGSAG
>Poteriospumella lacustris 3_smc6_17 41354|15794|strand:-1(-1...791) (evalue:8.8e-05)
LSGGQKALVALALIFAIQRCDPAPFYLFDEIDQALDANYRTTVARLIQRQANSDTANAQFITTTFRPELVQVADKFFGIKLENKVSNLIPLTKDDAVDFVNNLLQNEEAVLRQSSGPSFLQGTPGSARPGRIGSASGGSASLVRRDEGSMDVDEEHDEGDRTRRSGRAVAAALEEEDEDEDVDDAALFHAGEGRRSGRSTSGRAKKTTGSKKRSRGDRRGRGRDDDESEEEDEEVEPGLELDEEDERALRALGLKQSHCTDPD
>Poteriospumella lacustris 3_smc6_18 18100|8836|strand:1(1...593) (evalue:9.5e-05)
AKDNSTVDDAAASHHHEQIARLQEEIDALQMERQMIQEAFDSKVEDYEVTIAELKQAVDDANERAQSTENDLIALQEEMDTKLQQQTEAQAEEDAFQSIHVEAKVKTLSEEIEILTAELRLVETERTGLKAQLQSFHSEKVAHEAELHHREATIQRLEQDVAHGKETTHKLMEELADVSREKDRLQHRLQDSLDTIA
>Poteriospumella lacustris 3_smc6_19 17217|8503|strand:1(46...1015) (evalue:9.5e-05)
SELRVTIYLQMQYLVSEDSDDYFGLTPTAPKPNMNFDEMSESDLRSTCKDLWNRNKTLAEANGQLTFAMQHNQQQFCKLKEKYDNSKSQLASQALQIEGNKNLSKLVEELREESEQLKKENAELKRVLEQYSSRIQELEDNVQKLHADAKLSADRISDLETRDFPITIREAMRMLERWICFEAAGSKTRFQQKFYNLDKIDTKGDPAVRAGLASVLTSHGLTPNHLDILGYLKDAGDLYTHNRPTRTVDEWSQTIVERDDDNSSCSDEAAFRQMELDLLSVLAHFCPYPANADDTWLIEDPVEKPIPKPVLHIAAAAKKVTT
>Poteriospumella lacustris 3_smc6_20 14562|7018|strand:1(1...852) (evalue:0.00012057694668)
YKEEFTAYERAIERALGPAVFAFVVTNDQDRRLMQEFLNHDPSVQSLVRLIMQKPESRYHLPVLPPHVVTTALAIQCDNDLIFNCLVDQFNIDRTALVRFNREGMDDYVDRSGSMKSLKYGLQTVVDNERCDMLQFRNGNTSNDPNRYGFRGFLSRDMSSVMDNMEQELHLKEERLQQAEQQRAEEQAKLRELRSQEAQLQQQLRQVEGTCRSSQRELDTLNARLVEVNEAGNIDTSLQEQERDELEQAIQDLEPQVAALVARQQTLTNASKTLALAKRDLDA
>Poteriospumella lacustris 3_smc6_21 71321|21736|strand:1(2...1427) (evalue:0.00013)
IVAGVDTEKTNRVLQLIALCTYRRHLQHTAKAVATTVAPSTVATTASGSSKDAHGKGRGGAAGESSAGARSPGKGGAGGTRRGVGPKYLVHVQAARVRVSDDGQQWREVKAWAMTTNSASGALSFDGGSGGGSGGAPAVTGRFVAITVDHYTSEAVVEGGSNEPTATGPYLAVRARVLGHFQSNGSGGGGGGGGLPQRTSLHARAQALVGVQNVWQRISESWALWTNVAVTTVHCDQQERSKRLDEARRRMEKEAAEQAQRAQSLASEKDALQTSNADLAAQLQQMVAQLLAAQQTIAELQENVQRRDEDCSHLREQVAQREQQTAALETQRLVLETALEKEKSAVGQLQSDLYDKEQALESAFGKLQHANKRCDELETERDELQQAMQVLQEERDTARQHEEELFERLGDVTADLERLQESYVDICDRCNDAQDEVSELRDQVSSLQETMKVLTQAKQQLQQQVQQQHQQQQQQ
>Poteriospumella lacustris 3_smc6_22 12815|6082|strand:1(275...1229) (evalue:0.00014)
VSFSNMADIDLEHELQLELAKLDQIFLSSTQDSEDDPRAVNVDTKGMTPVFSFRSASVDFGSPPQARVAFELAEAEIEKEELQDQLRILLSKTEDFDAQLLQLHAENQDLFTRYTQVLRENERLKQEVTDTRNERTTSHVLSTPGASTTPCAPTVSEQDYQALEFKLAETRAKLARFQQHFEDLTLAREVTVKELERERLLRLKAEKERDAYSAAYEMSLKKIDHWAQTKALAKRVFSRAREGAADATAPTASSVTSDASSNNNLESVLVGQTSVWGPLWAAHHVDRRPALFERVLCVHSSAVESVCRQFVVFRPVT
>Poteriospumella lacustris 3_smc6_23 38438|15140|strand:-1(-2...2068) (evalue:0.00015)
NTESAGVANDSAIDHSVIFESQLESLREENTQLSERAKAFEEHVQVQEQELRRLREQLSKNESEHASASRQWAEEKSRLSGQVEELGHKVKSQEREIIALRESRSDDTDGSSNALDEVVNSLKEENSRLTEKASDLEERSLKADSRVQELEALLQEHERKYHAQLQNIENDHLRVLTGKEDAHAQESKKLQQQVDTLTKKLEKTRTRAEKETAELQATLTEAESRYQRQQDEWRSDFDAKEKEAASLKATWDAERQSLQSKTEELQVAHRAALQAEQERHQEALASVQLQAQRLSEQASSSTEQSQRDHDERERLVATLQAQQAALKQQFEQKEQAFQNLCAELQLAKETQQSTLSKLAETQEELAKKTTQVEELTSKLHTLSGKLRELMQRHSDLKAENTSLSQEKDSEVVKLQLKFEAQREQLDEQRSKLHDITERYHAVQKLWSETQKEQQQWEDDRTQVESRMQALRIQLEEKETEVATLQAAKRRVEEDLGGLLRESERKYSHLSEEFRQLQESSGNNAEQAQALENYKRRSQLALKKATATSASLQEENGQLQQQLRTATEELAQVQSLETQLRQTIATLEETIAAHDSAAAAWQDERRQLQQQIDDLQASLQRLEARSKSSLASATQDTHALESSFSRASGLFPPALDTTEPPAVAADTAVSATEPGPIRSSTSYSAQRQQQ
>Poteriospumella lacustris 3_smc6_24 73760|22150|strand:-1(1098...1854) (evalue:0.00016)
VQNLQQEKHSLEMASRSPSPNRGDKTSMERPLPVYSDFSHMSAAQGIGNIRFAVSLREENPDAIVARVFPLTKIVPVPKKEEKPKPKPKPKVEEKPCVRPDCAARKEKLGELKGENKGLRMRVEALANRLETTRNKISLTDKSIIMAEEKNDSLNGQIEEARNRIAQMEQNVDKAEVLNQALRRQLQALQQEIENVKSETKNQQQQLQELLEDKTERKIVFSKDHSHRDPKMAGEVSVLKFPGEEYDSDQF
>Poteriospumella lacustris 3_smc6_25 48290|17445|strand:1(0...2160) (evalue:0.00016280927857142865)
ENKLNEAIENMKSLIPGVYGRLHDLCRPIQKQYALAITVAGGKMMEAVVVDSAKTASECIQYLKEQRVGVCSFIPLNHVRDQSGELRSYGPNFRNCVDLVSCEDFVKPAVRFAFDRVVVSDTLDNARRLCYGQGENVKVVTLMGHVIHRSGSMTGGVGRETSDIWESKEIESLQKEKTSIESQLANFKGIEAMRESLYEQEGYRRQYVARIGALTSDNTTLKQRLSILQTHLVARETDLESATRRVDQLKTDAQVLEGKIAAVNQRIVEVEKEIFAPLANATGIENLGAVDKETSSRQESIQRDISALKAKEAEIRGQLNYVQSRNTLQLIAKLKEEASNQKSVLENLAAHEASLETKRSSIEKDLEAEEREQRELEGTFLEKKKQIHQLSQAKADIDSKIKALRQRESSESGAANRAASAIKDAVRTSTVPLPQANSIAKALGGIQIGDKSIFQGEKPNSFIDLSGLADRLAPIKDENDMKQYFDSRIKELSLAMSAIQPNFHAAEKLDSLMDKVSELTDDLDRLKEEFLRATTEFESVKKKRKQLFEDCFNHIASSLNKTYKELTKSSRHPMGGNASLTLENIEEPYLGGVRFTAMPPMKRFRDMEQLSGGEKTVAALALLFSIHSFHPAPFFVLDEIDAALDNVNVAKVCQYVCQKSKESQFLVISLKDIFFSQAETLIGACRDVDLHASKTYSLDLRQFRPDAVDADQVDDEEEK
>Poteriospumella lacustris 3_smc6_26 48286|17444|strand:1(740...2090) (evalue:0.00018055200337000003)
SIENGCSSIGGEDCRRQSANRRGRKGNLCATQRDISALKAKEAEIRGQLNYVQSRNTLQLIAKLKEEASNQKSVLENLAAHEASLETKRSSIEKDLEAEEREQRELEGTFLEKKKQIHQLSQAKADIDSKIKALRQRESSESGAANRAASAIKDAVRTSTVPLPQANSIAKALGGIQIGDKSIFQGEKPNSFIDLSGLADRLAPIKDENDMKQYFDSRIKELSLAMSAIQPNFHAAEKLDSLMDKVSELTDDLDRLKEEFLRATTEFESVKKKRKQLFEDCFNHIASSLNKTYKELTKSSRHPMGGNASLTLENIEEPYLGGVRFTAMPPMKRFRDMEQLSGGEKTVAALALLFSIHSFHPAPFFVLDEIDAALDNVNVAKVCQYVCQKSKESQFLVISLKDIFFSQAETLIGACRDVDLHASKTYSLDLRQFRPDAVDADQVDDEEEK
>Poteriospumella lacustris 3_smc6_27 57529|19315|strand:-1(-1...1988) (evalue:0.00031)
FGQQDCVHWYLALSETKSNNNMLSLRSVVGSRLLSPRTTAFARTAFRGMATGETILTFKDVCFEYAPLKPLLTNANFTIKEGSKVTIMGQNGAGKSTILKLINQTLFPTSGSIHLRNRLAVSTAMQTIPPEDREKTVYQFFLKHVHGAESGLSGRISNVLQQVDLPDIAHDRLIKSFSGGQQARLLLASALILSPDILLLDEPTNNLDVRGIEMLREFILTSTKTCVVISHDEDFLNSFSDSVLYLDSNFKKVEYYDGNYHDVKREIANRIERENQENARLLREAQQKKAQASSFANKGGSIRKVAKKLREDAEELESSKVAVRREDRALKPFAIPFQSAESTPGLNSIPLRMMQVTSLHLPGDKVLDLEEFPISLEREARIQIKGTNGVGKTTCLENLVHRHKALGCATLEPKMRIGYYRQDFHNLNFQHTVVEALMKAGEGRHDMQFIRQVASMLLLTGDIAKQKIVTLSEGQKGLLSLACLILQEPAILVMDEPTNHINFRHLPAIAKALQTFKGAVMFVSHDTDFVKKVKPTRVIDLNYELKLLEEAEAAQALTGGTCGERKKERKKGRQQKRVVHSLMVYRGSVVVIVCISQNERHTGLRPRLIALVMGVRIPVSCVVVYMKSWWDMKVMCTEKQAGDIYIAARIQIFRQAGWLVGT
>Poteriospumella lacustris 3_smc6_28 30606|12886|strand:1(2...1392) (evalue:0.00032)
GGGGQANNEMVTILNEKIAFLQSRLTVLQDENAELLQMKSSYEEDEQRLQEIHDEMSKVEEERKVLQNERFKVLRDSKALDEKESRIGTLLTNLDDKESKLRLKLANMQDQLSQWQRSIADLQKREDLVEEWKRSHEQKEKKLEEMKKQQERKYQELEEREKKITEEENKAKQQHKELAEREQRLQIGLSRVANGEIANTQKEESLQAFEAQLKKKEQECDIRERELSSRRKEMESWDVLLREKDRKILNEQRTLDEREQAISTSEEKVKSREIENERRALEIKQKEAAATELGQKYDKLLSEVEERERDLKERDREYQSLRKELGNREEELRKWEKQLMKLQEQMKGLDQRERHLKNAEEVFRKNEAEFYNVKVAQITSRHSAELKKLEDVIAKQLKITGDFQKELDSTRAELSAKTHEMSELEETLQSRQAIIEQLREQLKKIEQGGHVNGLVATGGALEG
>Poteriospumella lacustris 3_smc6_29 97553|25200|strand:1(53...881) (evalue:0.00033)
TRGQRGCVGVDVCVYRRLKAADHQNEVSLGQARDLETLKRDLDKLEAANKALSAQLRETKDALTEVTESRNQYRDSSESLDAKCKELVARLATALAEAKTATEQSNATRKRFDGMEANIRVAMQERDALKTLLSGKETENFQKQMTIEALQKTVQDLQQQLQDAAKKAAADSMMNKKALEKAIAGSVRLCVVAPTVNVHVNDTRHKFKSKISQSGLKSFLDAEVFEKYCFLYKQASDNAAPTGGNIEAWLQQMLAQMQLSIENHVNSAMDGSSLQ
>Poteriospumella lacustris 3_smc6_30 97588|25204|strand:1(53...881) (evalue:0.00033)
TRGQRGCVGVDVCVYRRLKAADHQNEVSLGQARDLETLKRDLDKLEAANKALSAQLRETKDALTEVTESRNQYRDSSESLDAKCKELVARLATALAEAKTATEQSNATRKRFDGMEANIRVAMQERDALKTLLSGKETENFQKQMTIEALQKTVQDLQQQLQDAAKKAAADSMMNKKALEKAIAGSVRLCVVAPTVNVHVNDTRHKFKSKISQSGLKSFLDAEVFEKYCFLYKQASDNAAPTGGNIEAWLQQMLAQMQLSIENHVNSAMDGSSLQ
>Poteriospumella lacustris 3_smc6_31 48297|17446|strand:1(30...408) (evalue:0.0003826081411764707)
RVVVICWAALRDMEQLSGGEKTVAALALLFSIHSFHPAPFFVLDEIDAALDNVNVAKVCQYVCQKSKESQFLVISLKDIFFSQAETLIGACRDVDLHASKTYSLDLRQFRPDAVDADQVDDEEEK
>Poteriospumella lacustris 3_smc6_32 45376|16778|strand:-1(127...3073) (evalue:0.0004)
NNDNSCSSVACLIVHSTLCIVHGSFYRTLFYRRALSTMSAEEEDMANDTGIVVIPGVNDLPIFASLEAKKVHKETLEKGEEIEKIVNEIADMAERVKVMKEHFKNVQSEVEHTNALQGAKKAEIDTERHMRQLTSRALGRGQNESKTIQSDITFMKEQVNLVQSQIFKATERMDEFKMQMNWNQEELEQWALAAKQKEEDFLAIEKYKRADEQKIKELMLQLEQLNRELLAERSKLDSEATETQAKQMELDRIAQEFKIAHNERQTLINRWQETIAEMKKRDKEINDLGERFAVAKSERTRKEGQYNLQRTRLASQQSENRDVEQRGETLSRIVLRKREEMMAGSTKLNEFRGELESLKNELTTGAESIVRKRSNNTHLAKVVEENRVQLERERQKYQVTRAKIDEAKSSNVKAEQMAKQAEEELAQREREYNQQIMRVKSLQEKVIKENQALYELRMEDGRLRSEISGARSMSRNLEGQLNQLDKEAARQQELLYNAEFQIQQIECKIARGMGERSDDEKVQLRKQIDHLEKELDESKERRKVLQQQNRRLQNELASLRTQKEDLGTRFTTLTESLGEKELENRMIEEEIRRENRDFEEITVSNDLLLLEVKRLRDLLSAKSDAVFSLENRKQQLLLSLEERKQEIAVQRDLLRAENKQLNDDRHRITLELRQRQANVDRLKSRYEAQNNPGGPDGSGEQHSQAYYVIKAAQKREELQRRGDQLDQDIRKCEKEIRALQITLEHLNIRNTAFRESFQKIDIKGEDAEVLVQLEERIKLSKDALFRKKKDVQRLTTDLEEDTRRLEQVTQQSEKIMKQKDHLDSAKQQVEDELLTQQSQLQELSDRMRKVQARHHQRFVDRGGDLSKFPNGTLEEKSVRAEVLRDVVQNVLYTLGQLSQEFPEVGDVLTSRLAEADLRLPTKPPSKSITRVSVSKNGPSRASGGSTLPIPPASSGGPPSVGGNSTGNGSFVQPRTFAVGLQ
>Poteriospumella lacustris 3_smc6_33 75613|22429|strand:1(41...1678) (evalue:0.00041)
VVKEGGKIVIAFYIGSFGHLFEIISLKVTPQMDSYIHSTVTVFQQDLIGKCEVYNTLRDMIDIVESYNLETKYSHAQKKFQLAEQLNDVLISRIKYLEEENQRRERELQQIRTFGKTVREKFLNDILFFLSENRTNQRLKERIVELESLIPEGGIDLNSATAPAPVTDDAKPNQTTPAVNNEPVDGQEATSTVVTKSTKRNPIYPPIVLDLEDPVLLTMFAFLTTGEVLEFAQICRYVYQRVDKIFGINYPLIKPEWTIRENVIVATSPELAGTHRSPVPTSEPTGGSMIATNSVLSPQKELSPSNATGGESAANADFRVTRELIEPITKKLTVQEIKVIVGLAEKVKKFQLQIESLNAEKEDLVEEKERINAQLFFFMNKLQECETVLLEFMQKERTLRQQAASDNEVISYLDLQVQQLEGELHDARQRSSALQASLDLQMGTHSVKEEQLQAELSEYKYKFEQLDAKFKTEKKILAREVKTLRAKVETLTVEKTQMSTKLTALRQALSLDNQMNTRMHSQLQPALDKQTSKCISMDAIHPIFT
>Poteriospumella lacustris 3_smc6_34 56354|19081|strand:-1(124...1621) (evalue:0.00066)
LHEAQQAYRSTTTISIRRLGVDTTSSEMDVSMMGRQAANWHCFFPKLKWGEITKCLNELGISITKEELTHPEDHKDAIKKMLEVLAEICTGTSREEWSQPGFAGLNAINYPELHEESIPHMNSLRAIMKMMDVCAVYDFAIKDIVSPSADRLLRQLSGIINFCKFREERLMVLSQLNCSRSLLLEKLAQDQEKNDALNNRLTLLRNQTREEGEQILALETDNRDLQARINELRRELEAVDRTIEQNTDVFAKVSQKVDEAREALDGLQQEQRKLSSQVVTSPEKFRKQIIEVGQTLQHEQKDAKHAEKKVRELIAWTTNIEEVQSEVNQALEGMQEIRSEVEKQKAIIMELDGAKQAQLSLGASISELNQNNQQFSRQATRAEEKLQSLRKAASQRAEDNQRHAEALHQQLVEAESFRVQVKSRAERMETEARRVDKEFEAELVVMEQDLTDIQCSYQKLERKVVRHLQNFQKAMETTVVAANENVNVLQSTTTRVVA
>Poteriospumella lacustris 3_smc6_35 15623|7657|strand:1(1...841) (evalue:0.00082)
AATATAAVDKAHSTASSSGSKALQMQILLLQQECAALRNSSKDKQQEFDDKINTLHAALVQAAKEHEHDRRQWRRDVSDLQQRLDTEQSTHQTQLNETNAKYTQHIADLEATVNQLQMEQQRVTKQFHEQEHTRQSQQHNDQVIQQLQQEQQKRLEEIKSLQVSLQYTKESLRLSEDSLKNLRLQLRSKEKHLQEVLATYTQVEVQYESVKREAQEAKQAQEDTQSQLDRCQTAHRTLQQDHQTLQEKYQQLSADAKDVQERHFRLTVEHDRLHQVHHQL
>Poteriospumella lacustris 3_smc6_36 2434|2116|strand:1(128...939) (evalue:0.00083)
QNMSSINKLAIRGIRSFSPESEETIEFYSPLTMIVGANGCGKTTLIESLKFVCTGSLPPNAKSGQSLVNDPGMTDTAEVKASIKLLFQNRSGKTCVATRSLQVTKKRTKLEFKAVDGVLKLKKDSGETVSTSMKCSDMDRVIPENLGVSPAILENVIFVHQEDSNWPMQEGKILKMKFDDIFESTRYTKALEAFTKCKKETQSKAKTLKAELMELGAHLMAATQSKKELEDAQRAKEQCDEELESIGQRLAQNEDRLQKVNELLTAAQAS
