# Supplementary material for: Putatively asexual chrysophytes have meiotic genes: evidence from transcriptomic data
Source: PeerJ. 2019 Jan 16;6:e5894. doi: 10.7717/peerj.5894 (PMC6339481; doi:10.7717/peerj.5894)
Supplement: Supplemental Information 1 — Identified loci are in FASTA format. [file peerj-07-5894-s001.zip › supplementary_material/Poteriospumella lacustris 3/fen1.fasta.fasta]

>Poteriospumella lacustris 3_fen1_1 43988|16449|strand:-1(17...1340) (evalue:1.293334e-18)
QSGWLLISLVYSTFVIYSLKMAEQLSTLLTSSTKFLATPLELSFNSDRAVDFATNNWPLAFGLVTGYVAFIFGAKHYMKDREAFDLRLPLAFWNALLSIFSFIGMCRTVPFLLGMIIKMPFEQTICADPTAEWAHSTTGFWVCLFIYSKIPELVDTIFIVLRKKPLIFLHWYHHVTVLLFCWSAYSTRASSGLYFVAMNYTVHAVMYFYYFLMALKMVPKWFPSWIITLMQISQMVVGTFIVGITTYYAHYGGRLYQPGECSITNLSLVTGGIIYASYLYLFVEFAVKRFVFGIKEEGGGKKKVAKKADQGICRVSTRCCKGGVSECLAGPATGSFLFCGICNFSANVDIILVPFCIFPGETWTMRFSSRAGRGQNSALHECIFLWLVGCICSALKDDAFDVRLRSPSFHFSSVAQFGQMIDYTISQRRRVSQLLTELPT
>Poteriospumella lacustris 3_fen1_2 44000|16451|strand:-1(225...1410) (evalue:1.99304e-18)
IQSYCTDCVVFISSIRMAQFLQRWNEEFSHFNELSNKSFVHGHPVKQIYVTYPQLAPLYTEFEKSYDPDPILNLMAENNYVVPVVAVVLYLLFCYFGRLVMEDRKPFDLKNTLAAWNLFLSVFSAWGAIRTVPEMLHMITHLDFEHTVCRVVYATYGGGASGFATQLFILSKIPELVDTVFIVLRKKPLIFLHWYHHVTVLLFCWNAYVDRSSNGLYFVAMNYTVHAVMYFYYFLMALKMVPKWFPSWIITLMQISQMVVGTFIVGITTYYAHYGGRLYQPGECSITNLSLVTGGIIYASYLYLFVEFAVKRFVFGIKEEGGGKKKVAKKADQGICRVSTRCCKGGVSECLAGPATGSFLFCGICNFSANVDIILVPFCIFPGETWAMRFFLSR
>Poteriospumella lacustris 3_fen1_3 43995|16450|strand:-1(225...1308) (evalue:3.029165e-18)
VQVVHLRYFLTLQIYLSYPALQFMYTDFERSYDPFPVLNLMTGNQYILPTGTIFVYLLFCYFGRLVMEDRKPFDLKNTLAAWNLFLSVFSAWGAIRTVPEMLHMITHLDFEHTVCRVVYATYGGGASGFATQLFILSKIPELVDTVFIVLRKKPLIFLHWYHHVTVLLFCWNAYVDRSSNGLYFVAMNYTVHAVMYFYYFLMALKMVPKWFPSWIITLMQISQMVVGTFIVGITTYYAHYGGRLYQPGECSITNLSLVTGGIIYASYLYLFVEFAVKRFVFGIKEEGGGKKKVAKKADQGICRVSTRCCKGGVSECLAGPATGSFLFCGICNFSANVDIILVPFCIFPGETWAMRFFLSR
>Poteriospumella lacustris 3_fen1_4 43982|16448|strand:-1(585...2229) (evalue:4.134542e-15)
QSGWLLISLVYSTFVIYSLKMAEQLSTLLTSSTKFLATPLELSFNSDRAVDFATNNWPLAFGLVTGYVAFIFGAKHYMKDREAFDLRLPLAFWNALLSIFSFIGMCRTVPFLLGMIIKMPFEQTICADPTAEWAHSTTGFWVCLFIYSKIPELVDTIFIVLRKKPLIFLHWYHHVTVLLFCWSAYSTRASSGLYFVAMNYTVHALMYGYYCLQALNVCPKSFPAYLITLSQIAQMFIGTFVCCSAWYYALSGHTCHNDRSNLIAGGLMYASYLYLFCDFAVRRYVFKKPRSKKGGKVGEAVAEAEKSVKKLDQFPASCHPISTASILFSIDLSRVDRQAIFTSHLHPPITDIYSKYQSSSILVLLGRSRYSPNPLCRFICRNRTVMDRSEGEQYILVRVESLLSSHSPLRLITVLIFVFLFLQLLCTLFLSKKTNRAQTKPPKRTLIYFVHTSMLFKDSLHMYKHLRRRKNRLIYRKRFSQFWGKNSTAYFIGLDVQHGQNFLPLLAEGFTQDIDCVHAQRFSLRPRLSLQIILLGRLFQTHWSRLF
>Poteriospumella lacustris 3_fen1_5 43972|16447|strand:-1(585...2298) (evalue:1.086208e-14)
IQSYCTDCVVFISSIRMAQFLQRWNEEFSHFNELSNKSFVHGHPVKQIYVTYPQLAPLYTEFEKSYDPDPILNLMAENNYVVPVVAVVLYLLFCYFGRLVMEDRKPFDLKNTLAAWNLFLSVFSAWGAIRTVPEMLHMITHLDFEHTVCRVVYATYGGGASGFATQLFILSKIPELVDTVFIVLRKKPLIFLHWYHHVTVLLFCWNAYVDRSSNGLYFVAMNYTVHALMYGYYCLQALNVCPKSFPAYLITLSQIAQMFIGTFVCCSAWYYALSGHTCHNDRSNLIAGGLMYASYLYLFCDFAVRRYVFKKPRSKKGGKVGEAVAEAEKSVKKLDQFPASCHPISTASILFSIDLSRVDRQAIFTSHLHPPITDIYSKYQSSSILVLLGRSRYSPNPLCRFICRNRTVMDRSEGEQYILVRVESLLSSHSPLRLITVLIFVFLFLQLLCTLFLSKKTNRAQTKPPKRTLIYFVHTSMLFKDSLHMYKHLRRRKNRLIYRKRFSQFWGKNSTAYFIGLDVQHGQNFLPLLAEGFTQDIDCVHAQRFSLRPRLSLQIILLGRLFQTHWSRLF
>Poteriospumella lacustris 3_fen1_6 33154|13607|strand:-1(-3...327) (evalue:9.600894130773162e-14)
LQKTRSKEMGIHGLMKLLSEECPEAIKEQELDNFTGRRIAIDASMAMYQFLIAVRSGGPGNQAAAMLMNEAGEITSHIQGMFNRTIKLMTSGIRPVYVFDGKPPQLKEG
>Poteriospumella lacustris 3_fen1_7 4834|2724|strand:-1(106...994) (evalue:5.1028419205e-13)
PQKNNFLLTSRNKMDNFVALYREHAGKLGTAILEWARPEGWPASPMANWPLADFESAFAIASCYLIFVILGRLIMPSLPAVPGLYPFKFLYNVVQIMLCSYMCIEAGVRAYYAGYTILPCNEFNVQNPPIGFILYIFYLSKILDFADTFFIIAEKRWKQLSFLHVYHHTSIFLFYWLNTNVGYDGDVYLTIVLNGLIHTIMYTYYFVTLHTKDVWWKSALTMSQMVQFILMNSQALYLMFTGCSKYPPRITQAYLYYIMTLLVLFANFYVSSYILKGGKKSSKPKSKSAQIASFF
>Poteriospumella lacustris 3_fen1_8 103917|26120|strand:1(0...987) (evalue:1.2271553000000001e-12)
AHIFDSLTQRLVFDRTMTADTKLKSKSSEDICSSKDIKDTEKVFTSALVTPVLLVAGYLGVLRIMANYLEEEADTDPFKRVWWSGPIFFSIAYLLIVKYGVEYMKTREPFQIKPYIFTYNLYQCILNLWCVVAMIYEVYSNPIFQGMWGNVNVPGRPSFRIGFLVWIHYNNKYIELLDTMWMILRKKNNQISFLHCYHHVLLIWAWFLVCKIETGGDCYFGACVNSFIHVIMYGYYTLALLNVPCPWKKWITTCQMIQFCVCFSHSCYVVYNGNSPIILPLAQAFVMVNMLVLFGRFYMKSYVKKDDKKAVKEEQTNFGFSSSFFRLL
>Poteriospumella lacustris 3_fen1_9 31761|13210|strand:1(0...656) (evalue:1.511521023387996e-07)
VELCNGQRSDSWIKYCMSFLDALLDNGVQVVMVFDGANLPMKGLTENDRKLNRETNLQRARELMRNGDKEAARNLFARAVDITPAMAAELIQIIKQNRPQVQCIVAPYEADAQLAYLSSQGLVDAVVTEDSDTIPYGCKDIIFKLDRSGACQRLLLADLYSQGIDKFDLRTFSEDMILTMCILSGCDYLDSVKGMGLKTSYKHVVKHRQRIAQCLHSP
>Poteriospumella lacustris 3_fen1_10 51970|18193|strand:1(2...926) (evalue:2.7939415e-07)
SESIYFHVFLCLLYLATVAMLQEYVKQSKASHPDNKYVPPFWLESVKYVHNIALSLVSGWMFVTLGYSIIADGRMNSWRDMSCRMTEMKGLYGFANFVFLVSKIWEWADTYWLVLSGKKVIFLHSFHHMTTFTLAAVTHNFPSGGFTLINCLVHTVMYMHYAHPLRWARPFITSGQLLQFVFVMSVHLHAYLQPETCYDMRGLVLEWWYLIVDVFVIFILFGLFFIEEYIEKGNKKTSKKALAANAKKDQAGRVLWPSCCSDTSPFLFLPLPLTRPHQLKLSLPTVHPFSVEREFRCAPCPPNPNSG
>Poteriospumella lacustris 3_fen1_11 33163|13609|strand:-1(-3...1341) (evalue:3.7544640391408457e-07)
PPQLKGGELAKRMARRAHAEAELAKAEAAEDMEDVERFSKRLVKVTRQHNEDCQELLRLMGIPVVIAPCEAEAQCAELARKSKVYATATEDMDALTFRTPKLVRRLTLSQSTKDKNPILEIDFEAMLRGLDLTYEQFVDMCILCGCDYCSTIKGIGPKTALRLIKQHKSLERIIEALKNEKKYAVPPDWLPMRVAKNQPEQANEENDDEDAMDDEIVEEEERGEEIEDILGESSLKTTAAAAEDGAVAESKEEGGDIAENPEEPTKSTVDQPNTEAVPVEEDDENYETVEPLFAQARKLFVNCEVMSADDVELKWNDPDEAGLTSFLVERMGFNAERVAAGIKKLKEAQQQKAQKRVDSFFTSLGTVQSSTGKRKAEEVKGKGKPDAKKPFFGKKKQRQEGAIQQDYLLTRTGGGIHDVVAFAVQNVYSRQITESQQRNKQKRLYTS
>Poteriospumella lacustris 3_fen1_12 65855|20829|strand:1(2...1322) (evalue:1.5350044113714052e-05)
DVLRLIQAFDLPFVIAPYEAEAQCAVLEELGVVDGVITEDSDSFLFGARAVYKNIFNDRKFVEAYYADDIAKEMGLSREDLIALAFFLGSDYTEGVHGIGIVNAMEILQAFSMKESSGGPVEGLKKFRRWLEGYDFAQDILESFNKRKQQNATRPSAVTPKRTVRPKGTKKKKEKRVFALGEVEAFCSSDDEEEEEEEVDDDDGTDGDHDTAVDTDAVSAEHQPPEMSETMTLQLIEQRMIEFEKKHKNGRSKWTVPPNFPDETVAKAYFHPQTNRNADPFAYIPPFRSKVRRYVGDVLGWSDALMDAQIDPVLQRFADRSIQMRVDSYYTTTYQDDARFAKIASERLRDAVVKITGQLPIHVPTASSPSKTAVAAAAGAAASASPAIASVPEEGKYDDSSARKKRSRSKATNGGATTAAKKRRTTTNHKTTEPQPDGG
>Poteriospumella lacustris 3_fen1_13 65845|20828|strand:1(256...1405) (evalue:7.762631250000002e-05)
LMGNTQAYYADDIAKEMGLSREDLIALAFFLGSDYTEGVHGIGIVNAMEILQAFSMKESSGGPVEGLKKFRRWLEGYDFAQDILESFNKRKQQNATRPSAVTPKRTVRPKGTKKKKEKRVFALGEVEAFCSSDDEEEEEEEVDDDDGTDGDHDTAVDTDAVSAEHQPPEMSETMTLQLIEQRMIEFEKKHKNGRSKWTVPPNFPDETVAKAYFHPQTNRNADPFAYIPPFRSKVRRYVGDVLGWSDALMDAQIDPVLQRFADRSIQMRVDSYYTTTYQDDARFAKIASERLRDAVVKITGQLPIHVPTASSPSKTAVAAAAGAAASASPAIASVPEEGKYDDSSARKKRSRSKATNGGATTAAKKRRTTTNHKTTEPQPDGG
>Poteriospumella lacustris 3_fen1_14 31752|13208|strand:1(2...317) (evalue:0.000329608)
LDFYQAILTFNHQVVFDPVSRKAVHRTPLRRDQFPPMVQEIWWPNEDNLPCLPFLGSLMDDALAQGIADGLVDPCSKVGIDVDACSSHRDMALTRRGGIVFPRH
