# Supplementary material for: Putatively asexual chrysophytes have meiotic genes: evidence from transcriptomic data
Source: PeerJ. 2019 Jan 16;6:e5894. doi: 10.7717/peerj.5894 (PMC6339481; doi:10.7717/peerj.5894)
Supplement: Supplemental Information 1 — Identified loci are in FASTA format. [file peerj-07-5894-s001.zip › supplementary_material/Poteriospumella lacustris 3/dna2.fasta.fasta]

>Poteriospumella lacustris 3_dna2_1 47869|17344|strand:1(1...1170) (evalue:1.6e-10)
TYSWDLISGAVTSKDLTVDSCDMFQDLDHVRESFPGVTVDVAEGTLAPPFTLQLTLTAVNAVPRITTVKVTTSVRSLTSPYEDLFEISSLRQAVRYTPKQVEAITTGMQDKVTMIVGPPGTGKTDVAVQIIANLYQQHPTQKILVVTHSNAALNDIFAKIMAKVDVDPRHLLRLGSGERDLRENIVARTMQQKAERLREQLELENTFSKTGRVNWSLTRRLHLLTQVQQLAISLGVFGDFGSSCEVAEYFYQSQIKPRIEQVESANGGGGNDVESFIFRPFFHDLPAESWAKPTVIARCLRTIEKIFAELRDYRAYELLRTQALRGDYLLTKQARIVAMTCKHAAIVRDRLLEQGFRYDSLIVEEAAQILEIETLIPMVLQRSDALEPC
>Poteriospumella lacustris 3_dna2_2 37747|14950|strand:1(2...1008) (evalue:2.922991958436429e-08)
DRANDMGALVQHLERLGLEDVPVRNDDLNEEQRLAVRQMLDSGSQPRAPFVLFGPPGTGKTSTLVEAIFQLMQRPSARLLVVAPSNAAADEIVKRLADIDVNQEALFRVNAYSRYERDVDPLVLRYSTADEDGHFSMPAIAHLQRYRVVVATCSTSAKLFYQGMPAAHFTHVVIDECGHCMEPEAISSFINLASEHTRLIMAGDPEQLGPVVQSSVASQAGLAMSLLERYTSKVPLYRHHDDGQFVDTLGYNPSYIVKLVRCYRCHPEIIRIPNRRFYLNQLIPSARPEVINGLLQWHRLPNAAFPLIFHSCNGENLQEGNSPSWFNIQEIETVM
>Poteriospumella lacustris 3_dna2_3 47874|17345|strand:1(1...1156) (evalue:1.7e-07)
TYSWDLISGAVTSKDLTVDSCDMFQDLDHVRESFPGVTVDVAEGTLAPPFTLQLTLTAVNAVPRITTVKVTTSVRSLTSPYEDLFEISSLRQAVRYTPKQVEAITTGMQDKVTMIVGPPGTGKTDVAVQIIANLYQQHPTQKILVVTHSNAALNDIFAKIMAKVDVDPRHLLRLGSGERDLRENIVARTMQQKAERLREQLELENTFSKTGRVNWSLTRRLHLLTQVQQLAISLGVFGDFGSSCEVAEYFYQSQIKPRIEQVESANGGGGNDVESFIFRPFFHDLPAESWAKPTVIARCLRTIEKIFAELRDYRAYELLRTQALRGDYLLTKQARIVAMTCKHAAIVRDRLLEQGFRYDRQVYWSTANWEGRKGGWERTCIARQ
>Poteriospumella lacustris 3_dna2_4 47878|17346|strand:-1(-3...1059) (evalue:2.595333397189929e-07)
RVVLLGDHHQLTPIVRHPYLRSYANLEQSMFARLVKLGFPHITLDRQGRARPDLATLFAWRYSTSHPLGNLPNVLPVANNGPYAVANAGFVHTHQFVDVADFQGKGEEAVGTSFQNVGEAEYVVAVYQYMRLMGYPAQRISILTTYRAQQQLIRDLLNKRCGNDLFGMPAHVATVDRFQGQQNDVVLLSLVRTRGVGHISDVRRLVVAISRVRLGLYVFGRRALFADCAEVKEVMGHFATLPSQLQLLAGESYPSRRAIESPSVVDASSVLEMDGVTTMGILVYQMVQVAQVAQQKAAATAAAATTSMDTSAQSTHTHTHFLQILQKSCLLVALSVDDVENSHLQQYIQSSRY
>Poteriospumella lacustris 3_dna2_5 48863|17573|strand:-1(-3...1185) (evalue:5.659664717927858e-07)
TLGYDPAYIVKLVRCYRCHPEIICVPNRRFYLDQLVPSAPLDVSHSLLHWPQLPNPTFPLIFHRCNGENLQEAHSPSWFNIAEIETVLEYVRALHAFGVRHADMGIITPYQQQVKKFRQALALEAPSSSPSSASSASSSASEVLVGSCEQFQGQERKVILLSTVRSSPELLEDDSLFHLGFVGDRKRFNVAVTRAQALLIVVGSPRVLCGDENWRALYEHCRANGACVGDVTWSGPEEVEDRVEELFGGVEEEKGGAASSAVVVDEKNDVKPRPPPQPTPVPPPTPRPSPSPAAATEPSLSPRASQRQTIAAADPTSRQKTRSLLLCFALVVFVVLVSWSRHVLVMVTVDIAAGPTDHPLLSISSRILFCWYVDLLDVSTAQFRSQQIDPYPSPP
>Poteriospumella lacustris 3_dna2_6 60068|19810|strand:1(1...456) (evalue:8.580381949777435e-07)
KEILQAADVICTTCVGAGDPRLANLRFRQLLIDESTQAMEAECFIPIVLGVKQLVLVGDHCQLGPVVLCKKAAKAGLTQSLFERLVLLGHRPIRLQVQYRMHPSLSEFPSNIFYEGTLQNGVADVERLLPNIEHMWPNPSRPMYFLINNGN
>Poteriospumella lacustris 3_dna2_7 25688|11520|strand:1(0...821) (evalue:5.188995633928807e-06)
MEYVRELRDFGIGADEIGIITPYRRQVKKMRLALALTGLRDVSVGSCEQFQGQERKVIIISTVRSSPDLLQQDARFNLGFVGNRKRFNVAVTRAQALLIVVGNPQVLCGDDNWRELYEHCRDNGACTGDAAWTSPEDVEDRAEEIFGGDDDVWADVESDNEDNAGPADAEDGNADDGAPPAPARPRRANTNCVISQWSRVHQSSCRGGSGQPHIKRRLYSFSISVSGRQFVLCRDESVACVLWDHCTTGEYCGLPSGPPRQVVHRNSTLERRL
>Poteriospumella lacustris 3_dna2_8 84727|23848|strand:-1(-3...408) (evalue:5.960059600000001e-06)
GPVSYFFYFIFVRFGQFLTKKKQRSACSQPGTGKTSTLVELILQAILRQQRILVTAPSNIAVDTILIRLATAMEAASSSAVGLSAAELDTLSRARRSIVRLGHPARIHPYTQEYSLDNRVFTDEVSIPSLCAQPTL
>Poteriospumella lacustris 3_dna2_9 37744|14949|strand:1(1...554) (evalue:1.2e-05)
CSTGGAKLFYQGMPAAHFTHVVIDECGHCMEPEAISSFINLASEHTRLIMAGDPEQLGPVVQSSVASQAGLAMSLLERYTSKVPLYRHHDDGQFVDTLGYNPSYIVKLVRCYRCHPEIIRIPNRRFYLNQLIPSARPEVINGLLQWHRLPNAAFPLIFHSCNGENLQEGNSPSWFNIQEIETVM
>Poteriospumella lacustris 3_dna2_10 84741|23851|strand:-1(-3...507) (evalue:1.2036435966666667e-05)
GPVSYFFYFIFVRFGQFLTKKKQRSACSQPGTGKTSTLVELILQAILRQQRILVTAPSNIAVDTILIRLATAMEAASSSAVGLSAAELDTLSRARRSIVRLGHPARIHPYTQEYSLDNRVFTDEGTEVVEDVRKELKEVRTALAKGGKSIEKYHKQISGGVTAGGDPDA
>Poteriospumella lacustris 3_dna2_11 15549|7610|strand:1(1...393) (evalue:2.072776493833333e-05)
AMYEEDATPENGAALAANTSSKANGKDKVVKSSFSHRNVHEAAIVVDHLVRLLKRYPLSLSCRQIGLITPYNGQVQCLKSLVAENAFLQRRRDIDELDIKTVDGFQGGEKEIILFSFVRSNSDVMGAGRV
>Poteriospumella lacustris 3_dna2_12 60060|19808|strand:-1(-2...307) (evalue:4.6510873017192866e-05)
INNGNEEIAGSGTSFLNRTEASSVEKIVSSMLRSGLRPEQIGVVTPYEGQRSYVVNHMQKAGALRSDLYKEIEVASVDSFQGREKDIIIVSCVRSNAQQGIG
>Poteriospumella lacustris 3_dna2_13 84736|23850|strand:-1(-3...948) (evalue:5.6358580732990354e-05)
VTMNDWIQKQKELLDLENCEEAALLADKLASLGAKACENEGLSIINLEVIGIEASLYGRCGANMQKIGKLPIPNGLKVGDEVDIVCNNPDREPLFALITKVTPTSIMVVFDEYDDVLLELPLRINMHPSSTTHTKMMDALNALGSKPHPLAELLYTNIGMHPMMAGNLLDPPSPFSEVAKWFNPTLNASQQTAIQTSLRAKQIGLIHGPPGTGKTSTLVELILQAILRQQRILVTAPSNIAVDTILIRLATAMEAASSSAVGLSAAELDTLSRARRSIVRLGHPARIHPYTQEYSLDNRVFTDEVSIPSLCAQPTL
>Poteriospumella lacustris 3_dna2_14 84731|23849|strand:-1(-3...1047) (evalue:6.159799504684615e-05)
VTMNDWIQKQKELLDLENCEEAALLADKLASLGAKACENEGLSIINLEVIGIEASLYGRCGANMQKIGKLPIPNGLKVGDEVDIVCNNPDREPLFALITKVTPTSIMVVFDEYDDVLLELPLRINMHPSSTTHTKMMDALNALGSKPHPLAELLYTNIGMHPMMAGNLLDPPSPFSEVAKWFNPTLNASQQTAIQTSLRAKQIGLIHGPPGTGKTSTLVELILQAILRQQRILVTAPSNIAVDTILIRLATAMEAASSSAVGLSAAELDTLSRARRSIVRLGHPARIHPYTQEYSLDNRVFTDEGTEVVEDVRKELKEVRTALAKGGKSIEKYHKQISGGVTAGGDPDA
>Poteriospumella lacustris 3_dna2_15 106792|27359|strand:-1(-1...308) (evalue:9.728e-05)
ELAQHWKASRKFMTYLKNTFNPSQLCAMHNAITSRGFSLIQGPPGTGKTKTIAGLLNGIHLHEHNLYYDELIRVFMDPNQRHLVMKTDLQPRHYLEVMSRAA
>Poteriospumella lacustris 3_dna2_16 737|805|strand:-1(-3...321) (evalue:0.00040222876666666665)
EVEMILSMVRYLLQQGYQKGDIVILTPYLGQLLQLRTAIRQANFEVTVSEQDQKDLLDVGEELDNLSDKLQGESQSIRVATIDNYQGEESKIILASLVRSNDKGEVG
