# Supplementary material for: Putatively asexual chrysophytes have meiotic genes: evidence from transcriptomic data
Source: PeerJ. 2019 Jan 16;6:e5894. doi: 10.7717/peerj.5894 (PMC6339481; doi:10.7717/peerj.5894)
Supplement: Supplemental Information 1 — Identified loci are in FASTA format. [file peerj-07-5894-s001.zip › supplementary_material/Poteriospumella lacustris 3/rad17.fasta.fasta]

>Poteriospumella lacustris 3_rad17_1 11905|5674|strand:-1(-1...536) (evalue:7.022151595555555e-06)
DLWVDKYRPSNPQDLVGHGDLVRRLSEWLRTWEGVHITKRLPKPGFSKENPGAKAVLISGPPGIGKTTVATIIARQFNYEVLELNASDTRNKRELDEKLVEAVSSHAISSAFGGSSSGSAAGGGDLKLQRRLVIMDEVDGMGGSDRGGMAELIKIIKISRVPIICICNDRQSPKIKSL
>Poteriospumella lacustris 3_rad17_2 30440|12846|strand:1(2...415) (evalue:5.7582451666666665e-05)
RDLDQILLEGNLFQFRYLYLLEVCLTFFVFFFGPFLHLQLIYHKMSFEAPWIEKYRPQFLRDIVGNREAVERLTTIAHVGNLPNIILAGPPGIGKTTSILCLAHEMVGEAYKSAVLELNASDARGIDVVRNKIKMFA
>Poteriospumella lacustris 3_rad17_3 18432|8960|strand:1(1...547) (evalue:6.792957142857143e-05)
KKDKSSLPWVEKYRPDSLDELIAHEDIIKILNQLIESNRLPHLLFYGPPGTGKTSTIIACAKKMYGENYSAMTLELNASDDRGIDVVRDQIKEFAGTKKLWSTGVKLIILDEADAMTADAQAALRRVIEKYTSNTRFCMICNYVNKIIPALQSRCTRYVDSLCSCPSPLLPLSVFASARAT
>Poteriospumella lacustris 3_rad17_4 30438|12845|strand:1(2...415) (evalue:8.886080000000001e-05)
TQERPNGSGPSLVVVGNLFNYFTFFVSESVCLCICLWTCNSYHKMSFEAPWIEKYRPQFLRDIVGNREAVERLTTIAHVGNLPNIILAGPPGIGKTTSILCLAHEMVGEAYKSAVLELNASDARGIDVVRNKIKMFA
>Poteriospumella lacustris 3_rad17_5 44618|16586|strand:1(2...649) (evalue:0.0005402320000000001)
KKKYRSVSVQRPKTTVIERISPGKLFDSQANYSPLDRKDSRTATISINFQRKSDTIANMDEDEEVLRMDQEDDDVSEAGAVERKTAPWVEKYRPVRVEDVSHQDEVVKALTSSIDAGNIPHLLLHGPPGTGKTTTVLALARALYGPELYRQRILELNASDERGIRVVREKIKAFAQGAVGTQRAPGYPCPRFKLIILDEADTMTPEAQSALRRVI
