# Supplementary material for: Putatively asexual chrysophytes have meiotic genes: evidence from transcriptomic data
Source: PeerJ. 2019 Jan 16;6:e5894. doi: 10.7717/peerj.5894 (PMC6339481; doi:10.7717/peerj.5894)
Supplement: Supplemental Information 1 — Identified loci are in FASTA format. [file peerj-07-5894-s001.zip › supplementary_material/Poteriospumella lacustris 3/rad50.fasta.fasta]

>Poteriospumella lacustris 3_rad50_1 60732|19933|strand:1(61...1882) (evalue:5.1e-13)
YKSSMPPKAPKEKKEKKEKKGKASKAGELETVFDNLTLGHDDGGRVATGLLISEPRARDIKISAFSLALHGQVLVEDTIIELNQGGRYGLLGRNGCGKSTFLKCLAAREVPIPSHFDMYLLAHEAPPSEMSALEYVINSAVEEVARLDNMIEQILVEEGPESELLQDLYDRQDELDPSTFETRASTILIGLGFKANASDAEGGSTIHKKTKDMSGGWRMRVALARALFIAPSILLLDEPTNHLDLEACVWLEDYLSTYSKILIVISHSQDFLNGVCNNMMVMQQNKLRYWSGNFDAYVNTRTEQDTNTIKLYKKQQAEIAEIKQFISSCGTYANLVRQAKSRQKILDKMEADGLIEMPFEEPLFRFKFPDAGDMSPPLISFSEVAFSYSGKKADYLFKDVSFGIHPTSRIVLVGPNGAGKSTLLKLMCGENAPSEGTVSTRSGLSIGRFHQHSAEVLNLNQTPVEYLSSKYQQRYPSHRLEEWRAVVGNYGIPSEYHLLPIATLSDGLKTRLVFCEISLQNPHLLLFDEPTNAADMEMIDSMAEAIKAFNGGVVVISHDFRLLQQITDEIWVVNKGLHIWDGDIRSYKASLKKTYGYKKQAFISPR
>Poteriospumella lacustris 3_rad50_2 60723|19932|strand:1(61...2124) (evalue:6.1e-13)
YKSSMPPKAPKEKKEKKEKKGKASKAGELETVFDNLTLGHDDGGRVATGLLISEPRARDIKISAFSLALHGQVLVEDTIIELNQGGRYGLLGRNGCGKSTFLKCLAAREVPIPSHFDMYLLAHEAPPSEMSALEYVINSAVEEVARLDNMIEQILVEEGPESELLQDLYDRQDELDPSTFETRASTILIGLGFKANASDAEGGSTIHKKTKDMSGGWRMRVALARALFIAPSILLLDEPTNHLDLEACVWLEDYLSTYSKILIVISHSQDFLNGVCNNMMVMQQNKLRYWSGNFDAYVNTRTEQDTNTIKLYKKQQAEIAEIKQFISSCGTYANLVRQAKSRQKILDKMEADGLIEMPFEEPLFRFKFPDAGDMSPPLISFSEVAFSYSGKKADYLFKDVSFGIHPTSRIVLVGPNGAGKSTLLKLMCGENAPSEGTVSTRSGLSIGRFHQHSAEVLNLNQTPVEYLSSKYQQRYPSHRLEEWRAVVGNYGIPSEYHLLPIATLSDGLKTRLVFCEISLQNPHLLLFDEPTNAADMEMIDSMAEAIKAFNGGVVVISHDFRLLQQITDEIWVVNKGLHIWDGDIRSYKASLKKTYGYKKQAPRGALHQSSLIDQFCARWWQQQCVVVLVLLRAREACDSDLPRVRCVSRGARAARSVPGPSSVLNFVAAAPRGPAFISLQVYALTAP
>Poteriospumella lacustris 3_rad50_3 71321|21736|strand:1(2...1427) (evalue:9.1e-12)
IVAGVDTEKTNRVLQLIALCTYRRHLQHTAKAVATTVAPSTVATTASGSSKDAHGKGRGGAAGESSAGARSPGKGGAGGTRRGVGPKYLVHVQAARVRVSDDGQQWREVKAWAMTTNSASGALSFDGGSGGGSGGAPAVTGRFVAITVDHYTSEAVVEGGSNEPTATGPYLAVRARVLGHFQSNGSGGGGGGGGLPQRTSLHARAQALVGVQNVWQRISESWALWTNVAVTTVHCDQQERSKRLDEARRRMEKEAAEQAQRAQSLASEKDALQTSNADLAAQLQQMVAQLLAAQQTIAELQENVQRRDEDCSHLREQVAQREQQTAALETQRLVLETALEKEKSAVGQLQSDLYDKEQALESAFGKLQHANKRCDELETERDELQQAMQVLQEERDTARQHEEELFERLGDVTADLERLQESYVDICDRCNDAQDEVSELRDQVSSLQETMKVLTQAKQQLQQQVQQQHQQQQQQ
>Poteriospumella lacustris 3_rad50_4 91875|24477|strand:1(126...2085) (evalue:1.2e-11)
INMSTPAQPSGTTTAVSKIDTKAVDPKTPMSKEEVAALRANRWKVLWRLLAFARPEYVKIALGLVGLSINAVTNLSFPWLIGKALDQASIEDLSSFLMNNAYFFLAGTFASWLRIYCLGSAAESIGNRLRMEIFHSFLEQDMHFYESLEMGEVATLLESDVNLSSELLTEKLGGFLRSLNSSINGSLALYSTSPQLCSITLSIVPVVGIAAMTLSRYSRTLANKFRDQQSKILSYSIERIRCISTVRLNHREDFEQRRFSDLLTGANQLALKRFNAHGGFMSFVNLFTNMSLIAVLRSGGALVSQGKLSVGSLTSFAIQSGFVGLGFSGLSTFYSDVIKGLDAAARLFRIIDLKMEVQHKPLSQRSPATTPLSLKSVSTDGEEGIRLRRVSFHYQSRANNAVLHKVNLHFHPRSITVIVGKSGSGKSTLAALLCGLYRPSEGEVSYFGSLVLTPNESEQFEAQQSAQCAVFDWCGAVEQSGTTLLSGTIRENIAYGLHQDIAANVPQTVIERAAKAANAHEFIMSFPAGYDTEIGPGGCLLSGGQRARIALARALVKEPKYLILDEPTSALDAESEQAVMKPLQALKTTTTIIIFTHSEAVQRIADVVYALKDGQLTQRQQLQRGRLGKAKGREGGGSRLLGPPLIVVHRSQ
>Poteriospumella lacustris 3_rad50_5 47805|17324|strand:-1(-2...1150) (evalue:3.370195e-10)
QTELHDWESVRLVDSDLQVQTMGRVHRAFQDICLRWRNAEQRRVDYVDRKKRQTDSLFSGAEMGGRSLEDIEALQRTRQETKDTLQVKKDRLATEETTLSKRFYTVKQQVTEAEKALTDAKLEGNRYEELETTLQALQTKMAEIESRRHALQRDRDQADRDVREFHVQVTAKQQELRQREEDHQRQGQALQREQETLHQSQQTIEQLSQRVQQDATMNVAEIEASIARGQQEIAQREEDKQRTFLPRIQALSAEVASQEHIKRNVLGNIELRAIIVEARQLRDEWQQLQQATTSNGSGSATQQQYQQAEREQAVVLREKATLTSERDTLKGRVDVYRVNVQQVERRLQESSYRNIDERYRRKNIEFETTNMAVTDLDNYLNAL
>Poteriospumella lacustris 3_rad50_6 67627|21119|strand:1(0...2097) (evalue:4.2e-10)
LSSATEAKQALEAELSSAVEAKQALEAELASAAEAKQALEGELSSVTEAKQALEADLAATAEELEKAKARSQKALEKLRDMMTSLKEKSEAVESLETQVASLQRAQESSAADLERVTSVYNEAQEAVGRLEGEVASLRSQLGEQGAGESARAETLSALESEVRALQEKVSAQETEVEQLKLSGSADLGRVTTAYNAALEEIGQLKETVARLEEARGDEVSELSSRLAEYKTRNSKALERLKETIATVKEKTDEVEMLRARLTEAEELYESRCREFNSLSGSYEDVTGQLTAEQERAVAAESRVAALESSLVRWKDDAHATEQKLRELEEAKNVLEAQFASIDGDFQRLHRMHAQAPTTFTVVLRIVSPVSTTAMHNEEKTSAGDADQQGWCLLLRRDALDSAAYYQWQDDDTVIRWATERHLQRLLAQEQQREAAESADGGDVSSFSIAGQDDEDEEEHDRDLGGVSVDDAGQVALPVAVQVAWQQRYQSMQRELQQQLDTLRAELESNRVAFDRYRDRAKETLRGSIAEQKELESKLATVQDEHKQEQTLREKADKRCRMLEMQVQTADEEHARQTQEAEDRLQEVQSALQQAQEEIQRLIQEHATYRDQEMANNTHEQTMAAVRAEYDAEIGRLREQVDDLQQKESHWEKEVKKRGDAARHMLMEKDREIEHVRATVVTLQQQVQQLQLQQQQQQQQ
>Poteriospumella lacustris 3_rad50_7 80366|23172|strand:-1(-3...2094) (evalue:9e-10)
SLISSKSPFEQYPQSCEDSNMASKVELKPVLKKFMPSIDDDTLDYFQSMVDTDAVTASSLKEALAPFIESYGYASSLEEAEQMCEEMLAHISGLKETVDEDDESPARLQRTVNMSDVAKTHLSAEEQAQVETLWGFENVRKKRNTVMEFNEAQSSKMERKAQREQRKWLEDLESQFVGEEDNNEISTMMLPDFSAGHREKDIHVHNFGITYGGKTLLEGADLKLVYGRRYGLIGRNGVGKTTLLKHMANFDIEGFPRHHRVLHVKQEVKSSTMSVLEVVLDADVERKALIAREKELLELQSTVADNQQEKVMQEMADLQERMAVLNVSSAESRAASILAGLQFSEEMQKASTDSLSGGWRMRVALAAALFIEPDLLMLDEPTNHLDLEAVLWLENYLKGYEKTVLLVSHDRAFLNDVCTDIILFDKLKLTYYRGNYDMYFATRRELEIVQQKQHEAQKTKIAHMQEFVDKFRFNAKRASLVQSRIKAIEKEIVVDAVEEEEHFTFSFFDAGQLGRPIIQIEGVTFGYPDKDGRQRNPLFRDVHLGIDQTSRVALVGPNGAGKSTLLNLIQNKITPWEGIIRVNPQLRIGIFTQHHMDSLNLAISPLQNMMNIYPHATEAELRAHLGRYEVTGNDALKPMKFSSGGQKSRVAFASLTFGKPHIVIMDEPTNHLDMGAIEALIDALKAFTGGVLVVSHDQ
>Poteriospumella lacustris 3_rad50_8 63950|20470|strand:-1(-3...2583) (evalue:1.1e-09)
FTPSKVSRMPPKKKVEKAEKADKSKGKVAAPTEARELTPAERLIQQGIVTTYALSNKKVHRNVRDIHVSNLTVTFHGTPLVEEAELSLNYGNRYGYIGRNGCGKSTFMKVIAARSFPIPDGIDIFHLSEEIEASDMTAKEAVMSVDKERQELEREAEELNDFIAAEEGSEEAEMAIERLTQVYERLEELDSSTAEARASKILDGLGFSPAKQEKRTREFSGGWRMRIALARALFIQPTLLLLDEPTNHLDMEAVVWLEDYLSKWKKILFVVSHSQDFLNGVCTNIVHHSKRKLTYYSGNYDQFVLTRGEKEEEQEKRFKAEQDQIKHMKNYIARFGQGNAKMARQAQSKEKTLDKMLRSGLTDKVEHEKDLDFKFPDPPTLAPPVLQCNDISFGYPGCDLLYSGVDVGIDLDSRVALVGPNGAGKSTLLKILMQDLIPVGGAVRPHPHLRIAKFSQHFVDVLDLSQSPLDYFMAVWPDMTREEGRRFLGRFGISGTVQTQVMSQLSDGQKSRVVLAKMAKESPHILFLDEPTNHLDMESIDSLARAINNFSGGMVLVSHDMRLISQVAKEIWLVDNKTVAKFVGDINDFKRHLREQIKQSSGEMLKRNAVGDAIVAATPVATVPIAPVKEAAKPVENSEPQEEIDEKALLKAKKKAEKEAMAERMRIEEEERQRRREEKLKEAEDARLLLEQERKRDQELEELRQQKLLQEQQEEEAALQAALEAEEALRRERLLKKRAKKERKQLLESLERQMFEMAVTNDVWTQSQQEKFEAALLEFPSSVEKNERWTNIASKVEGKTKQQCLARYKFLKQWVASQKQVSARAVPSFSLRFITRGTELIACNMVQRALSFRRDCEDTQK
>Poteriospumella lacustris 3_rad50_9 63934|20468|strand:-1(1221...3954) (evalue:1.2e-09)
FTPSKVSRMPPKKKVEKAEKADKSKGKVAAPTEARELTPAERLIQQGIVTTYALSNKKVHRNVRDIHVSNLTVTFHGTPLVEEAELSLNYGNRYGYIGRNGCGKSTFMKVIAARSFPIPDGIDIFHLSEEIEASDMTAKEAVMSVDKERQELEREAEELNDFIAAEEGSEEAEMAIERLTQVYERLEELDSSTAEARASKILDGLGFSPAKQEKRTREFSGGWRMRIALARALFIQPTLLLLDEPTNHLDMEAVVWLEDYLSKWKKILFVVSHSQDFLNGVCTNIVHHSKRKLTYYSGNYDQFVLTRGEKEEEQEKRFKAEQDQIKHMKNYIARFGQGNAKMARQAQSKEKTLDKMLRSGLTDKVEHEKDLDFKFPDPPTLAPPVLQCNDISFGYPGCDLLYSGVDVGIDLDSRVALVGPNGAGKSTLLKILMQDLIPVGGAVRPHPHLRIAKFSQHFVDVLDLSQSPLDYFMAVWPDMTREEGRRFLGRFGISGTVQTQVMSQLSDGQKSRVVLAKMAKESPHILFLDEPTNHLDMESIDSLARAINNFSGGMVLVSHDMRLISQVAKEIWLVDNKTVAKFVGDINDFKRHLREQIKQSSGEMLKRNAVGDAIVAATPVATVPIAPVKEAAKPVENSEPQEEIDEKALLKAKKKAEKEAMAERMRIEEEERQRRREEKLKEAEDARLLLEQERKRDQELEELRQQKLLQEQQEEEAALQAALEAEEALRRERLLKKRAKKERKQLLESLERQMFEMAVTNDVWTQSQQEKFEAALLEFPSSVEKNERWTNIASKVEGKTKQQCLARYKFLKQWVASQKQVSARAVPSFSLRFITRGTELIACFFDECFIGVQLINCCFLRRGLVGRLRGRSVVQSNQRERFALPFRNTFHIVRLPRNLSQQVSQFISAR
>Poteriospumella lacustris 3_rad50_10 63943|20469|strand:-1(83...2816) (evalue:1.2e-09)
FTPSKVSRMPPKKKVEKAEKADKSKGKVAAPTEARELTPAERLIQQGIVTTYALSNKKVHRNVRDIHVSNLTVTFHGTPLVEEAELSLNYGNRYGYIGRNGCGKSTFMKVIAARSFPIPDGIDIFHLSEEIEASDMTAKEAVMSVDKERQELEREAEELNDFIAAEEGSEEAEMAIERLTQVYERLEELDSSTAEARASKILDGLGFSPAKQEKRTREFSGGWRMRIALARALFIQPTLLLLDEPTNHLDMEAVVWLEDYLSKWKKILFVVSHSQDFLNGVCTNIVHHSKRKLTYYSGNYDQFVLTRGEKEEEQEKRFKAEQDQIKHMKNYIARFGQGNAKMARQAQSKEKTLDKMLRSGLTDKVEHEKDLDFKFPDPPTLAPPVLQCNDISFGYPGCDLLYSGVDVGIDLDSRVALVGPNGAGKSTLLKILMQDLIPVGGAVRPHPHLRIAKFSQHFVDVLDLSQSPLDYFMAVWPDMTREEGRRFLGRFGISGTVQTQVMSQLSDGQKSRVVLAKMAKESPHILFLDEPTNHLDMESIDSLARAINNFSGGMVLVSHDMRLISQVAKEIWLVDNKTVAKFVGDINDFKRHLREQIKQSSGEMLKRNAVGDAIVAATPVATVPIAPVKEAAKPVENSEPQEEIDEKALLKAKKKAEKEAMAERMRIEEEERQRRREEKLKEAEDARLLLEQERKRDQELEELRQQKLLQEQQEEEAALQAALEAEEALRRERLLKKRAKKERKQLLESLERQMFEMAVTNDVWTQSQQEKFEAALLEFPSSVEKNERWTNIASKVEGKTKQQCLARYKFLKQWVASQKQVSARAVPSFSLRFITRGTELIACFFDECFIGVQLINCCFLRRGLVGRLRGRSVVQSNQRERFALPFRNTFHIVRLPRNLSQQVSQFISAR
>Poteriospumella lacustris 3_rad50_11 67615|21118|strand:1(0...2055) (evalue:1.6e-09)
LSSATEAKQALEAELASAAEAKQALEGELSSVTEAKQALEADLAATAEELEKAKARSQKALEKLRDMMTSLKEKSEAVESLETQVASLQRAQESSAADLERVTSVYNEAQEAVGRLEGEVASLRSQLGEQGAGESARAETLSALESEVRALQEKVSAQETEVEQLKLSGSADLGRVTTAYNAALEEIGQLKETVARLEEARGDEVSELSSRLAEYKTRNSKALERLKETIATVKEKTDEVEMLRARLTEAEELYESRCREFNSLSGSYEDVTGQLTAEQERAVAAESRVAALESSLVRWKDDAHATEQKLRELEEAKNVLEAQFASIDGDFQRLHRMHAQAPTTFTVVLRIVSPVSTTAMHNEEKTSAGDADQQGWCLLLRRDALDSAAYYQWQDDDTVIRWATERHLQRLLAQEQQREAAESADGGDVSSFSIAGQDDEDEEEHDRDLGGVSVDDAGQVALPVAVQVAWQQRYQSMQRELQQQLDTLRAELESNRVAFDRYRDRAKETLRGSIAEQKELESKLATVQDEHKQEQTLREKADKRCRMLEMQVQTADEEHARQTQEAEDRLQEVQSALQQAQEEIQRLIQEHATYRDQEMANNTHEQTMAAVRAEYDAEIGRLREQVDDLQQKESHWEKEVKKRGDAARHMLMEKDREIEHVRATVVTLQQQVQQLQLQQQQQQQQ
>Poteriospumella lacustris 3_rad50_12 71030|21691|strand:1(106...2779) (evalue:1.6e-09)
VCSHLSASTMDANDDFEDEIDIMEFLASKGVALEPFKNEYVELQKQVELTSATNVGKEREVDMQALELKMLREQLIFTKRNIDELVSQQEVLKETIDNAQSKKEALIESESSNRKEISNVSSFFAELKEALTVGADWTPEQEEARHALEKERDFIASKLENKSNQLKGLRHDIERTYEHVADIEKVVQSLEEKIGAIDKQRGEIKRESAKLASKKEGTEKQVFDLRAVFVTKESELNDKYRQLAMEEKSLKNLEASIAKSKSQMDHYNREYEKLFHTLKEYNSDLEKCQQQNQKYQEEIAESTKAIETVEHEIKQLKKELKQFDEERTAIRTKIGEIEAQKHEMEKKIDQINKQILNIRDHEIGGVHKEMETLDKTMANLRQQLEILRKKHIGSEKTSKAMADLIILNSNGKLNLGMEIRILEEEVEHHKAQIRALLAEKEKYEHDAEVATQQYYTAVEELKLQEMQIHELNKKITQDQMRLKQKQSLYESVRSDRNLFSKQLLDAQEEIQELKRKFRSMNQMIDQINDDITTKDKLIVKEHFSHHAVDKEKELLKNELMKIKKQVQASEGIIENQRVEIMKLQRIIEEADTERQRQRNELSSVVSERNLLTQQLVKRNEELNNMYEKIKTQRSDLKIGERNYTKYMEDLRRWQEQVRDIVTNHNDVVVQLSQLETLRHRVVHLERDILKEKTRSRALMDELETPMNVHRWRILESSDPKRYDKILQIQALQRQLVAMSDQVIQNDLLIQEKEKIYIELKHVVARHPGPEVEEQILVYQQTLKDKHKQLAAMNLELEMYIEQVKRFKEDIADADVKIQRLNKQWMSRQKKMAKEAQAQAQANNAMMSGGYAMSMPPQPMIGYGGSSNNFAMQETVQRSWCVNVCMYQYVC
>Poteriospumella lacustris 3_rad50_13 68220|21225|strand:-1(551...3668) (evalue:1.7e-09)
LLSTMSAFATIDIASIKANGVLAFERSGLLETLKTELATSNPVEALELVKSLAEGVDQWIEPFLVSLLPYILENLAAPKTAEAASHAGFAILAKSNAHSVRVITQVLYESFTSMKWQTKKGSLVLLGKLATYHPTVVQRNLPEMILKLIEIAADVKKEVKEQTRIAFTEICATITNMDITPIIPKVIGAYMDPVKNTEPALDSLIATTFINDVDVPTLGLLIPILIKGMRERKVVVKRRSALVIGNMCKLVNDPRTAAQFYPILKPVLERGIEEIAVEEVRKVCQDSLNTLLRVAGEASILSADTFTHEDLVKSIEKNLTAQNAANVAEYGLLIDFMAKGSHFLVLADVRDKEEWDQCLIPYLEAIVPSATARLVCDAVTAEGTANLSPEKVDPEDEEEDLCNATFSLAYGTRVLLHQTPFKVKRGRKYGLVGPNGAGKSTLMKSIASGNLQGFPTELITVYVECEIIGEKADLTVLEYVMSDPKIISCNIKEDAVVAMLTEMGFGVSRTAAALNAGVGTLSGGWRMKLALSRAMLLNPDMLLLDEPTNHLDQFAVKWLTDYLINLKSCTCLLVSHDTKFLDNVCTNIIHYENLKLKSYRGNLSEFVKQKPEAKAYYELSSDLVAFSFPEPGPLEGVKSLTKAVLKAKNIFFQYPQAPLPQLIDVTIQCSLASRVAVVGVNGAGKSTLVKLMVGELEPDQGLIERHPNLRVAYVAQHAFAHIEEHLEKTPVEYIMWRYRGGVDKEMNKKDANTMTEEEIAALRKKAKEEKNGVVEELLNRRTGKREHEYEVKWEGQVKENSWHTRTELKDMGYEKMVNQKDELIAMESMLGQRKLTTGEIQKHFDGFGLEPQFAQHTRMGALSGGQKVKVVLGAGLWNLPHIVILDEPTNFLDRDSLGALASAIKEFKGGVFMISHNAEFYEALCPEKWILESGRLTVMGAEWMEEVEKARKKAEKLAKKSLNLEEKEEKKDALGNTIAVKEEEKKELSRADRKRLEKLRKDMMKRGEDTYEIDQQLGLEAQMTWSRRMFSCFSVDNT
>Poteriospumella lacustris 3_rad50_14 57529|19315|strand:-1(-1...1988) (evalue:1.2e-08)
FGQQDCVHWYLALSETKSNNNMLSLRSVVGSRLLSPRTTAFARTAFRGMATGETILTFKDVCFEYAPLKPLLTNANFTIKEGSKVTIMGQNGAGKSTILKLINQTLFPTSGSIHLRNRLAVSTAMQTIPPEDREKTVYQFFLKHVHGAESGLSGRISNVLQQVDLPDIAHDRLIKSFSGGQQARLLLASALILSPDILLLDEPTNNLDVRGIEMLREFILTSTKTCVVISHDEDFLNSFSDSVLYLDSNFKKVEYYDGNYHDVKREIANRIERENQENARLLREAQQKKAQASSFANKGGSIRKVAKKLREDAEELESSKVAVRREDRALKPFAIPFQSAESTPGLNSIPLRMMQVTSLHLPGDKVLDLEEFPISLEREARIQIKGTNGVGKTTCLENLVHRHKALGCATLEPKMRIGYYRQDFHNLNFQHTVVEALMKAGEGRHDMQFIRQVASMLLLTGDIAKQKIVTLSEGQKGLLSLACLILQEPAILVMDEPTNHINFRHLPAIAKALQTFKGAVMFVSHDTDFVKKVKPTRVIDLNYELKLLEEAEAAQALTGGTCGERKKERKKGRQQKRVVHSLMVYRGSVVVIVCISQNERHTGLRPRLIALVMGVRIPVSCVVVYMKSWWDMKVMCTEKQAGDIYIAARIQIFRQAGWLVGT
>Poteriospumella lacustris 3_rad50_15 53597|18513|strand:-1(-3...810) (evalue:1.2e-07)
RFVCLLPAASRSLKFVHGHRYGIIGENGVGKSTLLRRLAKQSIPGVPLHFRFGYVQQEIPVIDNVTVLDYILRGVASMESLESMLENLKEDEAGLEALLEKETDSDKLSELAEELCLLSEKIEDMEAKIAQQRAEASDTEKSGRAELTRAYLESLGKHTLPILDGLGLSKPIRRLSAPFSELSGGWRMRAALAHCLCNLDSIDVLLLDEPTNHLDIPTVAWLQSFLADTNVIIVFVSHDRSFLSTVSTDIIEMKDLGLHYFNGNYEDFLR
>Poteriospumella lacustris 3_rad50_16 53602|18514|strand:-1(-3...1155) (evalue:3.1e-07)
ILRNLTTRRYFFSSVRLVARDIPQDNKVWKLIGSMKGKGKSSASSKEKKDAKASAAETARWGLNLEDTVEQDDWSSAWQEVLEGKGVWGGRTRGGRGVQRITGFTRDISVEGITLSFSGKELLQRTSLKFVHGHRYGIIGENGVGKSTLLRRLAKQSIPGVPLHFRFGYVQQEIPVIDNVTVLDYILRGVASMESLESMLENLKEDEAGLEALLEKETDSDKLSELAEELCLLSEKIEDMEAKIAQQRAEASDTEKSGRAELTRAYLESLGKHTLPILDGLGLSKPIRRLSAPFSELSGGWRMRAALAHCLCNLDSIDVLLLDEPTNHLDIPTVAWLQSFLADTNVIIVFVSHDRSFLSTVSTDIIEMKDLGLHYFNGNYEDFLR
>Poteriospumella lacustris 3_rad50_17 76751|22600|strand:-1(180...2127) (evalue:8e-07)
DEGTEELLGANALMNRNINKALQQWQKSLWKVHFCQSGKPLRNIYHRVPFSSSGSTNFSSSLLSKHAQQKVQDARRAEEVNRKYLISKSGADATGGEDASTARDVLAQKVLASLKAVEKKRGAVAGQGGAALGGDAGSAEDKASTQMNMSLQELIANISEAGDKASKEEDNGRSTRFAHATVFSQEAGESTGIGAIGVAVGGGVSSSGIGAGDAGSADSASVDVAAPVTLTPQERKAMLEAEEAKRQAELQVLKQEIQEIQEFLESEDAKEVNYASQVDTLEAELKKLQASTEELEKECIVRKKALELIPSAAENIAKLQAICDKGGERLRALQSEWDAVRAPLEDDIDTRERRKANRLNKITTMIEEIKKYKDLMVPMIHDLKDKQERAQLLNEERAKLPKNLNRALYTHRIMDITSSIAKQNKEIEKITSDIRDIQKTINQNSSTLHRSDAVTEELIFGSASDKNDPVMIDTYRRLKLMRSHFEMLIQTVTGIGNTDKAVRDLETKIDQEQARVSSYNFDRIQADLDAVAKENAQLLLQVKQMAGKQSGSRLRVESDEEQTTSTDGPCESWLAVFGDRERERDVMFWLQLPPWFTSPRWCRTVLRVVYLLGKLGLIGRFEPINFRKKRMNGNKIFTSNILITTAAG
>Poteriospumella lacustris 3_rad50_18 76765|22601|strand:-1(907...2554) (evalue:8.2e-07)
DEGTEELLGANALMNRNINKALQQWQKSLWKVHFCQSGKPLRNIYHRVPFSSSGSTNFSSSLLSKHAQQKVQDARRAEEVNRKYLISKSGADATGGEDASTARDVLAQKVLASLKAVEKKRGAVAGQGGAALGGDAGSAEDKASTQMNMSLQELIANISEAGDKASKEEDNGRSTRFAHATVFSQEAGESTGIGAIGVAVGGGVSSSGIGAGDAGSADSASVDVAAPVTLTPQERKAMLEAEEAKRQAELQVLKQEIQEIQEFLESEDAKEVNYASQVDTLEAELKKLQASTEELEKECIVRKKALELIPSAAENIAKLQAICDKGGERLRALQSEWDAVRAPLEDDIDTRERRKANRLNKITTMIEEIKKYKDLMVPMIHDLKDKQERAQLLNEERAKLPKNLNRALYTHRIMDITSSIAKQNKEIEKITSDIRDIQKTINQNSSTLHRSDAVTEELIFGSASDKNDPVMIDTYRRLKLMRSHFEMLIQTVTGIGNTDKAVRDLETKIDQEQARVSSYNFDRIQADLDAVAKENAQLLLQVKQMAGK
>Poteriospumella lacustris 3_rad50_19 76776|22602|strand:-1(408...2055) (evalue:8.2e-07)
DEGTEELLGANALMNRNINKALQQWQKSLWKVHFCQSGKPLRNIYHRVPFSSSGSTNFSSSLLSKHAQQKVQDARRAEEVNRKYLISKSGADATGGEDASTARDVLAQKVLASLKAVEKKRGAVAGQGGAALGGDAGSAEDKASTQMNMSLQELIANISEAGDKASKEEDNGRSTRFAHATVFSQEAGESTGIGAIGVAVGGGVSSSGIGAGDAGSADSASVDVAAPVTLTPQERKAMLEAEEAKRQAELQVLKQEIQEIQEFLESEDAKEVNYASQVDTLEAELKKLQASTEELEKECIVRKKALELIPSAAENIAKLQAICDKGGERLRALQSEWDAVRAPLEDDIDTRERRKANRLNKITTMIEEIKKYKDLMVPMIHDLKDKQERAQLLNEERAKLPKNLNRALYTHRIMDITSSIAKQNKEIEKITSDIRDIQKTINQNSSTLHRSDAVTEELIFGSASDKNDPVMIDTYRRLKLMRSHFEMLIQTVTGIGNTDKAVRDLETKIDQEQARVSSYNFDRIQADLDAVAKENAQLLLQVKQMAGK
>Poteriospumella lacustris 3_rad50_20 76741|22599|strand:-1(679...2626) (evalue:1.1e-06)
DEGTEELLGANALMNRNINKALQQWQKSLWKVHFCQSGKPLRNIYHRVPFSSSGSTNFSSSLLSKHAQQKVQDARRAEEVNRKYLISKSGADATGGEDASTARDVLAQKVLASLKAVEKKRGAVAGQSGAALGGDAGSAEDKASTQMNMSLQELIANISEAGDKASKEEDNGRSTRFAHATVFSQEAGESTGIGAIGVAVGGGVSSSGIGAGDAGSADSASVDVAAPVTLTPQERKAMLEAEEAKRQAELQVLKQEIQEIQEFLESEDAKEVNYASQVDTLEAELKKLQASTEELEKECIVRKKALELIPSAAENIAKLQAICDKGGERLRALQSEWDAVRAPLEDDIDTRERRKANRLNKITTMIEEIKKYKDLMVPMIHDLKDKQERAQLLNEERAKLPKNLNRALYTHRIMDITSSIAKQNKEIEKITSDIRDIQKTINQNSSTLHRSDAVTEELIFGSASDKNDPVMIDTYRRLKLMRSHFEMLIQTVTGIGNTDKAVRDLETKIDQEQARVSSYNFDRIQADLDAVAKENAQLLLQVKQMAGKQSGSRLRVESDEEQTTSTDGPCESWLAVFGDRERERDVMFWLQLPPWFTSPRWCRTVLRVVYLLGKLGLIGRFEPINFRKKRMNGNKIFTSNILITTAAG
>Poteriospumella lacustris 3_rad50_21 75518|22417|strand:-1(199...2626) (evalue:1.6e-06)
SQGPKELSVLQNELVQYPKMSLSQRLNGAKSDGSGAMDPERYEALIKQLKLLSRSQASLFKAYIHSKLHDVEKVINKASVYLTEVGGSDSQAKDLKAALSRVNLEELHVDVVATRIQLQDELSQLRAAIENGGSLPVGTVKVEVPSSTPSPELEKKMSEQADAIKALEADNQKLRELLREAKNEIAAQAAKPTGFGDVDRLSKEVARLKDNLSDSELQMTTKDSQINSLRSEVDSQKKLVAFEQAEKTKLQAELSALQAKISAMEVERAQEKSSTESSVASKIKAANDAAERKLRETIDHYEQEKKELEDAMAAEIEEIEKSKEDEKAKFSVEIDKREKQLAALKKVNATLNRNLQKVRRNMEDISGTLQGLRTDSRRELQDFGRAIRTEYSALITSRLRAVAEENRAIQAKYVREMTERKKLHNMIQELKGNIRVFMRCRPPTTRELEQFGNDAQCVSFPGASEVRVINEKNREKTWEFDEVFDWSTSQEQVYSDVSQLVTSVLDGFSVCIFAYGQTGSGKTFTMMGPPDNRGVNTRALEELFQKTSARAGEWTDTITVSILEVYNEEIRDLLADHRSDDKLQVKIGEYGNYVPGLTQVPVNDNDQVLRLIATADRNRASAVTNMNEHSSRSHMMLTVNLVSEFHPTGVVYRGKLNLVDLAGSERLDKSGAVGQALKEAQNINKSLSALGDVIAARAQKQGHIPFRNSTLTYLLQDSLSQDSKTLMIVCASPILYNAEETFCSLNFASRVRTVELGKASKQTMSSKAPPASGPSSAAAGRRTSSANTLRQRGGGVVEAYDTIKAVGR
>Poteriospumella lacustris 3_rad50_22 75504|22416|strand:-1(-3...2658) (evalue:2e-06)
SQGPKELSVLQNELVQYPKMSLSQRLNGAKSDGSGAMDPERYEALIKQLKLLSRSQASLFKAYIHSKLHDVEKVINKASVYLTEVGGSDSQAKDLKAALSRVNLEELHVDVVATRIQLQDELSQLRAAIENGGSLPVGTVKVEVPSSTPSPELEKKMSEQADAIKALEADNQKLRELLREAKNEIAAQAAKPTGFGDVDRLSKEVARLKDNLSDSELQMTTKDSQINSLRSEVDSQKKLVAFEQAEKTKLQAELSALQAKISAMEVERAQEKSSTESSVASKIKAANDAAERKLRETIDHYEQEKKELEDAMAAEIEEIEKSKEDEKAKFSVEIDKREKQLAALKKVNATLNRNLQKVRRNMEDISGTLQGLRTDSRRELQDFGRAIRTEYSALITSRLRAVAEENRAIQAKYVREMTERKKLHNMIQELKGNIRVFMRCRPPTTRELEQFGNDAQCVSFPGASEVRVINEKNREKTWEFDEVFDWSTSQEQVYSDVSQLVTSVLDGFSVCIFAYGQTGSGKTFTMMGPPDNRGVNTRALEELFQKTSARAGEWTDTITVSILEVYNEEIRDLLADHRSDDKLQVKIGEYGNYVPGLTQVPVNDNDQVLRLIATADRNRASAVTNMNEHSSRSHMMLTVNLVSEFHPTGVVYRGKLNLVDLAGSERLDKSGAVGQALKEAQNINKSLSALGDVIAARAQKQGHIPFRNSTLTYLLQDSLSQDSKTLMIVCASPILYNAEETFCSLNFASRVRTVELGKASKQTMSSKAPPTAGPSSAAAGRRTSSANTLRQRGGGAVGVLTQGTEYLGIGCVSFFSFTRAMCHWREVLCVAVSLPAVVGVVFRAVVCVYLAGRLQFLPGGDVMDTNQSRLFIPSAQTTSQLKFYCS
>Poteriospumella lacustris 3_rad50_23 8622|4497|strand:-1(-3...507) (evalue:3.6e-06)
ESHHHLTHHHHDPDLCPTCNQTFPAASRTQRQQTLRQELQGHLKTRVQWLRDQRSLQTQHEAGKALIDLERQRNTWQQEIFDLTQQYETLINDQRRYEDEVRTEQALIEALQQAERDEHERFQQVIQTLQSNLTEAEKEASSLDHELRLARQQLQQRQQQYTRWKEQEG
>Poteriospumella lacustris 3_rad50_24 47982|17367|strand:-1(95...1253) (evalue:5.1e-06)
QSDVRKAIQNHSCFNIVRSFLKTTHRFFPFEQKMSDGWQDNIKSQQRTLEQLKAQDAALNQDQIAADIEKVLTQRSASSSKGTLSRRNQLAADEPDSDVVDIYGMKPSMSSFYVQKGVANPLLGSRSATKRAESPIEELPVPAPSAPIASPSSPPSEALNQLTKETQDRAAKAKITMLTKKLADATEIREKMEIQMSDLRKQLSTVRDENKSLNSRVNALEAELRRTSQSSRKGSVEQSARENATENLLSERDGLKRDLEAAERLVRQSNENAKNKDAQLKRAVETIARLKSQLEDAQSTVQTGQSVDTAKFSAMEGRIRTLEKQRADLVEGFRKQMKLIDVLKRQKIHLEAARLLAFTEEEFMKTLDWKSQAKLLTEDEQRQSW
>Poteriospumella lacustris 3_rad50_25 39415|15344|strand:-1(-3...933) (evalue:7.1e-06)
KGVNIELALQEVFDRMDVIGVNSSEKRAKKILEGLGFSEAMMAQPTNSLSGGWAMRAALAAALYINPNLLLLDEPTNHLDLHALVWLENWLTNYFQGIVLVVSHDTVFLDAITTDVLEFKSTLVGHSASSLTSYNGDYTNYVAVKEEEKIHQARLRVQYEREREKLQEFISREGKKYDNPAHQAQRKMKMKQLEKLIEIDMIEDETELVLKFPRPYSSFDSNERMIGLTDVSFGWPNAAGDTTQFLFENVNMTIRHGSRIAIVGKNGSGKTCLLNLISGEMAPNTGSVTRHVGSRIRILHQHHYQGEQLDP
>Poteriospumella lacustris 3_rad50_26 70436|21594|strand:-1(104...1697) (evalue:7.4e-06)
SNSHSHRVALLLCLVAEAMSSSKKISSREDEPMQRVLRQRELVETMKHENEVLRLDLTRESRDVRGANSSNATSDISRLQDEASRYMKKIEQERSKIKELDEQIIKYQELILDQKTRLGGINAAQVNNQLIQKQIKVLDNRLDKCLTKFNETVAQNKALRQRVDEYRRERIVFDGIYKKLERDLHEKKNEMTAIINDSKRAYEERDKSQQQMESLQASAQSERADFEREFKELSDAIRQQQVMLEQLRLKQFEKSSADNAATMGATIDTSTAQHTAAISAWASGPKDKATSQDKINYAESIAKIQEVTGLTDIQEIINKFLEAEEQNFSLFNYVNEINMEIERLEHANNNMRSQIEKHRGQGMTDDTQRRKTVRESEERLQKTEAKIALYESRAAVAERHIAELKSGIHSIFTRIVGTSSDEMMGNQGVTDSNMMQYLGIIEQKTSEILQAYAKSQMGLPSEVPLQLPTVSKSEGLGKLQPTIIPSGDDVIDPNDSDGEIDERPFTRNELHSKFDRDYHRKAAMYATHEH
>Poteriospumella lacustris 3_rad50_27 70442|21595|strand:-1(79...1672) (evalue:7.4e-06)
SNSHSHRVALLLCLVAEAMSSSKKISSREDEPMQRVLRQRELVETMKHENEVLRLDLTRESRDVRGANSSNATSDISRLQDEASRYMKKIEQERSKIKELDEQIIKYQELILDQKTRLGGINAAQVNNQLIQKQIKVLDNRLDKCLTKFNETVAQNKALRQRVDEYRRERIVFDGIYKKLERDLHEKKNEMTAIINDSKRAYEERDKSQQQMESLQASAQSERADFEREFKELSDAIRQQQVMLEQLRLKQFEKSSADNAATMGATIDTSTAQHTAAISAWASGPKDKATSQDKINYAESIAKIQEVTGLTDIQEIINKFLEAEEQNFSLFNYVNEINMEIERLEHANNNMRSQIEKHRGQGMTDDTQRRKTVRESEERLQKTEAKIALYESRAAVAERHIAELKSGIHSIFTRIVGTSSDEMMGNQGVTDSNMMQYLGIIEQKTSEILQAYAKSQMGLPSEVPLQLPTVSKSEGLGKLQPTIIPSGDDVIDPNDSDGEIDERPFTRNELHSKFDRDYHRKAAMYATHEH
>Poteriospumella lacustris 3_rad50_28 48290|17445|strand:1(0...2160) (evalue:7.89975e-06)
ENKLNEAIENMKSLIPGVYGRLHDLCRPIQKQYALAITVAGGKMMEAVVVDSAKTASECIQYLKEQRVGVCSFIPLNHVRDQSGELRSYGPNFRNCVDLVSCEDFVKPAVRFAFDRVVVSDTLDNARRLCYGQGENVKVVTLMGHVIHRSGSMTGGVGRETSDIWESKEIESLQKEKTSIESQLANFKGIEAMRESLYEQEGYRRQYVARIGALTSDNTTLKQRLSILQTHLVARETDLESATRRVDQLKTDAQVLEGKIAAVNQRIVEVEKEIFAPLANATGIENLGAVDKETSSRQESIQRDISALKAKEAEIRGQLNYVQSRNTLQLIAKLKEEASNQKSVLENLAAHEASLETKRSSIEKDLEAEEREQRELEGTFLEKKKQIHQLSQAKADIDSKIKALRQRESSESGAANRAASAIKDAVRTSTVPLPQANSIAKALGGIQIGDKSIFQGEKPNSFIDLSGLADRLAPIKDENDMKQYFDSRIKELSLAMSAIQPNFHAAEKLDSLMDKVSELTDDLDRLKEEFLRATTEFESVKKKRKQLFEDCFNHIASSLNKTYKELTKSSRHPMGGNASLTLENIEEPYLGGVRFTAMPPMKRFRDMEQLSGGEKTVAALALLFSIHSFHPAPFFVLDEIDAALDNVNVAKVCQYVCQKSKESQFLVISLKDIFFSQAETLIGACRDVDLHASKTYSLDLRQFRPDAVDADQVDDEEEK
>Poteriospumella lacustris 3_rad50_29 85551|23961|strand:1(0...1848) (evalue:8.8e-06)
EWDAKWAAGLATVKDLQDQVEVLEAQSQSLEKELQAAKNTATAAQQQVAELQQQLAVAVQSKKAEDSSATQKLQDLQAKVDQAKEYIVYQDEALAAKDDEIATLQAAVADKDKQLNTLQDQIADLTESVKTLEQSVKNATASQNHVSADLQAKVDQAKEYIAYQDEQMAERDAEIGRLSEELATEKAQSQELSASMQKGVAEYQHAKTQLQELQKRLSDQEQELGNLRKAQASSSSTAAATAAFEAKLKDLQGKIDQAKEYITYQDEQLAAKDADVQRLQKEVADAQQKAKATSSTPSGANGNQQAEVKALQGKLDQAQEYIVYIEEQLEEQKAAASAAHQPADAAHQDVAVYKHALRSIADKLIGVLPEKTKKTLSASLQQLNGDNSRTAQENSSLILSLVDSVTNFYVSERQAQTNGHASSGNTADATVYLAQLAEKEQQISDVQEQNKMLEDELKRLNVRMKNIAANDPASDDVRLYETTFLQLAEKLLALLPEKTKKSLPPSNALRGVAAKDKVVLMSSLLDSVTGYYAQQGSAGSQGSSSGEVLRQVQELQDKLQREAQENDKLIDEMIRVKMELAAATDAVDREHHKATVLAKRLRDAGIPVQAASNSK
>Poteriospumella lacustris 3_rad50_30 8311|4387|strand:-1(19...1525) (evalue:1e-05)
RSTSVPTKEEAIYHLSLLKLHNFCLSRKYYEQRTRQPMNSTDIPQVHAIAYPISSLKSPTMDLSNENSLFLEHSSYASDAIEASGNFFSQLDSMIAAVKVESSALDTMRDKLKEVDNLRAQISAFNKRLIDADQSNLSLKSALMKAQESYSDLHKQKSEVESTNVQLRQELNRAKDLLAKEKAARQSAQQEIISLREKVGRYEAMIENLERDAKAVPVLQESNEILKNDLNSVRRKYKEEKAQMVKHMRTLESQQTNAEALKSEMRTMAMRLMDLANGTNSSATNNVANAFSTQGSVSMSMRNSHMAQNYSAGNYGGPIPSGGSVASAIEFEADDDDFEDDGTYLGGDDSLDDDMSIPDQTSYNAVNSSTESLSKASGRSMNVQSNRAHSMPSGVVQQDLGVKKRKKKASSVSTLRQSFQQPQPANGNLSLPRIHQFCTCACVVICRALFSVTRVYIQNVASIVISVFCVCFVSCSLCCVFISVANSIEFGPVCKFVRDTF
>Poteriospumella lacustris 3_rad50_31 8306|4386|strand:-1(19...1291) (evalue:1.1e-05)
QRSGFQHDRLSQLDSMIAAVKVESSALDTMRDKLKEVDNLRAQISAFNKRLIDADQSNLSLKSALMKAQESYSDLHKQKSEVESTNVQLRQELNRAKDLLAKEKAARQSAQQEIISLREKVGRYEAMIENLERDAKAVPVLQESNEILKNDLNSVRRKYKEEKAQMVKHMRTLESQQTNAEALKSEMRTMAMRLMDLANGTNSSATNNVANAFSTQGSVSMSMRNSHMAQNYSAGNYGGPIPSGGSVASAIEFEADDDDFEDDGTYLGGDDSLDDDMSIPDQTSYNAVNSSTESLSKASGRSMNVQSNRAHSMPSGVVQQDLGVKKRKKKASSVSTLRQSFQQPQPANGNLSLPRIHQFCTCACVVICRALFSVTRVYIQNVASIVISVFCVCFVSCSLCCVFISVANSIEFGPVCKFVRDTF
>Poteriospumella lacustris 3_rad50_32 53659|18527|strand:-1(-3...1416) (evalue:2e-05)
KSAKKDRFFPEDSMELSKTQGLDHELRQKDEEIRDLTEQLAKANNQIASLQQDLQERKSSSLPQSQHQPQPQSQPQQAVYLDDLLDVEKFQNQIFATCALSLLFTLVLLGIVEANEVVVGQSTDLSISQIKDDNGRSQRVLDFPQTVDLSVCDGDCASRPLSVDDLSTNRHETLPRTTSSSSGRRSLSYSLEKEIFKKTIQLFTDRNSQLLMENDDLRRKVEREVSKRRRLLIENATLFDRLSRAKKRGLKPVVCDDSCQTEDLTTETKEIQCESESVQESTVLEEKLKSMKKAMKERAAQSIEKIKSLQQEIGVLTNQNDVLKVQLQHVESKTFESQVELQEAKQQYRTVSEEKKKLKDNYRSQMKEYQKQYDGKCREVKKLQDMLISDKEKFRKLRDSMKKIAHLKTALFDDSSTNGGADDSTLSVSISNIDDGNVTLDSQSSSSRCGIPDLELHRMYSEEIRKRMDVKD
>Poteriospumella lacustris 3_rad50_33 2023|1965|strand:1(0...489) (evalue:2.8594821666666677e-05)
DMRGRCSAGQKVLAAIVIRLALAETFCNNCGILALDEPTTNLDDPNKAGLAQALARLIASRAGQVNFQLVCITHDEDFVRMMRNELALTNDANLPAYYFRVYREEKGHTGKFFSHIDRIPWEDMQACWGWGGGGPRRVPQTVAREGRLCMCVQIGRQRTRSD
>Poteriospumella lacustris 3_rad50_34 97942|25250|strand:1(1...3526) (evalue:3.02974e-05)
ASLPPNERGAADCLNNVDAKVGVEGGIEMIETGTGKFPEEHANEALVGKPSIVVEHLRKTFGSNKVVNDLSFKMYENQIFALLGHNGAGKTTTINVLTGLTSPDYFASDCDAKIYGKSILSDMESIRYTLGVCPQHDVLFDTLTVEETIIFFSQLKGFSYDEAMAESDHLTHLFHLSQRRDHLGRELSGGQRRKVSVAIAICGGSKFVVLDEPTAGMDPLARRELWDLLSSLRHGRTMLLTTHYMDEADVLGDRIGIMALGQMQCMGSSQFLKTQYGTGYKLIFDKFESMDADGLAKLTEYVESYVPGAKYHVEDGSEHLAMYMLPFTALNKFGPFFSSLTADKLQKLQVSEYNLSIVSLEDVFLKVGADHTVTPAAESVVGIGNRSYRPNLLSQIIGITYRRLNYAMNDFTTIPLLGLPSAAIIVAAILHKYGVVSSDTVVSDLVAVGISMAGYIGAPGLIAEFLVRERTDRLRNVLTVMGCSTVAYWVGSFIADFILLLLPTAIMWICWGAAGMEHFYRNKAGLCFFLSLLFNWQLISFSYFFSFVFTSPKSCISFMPMLVILLLIMPNILLLIAIQIANVAGTSLTTGVTAGILLWGIMILSPHGAFFASFLDVVNDFSSLIKQFPVVGATIAFMIVESALFLAFVYHTDAQNSAVIPVGTDSTFNPAALDTLEPDVVAERKRAEAEGSSAPLFVNALRKVFPPKQQGRKAVTAVENLTFGVQKGEIFGLLGANGAGKTTALSMLTRHLVPTSGDAYVATHSILSDFNKGATHLGVVTQNNSLWDRLSVEDHLSLFARLRGVPEDVVKSLVDGTIDQLELTPHRKKLSMTLSGGMKRKLCVAIALIGDPDVVLLDEPSAGLDPVSRHNLWHVILKTMAHRSVILTTHSMDEAEALCKRIGIMVQGQLRVLGTKQYLKSKFGSGFELTVKLKVNPADFQMQQDRLTNFVRSLFASSNIITENGGLITYHISREEMNMGLLFTELEAKKGGLDVEDYTVAHPTLEQVFIRTVNKYTPPEPEVRSGQHSAAGPADQVVVELNKCGCSDFCVKIMIAVSIVLLIVFWLIGIFALGRNQAAGVLYLLGIIALIISCVGCNLLFCACCRTPKGADDQTPRRHPIGFSRFNVAVFEVRSFSRIFVVFCSLTCFSAGLSPNLSTHRPAHVIFFFMLYHT
>Poteriospumella lacustris 3_rad50_35 56354|19081|strand:-1(124...1621) (evalue:3.1e-05)
LHEAQQAYRSTTTISIRRLGVDTTSSEMDVSMMGRQAANWHCFFPKLKWGEITKCLNELGISITKEELTHPEDHKDAIKKMLEVLAEICTGTSREEWSQPGFAGLNAINYPELHEESIPHMNSLRAIMKMMDVCAVYDFAIKDIVSPSADRLLRQLSGIINFCKFREERLMVLSQLNCSRSLLLEKLAQDQEKNDALNNRLTLLRNQTREEGEQILALETDNRDLQARINELRRELEAVDRTIEQNTDVFAKVSQKVDEAREALDGLQQEQRKLSSQVVTSPEKFRKQIIEVGQTLQHEQKDAKHAEKKVRELIAWTTNIEEVQSEVNQALEGMQEIRSEVEKQKAIIMELDGAKQAQLSLGASISELNQNNQQFSRQATRAEEKLQSLRKAASQRAEDNQRHAEALHQQLVEAESFRVQVKSRAERMETEARRVDKEFEAELVVMEQDLTDIQCSYQKLERKVVRHLQNFQKAMETTVVAANENVNVLQSTTTRVVA
>Poteriospumella lacustris 3_rad50_36 19138|9212|strand:1(2...1502) (evalue:3.4e-05)
RPRLLLLSSLQRATVALGVLRFGFSVFPSFNLGYGMVCICTAYFQHALRRQTTPYFSWGVCLSPIIMLLAEGVIFLVMLLVIDEPREVTAISRPSLHINSPQHRNISFFQDDDVLAEEAAVLNVIHSTVQHQGNNVSELDMEAHSHATSREFPLVMHQICKSWPHRMSCLPGATRARAEDSTVLRGVSLACREGEILGLLGANGAGKTTLMRVLTCDTQLSSGTVLINGRPLSNRSTSLLIGYCPQVDPVIESMTSHEMLWFYGRLRGIPSSTLRPRVESLATSCGLVPHLHRPARYLSGGNKRKLSLAIALIGDPKVLLLDEPTTGMDPETRRQIWRVIKQASSDRVIVLVSHFMDEIEALCTRVAVLVAGQIRCLGPIPHLKAKFKTGYKISFQCNPQRVDECIQRCSQFLVPQDVAGEEEIKLEEDFVKIQEVSPSGQAVLTVGRNVDLINAFTGFDGITDEFDIDALNIVLDSLDVVFQKSIEGGVQQYARCVHFF
>Poteriospumella lacustris 3_rad50_37 19143|9213|strand:1(1...1774) (evalue:5e-05)
WTANWCIDLGMILVPVVLFMIGLVSLRSVSQTVFTASWEAFAALSVLFLSYSFAILPFCYLLTTAYSSELSPTSVVVAILLVNVVSGFGFTIAYLLLLSSLQRATVALGVLRFGFSVFPSFNLGYGMVCICTAYFQHALRRQTTPYFSWGVCLSPIIMLLAEGVIFLVMLLVIDEPREVTAISRPSLHINSPQHRNISFFQDDDVLAEEAAVLNVIHSTVQHQGNNVSELDMEAHSHATSREFPLVMHQICKSWPHRMSCLPGATRARAEDSTVLRGVSLACREGEILGLLGANGAGKTTLMRVLTCDTQLSSGTVLINGRPLSNRSTSLLIGYCPQVDPVIESMTSHEMLWFYGRLRGIPSSTLRPRVESLATSCGLVPHLHRPARYLSGGNKRKLSLAIALIGDPKVLLLDEPTTGMDPETRRQIWRVIKQASSDRVIVLVSHFMDEIEALCTRVAVLVAGQIRCLGPIPHLKAKFKTGYKISFQCNPQRVDECIQRCSQFLVPQDVAGEEEIKLEEDFVKIQEVSPSGQAVLTVGRNVDLINAFTGFDGITDEFDIDALNIVLDSLDVVFQKSIEGGVQQYARCVHFF
>Poteriospumella lacustris 3_rad50_38 27371|12118|strand:1(0...2577) (evalue:5.0276233333333935e-05)
ELGKPIEIVEEDDDGAEVLCNCQFTLAYGTKILLHNTAMKLKRGHKYGLLGGNESGKSTLMRAIANGSVEGFPDASEVRTVFVEADILGELSHLSCVDYIMQDPRLAGSSRDEVLSVMSTVGFREDGKAKPNNPVSSLSGGWRMKLALARAMLQRADILLLDEPTNHLDVINVAWVKTYINSLKNVTCIMVSHDSGFLNDCCTDIIQIERLKLRQFRGNLNKFIEQNPDAKAYFSMKETKMKFKFPQPGPIEGVKSRSKALMKMSHCDFTYPGNTTPTLFDITIQVSMASRVGCVGENGAGKSTMIKVLTGEVVPQTGDVWKHPNARIAYVAQHAFHHIESHLDKTANEYIRWRYSNGEDKESLVKVSMVLTEEEARLQKEPFEYSWTGDDGKPYKANKVIVELLGTRREAKNKEFEYEVKFRDGSENYVGMKTLTRRGWDKAAKAIDARIAQRSGLYIRTLSSANVEKHLGDCGLSAEFATHYRMGALSGGQKVKVVLAASMWNQPHILILDEPTNYLDRDSLGALAGAIEEYEGGVVIISHNNEFVSTLCPEEWVMDAGHLTTKGEVGWMTRQDDKISDAPVLTEMVDALGNVTEVKAPKKKLSKRDEKAVLKVIQKKLKAGEELDEDEEELALANNLIQALSCPRAIISYCLFLSSPAHVMCALRDQSGPPLGVTVHLQLLVPFVFTNACSTDSSRAARCSLRRGFRTALRRLPGETLWSTEQNLLGGLVQEVVDDGAVDTDHVLSLPVLDHVQRVQSGQNVLVPDAGELADAVDGDGLQRAAVLEYTQNDVGPIRPIADAPQVRQRFLRGADSVFSLRQLVRNGDEELPVALALVGREGEDAGQVVVVLRVLFL
>Poteriospumella lacustris 3_rad50_39 30606|12886|strand:1(2...1392) (evalue:6.1e-05)
GGGGQANNEMVTILNEKIAFLQSRLTVLQDENAELLQMKSSYEEDEQRLQEIHDEMSKVEEERKVLQNERFKVLRDSKALDEKESRIGTLLTNLDDKESKLRLKLANMQDQLSQWQRSIADLQKREDLVEEWKRSHEQKEKKLEEMKKQQERKYQELEEREKKITEEENKAKQQHKELAEREQRLQIGLSRVANGEIANTQKEESLQAFEAQLKKKEQECDIRERELSSRRKEMESWDVLLREKDRKILNEQRTLDEREQAISTSEEKVKSREIENERRALEIKQKEAAATELGQKYDKLLSEVEERERDLKERDREYQSLRKELGNREEELRKWEKQLMKLQEQMKGLDQRERHLKNAEEVFRKNEAEFYNVKVAQITSRHSAELKKLEDVIAKQLKITGDFQKELDSTRAELSAKTHEMSELEETLQSRQAIIEQLREQLKKIEQGGHVNGLVATGGALEG
>Poteriospumella lacustris 3_rad50_40 2434|2116|strand:1(128...939) (evalue:7.681289999999999e-05)
QNMSSINKLAIRGIRSFSPESEETIEFYSPLTMIVGANGCGKTTLIESLKFVCTGSLPPNAKSGQSLVNDPGMTDTAEVKASIKLLFQNRSGKTCVATRSLQVTKKRTKLEFKAVDGVLKLKKDSGETVSTSMKCSDMDRVIPENLGVSPAILENVIFVHQEDSNWPMQEGKILKMKFDDIFESTRYTKALEAFTKCKKETQSKAKTLKAELMELGAHLMAATQSKKELEDAQRAKEQCDEELESIGQRLAQNEDRLQKVNELLTAAQAS
>Poteriospumella lacustris 3_rad50_41 55162|18847|strand:-1(-1...1790) (evalue:7.8e-05)
EREKTMKKLLDTEFSASLSGKKKGVKEILNPQHITMDLADALETSFESIAATPRDEKRLWLSQAIRTLKDERRAQQESSIQPEASVTPEEDEDIEYSHSYIRDPEPSIRLPTTQYHKNIKFQPYKSTRPDLLTKLERFVQQHLHESPTKDAQKREGAESPELLEVKLKHTSPKSKTKKELGSTTTGKTAMSQSVPTNPWKEKTLSGLDNENGEKIKGLGHSAARKQVYAEALQEYINDCTIYRPILQEAKDAYEQYIRELESKIDEFANQSTEVNLKEAQLEKQIEDIRTENQQKLDVVQEQLRAFHQRIQCLEKEKRQLEAEAGKQREHASQIKKELETMRNSCVTLTSSLSRLDEEHRTFQNLEASRLSEINHLRSAEQKLNEEIERLQQVIQNMEQTQANMVNQEVVINLEMTMDTLKAEVKRMEATHRQLLIRYATMKNILDESFKQWQCDFVARGGSTIVCAQPEGNSAFYDERTRQQVNDIVLNAISPSKEASSTKASTKRKGKSSTSGPSGPQKKDIAQQHPMEKLMFMIERGANVKIILETLIDHLAIATGGNISGSGGSSGPGGVVMRNGVGGGALAAFLGNLTAGN
>Poteriospumella lacustris 3_rad50_42 14553|7016|strand:-1(-3...774) (evalue:0.00012220108278571427)
FSDLLRWKMSRLSTRLKRPSVRYSDAADDEAIGVADNDALQESLHRNSRRGATSKRVDDEDDEDDDYEEEPHASSRRGRSSKRAVDEDIEDTDSDDGKPERKRKRRKRNRHDEVESDGDQPSKLKMNELNVAVKTESRKRKAQPINEAYEAHLNETLNEALNEDDDDTSDGHPANGFGIARSSMEAGQIIEMYLENFMCHRKFTMKFGKHVNFISGKNGSGKSSIVSALQVCLGSTARIAGRGSRMDEYIRQGSQGPA
>Poteriospumella lacustris 3_rad50_43 31599|13162|strand:1(21...931) (evalue:0.00013)
SQVRTSAKSRFYFGRMMTTEVNQSNGVDTSKYLAVPHTDSPVILSWDNLVVATKTKTLLKGVRGQFCGGFWAIMGSSGSGKTTLLSTLALRLNTGVMSVQGDMRINGRVYTKHILKSMAGYVMQDDLLDGHFTVLETLQYTARLRMGSETTTEQRKARINEVLRLLDILHVKDVYVGDTRRKGVSGGERKRLCIAMELLPDPKLLFLDEPTSGLDSHNAMAVITILKKLVDRNACTIVSTIHQPSSQVFALFDSLLLMSRGRIIYQGAAPHVLSYFETIGFPCPENTNPADHIIFVAASDPAL
>Poteriospumella lacustris 3_rad50_44 42465|16100|strand:1(51...1605) (evalue:0.00014788754444448)
VGMYLQEIIIDGFKSYAQKTVISGFDPQFNAITGLNGTGKSNILDAICFVLGIQNLTQVRVGNLQELVYKMGQAGVTKATVTLVFNNADVTTSPVGYESSKQITVTRQVVIGGKNKYMINGHTVQQSQVQNMFHSVQLNVNNPHFLIMQGRITKVLNMKPPETLSMIEEAAGTRMFETKKQASLKTIEKKQLKVEEITKCIDEEITPTLENLRHERQDYHAWQAANAEYEKVERFCIACDYKAAETKVLTSEQDKENLTNEYDALLAQQTEKNQQADICADQIAEITKRRDEEMGGEMAELKKKEVDLSKELVKLNTTTANHQEQIVAEQESVKQVTQQITSVEKALTDKGREIETIGRQIGEKEEQLVDAEKEYVAKREKYHNACAGVADENTAELLSVPEQIVAWEKCERETTSKIQQTQQRIQHEKSSLAELKKANKNQSQSHAAILRQVEDGRREIADLQQQARAGAPTVDEKAMRSQMQQLTTEIDRARDQYESLNAGLQARLAFEYKDPEPR
>Poteriospumella lacustris 3_rad50_45 48570|17505|strand:1(1...1653) (evalue:0.0001538912500000008)
SPANLRLSFLRQEFLDHIDPSRSLLDEILSVFSEELSILQRIELLEAKIRSCVDNSVLERLLNEFHDLNNNAKALRTDHVRPKAVKAALLLGFNEDDLGRKMSHFSGGWKMRAGLAKILCQDPDVLLLDEPTNHLDLESVLWLESFLKDQKIPMLIVSHDREFLDQVCNRIIEIEDGCTVSYSGNYSKFLELRQIRLDQWSESYDRQMKRACEEEVWLKSAKGNPALAAAYKVRETALTSFRNSDAWKSPPPRERRFRFRFPTGSRSSAVLIEGKNISHGYGTGNSAVLFQDFSFELRRGQRVALVGPNGSGKSSLLRLVLGAEEPRFGYIEHGGSSIQTSYYAQDQADTLNPDHSVLDSVMEVAGSEISLTEIRSLLGQFMFKTDDVTRKIKYLSGGEKARVALCRMMLTPANFLVFDEPTNHLDINAREVLEDALSAFPGTVLVVSHDRYFLSQVATTIFEVKDKVVTEFDCDYYDYLLKTEPSQGVLQLSRQVSGDKHRISHAKEVVFNEAQPSKTKNFGGSGIKSGDPFKGVKNAKRYGSQWWRQT
>Poteriospumella lacustris 3_rad50_46 39414|15343|strand:1(0...373) (evalue:0.00015858488206153847)
EQLGPSLSPLEHMRRLPQHESTAVGLHDLGTRQEETAQRAYLANFGIVGSRAMIPVKYLSGGQRMRVALAVAFYTKPDILILDEPTNHLDADTVRALCEALVSFEGTIITVSHDEAYINRVIYG
>Poteriospumella lacustris 3_rad50_47 82246|23495|strand:-1(288...2301) (evalue:0.00016)
RLHLRMSEKLTRVAIIKEDRCKPKKCRQECKRSCPVVKLGKQCIEVAPNSKLAFISEELCIGCGICVKKCPFEAISIINLPKSLESSQTHRYGPNSFKLHRLPMPRAGQVLGLVGTNGIGKSTALKILAGKQKPNLGKFDHPPDWAQILVYFRGSELQNYFTRILEDNLKAIIKPQYVDHIPKAVKGKVGDLMSAKNQRNNLTQTLTELDLNHVLDREVEVLSGGELQRFAIAIVCVQSADVYMFDEPSSYLDVKQRLKAAHAIRNVVAGDDGSQRFVLCVEHDLAVLDYLSDYVCCLYGTPSAYGVVTMPFSVREGINVFLAGFIPTENLRFRDEELNFKMATNSDLFVSPDHHNMYRYPDMTKTMKGGGDSADAAGRQFILHVEAGSFTDSEIIVMLGENGTGKTTFIRMMAGLLKSDEAVKAEQDGDMDLAASLGVPQLNVSYKPQKISPKFQGTVRQLLHKKVRDAYVHPQFVSDVMRPMSMDAIIDNGVQDLSGGELQRVAIVLCLGTAADIYLIDEPSAYLDSEQRIAASKVIKRFIMHAKKTAFVVEHDFIMATYLADRVVVYDGRPGVETTAHSPQALIPGMNTFLSQLNITFRRDPSNFRPRINKIDSIKDREQKLAGNYFYLDDTDQRSRVVGIGEGRLGGARRSLCGVASLVPARLLWW
>Poteriospumella lacustris 3_rad50_48 73367|22088|strand:1(41...1904) (evalue:0.00017)
NNMRPGSASRSGLSSSGGQPPSTAARPGSGRKPPGTGRLRTGVAPSGAGTQAAQGIALSANVNVSERPVTGHGVMGMKAQGQNTGRLVQDSAYYVGVLRKKISDVNNETIKLRTEIDQQSKDNAQYTQLERRYEQLLKAKESLEGQLADYNLALDKIRSATDPDDVMHMADNMAMKNRQMGQDLDRIFMQRKQRENETQQIEEQIDNIHRVIQKRINDMEPGRLRAYNELMVRQKDLQDRMLQCETRLNHVNTAVRSYEADEKTNALRKEYLALERNYQSLRKDAEALQEELEIASLEPKEAHTRFVARVNNLKNNTKATEEKSTQLRQKIESMRNSLNDLSKNTQEGDSEDVAKYELLQKRDLEMTSFMDSFDQTRQGITDEQRQVQYMIVALLEHIGKGIDESSQLPTKDALGEMEDARAFKEKNLNTAQRTMESLIAERKKREKELEMLRSSEPKLMGELSNLRESMSKMRSEMEDFQDLERLRREFNTTKTYLQESKNSYLKRRDTMRQQIQSVSAEFEALKKQLNSHEVARELTETENRLKHNERAIFDLREFVESKTRETDYETVRGLCLKLADTLNAAHIKECQQLGNGGGGGSAQAKGGWQDKCRTSIATAS
>Poteriospumella lacustris 3_rad50_49 30496|12855|strand:1(2...894) (evalue:0.00018)
LYRQKRQGPGNKRQFNRYRLSQCPLRFCCGKFQRMSLFNRWLYQLTLFVLCFSGIKSYRSPTKSLEGSSDGYGYFDQPYAVESRPQRSDGWKVAKSSVRMLGYGSLVYVGYSFARKVMQQSPYVHELRPSVQHNHMNETAQAIADVKNDVAELWSAILNIHNKQKELGDKLEKIDYTTTSKLEKMQRDLSSIQSIEDAVEELRDQLDSWKETVSALQSDVASRSESSSFDEAVSSLTNKMELLSQRIQFAELNAKKMEETLLRRMKQFFVACKDMILGTVQEEDQDEEADNPSSQAQ
>Poteriospumella lacustris 3_rad50_50 93596|24698|strand:1(0...1472) (evalue:0.00021)
DSDPASLFASASGDVGDIEAADSNGPGLELAPRAPTRTPSGRVLESSKGSSKRSSNRLVKAQLPFDPISFAFKDIWYTVTLSSGEDVDLLRGVNGYFEPGTVTALMGSSGAGKTTLLDVLAGRKNTGVVKGEMYLNGVPKVEGYFRKIMGYVEQFDTLPQKSTARECVEFSAALRLASNITADQRQAWVNAVLHMMDLEPIEDMLVGNMADGGMSFEQRKRVSIAVELAANPSVLFLDEPTTGLDSRAALALIKNIRAIAMSGRSVVCTIHQPSTAIFNAFDQLLLLRRGGQTVFFGPTGKDSSNLVDFFQAAPGVTPIRPNVNPATWMLDVIGAGTSAAHAVQPTDFHNYYNSSALYQINQVHLETLVTPNEGSKRLTDDDMRDNEGYNASYLQQFFLLMRRIALTYWRTPTYSLFRHLTNMAIALIFASAYPQQEYDTYVAAVSRAAVIYVTALFCGVLAMLTVVPVVAADRPAFYREQQSRMYSVFI
>Poteriospumella lacustris 3_rad50_51 82265|23497|strand:-1(-3...2196) (evalue:0.00022)
RLHLRMSEKLTRVAIIKEDRCKPKKCRQECKRSCPVVKLGKQCIEVAPNSKLAFISEELCIGCGICVKKCPFEAISIINLPKSLESSQTHRYGPNSFKLHRLPMPRAGQVLGLVGTNGIGKSTALKILAGKQKPNLGKFDHPPDWAQILVYFRGSELQNYFTRILEDNLKAIIKPQYVDHIPKAVKGKVGDLMSAKNQRNNLTQTLTELDLNHVLDREVEVLSGGELQRFAIAIVCVQSADVYMFDEPSSYLDVKQRLKAAHAIRNVVAGDDGSQRFVLCVEHDLAVLDYLSDYVCCLYGTPSAYGVVTMPFSVREGINVFLAGFIPTENLRFRDEELNFKMATNSDLFVSPDHHNMYRYPDMTKTMKGGGDSADAAGRQFILHVEAGSFTDSEIIVMLGENGTGKTTFIRMMAGLLKSDEAVKAEQDGDMDLAASLGVPQLNVSYKPQKISPKFQGTVRQLLHKKVRDAYVHPQFVSDVMRPMSMDAIIDNGVQDLSGGELQRVAIVLCLGTAADIYLIDEPSAYLDSEQRIAASKVIKRFIMHAKKTAFVVEHDFIMATYLADRVVVYDGRPGVETTAHSPQALIPGMNTFLSQLNITFRRDPSNFRPRINKIDSIKDREQKLAGNYFYLDDTDQRSRVVGIGEGRLGGARRSLCGVASLVPTRFTVVYGLNTMLNSLVCKTQFCPFFICHGWRPSSLLSSDSCNSQVYGMDAQILYYSCKHSRITSLQH
>Poteriospumella lacustris 3_rad50_52 47987|17368|strand:-1(95...1229) (evalue:0.00023)
FQRLHIDRTLTNYLQNTRFSPFEQKMSDGWQDNIKSQQRTLEQLKAQDAALNQDQIAADIEKVLTQRSASSSKGTLSRRNQLAADEPDSDVVDIYGMKPSMSSFYVQKGVANPLLGSRSATKRAESPIEELPVPAPSAPIASPSSPPSEALNQLTKETQDRAAKAKITMLTKKLADATEIREKMEIQMSDLRKQLSTVRDENKSLNSRVNALEAELRRTSQSSRKGSVEQSARENATENLLSERDGLKRDLEAAERLVRQSNENAKNKDAQLKRAVETIARLKSQLEDAQSTVQTGQSVDTAKFSAMEGRIRTLEKQRADLVEGFRKQMKLIDVLKRQKIHLEAARLLAFTEEEFMKTLDWKSQAKLLTEDEQRQSW
>Poteriospumella lacustris 3_rad50_53 67198|21052|strand:-1(-1...2387) (evalue:0.000319322442)
PYDSNGFARSLFFVFFPSTMQKAEPKKAKKSALELKLEKAKKDKEEADKLAAAKAAEEAAAKAAEPPAPPVVVEEAPRAATPPPAPVAEEEVVPEPEGEDAEREARMKATMFGDDVFDEDARVNQEADAEFRELLERSKAGNLSNREKRKLAKEMESREREKEYQAAALKASMEGAQFAVSQTVIDPNDPQWQNALDIVIPNFSISAHNKELFFNSPLTIAHGRRYGLVGPNGAGKSTLLKMIAAGELKVPPRVDYLYVEQEVLADETPAVDAVLKADKVRWELVQEEKAINKLLEKNPEDEKANVRLGEIYEQLTQINAAASESKARRILFGLGFDGEMQVRPTKYFSGGWRMRISLARALFMEPTLLMLDEPTNHLDLNAVIWLDDYLQKWKKTLLVVSHDQDFLNSVCQEILHLDQKQVVVYRGNYDNFKEQEATRRKQMVKEWERQEKKLKELKAKGLTKENAEKAQLKSKAREPGARANKKQEAANAASGGTESASSQVTLLARPREYSVIFHFPKVVHLSPPIMEVRDVNFRYRPDLPWLFRGLNFGLDMTSRVCIVGPNGSGKSTIIKLITEEVNPPEGEVRRNPRLRIGVYNQHFIDRLPMAESPVEYLQRLFEEEDYQSIRNKLGKYGLEGHAHTIPIRDLSGGQKARVVFVELSLMTPHLLFLDEPTNNLDIESIDALCDALKEYNGGVVVVSHDARLIETIECQLWVVDNQNVTPWHKGFQDYRNHLLEQLEEQIAAILPGSGERPKQTTTTTTTATKANTKSSQPATVECGLSLRWSTYRQDR
>Poteriospumella lacustris 3_rad50_54 36825|14713|strand:1(0...2542) (evalue:0.00032)
DESKDQALFENQFSLVNEISANDLASGSIIQMAICPKDERITALSDDGQILVLPAVYPHTLTLENIKYAATPFHGPKPITGLDMALKKPIILTCSKDATLRLWNFKNHTLDIQKTFAEEMFSVALHPTGLHCAVGFSEKLRAFHILVNDFRQCMEVPIKACRECRFSPGGNYLAATNGNAVVVYDFHTGEKVADLRGHNSKVRALYWLNSGSQLLTCGAEGAVYLWSLEGARRTGEFIQKGIGYSSVVYSGNSVLVVGNDRSLRELTIPDLMPSKLTDAGLVLTHIALAMNKSVLFASTFEHAKPGYIRAYPYPLSGEFDDYPCTSSPIQRLRVTPDENFLTVVDEQGCIVIMEIRGRQDRFQRNNPGAYPELMTVGEWSDETLVTRAELDEYDNTVQELKTKVAELESQTDYQLKILDRNNTEKLAEATNKFRQDLEIAKSRYEMLQEVRLDYEVETLEKIRYMEEMHQNQIQQMETSFQAQIMELVDQYQRLVRERDAQIERLDEHRRLLVDTHERLVNELTHEYDDKVNENQRSRMKEEEERNELEKELAEMQNQLDDDIDTEIDHMKKRYETQLQICREATMKYKQDNSTLRKKQAMLQRSIEDIAEEHKHLEMRDKELMEQSQVLQKEVQAHKKEIKTRDATIFEKEKRISELKKKNQELDKFKFVLDFKIRELKQQIEPRQKEIMDKRQQIKKLDEELEKFHKSNAQLDHLIGDLRGKIDAMQGDVKDKRIAAKKLENAMNTCRSEVQSAMAYIQQPAELTSMVHHIVMKYGSAELIKPRIDTEVEEEYNRHRQYLQHSIQELKRNLELVSTQHRSANAGIREQNMSLIQQINHQREENKS
>Poteriospumella lacustris 3_rad50_55 94599|24845|strand:-1(1339...1807) (evalue:0.00033247366000000003)
SQRDWIQARSRPTLIPSVAEGVKGLKASEAREPEADKATMMSLLKELKTSMGQMKDAFYLFRNETNKRFDETNKRFDESNKRFDETNERFDETNERLRSVETSLNMFRGETNERLLRSKIAHKYGETFAKPFYVQDFQNPPNHLCEVEGRSRQRT
>Poteriospumella lacustris 3_rad50_56 94632|24850|strand:-1(1077...1545) (evalue:0.00033247366000000003)
SQRDWIQARSRPTLIPSVAEGVKGLKASEAREPEADKATMMSLLKELKTSMGQMKDAFYLFRNETNKRFDETNKRFDESNKRFDETNERFDETNERLRSVETSLNMFRGETNERLLRSKIAHKYGETFAKPFYVQDFQNPPNHLCEVEGRSRQRT
>Poteriospumella lacustris 3_rad50_57 94624|24849|strand:-1(882...1350) (evalue:0.00033247366000000003)
SQRDWIQARSRPTLIPSVAEGVKGLKASEAREPEADKATMMSLLKELKTSMGQMKDAFYLFRNETNKRFDETNKRFDESNKRFDETNERFDETNERLRSVETSLNMFRGETNERLLRSKIAHKYGETFAKPFYVQDFQNPPNHLCEVEGRSRQRT
>Poteriospumella lacustris 3_rad50_58 93601|24699|strand:1(1...1854) (evalue:0.00037)
FSGFIQPKALISDGWSWFYWMNPVAWALKAVTVNEFKSEKYDFLTCTNPTCTEKSRFGDFVLEQYGNPTDEAYIWYSFAVLVAEYLFLFLLTFLSLKYIRTEPTPPAPIRATTPVTEHDHEHEHADLVRLADTVDVGDIEAGVTEATSANETTGVELTAVAHSNDPSGKSLDSNKASSARGSNRLVKAQLPFDPISFAFKDIWYTVTLSSGEDVDLLRGVNGYFEPGTVTALMGSSGAGKTTLLDVLAGRKNTGVVKGEMYLNGVPKVEGYFRKIMGYVEQFDTLPQKSTARECVEFSAALRLASNITADQRQAWVNAVLHMMDLEPIEDMLVGNMADGGMSFEQRKRVSIAVELAANPSVLFLDEPTTGLDSRAALALIKNIRAIAMSGRSVVCTIHQPSTAIFNAFDQLLLLRRGGQTVFFGPTGKDSSNLVDFFQAAPGVTPIRPNVNPATWMLDVIGAGTSAAHAVQPTDFHNYYNSSALYQINQVHLETLVTPNEGSKRLTDDDMRDNEGYNASYLQQFFLLMRRIALTYWRTPTYSLFRHLTNMAIALIFASAYPQQEYDTYVAAVSRAAVIYVTALFCGVLAMLTVVPVVAADRPAFYREQQSRMYSVFI
>Poteriospumella lacustris 3_rad50_59 14706|7100|strand:1(0...686) (evalue:0.00042)
EAQLKGEVRALKDELSDKTTRMSSIQEDKSRLSTEHETLQQQIQAIQERLAKSQQEAYKYANSDLGILLKSAEQERDVLLEYIQQDMDKSASLARQVEKLESDLRVAKRKESTTSDDIKALKDEIARLSKDLESASKENEKLKQENGALFTQNDQLKHNCESFQYQLAHKGREEDEIMKHQVSLFTQLRTKDEELMRKTEEIISLRAKVQEYDIAFPPLKNESDHMKQ
>Poteriospumella lacustris 3_rad50_60 47975|17364|strand:-1(1235...2426) (evalue:0.00048)
FFLHYCFTSLTPFIVNLFSQQQLFEFQALVLLVPTMKKRGNTKQTGRGSSAPSEQEAAHSTTSESVERIQDVLKTLESKAIAGESIQSELDFLLTAYREISIKNKVESKRDEYLQQEILDLQQKNSDASQEVVSLRQDYRTIESKVEKLENLSRMLSNRVKSVESKANEDVKAEKEDRLKLSYEFSAKIKDISAKLDDLSKRREAVISENARLKDILRECFEQFDNDPSLQSGDNDPFDTSVTDADYDSDKDLDSDQRAEKKERKAMEDQEDQTKLKALKEQEEFLKAKSAKFMDVFDSFQQRLTESNQLFKLKQGRAEEIAKDIQAIEKQNNELTARIAGCTVSAKTLSDTIDKLREEKERYGKLIEKQKALIEKFQEDISSLEAARQYLYCKCQ
>Poteriospumella lacustris 3_rad50_61 47967|17363|strand:-1(1099...2290) (evalue:0.00048)
FFLHYCFTSLTPFIVNLFSQQQLFEFQALVLLVPTMKKRGNTKQTGRGSSAPSEQEAAHSTTSESVERIQDVLKTLESKAIAGESIQSELDFLLTAYREISIKNKVESKRDEYLQQEILDLQQKNSDASQEVVSLRQDYRTIESKVEKLENLSRMLSNRVKSVESKANEDVKAEKEDRLKLSYEFSAKIKDISAKLDDLSKRREAVISENARLKDILRECFEQFDNDPSLQSGDNDPFDTSVTDADYDSDKDLDSDQRAEKKERKAMEDQEDQTKLKALKEQEEFLKAKSAKFMDVFDSFQQRLTESNQLFKLKQGRAEEIAKDIQAIEKQNNELTARIAGCTVSAKTLSDTIDKLREEKERYGKLIEKQKALIEKFQEDISSLEAARQYLYCKCQ
>Poteriospumella lacustris 3_rad50_62 13480|6431|strand:1(1...1174) (evalue:0.00048)
DHGEVEKQHLHNEMSELENDLAEASEHLQTALREASMWEDKCKLQAQEITALRTKHASDLAREEAEKQELRSQISNLRDNSKLGAAQRQAEEAEKHGKELGQQLSVAQAEVQKLLAERKELESRLSTAEEHIDDAVSERIAAERSRAKTLEAALQSLKDSHADETKHWDSTQKERDELVRENDELKNWKAVYEAGHGLQQLARNQKKLTDDNRRLTQALEQRTTQYSALMDAHAALSMAFERLQKETGRTVQVDLTSPDLAEEVKNTASGLQLQIRELEGQLNALEEDNSRLRKQLRAQMGTMTEGGFKYPGLAPEQLVKVNEFAANLRDGKVELPLDDRSRSLMTENKQLKKDIASLNATLLKLERDGGKRSSSNAETANGGSDALADGG
>Poteriospumella lacustris 3_rad50_63 46925|17121|strand:1(2...1867) (evalue:0.0005)
DLVRFEPSVRKAMEYVFGGAIVCSSSDIAKAIAFDRNIRVLTVTVEGDTFDPAGTVTGGAVSQLGTLLQKIEQVRGAQATIASKSQQLEAIQTQLSAASRQLEQQRNVQGQIDLKTHALKILEEKLGESDYAQLAQQIQETEASLARQEEEMVTLQELLKKAKAELKQLATAEKSKAKQREQKLKEFENEVKAVQKVSSTIKSELMQLKSRRDALDAERHSLQNEKATLQEQLQISEAALKRLRQEAAVADEKLVTVRAAYEEAKLAVQHKQEDVNRCSKEIQVLQQKRDTFLKEAQNASLEARKITHRLKQWDKDFKEASKVIANLVKQHPWIEREKAFFGQSGTDYDFTNTDTASAYRRLKELKAEQDKLSKKINKKVMGMIENAEAEYEDLNRKRQVILNDKAKIESVIEELDVKKAQALKKTWQQVNRDFGSIFSMLLPGTQAKLEPPEGMDVTEGLEVKVAFNNTWKESLTELSGGQRSLLALSLILALLLFKPAPMYILDEVDAALDLSHTQNIGMMIRSHFSSSQFIVVSLKEGMFNNANVIFRTRFVDGISAVQRTVTNVRGKAGNAGLLTASAAAETENEDANAGGDVDEDDSAPAKKRGRGAASGRGGVKA
>Poteriospumella lacustris 3_rad50_64 3377|2344|strand:-1(63...858) (evalue:0.00071)
IPHSNYHFTADLTLELFNRTLLLLFKMHRLFGKPKPKVEAPTLGDTSSNIGNRIKDIDDKINGLNGELKRYSEQLKKASGPTAANIKKRAMETLKRKRMYENQRDQMANQQFNIDQTSFAIDSVRDAQTTVSAMKEAAKTLKKENKKLNLNDIDNMQDEIEDMLEDVGEISEILGRSYGMPDGVEEEDLDAELACLEDEWAAEAQAEAEAATPNTVSASAAAAMPASVFSLPAQPNSRMVNTAVPQQPLAQSAPAQSVAATSFV
>Poteriospumella lacustris 3_rad50_65 30453|12849|strand:-1(380...4682) (evalue:0.000710945)
NQLESSTMIEAKNDSPWDRAHPLSKWTFHVANEMLMVGEKRPLQFDDLIEIPEVDRAKNVFKNLKDFYIRSRSFWFIPRLMVALNRMVFHEMLQSVIYTIIEGVIRIALPLLLVFLLDALQNADSYKAYRWAGLIAALGVLQAIVHHILFFVTMRIGWNWRTSCTGLIYDALFKLEGADMHSVQNGKMVNMISNDVTRIEEFAVFICFTWEAFLEVALVLLILIYILNIPAAFAGVGTTFLFIPPMLYLAGQFAKLRGKTAAATDQRVRHISEIIDGIGQVKSYAWETPFFDMIGRLRKQEVKNITGSQTLRSINQGLMYCTPALVSLVTFGVFWGTGGDLTVPVVFSTISLLQVLRMTIGRMWSRSIETGSDAIASCLRIEAFLDRVYGHDVPLSPSVVESRGDYESIPTANVGQNLEIAGNAADTEVDTLLSLRASGCSYGSSSTILSNVSLSLRRGKVTMVVGAVGCGKSSLLSALLGEMTLSEDGKRFVQEGSRVAYCAQRAWILAASVRANVAIAGQQDRGPSANFKKPVGIDEDLYQRALESTLLGHDLQRWPGHDETEIGERGVSISGGQRARLSLARAVYSDSDIFLLDDPLSAVDVHVGKSLMRDCILGHLRARGKAVVLVTHQLQYLSMADEVVVLSKTGEQLFIGSYGDFLSRKDEFQFLELGGQDGDDVVAESEETPIGAASAEAPEAASHEQDAPANEGSDADVERPKDVEQVHVVVESEEDAKRRQIVATEEKKIGDISWRVYWDYLVAGGSGQGLFVLSIILASQALLMITDYWVRWWATSTFGPQSSYVYLLVFGILVFLCIIIGFYRALAWFRFSIRAASRLHERCFWAVLHSPLSFFIANPTGRILNRFAKDQNLVDESLPITFFTFLESTVFCLASVVLVCITIPWLVLLIPVLLAIFFYLRRKYMASTREIKRWEAVTRSPIYSDFSATLEGLITLRAYKLQAPVTNLFLHQIDINSRAWFSFLMSSRWLGFRLDMESAAILAFVSLFAVWLRNQIDVGLIGFALTYTMSLSGLFQWSVRLSAEVESQMTAVERIQSYGELPPEQGYVHGGSLDRHKESLESHDFLHFLGGSRRSGEPSGSKKSEIEVVAVPSALQGGTVDLRDLTVRYRKDLDPVLKDITLHIDAGHKVGICGRTGSGKSSTLLALLRLNLISSGDILVDGMSLLDMDLQTARGKLALIPQDAVLFSGTVRFNLDPFSQHSDEHLWDALADAHFAEHIRSLPNGLDATVEEGGKNFSVGQRQLLSLARAILRRCAVVLMDEVTASIDFRTDRLIQETIRTSAVLREATIITVAHRLRTIADSDVIVVVDAGRVVEIGRPYDLLTSPDHVNSFYRHLAENSGEFDDILRGAATKVETNQQKPPTYFHVREFDRSLLLTGQRRSVNRPLNLNLKLLLRKNRMKSLYLLAGRFQA
>Poteriospumella lacustris 3_rad50_66 20225|9614|strand:-1(-1...776) (evalue:0.000907289)
VLVAPKFATLRQEDRQNLLHEGAGSSVMAAYVEIVFDNHDGRLSVDSDEVVIRRTVGHKKDEFFLNRKHVTKSEIISLLETAGFSRSNPYYIVQQGKVSNLCTMNDRARLNLLKEVAGTTVYEERRAESIKIMEKTLSEQSKIDEVLEYLNERLGELESEKSELVEYEQLDRQRRALEFNACEKEFREAQRQLEDVESRREELREQQIGLHSTLRENQDDLAAEDDKVVNARNLLERIRSRLEAKREELTKLESRKGE
>Poteriospumella lacustris 3_rad50_67 13680|6529|strand:-1(-1...752) (evalue:0.00095)
VALQQRYDDHDTANMTLYAFVNDRPDLPVDEMTNIGVVLLDRFLPTSHFAVADYLKVYFLQPWLAIQSVEDIRYEERINMKELKLGQTREELDDLEDRIRQGEIRVEELAAKANELTASIEAHRDPDPDESEIQKEKRESILADLMGQKNGVDAEIDLTQKSNKEIELLRPTLQGTIARLEEEIQEIEDVLLERKTLREKSMKLFFDTEAEVCQEMVEALKVDVDQATDRCGALAILVDGCETPLTAYET
