# Supplementary material for: Putatively asexual chrysophytes have meiotic genes: evidence from transcriptomic data
Source: PeerJ. 2019 Jan 16;6:e5894. doi: 10.7717/peerj.5894 (PMC6339481; doi:10.7717/peerj.5894)
Supplement: Supplemental Information 1 — Identified loci are in FASTA format. [file peerj-07-5894-s001.zip › supplementary_material/Poteriospumella lacustris 3/msh2.fasta.fasta]

>Poteriospumella lacustris 3_msh2_1 106631|27212|strand:-1(-1...317) (evalue:0.000140385)
IDEFGKGTMPLDGISLLGAVIKHFVGMPCRTFFVLHLMEALDESILSQQFLSRINCFKMEVLSERPGSGDEWADHHDDDDIVSLFKLKVGIDVDSEGLSCAKAMG
>Poteriospumella lacustris 3_msh2_2 20138|9592|strand:-1(53...389) (evalue:0.00021008116363636364)
SGEGHEDTDPIGIDGTVEAHVVLSHMSYVERVVDATTGETEVTFLYKLVESPARGSFGINVARLAGMKKSILERAMSKAREMQEVTWSQWSQGRPTTAMDVLDEDRPTVAL
