# Supplementary material for: Putatively asexual chrysophytes have meiotic genes: evidence from transcriptomic data
Source: PeerJ. 2019 Jan 16;6:e5894. doi: 10.7717/peerj.5894 (PMC6339481; doi:10.7717/peerj.5894)
Supplement: Supplemental Information 1 — Identified loci are in FASTA format. [file peerj-07-5894-s001.zip › supplementary_material/Poteriospumella lacustris 3/slx1.fasta.fasta]

>Poteriospumella lacustris 3_slx1 69017|21347|strand:-1(107...1277) (evalue:5.0474722993118824e-20)
KDYSHSESSLEVWQEEYLVEESRRTIVASYTLVVSKTANSRNPSVAREEALSSSRQRHMGLKADVYFCYLLKSNATAKSKATYVGFTVNPYRRLRQHNGDIKNGAFRTCRFRPWVHIAIVAGFPNKITALQFEWQWQHPHLSRITSKQAKEQNIGQQARDAKKKLEALQILVDSPAWKQLKLSVYIVKDNIKVNEEQLRVMFPAANCNLHFVTVDEVATLHADLKQSMTNVGTAPEPCSCTLCAGTIETTEERISRNEEASAQKYWACDVCSACTHLVCSSRMLFTESAKTNRDIRRPQIIPTTASCPVCSTTYDWITIVRTKMFPRPPPPRSKRKRSAMEEATEEKEDDDSADESENEDEGCGDGSSDGDGDSAGHDESLSDDDTSSR
