# Supplementary material for: Putatively asexual chrysophytes have meiotic genes: evidence from transcriptomic data
Source: PeerJ. 2019 Jan 16;6:e5894. doi: 10.7717/peerj.5894 (PMC6339481; doi:10.7717/peerj.5894)
Supplement: Supplemental Information 1 — Identified loci are in FASTA format. [file peerj-07-5894-s001.zip › supplementary_material/Poteriospumella lacustris 3/mer3.fasta.fasta]

>Poteriospumella lacustris 3_mer3_1 34656|14078|strand:1(1...2033) (evalue:8.72816526150204e-09)
RLSKLFAVCFDEFHYMNDPERGTVWEECIIGCPPETRILALSATMGNVNEVQRWFSTVHGPTDLVTSTYRPIPLRYYHASKKGLLPFFVDPHSGPGAVNGIVRDASGNLDRKCLVNPAIVGKDRHDHHDHDEHQPGKSSSKGKGKGNKKSKHSRHRALQHAWKDMSLADRATSFEYVVDMLHREDKLPAILFVFSRARCTSAAKDVLKSGIVLLTPEERTHVTNALITFMKANPMIPIAQETVKCLQAGIGVHHAGLLPVWRRLIEQLFLENKIKVLFATETLAAGINMPARTTVLPRLTKYIARTGTPLKTSEMLQMAGRAGRRGHDVEGSVIIMQNDEEEPSFGHRILVSRIDGIKSRFRASYGLTVKLLQRYTLSQSQSMLERVFGAFCWRERMSKRNPKGGRGDGAMIETHRAILAKYGWSDASEYFRLVRLYDNDGGDGGGEEATAAATDLSTASAKSNASSSSASASSSASSSFSSSSSSHVEEWKQTIDRHPITVNGDAAAVLDAMAFLLASNITDPIAFVEGGTSPSIDSSSSGISSSGIGSSNGTAALSASSGKTVAWKMFHRVADILEDFYAIYHRNDEEVVVLPLGETIANTTGENELWLALLLQHPVIAGPAHATALLEETRRLIAAEEQHRLETPSLVTSFAMAPRDPSDQEYITDQAQALRRR
>Poteriospumella lacustris 3_mer3_2 73070|22045|strand:-1(-2...619) (evalue:3.333657547215589e-08)
VVSQQNTINKIRLLTIGSKVPAKVYKFTLDPFQREAIGYIDNNESVLVAAHTSAGKTAVAEYAIAKSLRDRQRVIYTSPIKALSNQKFRDLQEEFGDVGLMTGDMTINPNATCLIMTTEILRSMLYRGSEVVREIAWVIYDEVHYMRDKERGVVWEESIILLPHKVRFVFLSATIPNALAFVDWVSRIHHQPCHVVYTDYRPVPLQ
>Poteriospumella lacustris 3_mer3_3 73073|22046|strand:-1(-2...733) (evalue:3.48388282594334e-08)
PHQKVDNFESSSALLDSTRKKRKLDQEEEDEEPNSKTIKTEEGAVAAAAAPPASGSKVPAKVYKFTLDPFQREAIGYIDNNESVLVAAHTSAGKTAVAEYAIAKSLRDRQRVIYTSPIKALSNQKFRDLQEEFGDVGLMTGDMTINPNATCLIMTTEILRSMLYRGSEVVREIAWVIYDEVHYMRDKERGVVWEESIILLPHKVRFVFLSATIPNALAFVDWVSRIHHQPCHVVYTDYRPVPLQ
>Poteriospumella lacustris 3_mer3_4 34646|14076|strand:1(0...652) (evalue:4.880848365029358e-06)
RMVQEKQQYHRKGVKCMTYSVGFCLLWLYVLMYSRILPRSLSLGRTNYCLYRHQSFRLQQRLNSELFRPQEDTESVSNAPDVIDRLKTFALHHPDQTKDVNLFRSLFKFPLDDFQVSGFQSLLDDKNVIVTTPTGSGKTLIAELAIYYALMMDRRVIYTTPLKALSNQKFSDFQKKFGKDRVGLVTGDISINSDAPVVVMTTEVFRNSLYGSYRGPR
>Poteriospumella lacustris 3_mer3_5 73080|22047|strand:-1(261...2733) (evalue:5.760044344697174e-06)
LQHYLFPSGGEGLYLVVDEKSKFRDENFQRAMSYLQSNAPGEGDVANAKSKRNVQRSVSADLLKIVHLIMARGLEPCIVFSFSKKDCETYALQMGKMEFNNEEEKQLVEHVFNNAMESLAEDDKNLPQIQTILPLLKRGVGIHHGGLLPILKEVIEILFQEGLIKCLFATETFSIGINMPARTVVFTNTRKFDGKDFRWITSGEYIQMSGRAGRRGKDDKGIVIQMLEDKMEPDVAKNMIYGASDPLYSSYQIKYNMVLNMMRVEGADPQHIIKSSFHQYTQEANAPNLRRKAEELEREASLIEVAEEDVVSEYVDLSKLEASLKRQINAILMEPKHCLPFLQSGRLIEIQFQDVSFGWGAIVELKRLEGRIMNNPPYSASRWIGTLGPRSTPIGEYYVDVLLEVNTQEKLGQLDFGPARIVDYLQTSPNNNVYLVHVGLDAINSLSAVKLNIPRDIRKDAAKQGVRKCVREVCRRFATVTTNAASSASSSSTANGNPQPVNPADVTAAAAATAVGAFVSAENIPLLHPVQDMGVEEASIAHVIERHSELVQRVYHSARFAAIRQQPKVLEAFTAKLKLLEEAKQLRHEATALQSVTMKEELKSMRKVLKKLEYVNAEGVLTAKGRFACEVSAGDELVLTNMIFAGVFNDLTVDQTVALLSCFENQEKSSGSDGAASRFRADMQRPFRALQTTAREVAQVLLEMKLITDEDDYMKRFDPSLIDVTYAWSSGMKFSEVCKLSEVYEGSIIRALRRLEELLRQLSAASIAIGNNELVTLFSDGSARIRRGVVFAASLYIQGVKNGRRETGREAGCRSHAMSHTAL
>Poteriospumella lacustris 3_mer3_6 66719|20975|strand:1(1...1406) (evalue:2.2418781297592894e-05)
TKVFEALRPNLALEYPFELDDFQKQAVMRLEKREHVFVAAHTSAGKTVVAEYAIALALKNNSRAVYTSPIKALSNQKYRDFTEKFGAENVGIVTGDVSVNPKAQCLIVTTEIFRSMLYKGADTVRDIEFVIFDEVHYVNDAERGVVWEEVIIMLPEKITLIFLSATTPNAAEFSDWIGRTKRHKVYLITTDKRPVPLQHYIYHDQEMYRVLDGSTKQFNAAAIQQCINKQKEKAKPKPMSAENQNMKNQRMQEKANIAAQRAGGNSAKAQQIKQQVFQKDAKFHSKGNGGVAQGGPSNPAGTKQQWLQLIKLLQAGGREASGGLGEVSFGVGTTSTVLTAKARAEKEAREVKYEDLPADLRAKISKKEYEKEARDVRGSEDEPEKNTNGLLPVVVFSFSKKKCEEIADYLKGQDFLTSQEKSAVATLYSSIITRLNPDDADLPQVQRVFECLRRGIGIHHGGLLPILK
>Poteriospumella lacustris 3_mer3_7 86423|24117|strand:1(1...2756) (evalue:3.62013e-05)
DEEISLLEQRIRDESPASGTQASSNGELKFASMPLSRRTLEGLTASKLTVATEIQAAAIPHSLAGRDVLGAAKTGSGKTLSFVVPILEKLYRERWTQEDGLGAIVISPTRELALQIFEVLRTVGRKHQFSAGLVTGGKKEFDGEQERIVRMNILIATPGRLLQHMEQTPGFDSSRVMMLVLDEADRILDMGFRHQLDSILEYLPLERQTMLFSATQTKSVKDLARLSLKTPEFLAVHAEDDEVTPKQLVQNYVVCQLQDKLDILFSFIKSHLKSKIIVFFSTCSQVRFVHECFCGMQPGIPLTALHGKIKQERRTIIYMDFLKRPAACLFATDIAARGLDFPNVDWVIQVDAPEDSAMYIHRVGRTARYTASGRALLLLMPQEEQSVLQSLQTASIPIKKLTVNPNRKFSVSTQAAALLAAQPEYRLFAKKAFTSYLRSLQMLPQYPISDISTLPVSEFATSLGLPFTPELPILAKDGAAAVGVRDEIREKKNVNRALDKLRKQIKDAKEMKKRAKEEAKRTGRSVDEVLAEMKGRPVDADSEDSDSDAAKDKKRTKKLSEIAQEIQQKKQQQQKSSNGEADSDDDEDDFLTVKRVHHWNEEGDAAAADAEEPAMDVDGTTTTATAAEQKKKAMVVKIKKDGSIKVKNAPAPKKTVFDDEGNTVDNTLTLQDGSQPLPIDETVHRRIAEYAQQVKSVVDEGRQADEDRDKQRLRDAKLKRKQAERDAKMQAMGVDAPVLASAVEAVAEEEEDGGSYGSDSGSDSDDDGSDSDSGSDDDDSDGGDSDSDNDSADSFDADHAAKFKANQGAAQKRKRNVDNSSSEEDGSDSDSEDDSDSSSDRRRRRPQTKKAKKPSAQELEEQERLALQLLSGGGALSISKTKKRGQSTALWCHRCRRGCCCRGSSGDAVVCFSVCNVM
>Poteriospumella lacustris 3_mer3_8 94454|24831|strand:1(0...2010) (evalue:5.01766e-05)
ALCRAVTSQPISTRSGSRCRCHRCIIEASNLQLMPVGRYITFHLRHCTTVAMSDIEERKLQKKLKKLKERSAEAPSSSSSSTKAAAVAATSVVEAAPAEEKKSKKRKHEEAVEAPAPAAVEEAGDDDAEEDADDSADRSGDDPSPAEAAEAARSVAVSGIFSDQMFAALPISDATKQALQKMGFTQMTQIQARSIPECLTGSDLVGAAKTGSGKTLAFLIPIVELLNRVQFTRKQGTGAIVISPTRELSLQIYGVLRDLIEYGHFPQTHGLIMGGANRKAESDKLVKGVNIVVATPGRLHDHLANTRGFVVQRLQMLVIDEADRILEQGFEEDMHQIIKLLPKERQTILFSATQTRKVEDLARLSMRSNPVYTGVHDDARAATVEGLQQGYVVCPADKRFMLLYSFLKKNQNKKIMVFFSSCNSVKFHSELLNYIDLEVMDIHGKQKQQKRTTTFFSFCKQDKGILLCTDVAARGLDIPAVDWIVQYDPPDDPREYIHRVGRTARGTNTQGRALLFLLPEELAFLKYLRAAKVTLQEFDFPASKIANIGGQMTMLIEKNYYLHKSAKDAYRSYLLAYASHAHKDIFNVHEIDLQGVGRAFGFTVPPRVDLNLSARGDKTETRKKRRQNLDDGAGGASGRKDKYRQTGQAFSATNPYGKRAEGDKRQFVR
>Poteriospumella lacustris 3_mer3_9 94466|24832|strand:1(0...2010) (evalue:5.01766e-05)
ALCRAVTSQPISTRSGSRCRCHRCIIEASNLQLMPVGRYITFHLRHCTTVAMSDIEERKLQKKLKKLKERSAEAPSSSSSSTKAAAVAATSVVEAAPAEEKKSKKRKHEEAVEAPAPAAVEEAGDDDAEEDADDSADRSGDDPSPAEAAEAARSVAVSGIFSDQMFAALPISDATKQALQKMGFTQMTQIQARSIPECLTGSDLVGAAKTGSGKTLAFLIPIVELLNRVQFTRKQGTGAIVISPTRELSLQIYGVLRDLIEYGHFPQTHGLIMGGANRKAESDKLVKGVNIVVATPGRLHDHLANTRGFVVQRLQMLVIDEADRILEQGFEEDMHQIIKLLPKERQTILFSATQTRKVEDLARLSMRSNPVYTGVHDDARAATVEGLQQGYVVCPADKRFMLLYSFLKKNQNKKIMVFFSSCNSVKFHSELLNYIDLEVMDIHGKQKQQKRTTTFFSFCKQDKGILLCTDVAARGLDIPAVDWIVQYDPPDDPREYIHRVGRTARGTNTQGRALLFLLPEELAFLKYLRAAKVTLQEFDFPASKIANIGGQMTMLIEKNYYLHKSAKDAYRSYLLAYASHAHKDIFNVHEIDLQGVGRAFGFTVPPRVDLNLSARGDKTETRKKRRQNLDDGAGGASGRKDKYRQTGQAFSATNPYGKRAEGDKRQFVR
>Poteriospumella lacustris 3_mer3_10 27582|12177|strand:-1(-1...1244) (evalue:6.44444e-05)
HDFPLVLKDEEGDEHNRKGQLPEIGRMDPVKETASLPEVPKTADVAAEPAVPPAAPVDKPAAEEVADASKAVDGPPTGAKDAVEEVTDQFASSTIFGGKSLDELHKIQEKVSHLSAGVLFTDPSLRIPPPILDALTVHMRFERPSQIQATTLPLILDNKNVIAQAQSGAGKTIAFVIGMLSKVQLNYPITQAICMSPVRELVNQIISDAVLPLSINLPGLRVEAAVPGTTPSGPVCQSHIVVGTPGTMKRWVQDQYVRLDHVSIFVVDEADHMVREKGLAKDTLDIRRRLDPRAQVLMFSATYTKDIIELAKKVNPRAYVITPRTSEELVLDVIFQVKVNVNKVPGGKLQVLKDIYDYMTMQQSIVFVERREGANKVAQFMRDSGLSVSVLHSDLTGPERDQVMAEFRRGVTKV
>Poteriospumella lacustris 3_mer3_11 72758|21976|strand:-1(334...1921) (evalue:6.776429470026316e-05)
WIFSLKKTKTKSTEPNTEIHSLALDSLIENVCKSTIINLNKAGIVQYSDGGSLFPNNECHIMARTMTKLKSMITCMNIPRTAGLNEVLRNVSDCEELHRPVRRDEKKNLNDLKSLIRFPLKDKVQLPQQKSNILLQLAINRTVLKDFSLKVEQAEIVEKSIRLLKCIVELAINRCFGKLLESALLLDRALKVRLWETSNQNIFAQCKNLSIETLERLKELGKTKIHHIFGASPQMLQSEVGCSHDEIRALLCFSNEMMANKLMLDLSESNESEIIIRIRPAEAMDNRRKSAVIHYQLVCYERESGDLICWRSLPVGALEQEYRLRNTKAISIDRFRCALLANVVGIDYYIGMSPLQRDNHVEEVNTRKTSAVGEKSKTAKAVKSRVTPNSHPPVSRTSKEPGMKAIDLDRFRYRQEPQSTMRTVSEFVDTNQVTEPHLKDNTEQEVLQKRHFPSEIRSTGPIKRFRSSMDSSGLLQTLQKPQNVEKPASIIPDRSALTLKPGETPARDVPAKAHSGETDMSFFDEAFL
>Poteriospumella lacustris 3_mer3_12 66699|20972|strand:1(1...2129) (evalue:0.00013921312059000002)
ILFSQSVVKVLLATETFAMGVNMPARVVIFNGWKKHDGRELRELLSGEYIQMAGRAGRRGLDTFGTVILAVWVNDPPEESAVRRLLTGPPTILLSKFRLRYNMILNLVRVNNLSVADMIKQSFTEFASQKMLSSHNIVHKLKKYEEYSTYLEDQRVRARELQSSESAASATAMEEQDRVVQSLVDKLYTAQSMSYQQLAYLIQKKASDLSTVLSKGRLVYVNVDALVAAPRLLGLQELGPCFAVVLADPPTAEAAKQAKQTSWGAANKPGSQKLSAAALERKALLAGMSTMSSKEPAAPTTKISEKTATVWVMLLLDHPHHGSPVDCSDELTPTLDANKPATRYGFSASQESLRYLVTEIALQDIAFVLDATVPTAAVGGEEVLPTICDAAQMTVVGNMSDLTLKDLRKERVTDIDFVDRHVRLMSLWKDILRVVPSLSIIPYFPREFTLMNKKAIVGRKLDMMKRCISDESLSLFPDFQQRLGILSFLGYLDRDTQTITTKGRVACELNACDELLGTEYLFHNVLEPLNPPEAVAMLSALVFQEKSDNEDQLTTRMEVARTTMRTIYEQITQLQEIEGIEIDADSKPPLNFGLCAVAYQWARGVAFKDIMAMTQFQEGTIVRAITRLDELCRDVQKAAQVMGNPSLYRKMEAASQCIKRDIVFAASLYVNADEQSTVSLFVAGYQLRQFVGNTTSEIFSSKLKQTAKK
>Poteriospumella lacustris 3_mer3_13 66708|20973|strand:1(1...2134) (evalue:0.00014384389262238096)
ILFSQSVVKVLLATETFAMGVNMPARVVIFNGWKKHDGRELRELLSGEYIQMAGRAGRRGLDTFGTVILAVWVNDPPEESAVRRLLTGPPTILLSKFRLRYNMILNLVRVNNLSVADMIKQSFTEFASQKMLSSHNIVHKLKKYEEYSTYLEDQRVRARELQSSESAASATAMEEQDRVVQSLVDKLYTAQSMSYQQLAYLIQKKASDLSTVLSKGRLVYVNVDALVAAPRLLGLQELGPCFAVVLADPPTAEAAKQAKQTSWGAANKPGSQKLSAAALERKALLAGMSTMSSKEPAAPTTKISEKTATVWVMLLLDHPHHGSPVDCSDELTPTLDANKPATRYGFSASQESLRYLVTEIALQDIAFVLDATVPTAAVGGEEVLPTICDAAQMTVVGNMSDLTLKDLRKERVTDIDFVDRHVRLMSLWKDILRVVPSLSIIPYFPREFTLMNKKAIVGRKLDMMKRCISDESLSLFPDFQQRLGILSFLGYLDRDTQTITTKGRVACELNACDELLGTEYLFHNVLEPLNPPEAVAMLSALVFQEKSDNEDQLTTRMEVARTTMRTIYEQITQLQEIEGIEIDADSKPPLNFGLCAVAYQWARGVAFKDIMAMTQFQEGTIVRAITRLDELCRDVQKAAQVMGNPSLYRKMEAASQCIKRDIVFAASLYVTAEEQSAVSLFAAGYQLRQFAGYASSEILSLFFPLQNKSNS
>Poteriospumella lacustris 3_mer3_14 72753|21975|strand:-1(334...1711) (evalue:0.00020583489875851844)
LNCIHCFTTVTGVYLQVLRNVSDCEELHRPVRRDEKKNLNDLKSLIRFPLKDKVQLPQQKSNILLQLAINRTVLKDFSLKVEQAEIVEKSIRLLKCIVELAINRCFGKLLESALLLDRALKVRLWETSNQNIFAQCKNLSIETLERLKELGKTKIHHIFGASPQMLQSEVGCSHDEIRALLCFSNEMMANKLMLDLSESNESEIIIRIRPAEAMDNRRKSAVIHYQLVCYERESGDLICWRSLPVGALEQEYRLRNTKAISIDRFRCALLANVVGIDYYIGMSPLQRDNHVEEVNTRKTSAVGEKSKTAKAVKSRVTPNSHPPVSRTSKEPGMKAIDLDRFRYRQEPQSTMRTVSEFVDTNQVTEPHLKDNTEQEVLQKRHFPSEIRSTGSIKRFRSSMDSSRLLQTLQNPQTVEKPASIIPDRSALTLKPGETPARDVPAKAHSGETDMSFFDEAFL
>Poteriospumella lacustris 3_mer3_15 98650|25345|strand:-1(1751...3770) (evalue:0.00024)
ITSLLQRNPLQRMDVFKLLASGARFTDKRNKEIKNLFQGKAPAPVVAKEKVSDSDDESEVKKDRGFDFSREDEVNGFRNRLRIRVKGASVVNPCPTFQEMKIDGALKTSLLRNIEASKWKEPTPIQMQSIPVLLANRDILAAAPTGSGKTASYVIPTLSKLSKSSSKSGSGVRALLLSPTKELADQIFREVQRLSEGRKIKSCVLKKKLMKMAEDHGRKVFQKYDLLIATPLRLLTLVRSNSIDLSQVEIVVLDEADRLLDLQSSPRERNQQPPSDEEDEEEDDEDEEDEEANPDKEPSKRERSAFLSQVDEILAQCPATGVQRALFSATLGSFVKELAATFLRDPVEVTIGAENTGASTIKQRLVFVGREDGKLLAMRQLIQEGLKPPVLVFMQSIDRAKDLFKELIYDGINVDVMHAGRSAHQREDIMRRFRIGDIWVLICTDLMARGIDFQGVQMVVNYDLPVSAVNYIHRIGRTGRAGRTGEAVTFFTEEDMPRIRPIANVIKLSGCEVPDWMLQIKAMSTMHKKQLRRSAPKRRRIGIGSLTVTEGNRFNNDDEEEGGDDAFQPQYHGSDAAGDDGGDWETADAFNDADDGDDDDGSNNFGNDSGDAYELPDRDNDNDDQEEGKQSGKKRRRQSKQTGLTSDTKTKGKLTKKKKQLRKQNTQTLRCQ
>Poteriospumella lacustris 3_mer3_16 29916|12735|strand:1(2...1838) (evalue:0.0002835406666666667)
LLVVVSTASMHREVRYQSHKHFHFVINHCIVGSEQETDDQRAAIIYHPSPMTEQVEVTHSLFDKTNTWTQHDFGLDRRLIKGLSKLGYTYPTLVQSKSLPISLQGKDILVRARTGSGKTIAFALPTVQKVLENKSSTDEAASIKAIVLAPTKELVKQIEKSFNDLIFYCRDFVSVYAILSDNQKAVDAKLRSKPDIIVSTPSKLAQQHQRHQVDLSSVLVLVIDEADLVLSYGYKQDVHTILGGLPKIVQGILMSATLSTELEKFKKVVLHNPAILRLEEDKSQGNLLQFYLEATESDKYLILYVFLKLGLLQGKGLIFVNDISKCYRLKLFLQQFFISAAVLNAQVPLNSRTHILEEFNRGVFDYLIATDAAVDAGDEDDFDEDGDEEGEDEAEEDVEGSEDDDEEDADDVDEGDNDDEDDADEEDDEEVDDDDDEDEEQEEDDEEADDDDAEEEASGDDQDPDVVASSGTSKKKAKNNEALKGKKLVEADEYGVSRGIDFANVSFVVNFDFPVTSAAYIHRIGRTARGMQTGTALSFVMSDRPGIAPVKDADAIRSRDLGVLADVRERQPRLGVVEGDNVLNAIGAMDEALGHSGSSAHDDQHRMQPAPL
>Poteriospumella lacustris 3_mer3_17 98708|25349|strand:-1(1751...3845) (evalue:0.0004)
ITSLLQRNPLQRMDVFKLLASGARFTDKRNKEIKNLFQGKAPAPVVAKEKVSDSDDESEVKKDRGFDFSREDEVNGFRNRLRIRVKGASVVNPCPTFQEMRIDGALKTALLRNIEASKWKEPTPIQMQSIPVLLANRDILAAAPTGSGKTASYVIPTLSKLSKSSSKSGSGVRALLLSPTKELADQIFREVQRLSEGRKIKSCVLKKKLMKMAEDHGRKVFQKYDLLIATPLRLLTLVRSNSIDLSQVEIVVLDEADRLLDLQSSPRERNQQPPSDEEDEEEDDEDEEDEEANPDKEPSKRERSAFLSQVDEILAQCPATGVQRALFSATLGSFVKELAATFLRDPVEVTIGAENTGASTIKQRLVFVGREDGKLLAMRQLIQEGLKPPVLVFMQSIDRAKDLFKELIYDGINVDVMHAGRSAHQREDIMRRFRIGDIWVLICTDLMARGIDFQGVQMVVNYDLPVSAVNYIHRIGRTGRAGRTGEAVTFFTEEDMPRIRPIANVIKLSGCEVPDWMLQIKAVRLSFIFCVLRWSYRCVLLSFFLLQMSTKHKKQLRRSAPKRRRIGIGSLTVTEGNRFNNDDEEDGGEDAFQPQYHGSDAAGDDGGDWETADAFNDADDGDDDDGSNNFGNDSGDAYELPDRDNDNDDQEEGKQSGKKRRRQSKQTGLTSDTKTKGKLTKKKKQLRKQNTQTLRCQ
>Poteriospumella lacustris 3_mer3_18 3656|2402|strand:1(41...2123) (evalue:0.000437412)
LVSPSKIEFVVMQNGGKYVPPALRGSTAGAPEGDDRGDGSGRPARRPFDDEEGRGGYGGRGGYNSGGYNSGGDRGFGGGRGGSGGYPQRDFYGGGGGGRGGGGYGGAPRYGGDSYGGGGRDSSYGGGRESSYGGGGGGYRGGTRKNELGFHGDMRPNPRVEEELFFKNETQATGINFDKYDDIPVEVSAGCPDPYNEFTVDTIGPQLLKNLVLTKFTKPTPVQKYSIPIGLGGGDMMACAQTGSGKTAGFLFPVIAMMLRMGPLPEPENRRGKNTAFISTLILAPTRELAVQIHEEAQKFCYCTGIRPVVVYGGANIQNQQRELDYGADLLVATPGRLVDLIERGRVRLDNVRFLVLDEADRMLDMGFEPQIRRIVEAEGMPVDRQTFMFSATFPMEIQRLAGDFMRNYVFVAVGRVGSASKDVTQTVEWIENADKIEFVLDFLGRVPDGLVLIFVETKRGADYLEEVLTRYNFPASSIHGDKSQREREDALKSFKTGRTPILVATDVAARGLDIPNVTQVINFDLPSNIDDYVHRIGRTGRAGNVGHALSLINDKNRNIAKELAELLVENQQELPAFMERYLGSHFHGGGGRGYGGRGGGRGGGRGGPRFGARDIRREQGGSSGHNDMGSHGGRGGGRGGASASAGRGGFGGSSGGHRSGGDFHRQDAWAAEGDNSAWQTTRWSIGYEGQFL
>Poteriospumella lacustris 3_mer3_19 34665|14079|strand:1(27...1240) (evalue:0.0004729715)
CGIHPISAVYDVGINMPARTTVLPRLTKYIARTGTPLKTSEMLQMAGRAGRRGHDVEGSVIIMQNDEEEPSFGHRILVSRIDGIKSRFRASYGLTVKLLQRYTLSQSQSMLERVFGAFCWRERMSKRNPKGGRGDGAMIETHRAILAKYGWSDASEYFRLVRLYDNDGGDGGGEEATAAATDLSTASAKSNASSSSASASSSASSSFSSSSSSHVEEWKQTIDRHPITVNGDAAAVLDAMAFLLASNITDPIAFVEGGTSPSIDSSSSGISSSGIGSSNGTAALSASSGKTVAWKMFHRVADILEDFYAIYHRNDEEVVVLPLGETIANTTGENELWLALLLQHPVIAGPAHATALLEETRRLIAAEEQHRLETPSLVTSFAMAPRDPSDQEYITDQAQALRRR
>Poteriospumella lacustris 3_mer3_20 3667|2403|strand:1(65...2147) (evalue:0.000532138)
HKISFKFICIMSVSGGKYVPPALRGSTAGAPEGDDRGDGSGRPARRPFDDEEGRGGYGGRGGYNSGGYNSGGDRGFGGGRGGSGGYPQRDFYGGGGGGRGGGGYGGAPRYGGDSYGGGGRDSSYGGGRESSYGGGGGGYRGGTRKNELGFHGDMRPNPRVEEELFFKNETQATGINFDKYDDIPVEVSAGCPDPYNEFTVDTIGPQLLKNLVLTKFTKPTPVQKYSIPIGLGGGDMMACAQTGSGKTAGFLFPVIAMMLRMGPLPEPENRRGKNTAFISTLILAPTRELAVQIHEEAQKFCYCTGIRPVVVYGGANIQNQQRELDYGADLLVATPGRLVDLIERGRVRLDNVRFLVLDEADRMLDMGFEPQIRRIVEAEGMPVDRQTFMFSATFPMEIQRLAGDFMRNYVFVAVGRVGSASKDVTQTVEWIENADKIEFVLDFLGRVPDGLVLIFVETKRGADYLEEVLTRYNFPASSIHGDKSQREREDALKSFKTGRTPILVATDVAARGLDIPNVTQVINFDLPSNIDDYVHRIGRTGRAGNVGHALSLINDKNRNIAKELAELLVENQQELPAFMERYLGSHFHGGGGRGYGGRGGGRGGGRGGPRFGARDIRREQGGSSGHNDMGSHGGRGGGRGGASASAGRGGFGGSSGGHRSGGDFHRQDAWAAEGDNSAWQTTRWSIGYEGQFL
>Poteriospumella lacustris 3_mer3_21 46674|17059|strand:-1(-1...1865) (evalue:0.000992588)
IATELISFCFGMEIKIQPRIFLVVLAMLSYAVCGLRLSSPRRLFQSSKLYLSSTIDISPTDGTPDSQVRRDIDTSKCKFGSLGLNEGLLKGLTVQNILDPTPVQKAVIPRILSNENVVMTASTGSGKTLAYILPALQSMQNEEMLGYQRSVKRPRCLVLVPTRELARQVLGAVKGLGHHAKVSSTAVIGGEDYSTQKMSLNRMVDIVVASPGRLMQHRQRGNVFFSNVNKIIIDEVDTMLTQGFGGDIRGILKNVFQRAERTNVDSGNGDEEKSQDKVQVVMATATLTKLVRSLLEDMENGGFNIEYSDPSNKTPARLTGSEIRINMKVVEVDGVHRILPNVQHIFEPSGGGDKISQFKTVLAQMRQKRVLVFCNTIDSCRAVDYALNEDGQSKTLSYHGDMNSLERQGNMDAFRRGDTKILVCTDIAARGIDIPDIDHVVMFDFPMNPIDYLHRAGRCGRAGRKGCVTSLISKRDEVLANAIQSCIKKGLPIDSLSASKRDYAAGGKLAFVAGRSSERPETRGPREGRRGSNESRSKGQHRGEKSFKKEVNRASLKGETRTKRFLAKTSSPRSSSSRTGRQDCPTARIVQFSACLMDENQLLLTEKSLLFVVIVPSHRNP
