# Supplementary material for: Putatively asexual chrysophytes have meiotic genes: evidence from transcriptomic data
Source: PeerJ. 2019 Jan 16;6:e5894. doi: 10.7717/peerj.5894 (PMC6339481; doi:10.7717/peerj.5894)
Supplement: Supplemental Information 1 — Identified loci are in FASTA format. [file peerj-07-5894-s001.zip › supplementary_material/Poteriospumella lacustris 3/rad23.fasta.fasta]

>Poteriospumella lacustris 3_rad23_1 24230|10971|strand:1(1...550) (evalue:1.2e-08)
TFKYPHYNSSKGNMSSTLTEEQKRDRVQQVVGIGFSEEQAVTALQMADYDVNRAADLIVQGVIYENDNEFDLIATAEPEPKIRKPTVFNSRQTKSSTTSSVGSTSSIDGDEVAEYEDSRISSLKEMGFSAQEAIDALIACNDDVNEALSLLLSSKQLQLQSSSKEATMAPLCFVFIEDFCSL
>Poteriospumella lacustris 3_rad23_2 9819|4880|strand:1(2...1418) (evalue:2.75331787524674e-07)
CNWRSFSLARIKAIILDYSSPSLWIEMKISIKNLKGEVFTVESEASDKVAALKNKIQAARPDLVADRQKLIHSGKVLKDDQSISELGLSESDFIVCMVTKEAPKKPVTSSTPAVAATVAPAPVVAPSPTPAAAAPSVSAPATTAPSSAPVNAEALQALVSMGFPEADARVALTAAMGNPDVAYEFLLSGIPDHLLNQSSSPVPAQSQSANSGSVSIEQLRQHPQFNMLKQLVQQNPAALPQVLDLIGQQSPALYAAIQNNNDAFITMMNEPIVENPVPSAAVPPTPPSPASPAGGLAGALGDPSQVMQLLASLPPQQRAQFAQSAGINPQELEELLVILNSLPPEQRQQFLGGALGALGGGMGGGMGGRSPAHVVRLTEEEMAAVNRLTELGFSRQQAAQAYLACDKNEELAANFLLGGGFDDDMQDFGGDDGGDDEDDNMYGQSRELPPEAMLVCKRNVTTQSTGELIIN
>Poteriospumella lacustris 3_rad23_3 80362|23170|strand:-1(187...730) (evalue:3.3e-06)
PSPMIDQLWHAHMLHPGKYLGMHTKLGFVDAEKLPRVLEHQPEAVDDSHEMKSNRMASLLGLMLYICPSLSSHVINPATPSAFTVISERSTRQRIETETMTVRVKTLTGRSYQCKIKPSTQLMTLADQLTQVSGIPASQFSLIYEGKVLSLSSTAGEVGVSDGAKISLVQKLAGCQPVLL
>Poteriospumella lacustris 3_rad23_4 84931|23878|strand:1(0...542) (evalue:7e-06)
QLESTLFGICIIQVKPQLEKVLNLPPDALTKEIRLTQDLMKLFVQYQISADLLSYEPPPVATQASSVSTAAKVEAVRANVEKMLCLLEAMKEEEVRQQYVGGMKVFVRTLTGMTLALMVDPFADVTVLKGMIRDREGIPVDNMRIIFAGQQLEDDRSLIDQGVHNEATLHLVIRLRGGGG
>Poteriospumella lacustris 3_rad23_5 84919|23876|strand:1(0...1038) (evalue:7.8e-06)
QLESTLFGICIIQVKPQLEKVLNLPPDALTKEIRLTQDLMKLFVQYQISADLLSYEPPPVATQASSVSMSAKVEAVRANVEKMLRLLEAMKMEEVRQQYVGGMKVTVKSLIGMTLSLTVDPFADVTVLKGMIRDREGIPVDNMRIIFAGQQLEDDRSLIDQGVPKEAILHLVLRLRGGPSTAQPQALEDLIGRLDRQSEVSYAMPLPVLNAQSGQIALESEMLKGAGSKGKITGLLSRFSGRSTAPIVVHSTLRGAPEVLEECDEEECGLASIMDANVSDADGCEDQLGALNECSTALDANPASADPTPHADELSKAKQLEESNRKKRPRPEEQETNEARFDVYKV
>Poteriospumella lacustris 3_rad23_6 53957|18600|strand:-1(196...1129) (evalue:3.1e-05)
SPEQKMSGFFENAPVTLGVFTMTIFFSFFYGETEVLRIDSKNVWSATGFWRFIFGHLAFSSMAQTVVGLLLLYTYRSFERQMGSRKYGGFLFLSWLYSNVVYLVLLSVASAVGSSFSPSPGPFFFIFAQLAFFYRYIPKIYQNQYVLAGISFSEKSGIYLLAAQLLFSDGLESIVAGLIALSFGLIYSQNLVRVQRFRLPAFIENIFVSISSAISLVLPRAAPPQNRAPVRAAANNNFGARAGNQDQYLDDSDFFGNVPVNRPAAFQTLSEPDEESINTLMALGFDRNAVVQALRSAGNNVDAAANRLLR
>Poteriospumella lacustris 3_rad23_7 44596|16581|strand:-1(917...1928) (evalue:3.2e-05)
HLIALPLRRRQRVFLYVFRSSHKSDMPYMKEEELEAEDPFFLNLNIRCTSGNRREFTLRVEATATVDQFKQQVRSFLGLGGDQNLRLIFNGKLLGPDSCTVESTDLRNNSYVHAVISPNVRQSTTSSNSDAMVGDRAADEGAAIDGRGLNSLLMSIEGDARHRLSREQVHALRAYFAPSIREYAERHLTRGSGESEEDFNLRAETEWMAAQPTHSEFRLNLNIAATHALFRSAAGGGTGGLVFMHVESDSDRSNSEGTCRDFFFGLSLGYALGIMMIFCVWDANVPYRQKLGILTGIMIQIVVGMILRKNMAESSGSSSGSLRGSDNTGGAASSPI
>Poteriospumella lacustris 3_rad23_8 78944|22933|strand:1(1...2878) (evalue:9.7e-05)
MNNRIPLSNCLETLVEIQLQVKDKVAAKRERMSQIAEVLPLLRGEMSKMRIPHTRDKVYKDECVYTFDSPYSDSGLYVNTITFNGVGERFLRHDARVSGCKIYLHQKWTQVPHVRSEDEKSQEEPTKLAIGVEGGFGNDPKFDVVKEHNLVVVRDSDLVTIPLPCTELPEFISNVLNGIISHGGMKQTMQLASWNADQEKIVSKYADGLPQVNPSGMKISQDPKQWKDAASDATDNLWLNMSTGYIGGGRKNWDGSGGSGSALQHYIDTGRKYPLVVKLGTITAHGADVWSYAEDEDCLVIDPHLADHLSFWGIDIMTLEKTDKSFGEMEVDLNKSYGWSKLMEGSEQLEPLSGAGLVGLRNIGSSCYMNSALQCLLAIPEIQQRYYGNHAAIVESLPASHNQPANEIAVQFSKVADALLSDRYAAPLTTEAVVEGGSTVVASLSEQAIDASTLEKYVVAPTMFKHAIGKDHPEFSSGRQQDVTEYLTYLLDVLKRDERTSLGRFAATSTQHPTASLFEFHVEEKAKLVGGNDVKLAKIGANTLRSMMELPVPLDKAVRKPVVDDEEAEGKASEAKRPRVDDPAHDMQQLLVPLTACLDAWQGTEVVQLDHPTRGQRLPFLKTLRVKTFPRYLIVKLQRYYIGDNWTQKKITAEVPMPLHLDLTSLQAEGLLAGEEELVETATASGTSSASAAAASSAVTPDENLVAQLVAMGFSENGAKRAAIATRNADAEIAMQWVFEHMEDANFNDPPVIEAAPSTTGASSGDSGNAIDEGSIEMLSAMGFTVEQARAALTATSNNVERAADWLFSRMDDLDAAVAEVLSGAGATASSASSSSPSGSAATGPEGLAAETPAEGKYSLMSVISHVGKSAEHGHYICHVLKDDRWVLFNDEKVGKTERPPLGYGFVYIYRRNDGPGTWQLVLVVCCFVVVHGACNLFHIHNLLSKERFCNGNITSKD
>Poteriospumella lacustris 3_rad23_9 65251|20731|strand:-1(-3...372) (evalue:0.0001068425)
IFHVFVLSTSNSDKMGILLVLILVLFATLSCAKISFQTMIPAMRLSSWRSDISAARLKRIVAIRGGMQLFVKTLSGKTISVDVEPDESIESLKSKIQEKEGIPPDQQRIIFGGKQLDGMKSLSD
>Poteriospumella lacustris 3_rad23_10 21228|9945|strand:-1(-2...757) (evalue:0.00013)
KMASLGRIRKEMEDIRNDRHSGVSIVPDPSNPQHMVGSITGPPDTPYAGGKFEVDITIPNEYPFSPPKMKFITKVYHPNVSSVTGAICLDILKDQWSPALTMKTALISLQALMCAPEPDDPQDAVVANVYKTNRTTFDATAREWAITYAGASGEVTAAAAAAAPPIPPSVQKLMDMGFSQEAATQALAAARGDENLAIEALLTGAQNGAMGGVLSQSSLYLSDCTCNRKFLYIVAIRLLQIVQFQLFIDAAR
>Poteriospumella lacustris 3_rad23_11 56254|19061|strand:-1(170...1544) (evalue:0.00013)
LIRSLDSNNLILLSQFIGHIYFSSSLLSESPSAPSIMRGNAQYQRVSNNEDNVEMGEIANPMQEPASGGASEYLTVKVMLREQVFEITGLSPSDAVGRLKEYVASATEVPVNRQRLIFSGRSLTPEDKPLSFFHVTNNSKVHLFPLPAASPVPPVATPNNNNSASTTNAPATALNVRPAGANLEFEHADMHTPLHFNSAVQQQCREVKLWSLLLLFLSMMALFNNLSYFSATGKLGSGNLDTVVFVLDTMVSGLGSWVGMLGLKSVRTLDLADVRKYVRWLGVVAVVSMIMRILWVFDVVYAVQRAVKNSENTADTGSGTGTPDSGTGGETGDSSSGEVIDKKAITAFGIQATLVAMICLFAWSSCFRRAVSFYRVVAWHDLEAQQQQSQQQSAPTTNGAAASIPVAPATANVATVAAVAAVRPTASAPTEVQTPAFLQRSLSFLFSFNWPSAADEL
>Poteriospumella lacustris 3_rad23_12 3453|2359|strand:1(31...559) (evalue:0.00013743465200102)
TFISISSVERRLVFKMQIFVKTLTGKTITLEVEPSDSIDNVKAKIQDKEGIPPDQQRLIFAGKQLEDGRTLADYNIQKESTLHLVLRLRGGAKKRKKKVYTKPKKAHHKRKKVKLATLKYYQVDKDGKVVRSRKSCPECGPGVRLAIHKNRLACGACGFKEDKQILGRIKEATRS
>Poteriospumella lacustris 3_rad23_13 104822|26382|strand:-1(-3...456) (evalue:0.0001720956462857143)
IPPDQQRLIFAGKQLEDGRTLSDYNIQKESTLHLVLRLRGGMQIFVKTLTGKTITLEVEPSDSIDNVKAKIQDKEGIPPDQQRLIFAGKQLEDGRTLSDYNIQKESTLHLVLRLRGGMQIFVKTLTGKTITLEVEPSDSIDNVKAKIQDKEG
>Poteriospumella lacustris 3_rad23_14 10495|5068|strand:1(2...906) (evalue:0.0002188296000056)
IERQADLVKCWWLSETNSSAMAEITVHIKCSNADKAVVQIDTSSTVLELKVKVQEQLNVAPAQQRLIYKGRVLKDEATVESYGVENEHTIHMVKGSAAASAASAPSSSGSTATPAPAALPSFSLPPASSASGSSTSSGQTSQNPFANPFAMGGLGGLGGLGGPGGMAPGNMNRLQEQLLQSPEMMEQVMNSPMMQALMDNPEFMRNIMMNNPQMQGILDANPQLRQMLNDPAVLRQSMEMMRNPNAMRQAMRSQDLAMSQLENLPGGFNALRSMFENIQEPMMEAAQNPQAQQGSSQGTTS
>Poteriospumella lacustris 3_rad23_15 24227|10970|strand:1(17...392) (evalue:0.00032)
RLVVIYENDNEFDLIATAEPEPKIRKPTVFNSRQTKSSTTSSVGSTSSIDGDEVAEYEDSRISSLKEMGFSAQEAIDALIACNDDVNEALSLLLSSKQLQLQSSSKEATMAPLCFVFIEDFCSL
>Poteriospumella lacustris 3_rad23_16 97209|25164|strand:1(330...1419) (evalue:0.00035)
SSYPIERYHFVQNKGCALACLCMFLQRTLTGVFIFCGCMHCGENELFPCPNIINKSIEQLPPTPGDPSEAFGVWAVSFLTLSQSPLSQRRFLPAPTRQWTTTNQSQLHCRKHSQPSPSHMSIPNNGRKRGGGVKKANMNAAMRETKVQKMEKLKALQRLYSPETSSVEITVKQFCNKDVFRVKVPKKESTTVHDVKNAIEWTLGYPASAIRLVFPCHELKNEARLKDIPLKSDSVMYMLLRKDFIIKKARFVVMSVSGARCFLELPIAVKVKRIREAVASKLDINIEEFSIWMRDQTALSKNMEEKTIGEAFNITPQRQQQRDEFLVIRRRNDVPVTRSQLLRMFQHWSRGVDKAKMAKATI
>Poteriospumella lacustris 3_rad23_17 10420|5044|strand:1(9...495) (evalue:0.00036556725025)
ENHNIFKISQQIKSLTQCCKMQIFIKTLTGRKQQFNFEPETKVLQVKQALQEKEGIDVEQIRLIFSGKQLSDDKALSEYNIAAGGTIHMVLQLRGGRNQTVQVLLLQFLPQNINQFTFTHHQLCAFSCFFDHVHCLPRLPKYDQSQWPLRHVGGPPLEEYS
>Poteriospumella lacustris 3_rad23_18 84914|23875|strand:1(0...1044) (evalue:0.00056)
QLESTLFGICIIQVKPQLEKVLNLPPDALTKEIRLTQDLMKLFVQYQISADLLSYEPPPVATQASSVSMSAKVEAVRANVEKMLRLLEAMKMEEVRQQYVGGMKVFVRTLAGMTLALMVDPFADVTVLKGMIRDREGIPVDQLRLIFAGRQLEEGRSLIDQGVPKEAILHLVLRLRGGPSTAQPQALEDLIGRLDRQSEVSYTMSVPVLHEQSGQISLNNERLKKKGKGSKGMIKGLLSRFSGRSTAPIVVYSTLRGAPEVLEECDEEECGLASIMDANVSDADGCEDQLGALNECATDLDALPASTAPTADADGLPEAKQLEESNRKKRPRPEEQETNEARFDVYKV
>Poteriospumella lacustris 3_rad23_19 49689|17741|strand:-1(405...1434) (evalue:0.00088)
QGTRQVDETRSRRRRRHPTRFFLEFDGWMHGFRITTTQPVSLERFFHIDLTMGSVFLVLAVVVVLVALSHAMPSVPVVANVRGKKYEVKAETVGEFSEKVEELTGIQSNQQSVLFRGKVLSSSDRLEDIGINAGEVLNVVKGRRAAVKPAPAKASSVDTTSVKKSSNDLGDDLDLNNKSPEDILKDMDPQQLEEARRKMDAFLESDDFLKQFDDEEALEKQRQDMLANMERYEKMMPGWSQQVSDIISDPEKWKQAMANAKQQLLQLREARRQQPGGSAPHPADSALDNSSVDDIVDDDENQIRFHVQRWLERNVLQSVNHHKPFLIELDLFEQGYVPFTVS
>Poteriospumella lacustris 3_rad23_20 49681|17740|strand:-1(743...1772) (evalue:0.00088)
QGTRQVDETRSRRRRRHPTRFFLEFDGWMHGFRITTTQPVSLERFFHIDLTMGSVFLVLAVVVVLVALSHAMPSVPVVANVRGKKYEVKAETVGEFSEKVEELTGIQSNQQSVLFRGKVLSSSDRLEDIGINAGEVLNVVKGRRAAVKPAPAKASSVDTTSVKKSSNDLGDDLDLNNKSPEDILKDMDPQQLEEARRKMDAFLESDDFLKQFDDEEALEKQRQDMLANMERYEKMMPGWSQQVSDIISDPEKWKQAMANAKQQLLQLREARRQQPGGSAPHPADSALDNSSVDDIVDDDENQIRFHVQRWLERNVLQSVNHHKPFLIELDLFEQGYVPFTVS
