# Supplementary material for: Putatively asexual chrysophytes have meiotic genes: evidence from transcriptomic data
Source: PeerJ. 2019 Jan 16;6:e5894. doi: 10.7717/peerj.5894 (PMC6339481; doi:10.7717/peerj.5894)
Supplement: Supplemental Information 1 — Identified loci are in FASTA format. [file peerj-07-5894-s001.zip › supplementary_material/Poteriospumella lacustris 3/mph1.fasta.fasta]

>Poteriospumella lacustris 3_mph1_1 1712|1870|strand:-1(312...1218) (evalue:8.57874e-24)
SVMERYQKLEKIGEGTYGVVYKAKDRKSGKIIALKRIRLEAEDEGIPSTAIREISLLKELRHPNIVRLFDVVHAEKTLTLVFEYLDQDLKKYLDVCESGLELNIVKSFLFQLLTGVAYCHHHRVLHRDLKPQNLLINREGELKLADFGLARAFGIPVRSYTHEVVTLWYRAPDVLLGSRKYSTPVDIWSIGCIFAEMVNGTPLFKGTTEDSQLDTIFRFLGTPNETTYLTFHELPEYRDNFPVYPSPESLHSLVPKLDDVGVELLSKMLEYDPAKRISAASARQHAFFDELPESLRNSAPY
>Poteriospumella lacustris 3_mph1_2 11617|5558|strand:1(0...1424) (evalue:4.49731e-23)
TDAMQCHFSIQSERVFLAISSGEKMSAKNFQVLEMVGKGSFASVYKVMRKDDGKIYAMKRIKINKMSRKEIADSLNEVRFLSSVRHNNIVGFYEAFLENNETELCIIMDYCSCGDLAQKVERYKKRRQYIQEVRIWGYLIQSLRALQVLHQHNICHRDLKAANTFLAEDGSIKIGDMNVSKRMKQGRLHTQIGTPYYMSPEIWNNCPYDERCDIWSLGCMIYELAALRPPFLGDSFAALKRSVVVGRYPSMPPVFSEALSTVIALMLRVSPTQRPTAAQMLSHPEIMKKVSQLNFGGQEPIERGSIMNTIKVPMALKRLNEALPKACYPSQMSARDHHDLAPVAENEPVSARSNGAPPAPPSRRPLAPINNVRKSTDSEGSGKESAREGRKLCDPPSSMMPRPPLAPLMEKEAISRSEPSEPAPKVRFNRRLWQCCGRFCILCVSCVWLCEVLQVQLISRLLIVHIIIPHLSSH
>Poteriospumella lacustris 3_mph1_3 49094|17627|strand:1(2...874) (evalue:6.95325e-20)
IALLLLTIKFKTCYFSTCEICRDQGSYIYTSYQQFTMENDGNGGGESAAPQYIGNYEVLRSIGKGKFAVVYRARKVGDDQVVALKRISVDMMNEKAREKCLKEVRLLQNLDHPNIIRYMDSFITENDLIIVYEWAAAGDLKRQLRKAQEKGTGFEERVIWKYFSQICLAIQHMHEKRIMHRDLKPANIFLTLDGTIKVGDLGLSRELSADTIQAHSKVGTPLYMSPEVLKGDGYDFKSDVWSLGCLLYELAMLKSPFKGEGLNLYSLFQKISNGEYLPLPDNYSEELRQL
>Poteriospumella lacustris 3_mph1_4 54249|18664|strand:1(1...1330) (evalue:2.26278e-19)
KRYVTKGSSFLWMMQQSETMSEEIEKHVVRKFEICQRLGKGAYGIVWKAIEKRSRAVVALKKCFDAFRNATDAQRTFREIMYLQSLSGHENIIRLQHVIKAENDRDIYLTFDHMETDLHAVIRAGILADIHKKYIIWQLLKALKYLHSADLLHRDIKPSNILLNADCHIKVCDFGLCRSVAEVAGPAPVLTDYVATRWYRAPEILLGSTMYTRGVDIWAVGTILGEMINGRPVFPGTSTMNQIERIIEVINQPSKADIEAVASPFTATMLESLPPLNFKLLGDVFPTAAPEAIDLIRSCFHFNPTKRPSAVDLLQHVYVAEFHNEEEEPIYPHGPLRLPIDDNVKLTAPQYRERLYQEITNRRRETRKKEQARQQVAASGTLPSVAAPVGAAASAAGAVQMYLNQLYDASVSPSWFEGFERLQHNVFLMECCGWLRVFLSAL
>Poteriospumella lacustris 3_mph1_5 33935|13842|strand:-1(183...1581) (evalue:1.20232e-18)
NHQRILLVGNKYFHIYLSQKLICLCIWRYCERRTEMGCTQSAGNQVSNPTSNPVADAPKTNLPHTIQARYKLGEQIGEGGYSVVRVGTSNIDKKKVAVKIVKRQGLSQEDEESLRSEVEILLKLRHPNIVQAFDFFEEVPQFYVILEYIDGGELFDRIVKKTFYNEKEARDLVFIVLTAIKYLHDKNIVHRDLKPENLLLTSKSDDANIKIADFGFATKVDGLSLTAQLGTPGYIAPEILTKKPYGKPVDMWSFGVILYILLGGYPPFHDENQKRLFTKIRNGDYQFHPEYWGGVSEEAKDLIRGLLTVDMKRRLTVDQALAHPWLKRSAEDLAARNLDANLAELRKYQATKKFRAGVKAVMAINRMRNLINYDPDEEQTWTISNEPVGGRSICTTRRLLCFSLFFRSSPFIFTASIAFLFLFPFVFASSSLGIQFLGGYSGFSFVALCLFQRMQLQTPRFRCYC
>Poteriospumella lacustris 3_mph1_6 50755|17958|strand:1(0...624) (evalue:1.33686e-18)
DEKPSSPLKWIKGDVIGEGTFGKVYKGLNQSTGELLAIKQFYLADGSAEEVDDLQKEIAVMWELDHEHIVRYLGTSKTDRFLYIVLEYVTGGSIASMLAQYGPFTESLIRRFSLHILSGMQYLHSQGIIHRDIKGANILVTDAGIAKLADFGCSKRLAGLCTTSLEESMHIMRGSVPWMAPEVIKQAGYGRSSDIWSFGATLIEMATG
>Poteriospumella lacustris 3_mph1_7 49363|17682|strand:1(0...1341) (evalue:1.48229e-18)
EEIRKICMDRRDNPHKNLSFVQLRREEIMKRSRWDEDSDDEEDRAKTKAAKKAAKEAKKSKNAQGSTSEADKAAVEPPKDQQSVQPLSQPLHASKAAIKLHGRKRLPPYMPSRSVENYERLNYIDEGTYGMVFRGRCLETNEVYALKQVKLNPDEVARIGFPQTAFREINILLALNHPNIVKVREMVIGSTIDKIYMVMEYCENDLRACMHNNRQSFSTGEIKQLMYQLLSAVDHMHSKGYLHRDLKTSNLLYSNKGILCICDFGLARKFTDPPEKPYTFEVVTLHYRPPEVLLGSRMYGSALDMWSVGCIFGEMLLNEALFPGEGEIDQINKIFRVIGQPTETSWPGYGQLQIANQISWQRFPNRNCLREKFPKISFSGGIPLSDVGLALMERLLDMNPATRMTAADALLHNWLNDESPAPTPIDQMPRFQSQNEARAANASKQQ
>Poteriospumella lacustris 3_mph1_8 9530|4815|strand:-1(-3...1326) (evalue:1.81781e-18)
TQKARSSTTNFSHTDTVRQTPKKRFHRKMSYHTFKASGQQFEIHSRYSLIRPIGHGAYGVVISAMDRESGQKVAIKKVSRAFEDPIDAKRILREIKLMKNFSHENIIRILDIIPPSPTTEDFEDVYIVQDLMETDLHRIIYSKQALTIDHIQYFIYQILRGLKYIHSANVLHRDLKPSNLLLRSNCDLKICDFGLARIDDVADLTEYVVTRWYRAPEIMLACQEYTSAIDMWSVGCIFAELLARSPLFPGEDYIAQLRLICDKLGRPSERDLDFVTSERARKFMLSLPDKPAVPLAELFPAHRNEKEALDLLRKMLEIHPRKRISLEKALEHPFLESLHNPDDEPVHEHTFSFEFENEDLSRERIQLLIWEEIKSFHPDLPSTYPSSKRRPSKVQNDEGGDSKSESKSSDEKDTKGEAASHKQVYGNPLRKQLLLQSSVTFS
>Poteriospumella lacustris 3_mph1_9 30396|12835|strand:-1(-2...814) (evalue:4.72138e-17)
TSTPSQADTNMFKQVGDYELKNRIGRGNYADVYLGVHVKTREQYAIKVIAKEKFSHPKLIAGLESEVKIMKEFNHRNLLSLKKYFSSANNFYLVMEYCAGGDLNKFIKKVGRLREEHAFNFLAQLAEGIAFLNEQGFIHRDLKTANVLLTEETVRATLKIADFGFARQLQSDALAQTPCGTPLYMAPEVLAAGQYDAKADIWSIGCIFYEMLAGQVPFGGVNETDLLNNIRTKELRAPADVSPVSISILRRLLEKSIPNRASIQDLLQVCQ
>Poteriospumella lacustris 3_mph1_10 40655|15634|strand:-1(70...1678) (evalue:5.17726e-17)
IPGHSKKMVKKVGKYELGRSLGEGTFGKVKYAIDTETNEAVAIKILDKEKIQKQNMGNQIKKEISIMKMVKHKNIVHMVEVLASKTKIFIVLELVTGGELFDKIVQVGKLSEEQARFYFRQLIEGVEYCHKLGICHRDLKPENLLLDEHGNLKISDFGLSSLYVGDADGEGTTRTELLHTTCGTPNYVAPEVLSDQGYDGKKADVWSCGVIMYVLLAGFLPFDESTIVALFAKIQSADFTYPSWFSPEVRSLIDQMLVADPHARITIANIRNHPWYTAGMDTDTGVATSEPAAPTADQLEKAFSPDAGEYEDDEHEAEMTAPARLNAFDLVSQCGGLLIDRMFSPEIFYSAPSGGEAAAAAVTSNAAQAKSYANLGGTILFGANNAKGVKAYHFTSHTSPQDLTHAIYDALQTMGFTFETERAKSEQIGIIRANFLSAKGMVGVYIQVFILTPTLSLLEIRKGKGDILEWNTAYSELVERKIGHLINRPAQGDAKSTFQASPRPCPFPPTRESSPLGLTDHFRSSCKQIEDLQRS
>Poteriospumella lacustris 3_mph1_11 75678|22447|strand:1(308...2630) (evalue:5.57713e-17)
REKNRRLSTFVLQYQSHFSDDTMDNIPIVLGQYRLGKTLGIGAFGKVKLAHHIITGLKVAVKILNKGKIKHMEMAEKVRREINILKMCTHPHIIRLYEVIDTPSDIFVIMEFVSGGELFDYIVSRGRLPPDEARHFFHQIVSGIEYCHHHRIVHRDLKPENLLLDADNNIKIADFGLSNVAHDGDFLRTSCGSPNYAAPEVISGNLYAGPEVDVWSCGVILYALLCGTLPFDDESIPNLFKKIKSGMYSLPSHLSQSSRELILRMLVVDPMKRITIAEVRQHPWYQHKLPQYLTLPPAAIEMQERYIDTEIVGKVCALPFRGVTEALVMEAVSSSSSAVGAGIGVGVQSATTTAAGVIEFKRNDIRHDLKVAYELLLDEKRHKKRIEDVILAFQDASTTPPGTSPRLQQLAMMSPVTSSWSMKSMQGGSSSSHSNSNNNNNNNGPGSRPPVTPQSDPRDLSARRRRWYLGIQSKKDPAHVMNEVYKAMQALQCVWHQVNNYRVLCQWKYTSGLPPAALTKPSAAAAASPALAALAQLNPLYPQYQHLLPPVAATTNGAATKTQQGHVRRTLGAQIPALDSLTTPMMMLDEETATLSSMPSPGGNKYQFQPHNHAREEGVFDDMDVDEDEDDHHHHHHEEHVDEAAAMITDDASGPTMVNLSKFPIEPNIKIALSLYKVQQSIYLLDFQRVEVRVQLLSKLFGSRVDDAILISFQGDAFGFMKLCAFIITELKNLSAASRAQQQQQQMQQQTRQRVTTSSRSSGGLSVESFQQE
>Poteriospumella lacustris 3_mph1_12 26141|11687|strand:-1(-3...1368) (evalue:5.69674e-17)
MNKYEVLGVVGEGAYGVVLKCRNKESNEVVAIKKFKESEDDEILRKTTLREVKILRMLKHNNIVSLKEAFKRKSKLYLVFEFADKNLLEVLEEQPSGLDPEVVRAYIYQLVLAIHWCHSNSVIHRDIKPENLLINLRTKTLKLCDFGFARVISRNNEELTDYVATRWYRAPELLLGSANYSFGVDMWAIGCILGEVSNGQALFPGDSEVDQLYIIQKVLGPLTPEHQEMFMLNPRFAGLKFPDMSKPETLQKKYVGVLSKRALNIMKWLLGMDPADRPTAEQCLQHNYFEGMDRKFADQFPNPVAPAQTPPNELQSGQASSRGQPPTASFPAALSHNGGAPSMDAQAQSKFSGNGSSADAMGNKSNFGGYKDYTDDVYAYDIHMHNPNNPNASLSQHPHQQQLQAQAQAGRGFFAADFKTDKDVAHLAAMDGKVGGPPVSGAFDGKALPPDGVPSS
>Poteriospumella lacustris 3_mph1_13 75690|22448|strand:1(308...2561) (evalue:6.13958e-17)
REKNRRLSTFVLQYQSHFSDDTMDNIPIVLGQYRLGKTLGIGAFGKVKLAHHIITGLKVAVKILNKGKIKHMEMAEKVRREINILKMCTHPHIIRLYEVIDTPSDIFVIMEFVSGGELFDYIVSRGRLPPDEARHFFHQIVSGIEYCHHHRIVHRDLKPENLLLDADNNIKIADFGLSNVAHDGDFLRTSCGSPNYAAPEVISGNLYAGPEVDVWSCGVILYALLCGTLPFDDESIPNLFKKIKSGMYSLPSHLSQSSRELILRMLVVDPMKRITIAEVRQHPWYQHKLPQYLTLPPAAIEMQERYIDTEIVGKVCALPFRGVTEALVMEAVSSSSSAVGAGIGVGVQSATTTAAGVIEFKRNDIRHDLKVAYELLLDEKRHKKRIEDVILAFQDASTTPPGTSPRLQQLAMMSPVTSSWSMKSMQGGSSSSHSNSNNNNNNNGPGSRPPVTPQSDPRDLSARRRRWYLGIQSKKDPAHVMNEVYKAMQALQCVWHQVNNYRVLCQWKYTSGLPPAALTKPSAAAAASPALAALAQLNPLYPQYQHLLPPVAATTNGAATKTQQGHVRRTLGAQIPALDSLTTPMMMLDEETATLSSMPSPGGNKYQFQPHNHAREEGVFDDMDVDEDEDDHHHHHHEEHVDEAAAMITDDASGPTMVNLSKFPIEPNIKIALSLYKVQQSIYLLDFQRVEGDAFGFMKLCAFIITELKNLSAASRAQQQQQQMQQQTRQRVTTSSRSSGGLSVESFQQE
>Poteriospumella lacustris 3_mph1_14 6322|3454|strand:-1(394...2113) (evalue:1.45759e-16)
KSCRRHQTVQLLIIMGAAATTGNKGMPAGNRKFNQCYMLAKELGSGAFSVVKLGIHLETSKKTAVKIVSKKKLSEEDFASLMTEIEILAELNHPHIIKLYETFDEGTDFYIVTELVEGGELFDRIVSKAHYTEKEARDLIKLMLETMAYMHGQGIVHRDLKPENLLLCSETDDSDIKIADFGFAKRVKDLSPKETACGTPGYVAPEILRGDRYGAEVDVWSMGVICYVLLAGYPPFYDEDQKRLFKKIKEGRYHFHEDYWGNTSPEAINLIQMMLCVDQSKRWTAEQLLKHPWITMGDETLEAKDLTNSIVVMKKFNARRRLRAAADAVIMANRMNRMLGRFRANGEDSTSVSMQKKVSLLDPDALQAVQTAPADGTENAEAEDFNRLRTRLSFDTSDTNPDEPSLHPALDLLNDKELENAQSFSHPPDPFFLARFLARSLIFCFFSPLRMVQKMFLVVVFIFSLHLRSFDTHNRAASSSDIQQQQQTNQPSTQNTRKLQQKTRQRMFRYVILYVCYRSLSGARLLVQFLPFSSPLFPPSTPGLFLFFLVYCLSSTNLSLPSTPLLFACTCC
>Poteriospumella lacustris 3_mph1_15 51731|18148|strand:-1(-2...2761) (evalue:3.78413e-16)
LFRLLQLSNCSLHIKFPNFLCYSTATMALRVDVSGVGICRNSAPYAVFIISVQQERYEPWNVYRKFLNFSLLRDQLISHNPAIQALPGFDVNNFNYDYLESARVFLDRWLQNLSANTYILRMQSMYQFLCLDANMPPPYLEIFARHEVGGANEDIEMDEMFDGDEEWDHNGDDHEEDHMDDDGPNTVFTNVDSHVDKGNRKHAARSPGLSSSLGRNSKKSKQEMQCEDEDDAREIQSLSVVEAEFIYDKKDEDQLQPGNNAVAPRRTINLEAFKIMKVIGKGSFGKVYLVRDKASSMLYAMKVLKKDYIIRKNQVEHTKTERSVLGYARHPFIVGLNMAFQTADKLFFVLDYCGGGELFFHLGKVGRFPEERSKFYAAQIVLALEYVHKLGVIYRDLKPENVLLDQNGNVRLTDFGLSKEGVSDHSTGANSFCGTPEYIAPEVLLRQGHGRAVDWWSLGALLYEMITGLPPFYSRNRETMFEKIMKAELTFPPTVSETAKDLLSKLLVRNPDHRLGSGEADAHELKAHPFFHDVAWEDLETGKLPPPWVPTVTGSLDTSQFDAEFTSMMPIVSPDVRDAYFGSLDRAFEGFTFVDDSAAQYMTNRSGNNSSMRNKMSAGAATAATMLATKKQTPPLSPHEREEETEPNGQVTGQRMGNELCVCTPMLHGPVHYSCFFVAFPCISFWYGRVSLFFFSLVIVLRRRNSSFPFHLSVTNIYIFLLLYILQVSYFFFDGDGNKTLDVSRFHAFIYIYISFHRAREKNIPRKTTYFLPLLLRPPAATASTTIQTHIHVQGETSLNFDTTSSHTRHSPSGVVKHPIPYGAHSFHTQHSVAYPCTVVFVAFDIFPPSTSLFGFLDVVVAEHVGTHTPTAVVYHAVFFFGGGNTLFQNIALPDSPWMRLLPLPIPCSIVLSHSHLTPP
>Poteriospumella lacustris 3_mph1_16 72561|21943|strand:1(215...2452) (evalue:4.09962e-16)
KMLESLRDAMDDLHYVNALHEGRLPPTRPIPKLPDKEIFWYIDNLRTNKPESFELENICAEPLGFYLFTKFLRKNGEEDLANFMIESATLQMNRANDAARRLRNFVATYMLGDVKVTLKHENSWANYTPTLCRHIEREESSKDEVESEIQPHVSIRHRRDNSILFAGNTVERLLSKLGVSEKPGKTFRVTSFDENDSHGEDTLNLKELVVLDNMVFNIVNQRYAEKFMESPEWKMYFDMNAQITARWPEETDFEKIRVIGKGGFGIIHAVKSCTTGKLYAMKIIDKRRIKRRKAEIMCIAEREAMEAIDSPFVVSLKYAFHNPSYVFLVLDLMMGGDLCYHLRNSGCFSLDQTRYYAARTLLGLSILHLHGFVYRDLKPENILLDSEGYSKITDMGLAKYVDNKARGVTGICGTRGYWAPEMLIHDEDGHKSRYSFEVDWFSLGCCIHEFLLGMSPFRTDAAKNYGEGFDHTTRAGKDHAMDLAVMEMEPDLSKITDDDCRDLLMGLLNKNPHRRLGSKGFQEIAHHPFFKDIPWESLHRVPPPFHPGKKDNVVRGSELGSFEDEKEIGTVRLDAEDQEFYADWNYISKKGAQEELVEYFVTAAQAASQGQPSNIHHPFSIHAFKPVTIHPYQVSNQQATHSPGGASGDAEPGVKENTPNPASTTTSLIEPHHQSQQRRRARAVAINFTESLLPRQFEYYDAEGNVHGGSQCCVISQRAHTLDALTYPSFRKQTTTSHPTSAMRR
>Poteriospumella lacustris 3_mph1_17 83171|23618|strand:-1(783...2601) (evalue:4.56435e-16)
LELHRRDSEQVVLHKQLSVAFGFSSAITQQYSKVMRKYRLVAKKGEGTFSEVLKAQNVKDGKYHAIKCMKNRFDTIDQVNNLREIQALRRLSPHEHVITLEEVLYDQPTGRLALVFELMDANLYELIRGRRHYLNPNLIKSYMWQLMKSLDHMHKKGIFHRDIKPENILIEGPSEVGRGLKLADFGSCRGIYSKQPYTEYISTRWYRAPECLLTDGYYGPEMDLWGAGCVMFEITSLYPLFPGSNELDQVSRIHKVLGTPSQEVLNKFRSKGASHISLDFPPQKAIGIPQLIPHASPDSIDLIVKLLKYDASERITAREAMRHPYFKEIREAEAKQQAEGKIAQPGSTMPVTGGSNITAGQAGAQAGTISGPGSIAPSKPLPNIVQNNSDAHSVKTGVSGDGHQHYLMGQKGGNAPPQPSAGGAQYKLASNSTANSNGTGNVSSLPPIVSAGQGSNTMNQSKYVDPKTGRTMNQSSNQQKKRKKYKMNYAQQQRVAQNSESVMKAYGVPKVFGANSGHAAEGSSGGGQVNYMRYDGSKVPTGVGASGVGGGGSVAASSNASAGGFGGAGGSYGLYQQGSKYNGQKKFQPLSLEPYSLAKPSGVHS
>Poteriospumella lacustris 3_mph1_18 35671|14432|strand:-1(-3...1656) (evalue:5.9783e-16)
GEIMSRGGGSFVTTKLVGSNNAEHTFYIDQRYDLSRGKILGAGSFGVVCSGVDLVRQERVAIKKVLAYCGDDWDARHALREVRLMRLLSPHPNFVTLLALSTNPRGGEMYLVMEMLETDLHRIIRSNQTLSESHCKCIMKQLLEAVKAMHSVNVFHRDLKPGNILVTKDCHIRVTDFGLARYMHNSTLEGRNDANPITKTVVTTLYRCPELLLSPDDMPYTAAIDLWSVGCIHAELLLRRPVFPGKNEMTTVQKIFEIFGYRGDEDFGFPLSSDARRFLHSKCRFPKQIWPRVLPTASDAALQVIDGLLKINPSTRLSAVDALAMPFFEDAEVFYDYTVNYVAPPKPSYFAFEECTMSVVNLTRLIQEEVQAIPMTGYAPAELEQGRAAVAAGSFLGTPRSPSPTAGLVRPTTAQKNESRSRSNSNSNNGGNDAAVLSQEKTAPRGIAPAGGPAAGGRSKGDNPFANNARAARKGSKENVLSASSADNATTAKAMLAEDSPLPDAAVVQQPKLPKAQDTSNKDMTAPPTDASKVPPAMHAVDSNRSFLAPPP
>Poteriospumella lacustris 3_mph1_19 25787|11559|strand:1(0...706) (evalue:7.31954e-16)
SKVSLEDFELVKVIGKGSFGKVTLVRKKNDQRLYAMKVLVKSNIVKRRQVEHTKAERRILESVSHPFIAKMHYAFQTAEKLYFVLDYCAGGELFFHLSRMKKFPEHVARFYCAEITLALEALHANSVIYRDLKPENILLDNEGHIKLVDFGLAKEGVSEAAEGAYSFCGTNEYLSPEVLDRQGHGYAVDWWSLGMVTYEMLTGLPPWYTQDKEKLFDNLRSAPLKFPMSVARTPA
>Poteriospumella lacustris 3_mph1_20 36895|14732|strand:1(65...1003) (evalue:9.3251e-16)
DQHTEKRTFFRQEYLFFSLRWILSTAVVRRPLDSPIFSFSQRRSNMVKTVGKYDLYGTLGEGAFGKVKYAVNTETNEAVAIKILDKDKIQARNMGAQIKKEISIMKMINHHHVVAVKDVFATSAKIFIVLEFVGGGELFDKIANEGKLPEEKARFYFKQLVDGLEHCHNNGICHRDLKPENLLLDTDGNLKISDFGFSTLSVGDADGDGGTRAELLHTTCGTPNYVAPEVLGKDGYDGKKADVWSVGVILYVLLAGYLPFDENTMAALFSKIKSADYEFPDWFSAEARDLIAMILVPDPHKRPRLSDIKHHP
>Poteriospumella lacustris 3_mph1_21 24220|10969|strand:1(2...1116) (evalue:1.11182e-15)
EKSGTLGEGTYGVVYKARDKNTGEVVALKRIRLEIEDEGIPSTTLREISVLRQLKHPNIVLLNDVVQSEGRLYLVFEFVDKDLKKHFESHDGMLDAMTIKSFLWQLLRGTHYCHVKGVVHRDLKPQNILISRSGELKIADFGLARAFVPPIRPFTHEVVTLWYRAPEILLGSKSYALPIDMWSVGTIFAEMVTKRPLVPGDSEIDEIFKIFRILGTPDETSWAGCTSLPDWNTSFPVWPPLSLTKFVPGLCEEGVDLLEQMLALDPRRRITARDAMSHPYFADFATTQDMQMELPRRLIGGGGRHCVGMEPRTIRTRPRLAGSRNDQTTPRIAINYSLFTRAKLYPPIKIMGLLSADEDAMSAGVEWPPSL
>Poteriospumella lacustris 3_mph1_22 75701|22449|strand:1(45...2016) (evalue:1.40118e-15)
YRYEVIDTPSDIFVIMEFVSGGELFDYIVSRGRLPPDEARHFFHQIVSGIEYCHHHRIVHRDLKPENLLLDADNNIKIADFGLSNVAHDGDFLRTSCGSPNYAAPEVISGNLYAGPEVDVWSCGVILYALLCGTLPFDDESIPNLFKKIKSGMYSLPSHLSQSSRELILRMLVVDPMKRITIAEVRQHPWYQHKLPQYLTLPPAAIEMQERYIDTEIVGKVCALPFRGVTEALVMEAVSSSSSAVGAGIGVGVQSATTTAAGVIEFKRNDIRHDLKVAYELLLDEKRHKKRIEDVILAFQDASTTPPGTSPRLQQLAMMSPVTSSWSMKSMQGGSSSSHSNSNNNNNNNGPGSRPPVTPQSDPRDLSARRRRWYLGIQSKKDPAHVMNEVYKAMQALQCVWHQVNNYRVLCQWKYTSGLPPAALTKPSAAAAASPALAALAQLNPLYPQYQHLLPPVAATTNGAATKTQQGHVRRTLGAQIPALDSLTTPMMMLDEETATLSSMPSPSGNKYQFQPHNHAREEGVFDDMDVDEDEDDHHHHHHEEHVDEAAAMITDDASGPTMVNLSKFPIEPNIKIALSLYKVQQSIYLLDFQRVEGDAFGFMKLCAFIITELKNLSAASRAQQQQQQMQQQTRQRVTTSSRSSGGLSVESFQQE
>Poteriospumella lacustris 3_mph1_23 75666|22446|strand:1(45...2085) (evalue:1.43549e-15)
YRYEVIDTPSDIFVIMEFVSGGELFDYIVSRGRLPPDEARHFFHQIVSGIEYCHHHRIVHRDLKPENLLLDADNNIKIADFGLSNVAHDGDFLRTSCGSPNYAAPEVISGNLYAGPEVDVWSCGVILYALLCGTLPFDDESIPNLFKKIKSGMYSLPSHLSQSSRELILRMLVVDPMKRITIAEVRQHPWYQHKLPQYLTLPPAAIEMQERYIDTEIVGKVCALPFRGVTEALVMEAVSSSSSAVGAGIGVGVQSATTTAAGVIEFKRNDIRHDLKVAYELLLDEKRHKKRIEDVILAFQDASTTPPGTSPRLQQLAMMSPVTSSWSMKSMQGGSSSSHSNSNNNNNNNGPGSRPPVTPQSDPRDLSARRRRWYLGIQSKKDPAHVMNEVYKAMQALQCVWHQVNNYRVLCQWKYTSGLPPAALTKPSAAAAASPALAALAQLNPLYPQYQHLLPPVTATTNGAAPKTQQGHVRRTLGAQIPALDSLTTPMMMLDEETATLSSMPSPGGNKYQFQPHNHAREEGVFDDMDVDEDEDDHHHHHHEEHVDEAAAMITDDASGPTMVNLSKFPIEPNIKIALSLYKVQQSIYLLDFQRVEVRVQLLSKLFGSRVDDAILISFQGDAFGFMKLCAFIITELKNLSAASRAQQQQQQMQQQTRQRVTTSSRSSGGLSVESFQQE
>Poteriospumella lacustris 3_mph1_24 105991|26866|strand:1(0...681) (evalue:1.59176e-15)
VHNTNSSTLIASSHGSGPGGNTGPTSTNNANNSHHQVPNHLKRLSVIHFDLKPANILFDEFGDVKITDFGLSKVIDEAHEGTSMELTSQGAGTYWYLPPECFEKGPNPPRISSKVDVWSAGIIFFQILYGCRPFGEGKTQENVWTENIIYNASTVDFPNDAKAPKVSDDAKDLIRACLTRDQRLRPDIVGVCQHPYFKTKQPRHSFGGVFFSFRAQPFVQSYLPLK
>Poteriospumella lacustris 3_mph1_25 32315|13362|strand:1(0...928) (evalue:1.71338e-15)
YGGSQDAEDMYKDCVDGGHADDVDQEVTTKQVTSIEITIGPQHFDLLKLLGTGAFGKVVLVQNRLSKELYAMKVISKKLLRKKNNVQYMKSERQILTKVKHPFLVGLKFAFQSETKLFLVMSFLSGGELFLHLRRRGLILEHEVEFYLGEMILAMEFLHHQGIIHRDLKPENVLLRHDGHICITDFGLAKEIGDGQSARTLCGTSEYMAPEMLTRTGYGKAVDWWALGALCYEMLVGKPPFTANNQKELDKKIMFEKFTVPSYLTANATSLLRGMLEKDPTKRLGCAKGNMFSIGGVAALKRHAFFDGL
>Poteriospumella lacustris 3_mph1_26 103729|26079|strand:1(0...1401) (evalue:2.78926e-15)
ISNRWAKYTWLQAFYFLFCCRVPQNFGSELFLFFSGLVNWIKMIANVQDGEVERRYKFGRTLGQGTFATVKLATNIAENTKWAVKIIKRSALSSEDEQSLRMEIQILQLTNHANIVSVKEVFYCKNYVYLVMDLMTGGELFDRIVTKDHYSEQEAKTALQQIVVAIKYCHEKNIVHRDLKPENILYQSPADDAPLKIADFGLATLIRPNQLMTVACGTPGYVAPEILRGIAYGREVDIWSIGVILYILLCGFPPFYDDNNKKLFAQIVNARYSFPDPYWTNISPLAKDLVSKLLVIDPKKRLTCDEILRHSWMLEDGRNMSLDHFRPNMKSFNARRRFRSAIRAVQLTQLLHRTARSSKGAVNTENPSLLDVVENTDSVGRTNSILSVDLPSETSFQKPVSTEGETENTSFQSSRAESDSQQLPPKTVAKSIETPTPANESNANTSVPTATAIGSETPSQIAVKVS
>Poteriospumella lacustris 3_mph1_27 68315|21238|strand:-1(527...2324) (evalue:4.52154e-15)
RKRTIHCYCQGTAQKMDHKAQDSKAYEPEEFLVTNLDDGEQYRADDVAEAFKIVRLDDAGHADAKIRDDEEEEEDDRRFDAKNIDGLQAAEKASYGEYNPVDVPDGALLQFFRISAVGTTRDSADKPFSVFYLDVRCKVAAPSSWYVYRRYSQFRRLSDVLRSEGYYVPVLPPKKFLGTFDVDFVKQRMKDLETWLFQLIDMPNTHPGSKDPQSNAYFRKFLTENANRPPIPLQRIYPEPSLDAERKGESNRSKVSLEDFELVKVIGKGSFGKVTLVRKKTDQKLYAMKVLVKSNIVKRRQVEHTKAERRILETINHPFIAKLHYAFQTQEKLFFVLDYAAGGELFFHLSRMKKFPEHVTRFYCAEITLALDALHQYNVIYRDLKPENILLDQEGHIKLVDFGLAKEGVSDAAEGAHSFCGTNEYLSPEVIDRQGHGYAVDWWSLGMVTYEMLTGLPPWYTQDRDKLFENLRSAPLKFPMSVARTPALFIQALLNRNPLKRLGANGGDEVRRHAFFATIDWDALYNRRIPPPFEPCRNRGAEDTTNFEREFTNLPVHSVDESVSPLLKDGDASFLHFTYEEESTLESLRESFAANRHK
>Poteriospumella lacustris 3_mph1_28 86401|24115|strand:-1(370...3361) (evalue:5.12634e-15)
WQRKPKLSPKSQLLGRGIERSLDSVGERGDRLLFGKVVAFHLVCDYTLDVGSTFDPIVCVFAPFSAVSSFLLDLSRQFCCLCMHFKRATSVSVADLHLQTVEDKIKRLAIDKNNQPHMALSLREPSGGTSHAPILTVMSSARDDFSSRYDIVREIGKGGFSTVYQCRSKAEGKDFAVKVVDLRPLRLRERFNPARLKREVDIMKRLNHPNIIQFVEVYEDADHLMMVMEYCPGQELFDVILARRFFTEDDAKPIFAQVTRAIFYLHTLHIIHRDIKPENVLISSIPDANGGLVAKLLDFGLSKNAAAGSAAKTFVGTPCYLAPEVEFTSKGLGGTYGFPADCWSLGAVLYVMLVARFPEFEQDATGKIVVKLPPALFGNISADAKDLIRSLMNTNPGARLTAGGALLHPWLGRYRATSDELTRLSVATSDLSQHLQEEEDGLAMDEDSHAQSEESAPEITAGGAVVHHQAMVVRQHENTARTNNGFGPDQLQLSPLLHLQRSVALCFEQAHAQYQEYPEVAAQVRRGAVLCRQQLVESTKMLRKVEQTAKEVLNMFPDLELAVEEEEPQLAAEFFGIVKGWVAELREQVTGTQKINKASMQQIQRVVEQSSVNLKREQEYRRLQQQQYQADSVTIPLKMLETLMHKLNIQPAAASTALTATGTVGGANGDTNMGGSDLGDVSLDGNQVLELFLSLFSANRPVNNVPQYKSNAPHHHSPVYPSSRDEMDTDYVNGSTAPASASRPGNSKQSSSSDVYVETVQEPSPRVRAPYPPAFPVENDGQPAQYPAAFPQTVDPGVSSSSHLPPPPSPYSESPSVTHPNNLIVVTKGNGGAAHQATQHQLVEGSSSPRAAQKLQEALQKLQQVDMILEQLGSFWANTEVVLDLLTKKGQHVEQFIGFASKPRLMARFRERMEEYKRFWEGIRMMCSNYVVGVQTTNDRQKMYGFLEKNGAIKEKSSSSLGSGGDSFEELFGESTISMDIQAAERTARQIVACVC
>Poteriospumella lacustris 3_mph1_29 36889|14731|strand:1(137...982) (evalue:5.5787e-15)
PHLESLQSSQRRSNMVKTVGKYDLYGTLGEGAFGKVKYAVNTETNEAVAIKILDKDKIQARNMGAQIKKEISIMKMINHHHVVAVKDVFATSAKIFIVLEFVGGGELFDKIANEGKLPEEKARFYFKQLVDGLEHCHNNGICHRDLKPENLLLDTDGNLKISDFGFSTLSVGDADGDGGTRAELLHTTCGTPNYVAPEVLGKDGYDGKKADVWSVGVILYVLLAGYLPFDENTMAALFSKIKSADYEFPDWFSAEARDLIAMILVPDPHKRPRLSDIKHHP
>Poteriospumella lacustris 3_mph1_30 93718|24716|strand:-1(1552...3577) (evalue:6.84371e-15)
KKCSSLFLTICHCIKYSTSNFPPIQVRFVTKVRMSSEPEPQQLAEGQAVNTVEPATTSTIPVAAPRRRRTRNLETMRIQAKVGAGMYGVVYSATDTTDNTIVALKKINMERETQGFPVTALREIKILASLNHKNVVHLREVVTYGGDESHNEEHLVKQGFNIGDVFMVFEYVDYDLSGVLKARHYFDLSPDLIKSFSHQLLTGVEYLHSKGILHRDIKGANLLISKGNVLKIADLGLARHIPPAGHKLTNPVVTLWYRSPEVILGSKFYGPEVDMWSVGCILGELWSRTAMFNANSEPHQLELIFSILGCPPAPLLAKFRELPDWEKCGFQNFHYTSRLSQSAHSHKMDPAAFRLMQALLEMDPEQRLRAPQALEHEYFTHGSPVRSPEEFPALDLALAEADYHQRKAAEARQAQMQAEAKRAAEVQRASAGHSISVPNREQRQRELAQNSRNRFKLKSSGSAAASGGANNASAGGSLPQAASSIDNTAMDTSSSPASNQQPPPPPYIGGDGGRDTNDALEEIGGSFQPTIVAIGRGRPSSDNLNPAKRPRQGQADVLALTLVACDLYTDLFFVVALGWLFFVLLHCNDDMLTSRLLTNRHHQLTTAYTLKQTNRTYRTCSVSDVASVFYSSQSSSSSQRSTLSSSWSPSSWSSLSSWSSSSSSWSSSASASSE
>Poteriospumella lacustris 3_mph1_31 93730|24717|strand:-1(567...2592) (evalue:6.84371e-15)
KKCSSLFLTICHCIKYSTSNFPPIQVRFVTKVRMSSEPEPQQLAEGQAVNTVEPATTSTIPVAAPRRRRTRNLETMRIQAKVGAGMYGVVYSATDTTDNTIVALKKINMERETQGFPVTALREIKILASLNHKNVVHLREVVTYGGDESHNEEHLVKQGFNIGDVFMVFEYVDYDLSGVLKARHYFDLSPDLIKSFSHQLLTGVEYLHSKGILHRDIKGANLLISKGNVLKIADLGLARHIPPAGHKLTNPVVTLWYRSPEVILGSKFYGPEVDMWSVGCILGELWSRTAMFNANSEPHQLELIFSILGCPPAPLLAKFRELPDWEKCGFQNFHYTSRLSQSAHSHKMDPAAFRLMQALLEMDPEQRLRAPQALEHEYFTHGSPVRSPEEFPALDLALAEADYHQRKAAEARQAQMQAEAKRAAEVQRASAGHSISVPNREQRQRELAQNSRNRFKLKSSGSAAASGGANNASAGGSLPQAASSIDNTAMDTSSSPASNQQPPPPPYIGGDGGRDTNDALEEIGGSFQPTIVAIGRGRPSSDNLNPAKRPRQGQADVLALTLVACDLYTDLFFVVALGWLFFVLLHCNDDMLTSRLLTNRHHQLTTAYTLKQTNRTYRTCSVSDVASVFYSSQSSSSSQRSTLSSSWSPSSWSSLSSWSSSSSSWSSSASASSE
>Poteriospumella lacustris 3_mph1_32 13196|6292|strand:-1(-3...1326) (evalue:8.49616e-15)
RRPWGPQSKSKLCRKFFPGTKTSTACSIDGQVMDSIHDQGVVDKTQFITAGVLGEGGFGKVLTGMMLKNGSWYAIKEIKKLELVKHKMGMSMIFSELDAMKRVCHPAAINLHFAFQDKKHCFFVLDLKTGGDLRYYLRKRYVFEECDIAFYIACISSALDHIHSKSVIHRDVKPENIILDERGYPYLTDFGVAHVQPESTTESILSCSLASGTKQYLAPEVFTKSHLHGPEADFWSLGVLAYELLYGKRPFDRHCPISYINYLEKALSLKRRQERELKMRQLTSLCTGSSTESSTSAAASPQRELLRPLIIKEAVSPSHSFEFSYSPSSAMGSRRLGVLAGSGQDSAVDLLKPRSSASSSKGINATMFHSLQAPSPSRTMHSSDAGSLSQDSQRNLKFCSSVGVTNASAFSSDSTGFPMSKKLSRSTDTTGPGNSPAVTNHD
>Poteriospumella lacustris 3_mph1_33 4726|2681|strand:-1(397...2533) (evalue:1.09386e-14)
RLSFQLFVPTNNNMGAGASIQGGEIPEKDLKDRDHHHHGGRFESGRIANSTRTATNKSVRAMALMNHSRHENSYISADSISLHLAGKGRAGGKADVEYPPDYKHHNDNKHELSISGPRPGITPIAESPNELLASEKMPPPVSTPGTGFGLFRSQLGLGLGLKLQLEEEPDWAHVSDDENDHEHDPSKFDDRLLELPKDHSNSSLVKSTSDLGPPAPLKLEGMRAGVAEDGIVRSVHMRGEQPRMRKLPMRERLTILCKLGSGASSAVYKAVDLTDMRLVALKTIQVREVGKRLQMIREFSALFQLLREHSRRESSHMPQATAARPEKYIVSFYDAFHNQEDGVVCLMIEYMDGGSLQEIVDAGGCDEESTLANIAVQALKGLNFLHNCNQIHRDLKPGNFLISHRGEVKVADLGIMKQLPPDSIAPNGQRVLARTNTFVGTATYMSPERIDGKEYSYPSDIWAFGLSILTLALGRLPIDTSGGYWTILQSIRDAASPNAPDTFSPEFRDFIHCCLKKNPDDRSTCKELLKHRFLKKACPEDLTYGQNDERGKQELHSTVRAIKAHVDTLKQDVRQRYATEAEYLSEAATPLHEKLFGNLWSDSTMTVLRRLLLSVNSKEHGSEAGNDHGGEAKRDRRFTRPRLLQLARQLHLSVDKVHREVAQIMETMETEMQTGNASPQPEAENLQLELNAVVPFQLIPFLLAVMDEHWG
>Poteriospumella lacustris 3_mph1_34 9330|4754|strand:-1(601...2626) (evalue:1.22271e-14)
NRKGLTDRIIDRLYSPARFWREVVGVLFANVNFNPTKSMGNKQGKEPEAPKSAPQKPSSAPAGRGPTSGPSKGDVSNPAAGNSSNQRTAAATPPPPPVEASVGDYSHFNNKLTINDFDLLKVLGKGSFGKVMLVKKKDDPNGTLYAMKTLRKAQLIKRNQLAHTSTERHILQNIHCPFLVHLVYAFQTPDKLYMVLDYMAGGELFFWLKKDKKFSENRSRLYTAEITMAIEALHSADIVYRDLKPENILLDEAGHLRLTDFGLAKSGVTGAGPEGGTKTFCGTPEYLAPEILENKGHGKAVDWWALGTLLYEMLTGLPPFYDTNVQRMYHKILHEPLRFPKSEGRQISDEAKELLRGLLERRVASRIGSGPTDAAELKSSRFLSVYDFAGIAAKTYEAEFRPPAATSITDVRNFDKEFTSEPAADSMVVSHMSETMVEKSNFEGFTFKGELKINQFILDKRHIRSVVINLKVCNFLQVDASLMVTLDQCKVASLSESMQVIKSKAIQTSQFHTQFRNLSCVFCRDHVLQNARHGILGKERVHPVFYHSTSLQCERNRDINKTLSEKSDVLNELGNFFVSIVGRTGKIKSGAAIVIIVLNKRMKTLGHICNIHGLHQILTAVDEGEKWESFRSFGNQIQKSVLGAENSVQADDNSVINDFSDSSFSFCLASGPAR
>Poteriospumella lacustris 3_mph1_35 69731|21478|strand:1(132...1087) (evalue:2.08078e-14)
ITPKLLLPVCLIRLYFSAFSLSIFRFDREMSTTYDEDGEESGPVVVEGIENEPQRVVSHTPTSQRIELQPADFLFGKTLGEGAFARVVHARSKRAGTDFAIKIMEKRHIKKENKTKHVIMERRILTMVSHPFIVKFHFAFQDPEYLYMCMELVPGGILLDVIQEKLKDNETRGIVDVACDVPTTKFYMAETVVALEYLHGLGVLHRDLKPENILVDRTGHIKITDFGTAAICSDNQSPRTSFVGTQDYVSPEVLTGERTATKACDLWAVGCMVYQLLSGRSPFRAATEFLTFELIMGHFRNEHPITYPDTISSDARDL
>Poteriospumella lacustris 3_mph1_36 69729|21477|strand:1(29...645) (evalue:2.1625e-14)
KTKHVIMERRILTMVSHPFIVKFHFAFQDPEYLYMCMELVPGGILLDVIQEKLKDNETRGIVDVACDVPTTKFYMAETVVALEYLHGLGVLHRDLKPENILVDRTGHIKITDFGTAAICSDNQSPRTSFVGTQDYVSPEVLTGERTATKACDLWAVGCMVYQLLSGRSPFRAATEFLTFELIMGHFRNEHPITYPDTISSDARDL
>Poteriospumella lacustris 3_mph1_37 28681|12459|strand:1(0...1122) (evalue:4.50888e-14)
HLHCILSLSSMSDSSKNESSGEKYRQEKMLGEGTWGFVFLARRQKDNLQVAVKRIKARDTHLGLNFTALREIRFLKAIKSINVVELYDVFISNGNLNLVMEFCPSNMEKVIRNKSIFLDTSHIKRYMKMLLDGMLCLHDHYIIHRDLKPENLLIGYDNQLKIADFGLARTHGSPNPMTNEVVSLWYRAPELLLGARYYGAAIDMWSVGCIFGELMLRSPLFPGVETSISQLAKIYNVLGTPSEDVWPGISSLPSYVEFEKVEPLDLKQLFPKRNGSVPSEYNLLLSLLTYDPSKRLSAREALRDEYFNDEPSMCAIDDLPHNSSDKNGKRSREGTEYKETEVDAKRQRFQLVNNKTRQQTSEVNQDQLHVVFD
>Poteriospumella lacustris 3_mph1_38 50161|17843|strand:1(0...1576) (evalue:5.72832e-14)
SSTRSMLMDVDEIDDTPAAAAKAAPVAPSTQKKQKANHHHHHNSRTEEDEEEEESASASDPDGADGKKIKGVSLDDFELLAVLGRGGFGKVMQVRHTATQEIYAMKILKKSELRRRRQVERTQTERNILANVRHPFIVCLHYAFQNSQKLYMVMDFVQGGDFFTLMRKFRRLPEDWVKLFVMEVAMALQHLHDREIVYRDLKPENILLCRDGHLKLTDFGLSRYFETRPPAPEDIVDGKEQDYVTRSFCGTEQYMSPEMLLQQGHNFRMDWWCLGLLMHEMITGKHPFHGATHYDTLRNMVTKPPNLDPRLSPGAAGLIRALLVKNPRTRLGGREGITELQNVAYLSVPSVSVTWDQLMRKEIEMPYKPKLVDDADISSFETTFTKEKPVDSLADGGPGGDEGDKDDKKKKKKGGGGVFSSIFGSSAKTSAKKKEQAAAKAAAQDDAFKDFSFAKSDAVEQLSTATAATNLDARQNGHAIYQYSPGSISHPVVVFSLVLLPLSNRLQTSLRWLILQFHQICEQQQ
>Poteriospumella lacustris 3_mph1_39 41482|15823|strand:1(1...1195) (evalue:7.65571e-14)
VKIIRRDNRMNDSLTMATELEILRRVQHSNVIGLVEVYETLDTLYLVMERAQGGDLLSALASMPVYTESAVRDIFRQLLEAVDYLHGLGVVHRDLKLDNLLYNTENSTASYSDDETDDDSVSSQSRPLPVQSISVKVADFGLSALLSEDKPKSMSLFSSPAQQAKNDKRLKDLWGTTEYFAPEVYDRHYGRQADVWALGCILYEMLTGELAFPYRETPLGIVERVLFHGGGKPLRVFERKQGWSKLSKDAQSLIKKMLKTSPTKRYNIAECLQHPWFNSSSPRPVNLKHVSSADSVRSCATCATSSSASNETPLTDAQQILKERVNRRERRYQNLLLEVAMRNKDRKQAPVHIDSASLFYMLPAWPRRITCIYRLALHSISSLQTFSFLFHRRLVSL
>Poteriospumella lacustris 3_mph1_40 84067|23755|strand:1(127...1753) (evalue:1.33623e-13)
FQLHYFRTSRMGNCCSSISELIFGSPARRYYPIVSTEPASSKPKSSPSQLHSTASSAKTEAVNELVPMIVTTANPETSPMTDSTSKSTPPISIGRGNSSPSTSTAMGPPNSSKGGSFHTKYELKEEIGVGSTSKCYKCARKSDGKEFACKVIDKRQVEMKFSGLLDQFNIEIKVLKALNHPNIIHLEDTFETTERIYMIMELMNGGELFDYVVDKGTLSEEEASSIVRKIISAVQHMHRLNIIHRDLKPENLLLTSRDGKPEVKLIDFGLAKVMQEEVASSFLGTKGYLAPEMLQRHSYDKAIDMWAVGVIVFVLLCGCLPFDDDSSRISSESAARKKFALRFPKWASGLSASAKDLLHNLLEIDPKQRFTADQAMNHPWVAGRTVLVDNYLQSPCILGERRRELRSPLASASIQDIYNSVTQGVYGSVGRPGMMNSALTGGGRAPPNVTVTYYGRAAAPDPTQGYGSTASAGNTRGRKNSFQTPRHRPFVASSLALPFTTTTHSSSLFFFKSFVSPAKFLNKHATRNGWEAHLCANGEHT
>Poteriospumella lacustris 3_mph1_41 55618|18933|strand:-1(-3...2619) (evalue:1.34937e-13)
EVVFGVTVRRKSHSSLRLGIILRSFFVSPVGLHCRAPILCVRSVQPVVDQIEKVTSDFVQKNKIGMAVGHQKMKLFDYLRPNGGHSTEAKLAFQKFDHDELHVLKKTWQDLADRSNGKGIDKETFLQYFPLHGLLGERLFAQFDSHKRGYIDFDEFIMGLATVGRGSTDDKIHFVFNMYDVSHDSTVSKQELSTLLNHIPRDTFAHASHHSMGHGLLPTVTKDGIANVDSASESEKGSVAGDAPSVVDASEGRHGYEDEVDNWTNQDLVEKAFEDCDINNEGRLNYEAFKMWVMKNPQIMDYIQSILPYAGPKDDHRHSHKKETLPHLKRIQSRMSLGRGMHSPDDVYGLQRETSAKRNSLGPMGRPRLGTLQYESGAASPAPMSPFFHGGTISRNSSFSAHATLPPPLVHTQSGTPINRAPSVDGTIVDSEEQARQLLAHAMSITQNAELRAGIQQLIDTHLHQYGDINGDHLIQLDRMNTSDVYNQFVTMENYLWKKGKSVFHLLSKRYYLLAGNCIYYYAHKDDVRVKGVVFLTGCIIERKKDEEMELRGYFGFEITHQDLCTGEHHRHETRTMYCRSEEEREKWVTNLQHAAHVVPIEDDYVLGKELGRGRFSVVCECVHKLTNKHCAVKIIDKATIEPDEKALLRTEIAVLKLVNHPNIIRLEGLYESKQYLYIVMEMLKGGELFERIVGRPRFTEVEAAKLLRPLLESVAYLHDLGIVHRDLKPENILCGEELDDLKIADFGLSKMILPKEKMDSACGTLSYVAPEVLTMQGYGKEADMWSVGVILFLLLCGKLPFDGEDHNEIIRRTIQGDLIVNPNVWGKLSEDAKSMILQLLTKNTKDRITARDALKHPFIVNTLAVARRSTMV
>Poteriospumella lacustris 3_mph1_42 50168|17844|strand:1(2...1854) (evalue:1.97159e-13)
VINEQRQPREVCALQDSFIDEQTGTCYAYEISVRHSDVRGIGSGSVSSGGGYITADVMSLIYVARPIKQGKDQGAAAITIISQIDTRERSSKWAAIELSGYLGTLGSRVGGGKSDIAGVRKQDLVRELRACKDLRNLLEEDEEEEESASASDPDGADGKKIKGVSLDDFELLAVLGRGGFGKVMQVRHTATQEIYAMKILKKSELRRRRQVERTQTERNILANVRHPFIVCLHYAFQNSQKLYMVMDFVQGGDFFTLMRKFRRLPEDWVKLFVMEVAMALQHLHDREIVYRDLKPENILLCRDGHLKLTDFGLSRYFETRPPAPEDIVDGKEQDYVTRSFCGTEQYMSPEMLLQQGHNFRMDWWCLGLLMHEMITGKHPFHGATHYDTLRNMVTKPPNLDPRLSPGAAGLIRALLVKNPRTRLGGREGITELQNVAYLSVPSVSVTWDQLMRKEIEMPYKPKLVDDADISSFETTFTKEKPVDSLADGGPGGDEGDKDDKKKKKKGGGGVFSSIFGSSAKTSAKKKEQAAAKAAAQDDAFKDFSFAKSDAVEQLSTATAATNLDARQNGHAIYQYSPGSISHPVVVFSLVLLPLSNRLQTSLRWLILQFHQICEQQQ
>Poteriospumella lacustris 3_mph1_43 95688|24954|strand:1(37...1603) (evalue:3.73589e-13)
FEMSRGLSLEVSMNKDGFDALGSTYRDEGLSIGADHMRLFGEEVQFEVAFSDLAIGSVLGKGACSSVYKARHKRSGEAYAVKVFNVFDRTQASQLYNEILLLTSFQCDALISLKGAFHDHGSIGIILEFMDRGTLEFLKDPRVKSTELSVAGIAFQIVWGLAYLHYEKQIHRDVKPGNVLMNSHGQVKLSDFGISKELDSTTALSNTSVGSNPYMSPERLEGDRYDASSDVWSVGISIIELWRKKYPFMSIRGSPIDLCGEIKRFRYDEWMPDDEFPPFMKRFLISMLAPNPEDRATSYELTTSPWLESCRILSLEDAQIAVQQWLMELDSDRRLPNRMDSKATSAQFRGISAVKARDLCEMSMSLDASKNSFGVDELAGSRSMNNPFTSSGNFFSVPIHGTHAAEQKFGGHSKRAGAKDDDDQEYEEDFEDVEPMDVDTRYEYKRNDANVRHGRKQVDGGGNKSEHGAFTLLGKGHMSTNQNLQRKKQITSPSRTLPIKLDVESPNLPQFCTEYRMCDLA
>Poteriospumella lacustris 3_mph1_44 67279|21062|strand:1(2...1330) (evalue:5.41971e-13)
DVSLFSIDGLSSCLLFKKAVVAFSFFFSLVFVLRSSCLLAEFLSKSQVESMSAFDSTASSSTLSVGHLVTFRNRDIISLSRGCDAETFRGILTCCLYSGVQSILDADRNSFTGRTRARVHHIDRFEESFFSKFGVFLEDDSSSEENPTKRRRTDNHGLLPEFLILEKDLAQCESYESVFSLLSNISRCISKCREGNTHSRLQFLQLLEATHGTPHEILSKLSAETIHTKGSNDNQDSDGQVKWRIELIEPALVDSTRQSFTEVFEMNAEVGKGGYGVVHKALCRPVNSNVAIKLLDRKKMDKKHEDGLRHEVKIMMDLSHPHIVKAYDLFGDSNSFYVVMELITGGELFDRIVRKTCYKEAEARQLARTLLGAIKYMHDHNIVHRDLKPENLLLTSDKNDFDIKVVDFGFATEVDGENLRAHCGTPGYIAPEILKDLPYGKS
>Poteriospumella lacustris 3_mph1_45 59719|19742|strand:-1(-3...1497) (evalue:6.30894e-13)
LYSLQRGTMNVLQDYLQSLFCCSNFALTVDGLSTGELIPDEFKSFHDIYELGDVIGEGGNAVVRAAICIRTGEKVAVKIAKRSELDQRREPAMKREFDIICNLHHPNIVRAIGLYEEAQNYYVVLEHMRGGELFDRIVRKTQYSEKEARDAVKCILSAVQYLHDHDIVHRDLKPENLLLSDQDDDTSVKVADFGLARMIDGNVLMSKAGTPEYWAPEILESKLCGKPVDMWAVGVIAFVLLGGYTPFHSKKRETLFANIRKAEVKFHPKRWSSVSEDAKSFIRALLVYDAESRLTAADAMKHPWIASADDALSQQNLSESLEELRKFNAARKFRTGVKVLTAVAKFKQKLKKSAASPADVEVSGTDEEVISMDNPASEETSQESDEEQEEANSSQRTTKREYALSLACIRSHLFSFHLPLFTNYVLLCVARQVRSADLDLLVSFMFLRNRCFRFGFVCIIVRHSWHPWYNCIGRSNRNSHHTISHRFAQTRPNFPIFLV
>Poteriospumella lacustris 3_mph1_46 93521|24685|strand:1(1...892) (evalue:7.9886e-13)
SRQVLTNQHLQYFLYQILRGLKYIHTANILHRDLKPSNLLVNANCDLALCDFGLARGFETENKDVLTEYVVTRWYRAPELLCGCASYGKAVDIWSVGCIFAELLIHEPFLRGETPQHQLEIIVSKLGCPSRDKLAFISQGAPLEAILRYEHRRPPPFHSFFPPNTSSVGLDLMWQMLQFNPDDRITVENALAHPYLKDFHGQMPEPAARSLFDFHFEQTVEEELPEHEVRRLMFEEVCLYRPMYPNADGKMTTVPYGADDKAGSKSEAKTGEGDKGGYHKQKPPPHETRHNQKKRR
>Poteriospumella lacustris 3_mph1_47 93536|24686|strand:1(1...892) (evalue:7.9886e-13)
SRQVLTNQHLQYFLYQILRGLKYIHTANILHRDLKPSNLLVNANCDLALCDFGLARGFETENKDVLTEYVVTRWYRAPELLCGCASYGKAVDIWSVGCIFAELLIHEPFLRGETPQHQLEIIVSKLGCPSRDKLAFISQGAPLEAILRYEHRRPPPFHSFFPPNTSSVGLDLMWQMLQFNPDDRITVENALAHPYLKDFHGQMPEPAARSLFDFHFEQTVEEELPEHEVRRLMFEEVCLYRPMYPNADGKMTTVPYGADDKAGSKSEAKTGEGDKGGYHKQKPPPHETRHNQKKRR
>Poteriospumella lacustris 3_mph1_48 92613|24573|strand:1(91...1852) (evalue:8.42493e-13)
RSCGLQSQNPESLLLPKIEQRKTPLKRTKNISLIHPHCSRFINMAENPRQQRRSVFAKVTDAIKGLFESEEPAEPEFNISSPYNFKHTHHVQADPHSSTGFAGLPAPMRQILKASGITKEETDRNPQAVLDVLTFHMEGPQPPRLPSRMSITRKINREQLLRQESYKDYYGGLKKLGQGASGVVYSATCRRTGRKVALKIAAANEMNELINEIGLQSLSRHPNIVEFIEAFQGPDEICIVLELMVGGSLTDCCDTKRPMSEPMIAYVCQAILMALAFMHREYRLHRDIKSDNVLINYEGEVKVADFGFAINLTSEQLKRTSVVGTPYWMAPELIRGQEYDSKVDIWSLGITAIEMAEGEPPLLNEPPLRALLLITTNKAPTLNNKKYRWSPEFNHFLAQCLQISPDRRASAEQLLLHPFLQTACTEEQFASFADQCLRKKGGKKQAYTSGPCSVSSSVCPCVVCPLRTSSSSSSSPPYPLFLLLRPSRIVSHSPRIDINNKNKTKHTHKNKQIPFASPLQRTPINVSILCHMVSSPLCLSASPTPPAILSPPAGASYAEHSAPLCSPPTDVSPGQRHRPTDRPMTA
>Poteriospumella lacustris 3_mph1_49 92605|24572|strand:1(174...1878) (evalue:9.87413e-13)
TAEDSIEENKKYFIHPHCSRFINMAENPPRQHRRSVFAKVTDAIKGLFESEEPAEPEFNISSPYNFKHTHHVQADPHSSTGFAGLPAPMRQILKASGITKEETDRNPQAVLDVLTFHMEGPQPPRLPSRMSITRKINREQLLRQESYKDYYGGLKKLGQGASGVVYSATCRRTGRKVALKIAAANEMNELINEIGLQSLSRHPNIVEFIEAFQGPDEICIVLELMVGGSLTDCCDTKRPMSEPMIAYVCQAILMALAFMHREYRLHRDIKSDNVLINYEGEVKVADFGFAINLTSEQLKRTSVVGTPYWMAPELIRGQEYDSKVDIWSLGITAIEMAEGEPPLLNEPPLRALLLITTNKAPTLNNKKYRWSPEFNHFLAQCLQISPDRRASAEQLLLHPFLQTACTEEQFASFADQCLRKKGGKKQAYTSGPCSVSSSVCPCVVCPLRTSSSSSSSPPYPLFLLLRPSRIVSHSPRIDINNKNKTKHTHKNKQIPFASPLQRTPINVSILCHMVSSPLCLSASPTPPAILSPPAGASYAEHSAPLCSPPTDVSPGQRHRPTDRPMTA
>Poteriospumella lacustris 3_mph1_50 104069|26161|strand:1(2...1456) (evalue:1.53368e-12)
NCTSGCVCACHQQRRRHHHRTHTTPKKQRQRMEDDKLKEKQRLTIQTRSLIKSPTNRSLERLIQCTVCFKFHFCGAQRPTENRIRRKEMSVARVYADANASRSADYWDYENLSIHWGNQDDYEIVKKIGRGKYSEVFAGVNVVESKKCVIKILKPVKKKKIKREIKILQNLRGGTNVIQLLDVVLDAQSKTPSLIFEHINNTDFKTLYPTLTDYDIRYYIFELLKALDFCHSNGIMHRDVKPHNVMIDHEKRQLRLIDWGLAEFYHRGQEYNVRVASRYFKGPELLVDFQEYDYSLDMWSLGCMFAGMIFKKEPFFHGHDNYDQLVRITKVLGTDELFDYLEKYDIELDPHFDGILTPHSKKPWTKFVTAENQHLISDEALDFVSKLLRYDHQERLTAQEAMAHPYFAPIRNSAINVSEPEHVPSTTEAAEVDDSRAAQSSSDKNAQCTNCFSLNSLSLFISLSGLQSAVCFCNVSVQSLLIST
>Poteriospumella lacustris 3_mph1_51 32759|13483|strand:-1(-1...539) (evalue:1.74757e-12)
ILEHVGEGSFGKVYKARRKNTGFTVAMKMIQKHGKSEKDIKNLRQEIGILRTLNHDNIILMFDAFETERDFCVVTEYAQGELFDILQDDKRLPEKTVQQIAKQLVRALHYLHSNRIIHRDMKPQNVLIGSNGRIKLCDFGFARAMSNNTIVLTSIKGTPLYMSPELVKEQPYDASSDLW
>Poteriospumella lacustris 3_mph1_52 105544|26657|strand:1(0...569) (evalue:2.63795e-12)
GTGSYGEVRLCKDRTSERLYAIKIISKDFLKKRKNGKTTETYFEDIKREIAIMKKLLHPNILRLYEVLDDPKVNKMYLVLEYMKKGDLINVLKKRDGNGNDSDFQTLSDFEVWQIFRQLVTGIRYLHFQNIVHGDIKPQNLLLGEDGLVKIADFGISQMLSGSDEQLHDAGGTPAFMAPELCEGKKNFS
>Poteriospumella lacustris 3_mph1_53 51161|18035|strand:1(0...1049) (evalue:7.43056e-12)
MDSFSNLSNGVIIDPEAMIHIGLTTVPNQFCTKQDALELKKLLLLSNGVRGGIVPSSSAVMDMYMVGKVVGVGSYGKVRCAWHRLTGSKIAIKTYDKARLKDPAHWKRVYSEIKIMESISHPRISRLYEAVETPKRMHLIMECLDGGNLCSYVKAKRRLSEEESRKIFVQILQAIDYLHNTLSVAHRDVKLENVLFVGQTSGSSSGGGGGSGSSTNGNEVTSGGFKGDVKLIDFGFSTVCPPGKKLKVFCGTPSYMAPEIVRRVEYEGKPVDIWSLGILLYALLCGCFPFRAKAYPDLYRRIARGTFTIPDELSPAVKDLLRQLLTVDPDQRITAGQVLKHPWLAPQVP
>Poteriospumella lacustris 3_mph1_54 104164|26191|strand:1(75...3168) (evalue:8.19912e-12)
FWWWELVEEIMDTALQSSVYVSSPEFAGWLLKRGFHWRKLWKKRWVALHGAEIVYMDKEPTLENSSNMTITKAQITTATVIDREDLEGNPNGFAIHINDGHTPTWYLRAESAREKKSWLMRLSHVHTIVRWLEDFEKVKVLGVGGTGIVYELLHKSNGQRFAMKEMEIKNKAQMQMAISEAEMLKDIMENVSHPNVMHIEKVFQVGSKFYLVFPLCTGGELYEHIIRRGHFTERDAAIITRDLISGLFALHSHDILHLDIKPENLLFDTMGEDAKIKITDFGLSKLFNDTMQQQQKSRFSMALMEEKLRMFLDTGELNRDKLRGTIGYMSPELILCGHCCKGTDVFAAGVVLYILLCGRPPFNSKSNREVLERTARGQYNMVGAEWDEISEEAKDLVRRMLMVNPDERISCDDILQHAWIKQLDEEMDESSLSSQSSSTLSTTLSPTHTKTLSLSSSTRRITAGNSGHSGPNLASALRLLSGHVRQRQSEKLASSMTRLVSIMQQQGRGRSGSTLASMFLIPMSTHDIELIAKHASANQAEDFEMESVLLNTDFREGLSRAFQNICGTGPDGLSQGKMSLEQFMLVLRHIYSYNPGISSASADRGSASGASATAAAAGTPAASQTPSQSGQASALSNVGLGPLIVSRFIDRDGDGYITSDDIFAAQALILQRQEIFLKVIFRLYTEAIWYPGRQLNLQWMLQQIPGKGISGKDAVPREVSVLQSGEPNCLHTVVEPPKFITQRHVAAVFEKLGYDPSCANKVFQILSEAVQRFKMKQQSMGSDDSGETGEESSSGKATAAATSSTPTKPNAALAAAFGETGDGESTSATGMTSGSRKSVTGASAPGEQSSDKDGAAAATAGGRMDFADFCRAVEFDDVLLQAIFRKSRYRVMNIIQEVESRVRSQSQKLPSMPEDGDEDATPRRSSSNGRGRSREIAAALIEEEIRVAIQAKSDDSKRSFPIANAVGRAIGGLAAKVLGSKENEESTESTSAKRDSTGRKSFFGSSSAAPSTPKSSAPHGDDVDSDDEVQ
>Poteriospumella lacustris 3_mph1_55 12375|5855|strand:-1(62...1475) (evalue:1.04761e-11)
TMGGGNTKHYTLAFLTDSSGEMANPLIMEVVKKPLMKRNNSHPDMLSQTTVFCPYIDLRMGKKGEATNVIQRKLIKVKRSEVAGNEGEVLDLKKCDYLQYRQSLPWLLKNAHFAMPSIKDFDLIRVIGVGRTAKVGLVKTDRQKFCAVKSIRKSGLFESKEIRHVISEREALYEINHTFCTKLLAEFEDQNYAYFAMEYVPGGELRSLLVSNKKLTVDAAKFYAAEVLLALEHLHSLNIVHRDIRPENILIDEDGHVKLADFGYAMKTTTNANGKLYTICCPAAYLSPELLNSKYEGGYGKEVDIWAFAVVLFEMLVGNAPFSRIGEDTQYEIFLAILENRVQFPSFFDHSARELLRELFIPELEKRTQTVQAVKGHSFFSSSISDWSLVLGRLLVPPFVPQLEQEGDSRYFALTEGSVKHFKRLTGLENKLKISQLRCSSCGSSSCLYPSVSPFRIVCLIVVSFAQHRN
>Poteriospumella lacustris 3_mph1_56 28778|12481|strand:-1(3153...4143) (evalue:1.12766e-11)
TMSGTVRTLPTPIGLSDFDIGVTLGTGSFGRVRFATHKGTGSFWAIKMLKKAEVIRLQQVEHMISEKNILSNLDHPFIVRLSATFQDVKFLYMVLEYIVGGEFFTHLRKAGRFDHVASKFYASQIILVFEYMHTSDFIYRDLKPENLLLDKLGYLKITDFGFAKRVAFKTYTLCGTPEYIAPEVLLNKGHGKGVDWWTLGILLYEMMAGQPPFVDDDPMGIYQQILAGKVTFPRHFDRNAKSLIKKLLVADLTKRYGCLKGGADDIKKHKWFQGYDWEALLQKQLPAPIVPPVTSDADTSNFDPYPDSLEEAPLPVLGQNKDPFLEFQA
>Poteriospumella lacustris 3_mph1_57 40335|15560|strand:-1(-3...2670) (evalue:1.26055e-11)
EQLIYLFSPTAVTNQKMGSSASIQLSPRGSTVVEENDLQAQAGGQSKKEVPGGANRRNGKRIFERQETSYDMDLNSLLVGEVIDEPSRALITNALSGFFFLQSNPDEANPKMELLMKGMHREEFDEGFLLITEGESGSKLYVVESGTLEVTINGTVIREMGRGNMLGELALLYDAPRSATVQCKTKCVLWSLSREIFKKIQAISATANQIQRARWLIASPELATLSAIDLSRLVGTLQAVNYQAGDKIISEGDLTTHIVLIERGHAGIASSKLPMNTPRNEVDKTFGILRPREGKRRSVEFMNARELGKYLENSNDIVSDDMTEEHSAEKEKFQAMCEVYEGCMIGIGALRGRANLPDAWPWVKTDKGEGAQSPISIVAQTNMNCLVFSVEVFENLFGPAEKVIKSTGKRGSIVQDDKPVVKELTFDATKFKMKYILGSGSFGVVTLAEYRVDKAQPPVMYALKSLSKLAVIETGQLRHVLDERKILSIMDSPFIMKLFGTYQTPHQLVMVTEPLNCGDLWSVIYETPPYCDNCGIPFNLCAFYTTNLVLGLSHIHEKGVIFRDLKPENIMLDEKGYLRIIDFGFSKKVPYTKTDANGEVKVYAKTYTLCGTPEYLSPELIFNLGHNHASDLWALGVIIYEMLMAVTPFAPKRPDNVTELFTNIAMVKKNGLVLSSRIDQHAGNPQARALIAAILKADPAERIGVMEGSTRSILNHAFFASVDIEGIKGLTHVPEFIPIPNQHHEPLSNLMPVRPFNGDQSLFSEFQQLIVSQSHGVRWAGCAVRRGPFLVATGSCGRRRSLLVCGAWRTGRVHGAWCVAIVDDRRPLSLFAVSFCFSCALIFLPAATLSLPVCLLWLCFMIPRPRPMQLTSTQNRNNQTNHIIFRISSK
>Poteriospumella lacustris 3_mph1_58 40323|15559|strand:-1(-1...2720) (evalue:1.33749e-11)
EQLIYLFSPTAVTNQKMGSSASIQLSPRGSTVVEENDLQAQAGGQSKKEVPGGANRRNGKRIFERQETSYDMDLNSLLVGEVIDEPSRALITNALSGFFFLQSNPDEANPKMELLMKGMHREEFDEGFLLITEGESGSKLYVVESGTLEVTINGTVIREMGRGNMLGELALLYDAPRSATVQCKTKCVLWSLSREIFKKIQAISATANQIQRARWLIASPELATLSAIDLSRLVGTLQAVNYQAGDKIISEGDLTTHIVLIERGHAGIASSKLPMNTPRNEVDKTFGILRPREGKRRSVEFMNARELGKYLENSNDIVSDDMTEEHSAEKEKFQAMCEVYEGCMIGIGALRGRANLPDAWPWVKTDKGEGAQSPISIVAQTNMNCLVFSVEVFENLFGPAEKVIKSTGKRGSIVQDDKPVVKELTFDATKFKMKYILGSGSFGVVTLAEYRVDKAQPPVMYALKSLSKLAVIETGQLRHVLDERKILSIMDSPFIMKLFGTYQTPHQLVMVTEPLNCGDLWSVIYETPPYCDNCGIPFNLCAFYTTNLVLGLSHIHEKGVIFRDLKPENIMLDEKGYLRIIDFGFSKKVPYTKTDANGEVKVYAKTYTLCGTPEYLSPELIFNLGHNHASDLWALGVIIYEMLMAVTPFAPKRPDNVTELFTNIAMVKKNGLVLSSRIDQHAGNPQARALIAAILKADPAERIGVMEGSTRSILNHAFFASVDIEGIKGLTHVPEFIPIPNQHHEPLSNLMPVRPFNGDQSLFSEFQQLIVSQSHGVRWAGCAVRRGPFLVATGSCGRRRSLLVCGAWRTGRVHGAWCVAIVDDRRPLSLFAVSFCFFLRRLSGQERRRLGRWRPLRARCSFYPPLRFLLFLFVRFGFLLFMELYITSTGVVTSDTQNLKTTTNIQ
>Poteriospumella lacustris 3_mph1_59 54168|18648|strand:1(172...1198) (evalue:1.39013e-11)
KFSVVRMSKSTSRRSLSIDTKAQDYFEESFIANGDVFIKDNVAINATGIAMRDNPKKFTLLYEELIIGEMIGRGSSSVVLQGVHAPTGTQLALKVINLFDRSKREQLIREICTLYDAQCPNLITFYGAFYREGAITIALEYMDGGSLANVLEQVGPIPESVLANMAFQILWGLAYLKHDKRVHRDMKPSNLLINSRGEVKVTDFGVSAELQSSISKCGTFVGTFKYMSPERIKNRPYDYMSDIWSLGLVLMECATGRYPFDERANCIEVAQTIIDADFPELPRSYSRQFREFLYHCLQKEPERRLPAEQLLGAPWLIQNGAVDREAAVHNVLSWINTINGV
>Poteriospumella lacustris 3_mph1_60 62492|20226|strand:-1(1085...2153) (evalue:1.83544e-11)
QHKKVPRFWCSHKPSEQMFLIYLTFSLIIWASHCYGQQCKDVAFVKSVSSRAHWHHDDVEIQYGNGSDYRLVKRLGEGSYGEAYLAVKAVDNYPCVIKIYKDKMSRSKMVRELLIMQNLCGGPNIIKLYDVVKEGVKGLPAVVIEHVNFTDHRTLYPTLSDRDIRFYMRNLLKAIDHMHRNDVIHRDIKPSNVLIDPNKRIIRLIDFGLSRFQYHGANHSSGGTLNYMAPEILLGHKRYNVKVDIWSFGVMLAGLLFRRDMFFNGDTKESQLLSYTNVLGTQGLIDLAKDLDVEIDKNATYAKYNLPERKWESFVVPSTKSLVTPEATYALRSILRFDPRDRMSASDLLKLPYFM
>Poteriospumella lacustris 3_mph1_61 62466|20222|strand:-1(1116...2184) (evalue:2.13747e-11)
QHKKVPRFWCSHKPSEQMFLIYLTFSLIIWASHCYGQQCKDVAFVKSVSSRAHWHHDDVEIQYGNGSDYRLVKRLGEGSYGEAYLAVKAVDNYPCVIKIYKDKMSRSKMVRELLIMQNLCGGPNIIKLYDVVKEGVKGLPAVVIEHVNFTDHRTLYPTLSDRDIRFYMRNLLKAIDHMHRNDVIHRDIKPSNVLIDPNKRIIRLIDFGLSRFQYHGANHSSGGTLNYMAPEILLGHKRYNVKVDIWSFGVMLAGLLFRRDMFFNGDTKESQLLSYTNVLGTQGLIDLAKDLDVEIDKNATYAKYNLPERKWESFVVPSIKSLVTPEATYALRSILRFDPRDRMSASDLLKLPYFM
>Poteriospumella lacustris 3_mph1_62 62478|20224|strand:-1(669...1737) (evalue:2.13747e-11)
QHKKVPRFWCSHKPSEQMFLIYLTFSLIIWASHCYGQQCKDVAFVKSVSSRAHWHHDDVEIQYGNGSDYRLVKRLGEGSYGEAYLAVKAVDNYPCVIKIYKDKMSRSKMVRELLIMQNLCGGPNIIKLYDVVKEGVKGLPAVVIEHVNFTDHRTLYPTLSDRDIRFYMRNLLKAIDHMHRNDVIHRDIKPSNVLIDPNKRIIRLIDFGLSRFQYHGANHSSGGTLNYMAPEILLGHKRYNVKVDIWSFGVMLAGLLFRRDMFFNGDTKESQLLSYTNVLGTQGLIDLAKDLDVEIDKNATYAKYNLPERKWESFVVPSIKSLVTPEATYALRSILRFDPRDRMSASDLLKLPYFM
>Poteriospumella lacustris 3_mph1_63 82518|23525|strand:-1(239...1142) (evalue:2.4581e-11)
KRKLTLRMVEEDVEPLLQQLRKEVDILRRINHPHIVAFQDFVETKRLLFIVTEYLPGGELFDYILKHGPLPEDLACTSLFGIFSAVAYLHDRGVIHRDIKAENVIFFHKVNGEVSLKLIDFGFSTILKHDLTGSFLGTGGYIAPEIRQNKQYSTSVDNWALGVLLYCTMSAKLPFSISLEALPADRTECSSHFKLRFPAKQWCGVSDLCKDLIRQLLNVDPFTRLTAKESLNHPWVRALILATFLVRCSSLCIPFVFLHVVSSSPTPKDVGGKEISYGCFDRLHDASQLGGGVARGCTKQ
>Poteriospumella lacustris 3_mph1_64 51957|18190|strand:1(128...2687) (evalue:2.67651e-11)
FLISPKTCTKMSKFYQRYISGVKKDESATSLIGASKSRPVDPTAMTPSHAARPASSRVPTASTATASSASSAAAPSRRVQIFNSSESFSPDEQRQLAVFNKPEAAKAFLRGAIGAHYLFESLGPEDLNRIIDCMKPTFATANEQIIRQGELGDLFFCLESGNAVATVNGTEVMRYESGGCFGELALIYNSPRAASVIATTACKLWTLDLRTFRYILATTSSSKMVTRCEFLKKCSFLDPLSNEQISKLAGALETVTFEDGDYIVRQGDVADSFFIIEEGSVKCTQIKSTGREVDLLTLKAGDYFGEMALMLNDTRHANCIALGKVRCLTLDRIKFGMLLGSVQEVLAKRMRVRILQSVPLLAKLPEAKLIKLSSVMRVQSFADGAYIIRQGEEGSRFYIINEGEVRCTRITAPGKEEELIRLTAQEFFGERALITNEARKANVIACGPVECLVLERSSFQSLLTDVQDDLVNEIQKRENKEKPAQVAEEQVDLGPRTNFNYDELRIMRTVGTGTFGRVKMVQHIATGQVCALKCMNKSEVVASHQERNIMAEKNLLFECSASPFILKLLQTYNTPNQIMMLMEFIQGGELWSYIYEKTDTVPRCQAGGFELPAVKFYAANVILAFKHIHNKNIAYRDLKPENLLIDGKGYIKMIDFGFAKKFPYTKNGQKHDKTYTLCGTPEYLAPEIVMSKGYDKAVDYWALGCLIYELYLARTPFQADYTTKIFQNIIAAEKVLSFPRGMDPQHVALVKKLLSFNPAFRLGTLSGGIEDIIRDPFFSTVDWNSITSQEAPSPFVPPISSGLDSSNFDDYEEEENIPEYVGTQEHFNNFQENEHDIVRLIDIYDLPLYHLF
>Poteriospumella lacustris 3_mph1_65 2058|1976|strand:-1(-3...579) (evalue:3.11242e-11)
TRKMEPAERFELLEEIGEGGYGLVYQALDKKTNEFVAVKIFNLDDAADEVQEIHQEISMMAEFDCPYLIQYHGSYVVYDELWIVMEYLEAGSLLDIIKKFGPLQEDAIQYIMRELLMALNYLHAQRKIHRDVKAGNVLVAGNGSIRLADFGVAGQLTDTIDKRNTKIGTPFWMAPEVIEQAAYDGCADIWSLG
>Poteriospumella lacustris 3_mph1_66 67592|21112|strand:-1(123...1686) (evalue:3.83622e-11)
ETNKMMDTSTSEYQRTPDAPRTAVTTNEEQTDEAGRMDEDAGDGAEDAEGDDQPSVPIRDSSERPVHKLSVKLLDTYKYINKVYYEAKAKRLREQKESSRGGVHNDGFDDQHYDYILQGDEILKDRYILKHRMGKGSFGQVVCAYDQENKCEVAIKIIKSRKPFMLQAKTEIDILLKIQEKDPQDERHIVRLLDQFVHRNHQCLVFEILSFNLYELLRNTRFRGVSLNLIRKFSIQLLRALELLSRSEVNIIHCDLKPENILLRHPKRSAIKMIDFGSSCYQNKRTYTYIQSRFYRSPEVLLGLPYSQKIDMWSLGCVVVELHTGEPLFGGANQVDQICRIVDVLGMPPLEMIRASPDKVRTLFFEKIKPGEESTLPAVCDTSCTVLDPNENVLYVLKRPNKDMPKPRKLEEIIGVYTFGPGGRRVGEPNHNQARYLEFLDFVERLLVYNPDHRAAPADLAIHPYLCFVEEAEAARYTGGSRPVGEMMEASSSSSTTMAAPVAGANSSSSKDAASTANGD
>Poteriospumella lacustris 3_mph1_67 79222|22985|strand:1(0...1245) (evalue:4.877e-11)
LAMHFLHSNNTLHRDLKPMNVMLTEGGDLLKLADFGLALDMGDASDKEKFDEAGTPYYTAPEMIQRESYSFPADCWSFGIILHQLMALERPFEGSSTADLVRAILSAEPPPLPPHYSDELKNIARELLRKNQPDRMSMVGLLSENIVVAKLNSFAQSYRPRYLEERIRRSHTKQLEQQLDQVSRSRRSLSMRGKSEAPDSLNANNSASNSPRKPDGETSLAPILQELAEQLTDHHKPTSNTTSPNKENTTATATATSSDPMKPPGAGHTMDDLQVTAHHIQPEIRTTSEGGAHTLHHSPSGHHRAEDGHGHGVEHHHHHHGPVSVLQKSLSNIVFDANLETGDAAAHGAAAMTKVDEASVNEILVLGKQLAMTHTGSNSELNSPSNVAGGRKGAEIQKAIQQDQELEKGIHGTA
>Poteriospumella lacustris 3_mph1_68 76692|22593|strand:-1(68...1796) (evalue:5.85022e-11)
VSTSNFFPPDHASEYMHLDYSHSNQKIVIALHVLLLQAGQSTQFFFFLISEKVASLTSTPKNSASKGEKKMHNFKYKPDSFRSPATPSIVRSKRSAAKTSPPTSVRSNLFQSITDGDTTDYFVYSSPNRTPMTQVDPQYSGNTLDTKMLLLSSDLNSFGNFVDEFTMIGVVGMGAFSEVCKVESKRKPGNFFALKRCVKYFRSEGDRDRMLVEARTLKLLNEHNDTYLPKFFSAWQENGFLYQLMEYAEYGSVHDIAQKHGSRKLKLPDQFLWWVAHDVLQGLQVIHACEHVHLDIKPANLLIFQGWVIKLSDFGMSTRVGVGRDDKEGDSRYMAKEILNDLNRLPSADLFSFGLSLYEIASIHTMEPASEIDGILGRPLSLPTEGEGWHRLRDGAAPPLVGRPQTMVNMVQSMLHPNPDRRPTASQLLVVSEIATGRNGIASLQPGQVLIDPIIPRPIINRSSSFEPDMFTDQKRSSLNHGSCGGDELGTLSALLLCIVYFQPTMCSSLISSVLLEMHVIVSFLFLLFLFVCLFAACLHSFCFSFACHARVFVCIYCAYAPHHCPKFQEEKLLL
>Poteriospumella lacustris 3_mph1_69 68327|21239|strand:-1(533...2420) (evalue:6.70904e-11)
RKRTIHCYCQGTAQKMDHKAQDSKAYEPEEFLVTNLDDGEQYRADDVAEAFKIVRLDDAGHADAKIRDDEEEEEDDRRFDAKNIDGLQAAEKASYGEYNPVDVPDGALLQFFRISAVGTTRDSADKPFSVFYLDVRCKVAAPSSWYVYRRYSQFRRLSDVLRSEGYYVPVLPPKKFLGTFDVDFVKQRMKDLETWLFQLIDMPNTHPGSKDPQSNAYFRKFLTENANRPPIPLQRIYPEPSLDAERKGESNRSKVSLEDFELVKVIGKGSFGKVTLVRKKTDQKLYAMKVLVKSNIVKRRQVEHTKAERRILETINHPFIAKLHYAFQTQEKLFFVLDYAAGGELFFHLSRMKKFPEHVTRFYCAEITLALDALHQYVRRCTPCYGSFLCIIRPRLFPCFVCLFVCQNVIYRDLKPENILLDQEGHIKLVDFGLAKEGVSDAAEGAHSFCGTNEYLSPEVIDRQGHGYAVDWWSLGMVTYEMLTGLPPWYTQDRDKLFENLRSAPLKFPMSVARTPALFIQALLNRNPLKRLGANGGDEVRRHAFFATIDWDALYNRRIPPPFEPCRNRGAEDTTNFEREFTNLPVHSVDESVSPLLKDGDASFLHFTYEEESTLESLRESFAANRHK
>Poteriospumella lacustris 3_mph1_70 37973|15026|strand:1(2...1553) (evalue:7.45152e-11)
VSCLVLRCILRDRRNTDERGWVSGAFAAIFLEVQMRSAQMKKDPTGGKSSNPSKGDGVKRSLSFGSLQGSVSIHDFHLLKVLGRGSFGKVFLVRPVRGGQSEVYAMKVLKKSEVIRRQQLEHTLTERFVLATIRNPFILSLQHAFQTSDKLFLVTDYCPGGELFFHLKRLRRFTEGMVRFYSAEISSALAHLHSHGIVYRDLKPENILLSRKGHVTLTDFGLARRLSVTPSTQSAGSRARQELTFCGTPEYLSPEMILHRRTRCGYDYLVDWWALGVVCFELLTGLPPFYDRDFQKMCDKILYRPLSFPSSTMSRTGTGSSTGLTRGAEDLIRGLLQREPGRRLRFIEALGGESAATQSHQQFMLQRHSFFEQTDWERVVTGHADPPYTPARPRDTTDTCNFDSEFTKLPVRYSDSPVDEATASALSPADQRLFDGFSFSIEPEQDDETASRDSFASVSSISSARTVQVKETFIVGIDRAERVAGGYRHTRQQLAIEDRIHTRQPCMDHPLKTKTQW
>Poteriospumella lacustris 3_mph1_71 37958|15024|strand:1(0...1989) (evalue:1.16781e-10)
QQIHRKARSPHCRPTAQTALVHLFPHSSTIGMSLGGGNLQQKSRRLQNKDRSHSEAAVFTGAFDLSKADAYVVNSAEIYSWKKKKAQDGTIYAVYCIHVALKSGLKWIVERRYSQFRELRKEINQVRPDLKVLVFPKKNWFFNLSKAALSHRLTQLNQYLGALVTVTPQLLEIAIFLEVQMRSAQMKKDPTGGKSSNPSKGDGVKRSLSFGSLQGSVSIHDFHLLKVLGRGSFGKVFLVRPVRGGQSEVYAMKVLKKSEVIRRQQLEHTLTERFVLATIRNPFILSLQHAFQTSDKLFLVTDYCPGGELFFHLKRLRRFTEGMVRFYSAEISSALAHLHSHGIVYRDLKPENILLSRKGHVTLTDFGLARRLSVTPSTQSAGSRARQELTFCGTPEYLSPEMILHRRTRCGYDYLVDWWALGVVCFELLTGLPPFYDRDFQKMCDKILYRPLSFPSSTMSRTGTGSSTGLTRGAEDLIRGLLQREPGRRLRFIEALGGESAATQSHQQFMLQRHSFFEQTDWERVVTGHADPPYTPARPRDTTDTCNFDSEFTKLPVRYSDSPVDEATASALSPADQRLFDGFSFSIEPEQDDETASRDSFASVSSISSARTVQVKETFIVGIDRAERVAGGYRHTRQQLAIEDRIHTRQPCMDHPLKTKTQW
>Poteriospumella lacustris 3_mph1_72 41762|15912|strand:1(0...502) (evalue:1.95551e-10)
QKDHRPYALKRVNVGRARQMKITEELIEREADTLKRVTHSHIVRFYHSFFDEAGDYFYLIMELVLGRTLGFYINRNPPATLLLKWLQQLTSALVYLHGDCGIVHRDLKPANIMITEDMEDVKIIDFGLARTIANEKLNDMTVGVGTYQYMSHEKLDGLYYDGRDDVW
>Poteriospumella lacustris 3_mph1_73 5271|2917|strand:1(0...1395) (evalue:3.3361e-10)
FRHQTSVACYIFHFWLQNPLFHLLYLSSPEYQNCERQRMGSAPSKIKAAPAPTTPQSPPGKSPSTNNRSQGGERSHSESRSPRPSRIENIHPVNPDIKVHSVISMELDWDHNKAMEVPLGECTDEQLLAEVARRKLDLHDKITDALIKETYDIGKILGHGASGKVYLATHKITGQKFACKVVKKNNSMNDAQSMSTEIEIMKRIRHRNIVSMYELYETPKCLWIILELVDGGDLHHFLAHTMHYNEVMAARQFKQILTGLHYLHALGVVHRDLKLDNILMSGSGANCEMKIADFGLSALVRIDEEGYDPEESGKRKNYRQLKDMWGTKEYFAPEVIEQAYGPQADVWALGCVLYEMLSGEQAFPVKEGDTESKFYGRIMKGDFDLTKPVWKKISPEAKDILVKMLKVDPNARVSASECLLHPWITGQAHRAEHLVHLEDAQRNMKARLERRAKRAAQQAQTSNQ
>Poteriospumella lacustris 3_mph1_74 38748|15203|strand:-1(-1...1049) (evalue:3.53339e-10)
VSDSHFSYGQVLIHKFWSIASFSDFYSFSVSFGSLMTEKSASSKAKSVNWDLGGQYRTVEVIGKGSYGQVVKAIDQRSNAFVAIKRMEVAFDEAINARRAYRELRILRHLNHPYIVPLLDVYAPQLETGLTRSLRLKKVSNDESKEGDDVKEDLCVPIPRNLGHIYLVFEHMDTDLSKIIKSNQFLSDEHVQFILYQVLEGVQYIHNMNIIHRDLKPANILVSCADCSIKIADFGLARVAGSHYFNREGSTSSDSSEAPSRRYSHSFSSDSLESPRSKDAPAPPAMRRSLTRHVVTRWYRGPEVILSQPYSCAVDYWSIGCIFAELISMMQENQTDHKKRKPLFPGDSC
>Poteriospumella lacustris 3_mph1_75 4255|2560|strand:1(0...1211) (evalue:3.93803e-10)
VWQYFRLDHNNYFWKPTNLEMSIDRYDPIRVLGEGSFGKVYLMRDKVKRNFVCVKIIKIKNIPKKEREATKLEVDLLKRLNHPNIVGYVDSFLSKNQESLCICMEYCDGGDLASQIKAAKRNLFSESKILHWFVQLALGLHYMHGNRILHRDLKTQNVFLLGNGRLVLGDLGISKVLDGTMDFAQTCIGTPYYMSPEIFKNKPYSYKSDIWALGCILYELTTLNHAFDANSLNGLATKIVKGKYPPISNKYSKHLRDLITQMLMLNPQQRPDIDQILRKPFIKKHIVNFFVDIYSRPSTSIGEGTMILKAAAGGGGASVMNDQSMINFRQQLQQLDMMDMVQEALRPKEKPQDDQEAIRQAKEQASALKREQEHKKMVEAALEKLRQERELRARQRGVPVPAA
>Poteriospumella lacustris 3_mph1_76 75247|22378|strand:1(65...1601) (evalue:6.19895e-10)
IFLGSVETMEEPSKPPAGAKPGSEPTSPGQTLDPPADIRQMTIKNLDTGEEFIIGENDPDFEFDTFEIGGKREDATAQTIQDQTEANTQHNQSVQERISWLRRLYNYIYGAKHSSENIEQKAAQNAEDPEKNKSKTPFTKLSSFKIRRELGRGAFGRVLLAEAKTDGKLYALKIISKKNMRSSDKRQAKAERDILFAMTLKAPHPFTSGLKFAFQSENNLYLGMDYIPGGNLRELIKKFKYLPEDWVRFYAAELILAISHLHSLNVLYRDIKPHNVMIDARGHLILIDFGLSKQEISHPRGALSLVGTPDYSAPEVLRTGVQQIEAHNRKKKKQSRQPKPMDDPTMASTHIGYGKAADWWSLGIMIYEMLAGKPTFRGVDLRETYQRILYAKLEFSPEERFSESAKSLLSGLINRYVARSHTVVIANDVGQRCLASRGLWLSLVAIRHNVSALGIIRHVTSWIRHFSMASNGMASTNAVKMAPTSRKYQRSCRAANRVSPRCRWHLPAKTP
>Poteriospumella lacustris 3_mph1_77 75235|22377|strand:1(65...2291) (evalue:7.13751e-10)
IFLGSVETMEEPSKPPAGAKPGSEPTSPGQTLDPPADIRQMTIKNLDTGEEFIIGENDPDFEFDTFEIGGKREDATAQTIQDQTEANTQHNQSVQERISWLRRLYNYIYGAKHSSENIEQKAAQNAEDPEKNKSKTPFTKLSSFKIRRELGRGAFGRVLLAEAKTDGKLYALKIISKKNMRSSDKRQAKAERDILFAMTLKAPHPFTSGLKFAFQSENNLYLGMDYIPGGNLRELIKKFKYLPEDWVRFYAAELILAISHLHSLNVLYRDIKPHNVMIDARGHLILIDFGLSKQEISHPRGALSLVGTPDYSAPEVLRTGVQQIEAHNRKKKKQSRQPKPMDDPTMASTHIGYGKAADWWSLGIMIYEMLAGKPTFRGVDLRETYQRILYAKLEFSPEERFSESAKSLLSGLINRDPAQRLGAWDNPPRDIMDSPFFDGIEWDGIYERRQDGPYVPEVPAFLQSRKSSVTKMSVASPCKDTVIGTTGEGLEAAESKPVGNLLVFTPPPYHRVNEETKEPVITPATYINEGKEEEESSDEESDDEAVIPGLRDSVFITSQGQNRLPDWSYIDEAVLAEYLTQEANGTLNNGEGAEGAAAVSKAEKKKKKAKAAAELAEGEAAAAAAAAAAPEEVATTTNVVAEDVQSTAVAAPAESESVPDVPTEPATAVEDIAVTVPQADAVANDTSATPVDEEPIASTASESTQTSSFSLNPPILFLNTIIKAVSVGDYCCSSVETITVE
>Poteriospumella lacustris 3_mph1_78 67308|21067|strand:1(1...354) (evalue:8.97376e-10)
AHDLFEEPDNFYVVMELITGGELFDRIVRKTCYKEAEARQLARTLLGAIKYMHDHNIVHRDLKPENLLLTSDKNDFDIKVVDFGFATEVDGENLRAHCGTPGYIAPEILKDLPYGKS
>Poteriospumella lacustris 3_mph1_79 51500|18104|strand:-1(-1...839) (evalue:1.30235e-09)
VSFFFFSTFVLNSMGAASSVEFVHGSSSDSQDLCGRTDASSISSFRTSFLRRRTLSMISDAGSRRTSNISARTTMTEHRAEPVRPNVLNVPVYDRHPFSDYKFQKKLGEGSFATVFKGVLVSDEHVKVAIKEINLRTLGKQQLQDLNMEMNILSQLDHESIMEIYAVYTLPDKLFMVTEYLRGGELLTAICKRDHYHERDARRVMWQVTSALQYMHARRVIHRDIKPMNLILTERTLESPVKIADFGFAAIDSDEIRRPGRFLCGTPGYIAPEVLTYRS
>Poteriospumella lacustris 3_mph1_80 92905|24608|strand:1(0...1134) (evalue:1.32513e-09)
EYVRKSFFLCMTSWLYQTYNSTAVNLSPFSICLTRQLLWQGEMSIARVYADANTERPADYWDYEAASFDWGDQNDYEVVKKIGRGKYSEVFAGYSVKNGHKCVVKVLKPVKKKKIKREIKILQNLSGGSNVVQLLDITKDPLTKTPCLVFEHINNVDFKLLYPTLSDIDVRYYIFELLKALDFSHSMGIMHRDVKPHNVIIDPERRILRLIDWGLAEFYHPGEAYNVRVASRYFKGPELLLDFQEYDYSLDMWSLGCMFAGMIFKKEPFFHGSDNYDQLVRITKVLGTDELFDYLDKYDLDLDPHFDGLLTTQSRKPWNKFVTSENAHLVSEEAVDFLHNLLRYDHQERLTAKEAMDHPYFAPIRNMAASATRQKEE
>Poteriospumella lacustris 3_mph1_81 84763|23858|strand:1(135...2445) (evalue:1.34872e-09)
RKEMGAGASAENARTTVAHLLTGKPVDASDIRDLEQARAEIRNLRRIARDFQNQLRDEMKNATGKNGAKKREAVLDRGEQVKASSNFVPKVVEKSQLIRTLLMEVVQSNILFSSYANEEQNAIVDAFDCRRVGADVFVIRQGENGDHFYVVESGSLEIFVRGKDGNETKVGNTLGPGASFGELALMYNTPRAASIKTSSDCVLWEIDRTNYRGILVYFKYQRNRQYMEFLRNVSIMGKTLGSIMNDDELEKMTVSLERETYETGDVIIRQGNVGDNFYIIAEGDVGVFRTDESNKESKLTVLHTGAYFGEKALLKEDVRQASCIAESRVVCLTLGREDFIDMLGSMEDILSGDRPAPTDPSANAAHAPTVEETKEGFLMDDVTLNDLEIKATLGCGAFGRVKLARYAKNDQFFALKCQAKRSIVESGLQEHVLNEMRVMRKINHPFIAKLYVALQDRHNIYFVLELLQGGELFTHLRNRGKLSEQAARFYAATVVYAFSTLHAKKIAYRDLKPENLVMDSQGYVKLVDFGLAKQLLSGKTWTLCGTPDYLAPEIILNEGHDMAVDYWALGVLIFEMVVGAPPFYAEDPMEVYEKILSGNPAMPTFFTRNLSDLIKKLLRSQQGKRLGNTRGGTAAVVKHKWFSSFDWASLENGEMKAPYTPTVASKDDVTNFDRFDEGELPPVSDWNPDLSKQRDEEPSTDSALEGAVFFAVYSSTSHLIRLRFPSLTHFIDRARCKCIVVYSPFVITDRWTPCVSILLLLLFSTFVLR
>Poteriospumella lacustris 3_mph1_82 47003|17138|strand:-1(-1...1532) (evalue:1.52714e-09)
TKLTCLWCTNASNDANTFQSFRRVFFSILVVRRGLNWERRLQLPRQFCKVHLSTFSESFLVFELNFKKYTRMAAPQQDQDLPTNDPNLQNPRDVRSDTISYDAQKMIGHGSFGAVFLAKVSDTDEVVAIKKVLQDRRFKNRELQIMRQLTKQPHPFIVTLKHHFVSKGSKSDDVYLNLVLEYIPETIYSVSKYFTRRKEYMPIFSVKLYLYQLCRSLAHIHGMGICHRDIKPHNLLVDPVRHILKLCDFGSAKAFVKGEPNVAYICSRFYRAPELILGATDYTTAIDVWSAGCVFAELLTGHPIFPGISGVDQLVEIIKILGTPSRDEVRSMNPANADFKYPTISGKSWNTIFRPSTTPDTIELIQRMLCYNPEIRTKSIEACAHNFFDELRLPTTTMPDRTPLMPELFTYTAEELVMATPDVVSVLQRRLPDGSLNPATTAASATPAVAQPQSIAAAVPPATAATETVVSATTEATEAVPTAASAATVVPEAVAPSAEAAAPAAAAAAA
>Poteriospumella lacustris 3_mph1_83 46997|17137|strand:-1(-1...1286) (evalue:1.53474e-09)
LLRGMCWIRRDVRSDTISYDAQKMIGHGSFGAVFLAKVSDTDEVVAIKKVLQDRRFKNRELQIMRQLTKQPHPFIVTLKHHFVSKGSKSDDVYLNLVLEYIPETIYSVSKYFTRRKEYMPIFSVKLYLYQLCRSLAHIHGMGICHRDIKPHNLLVDPVRHILKLCDFGSAKAFVKGEPNVAYICSRFYRAPELILGATDYTTAIDVWSAGCVFAELLTGHPIFPGISGVDQLVEIIKILGTPSRDEVRSMNPANADFKYPTISGKSWNTIFRPSTTPDTIELIQRMLCYNPEIRTKSIEACAHNFFDELRLPTTTMPDRTPLMPELFTYTAEELVMATPDVVSVLQRRLPDGSLNPATTAASATPAVAQPQSIAAAVPPATAATETVVSATTEATEAVPTAASAATVVPEAVAPSAEAAAPAAAAAAA
>Poteriospumella lacustris 3_mph1_84 53111|18420|strand:-1(247...1285) (evalue:1.55574e-09)
IIKMIKASVQADPVSVHEFDVEHGLLCRISHPNIIKILGAGVSPRRFIVLEYLGGGTLNTILSDNVSKSGLASRLFRKPSFTYNNLLMKARDMADALDYIHRRIFPGACIIHRDIKPDNVGFSADGVVKLFDFGLATCVKARAMDSDSYEMTGMTGSLRYMAPETALRKPYNEKVDVYSYGILVWQMARDRVPFKGLSKDEFLKNISVGGERPKLDSSWPSAFSNLLTRCWHEDVLQRPSFQSIVEELDRMIHGDIATVPVKKGPMRGASIKGADNASTSTWFQVVRGGGLGVRAGARPFDRQPPVVRRCFLRFLLSPSLFHRHPLAPYSFSWLNSAAAVAFVGG
>Poteriospumella lacustris 3_mph1_85 54037|18615|strand:1(0...1016) (evalue:1.70147e-09)
GHFTEHDAAKIFREIMGALEALHDQNILHLDIKPENILLESREPDAKVFVTDFGLSKFSSDLAKQPPFNEKDFVEKRTRCMFHHEISMEHVRGTYGYMSPEVILLGYSSAAADVFAAGVGLYILLCGYPPFHHRSHREKLIATVSGSYRLEGEEWDFISDEAKDLLRRMLETNPLQRITAKEVMAHPWVVNIDDADFPFAVKSMSSLASTSHDEATTKAAVEDTLKALKLSAPATINSTTSTVKTVSSGSRHTNLSAAVHNLASHVQSLKSERMAATITKLMSAGGKAAGYSHLAEQYLYTLKAAGGGAAAHGANGGHGGGGAGVPGAAAGRGGGGGG
>Poteriospumella lacustris 3_mph1_86 73019|22036|strand:-1(179...1298) (evalue:2.34756e-09)
FSWKRCSIFAPAVVLSRPRKETFRMSSRLIDCIQSVFRTIYEYFYSFVFGQVISFPVSRISVSHSSSSSRQIGEGAFSVVLKVKDINDGKSYAVKKMLLQSPENVTMANLEVDSLKRFKHPNIVQLLDVVTCVEGNNNLRVMYLLLPYYQRGNLRDVLNLVLNKATQRPPLSSILRDFQHICEAVKVLHHYQPSYIHQDIKPENVLINDNGRPILTDFGSVRKAFQKIETRNDILRVTDEAAQFCTASYRSPELFDPPKGINLDTRTDVWSLGCLLYAWWFGYSPFESQFVGDKIKVVPCSILRVLSRISWKSNPTAEDALVLELCEWILEKEITKRPFVTDVIDRVQLAVDQLTGGVRGHVVQNYVDPTQQ
>Poteriospumella lacustris 3_mph1_87 67299|21066|strand:1(94...1911) (evalue:2.4092950000006833e-09)
STATKRNVTEMPSYQDARTCGKCEKPFGIMTLHKHLCSACGGGFCRNCSNHFLILSQVDLEGFATWESIKVPTKPQRCCDFCFDRINARKKGGTAAAVANTVHAKYSFGKKLGEGGFAEVFEATNKVDGNKVAIKCIKREAMEKEDIEAIFQEVRVLESLNHPNIVHLFEFFEEPTHYYMVMEVISGGELFDRIVAKTFYNEKEARDLVVVLLRALKYMHDRDVIHRDLKPENLLLTSPSDDADIKIVDFGFAIGVDGLNCTSQVGTPGYIAPEILNKVPYGRPADMWSFGVILYILLGGYPPFHDENQTKLFKKIKNADYVFHTEYWGEISEDAKDLIRRLLTVDMHQRLTVDQALAHPWVNAADEQLTAKNLDTNLQALKKYQKTKKWRTGVKAIMAVNRMKSLMASPTSRSASIDVPHTLDARYTLGKKLGEGGYAVVKEATGKIDGSSVAVKILNRKKMDKKHEDGLRHEVKIMMDLSHPHIVKAYDLFGDSNSFYVVMELITGGELFDRIVRKTCYKEAEARQLARTLLGAIKYMHDHNIVHRDLKPENLLLTSDKNDFDIKVVDFGFATEVDGDNLIDQFGTPGYIAPEILRAAQYGKG
>Poteriospumella lacustris 3_mph1_88 37774|14961|strand:1(1...757) (evalue:2.58555e-09)
NFGSSLLPIFCSVWQQLQAELAMSKEKFASAKFSDFSDLSELYRSHSGAIYKGKFKYDNKFYVLKEKKLSELGRAKDVMNEVKLLLQLRHVNVVQCEGWFRDIERGTLFIVLEYCGGGDLSQIIEQQKRMRRRFSESEIWFIFKQICQGVCHLHQNGIIHRDIKALNVFYDPLHERYKIGDLGVSRQLSEQTMMVKTFYGTPLYLSPELVENRAYNEKTDIWSLGVLLYELCALQPPFRAGTLMELAKLVVA
>Poteriospumella lacustris 3_mph1_89 67296|21065|strand:1(1...1167) (evalue:2.682735063826e-09)
LFDHVILWCRDLKPENLLLTSPSDDADIKIVDFGFAIGVDGLNCTSQVGTPGYIAPEILNKVPYGRPADMWSFGVILYILLGGYPPFHDENQTKLFKKIKNADYVFHTEYWGEISEDAKDLIRRLLTVDMHQRLTVDQALAHPWVNAADEQLTAKNLDTNLQALKKYQKTKKWRTGVKAIMAVNRMKSLMASPTSRSASIDVPHTLDARYTLGKKLGEGGYAVVKEATGKIDGSSVAVKILNRKKMDKKHEDGLRHEVKIMMDLSHPHIVKAYDLFGDSNSFYVVMELITGGELFDRIVRKTCYKEAEARQLARTLLGAIKYMHDHNIVHRDLKPENLLLTSDKNDFDIKVVDFGFATEVDGDNLIDQFGTPGYIAPEILRAAQYGKG
>Poteriospumella lacustris 3_mph1_90 43560|16351|strand:-1(144...2388) (evalue:2.80916e-09)
ESGSLTVLVDNKPVATLTAGQSFGELALLYNSPRQATVRADSAASLFSLDRETYRFIVAQSSSNRNLEIKKALGRVPILVDLTDDQLDKIVDAVEVFPYKAGEVIITKGQVGNIFYMIKEGTVSVTDVGEKFSDHNLTAGDYFGERALLTGEPRAATIKAVTDVKVMALDRENFDKLLGPLRDVLDHNMNLRILQSIKLFEKLSNQEKKKLAQCFQLERFTTNTAVVKQGEPGKKFYIIKDGACKVLADDKEVGQLSQGTYFGEMALLDDEVRKATVVATAPTECFVIDRETFTRILGSLRHIMSRETQQRLEVLKGAGPRDESEPQLNLAFTDLQQLAVLGSGTFGRVTLVQDKKSKNVYALKAMLKSEIVAHKQQANVLNEKNVMITSNHPFVLRLYQTFKDAKKLFMLLEFVQGGELFSVLHTSTSDGVPDHQAKFYGAAVICALGYLHSKDIAYRDMKPENCLIDRHGYPKLVDFGFAKVITGKSYTLCGTPEYLAPELVLAKGHTKAVDYWAYGILLYEMEAGYSPFSDPHGMDQVVICKNIVSGRLVFPKNFNADCKELVKRLLSREVQTRLGNLKNGVDDIKQHKWFETFDFDGLLRRQLKAPWVPNVKSVTDTSNFDPYAADDHVDTGYVDTGNWDRDFQTITITMNRHSTDSRWQSHVSHTSNRPGNVMPRETVQRRRNETHTFLKYGLLCLGDSAIPPVSISFCRLSSPLSCAFFVSKQARRHILVLIVSTDLFFSL
>Poteriospumella lacustris 3_mph1_91 53102|18419|strand:-1(70...1309) (evalue:3.88141e-09)
IIKMIKASVQADPVSVHEFDVEHGLLCRISHPNIIKILGAGVSPRRFIVLEYLGGGTLNTILSDNVSKSGLASRLFRKPSFTYNNLLMKARDMADALDYIHRRIFPGACIIHRDIKPDNVGFSADGVVKLFDFGLATCVKARAMDSDSYEMTGMTGSLRYMAPETALRKPYNEKVDVYSYGILVWQMARDRVPFKGLSKDEFLKNISVGGERPKLDSSWPSAFSNLLTRCWHEDVLQRPSFQSIVEELDRMIHGDIATVPVKKGPMRGASIKGADNASTSTWFQVVRGGGLGVRAGARPYDRQPPVVRRCFLRFLLSPSLFHRRPLGPYSFFFGLILLQLSPVLLLCLLLVVGGGTVLCLACVSCCTTVKNDFVFCSIRVTVAGRFLMRSTVDCYCGLFYFVIPPDTRCVYR
>Poteriospumella lacustris 3_mph1_92 30854|12952|strand:-1(-1...557) (evalue:6.06077e-09)
HVKICDFGFTAPCSDDESDLRDGCGTAMYIAPEVASGFMKGTHGFPVDWWALGCVLYEMIAGEAPFGDSDSLSKFEIFNNITEKTVLYPLRMSKNVKQLLKGLLDKKPNSRSNWRQVSSSPWLSDVNWTLVDERKLRPPWVPESSPKPAHTMHFLKWDIAVPSTPPSHSVTAYCTALKFPVRMER
>Poteriospumella lacustris 3_mph1_93 17238|8512|strand:1(0...332) (evalue:7.57714e-09)
VFREDRASKLMRDMLSAVHYLHERGVVHRDLKLENFLFEDHHANSPLILIDFGLSKHFSREEKLTQKVGSCYYTAPEVLNGNYDFRCDLWSLGVLCYMLLSGSPPFYGKS
>Poteriospumella lacustris 3_mph1_94 65538|20779|strand:-1(-1...1823) (evalue:1.05856e-08)
STCAHPIFEHLSQTGMNRYKVTKQLGDGTYGSVLKAVNRQTGEVTAVKKMKKKFYSWEECMQLREIKSLKKLNHPNIVKLKEVIRENDELFFVFEYMEGNLYELMKQRDRLFPEAHIRNIMYQIFQGVAYMHKNGFFHRDIKPENMLVKGDVIKVADFGLAREIRSKPPFTDYVSTRWYRAPEVLLRSTTYNSPIDQWACGGIMAELFTLRPLFPGSSEADEIYKICAILGSPNMRSWPEGVKLAAQMQFRFPQFAPTPLSQLVTNGSPEAIQLLTDLMLYDPQQRPTASAALQYPFFQVNNALPAPASSAEPIASTFTRRPVQKSEAEIKAEEKAMAKRVQQELEKETQFSVPEVNLLHEAAEAPRVHSTYVQSRLAGEAIAGAPTNIPAAEATVAANAEHRTGQFNHHTVSLPVTTSSVAAATATNTGTTAGGDDFEDDILAQLAEINNSTITPITASQPAAQQQPPRFKPAVTDPLPSSGSLAGASASYNPSFGANSNANMGSFPNSSSVLGDSGGLSKYTKQARYQPGNGLGSGVASSAAAPLSNGALGSGHMNIGSYGQSSMGNNNSSSNSSSNNGYVPSTFGGGGLGRNALGPIGGGGGGG
>Poteriospumella lacustris 3_mph1_95 34211|13944|strand:-1(-3...1056) (evalue:1.29272e-08)
FNLDKISWLANVGVQVLKMATSLVNNKYRITRRIGGGSFGEIYMGVGPNNEKVAVKFERHGTRCPQLRHEYKVYRELTGCHGFCQVYHFGQQDNYNVMVMDLLGPSLEDLFNKCNRRFSLKTVLQIADQMLERVDTLHSRHLIHRDIKPANFVIGLGENAANIYCVDFGLSKRYRHPKNLQHIPHRDGRSLTGTPRYASINNHLGIEQSRRDDLESIGYVLIYFLKGSLPWQGLKAKNAQKKYRLILEKKQQVSIAQLCQGCPSQFAEFLAYTRSLKFDAKPDIPYLRKLFRDLYHAQNCGSIPKLWDWDGMDNDYSSTAGSTGQPPVSAPAPAVAPAGAAAVQPGMSHLRP
>Poteriospumella lacustris 3_mph1_96 85871|24012|strand:1(56...2087) (evalue:1.54514e-08)
ILALLTIIVVVQVLRDLSFVILEIQRAYRDFHLSVDHICIDKMGCSESKVVVEAENHDDAEKEAPVEWKILPSSAEAKKKFQADGTLGKNSDPGHLELRTLLDDATAQAVLFRRAKAVMAHDIFMCWVDIQDFKNIPIAQEQFQRSKALHIYHKYIKENAALEVGGIDQNEREKYRSELIGSDDETGEASDSRKARMLNPNFYDKVQSLCFTGIYHNVYLPFKQTEEYIDLNDQLQKRYNHVRLQDFEYFGKLGEGGFGFVVHCRKKSTGKHYAMKLQTKKGLIECFQDDPWRADFEKQAFATCQHPFIVNLDYAFQTDTLAIMVLGLSTAGDLQKALNKAAEEKLSEERVRFYVAEIVLALDYLHKMGLMYRDLKPNNVLLNEDGHIQLVDLGGVADEYGMTLGKTEGGSHPLLSQTFTKTTYSLDTGDNDDDDASVPKERKPKRKLSIMGTFGYMAPEMVIMLNQPSYEKTGYTYAIDWWSLGVTMFKLLTGYRPFTDDNFNTFVEMATTMNALVREHCDIPEYAILFQEVPFPPFINPEAKDLISKLLDVNPKTRLGSGPNGAKDIKSHPFFKTMDWNRLEQKQIEPPFKPEHPRILDQLQPYPDFEKIMEEFGKKEWLEDAPPKDSQKYFVNWNFTSPQVVRIESGLSHAMEQYDRNPKIQMMLGDRAISKR
>Poteriospumella lacustris 3_mph1_97 6808|3653|strand:1(2...732) (evalue:1.5459e-08)
QYNEVIASRLMKQILSGVHYLHSLGVVHRDLKLENILLSKTPGSVGDIKIADFGLSALVRIDEDGYDPEESGKRKRYSALTDMWGTKEYFAPELIEQAYGPQADVWALGCVLFEMLTGEQAFPVREHDTESKFYGRIKHGEFNKDIPAWKKISNEARELLTNMLKVSPVDRWSSSECLLHPWITGKAHSERHLQPLQDVQEAIRARIERRRRKAEGRQPFPRFVCGTRQIQVYTALDIYTYTH
>Poteriospumella lacustris 3_mph1_98 12426|5874|strand:1(0...522) (evalue:1.66239e-08)
AAGHVYRGIKKDTGQEWAVKVIDTRQMADQDASVVTKEAALLRSIHHPNVMRLEDIFAHDTKIFLVMELSSGGDLFERISNKSRYTEEESKHVMVYILDAMKCLHDLNIAHRDLKPENILLPHKHDDTWVKITDFGLAKVIDEKGTKTYCGTPQYFAPEVMERKYSVNHHGTYS
>Poteriospumella lacustris 3_mph1_99 51761|18152|strand:1(1...1076) (evalue:2.6269e-08)
KSQNIFLTQKGMVKLGDFGIAKVLDASEDQARTQIGTPYYLSPEICESQPYGRKSDVWSLGVILYELLALEMPFQAQSLPALVHKIVSQEPNYGQVEGRYSAKLVSLCRTLLQKNSELRPNVAQIVKNDYIKDHISRLLSYTLKAGNGGVLSDIPQRSSSSEVGRLDAEEADRHIERVREKEREQLRVPAESKETQMEREKEKLRKFREDMARKRRDADAKDGGGGRDRSRSPVSSRQGDRSRSPVNRDRTHDADRARSRSPVNRDRTRGVAPSGGGGGGGVSVVVAAPKVNPYQRNAGAAVAGAGAGGGRSPTAPSAQAQGQQAYRGRSLADIQAQRQQDTYQSGARGGGGGYMVAA
>Poteriospumella lacustris 3_mph1_100 69235|21391|strand:1(0...1663) (evalue:2.93843e-08)
YLFLRRLHCHRTWYFCFCAGHLLFTCQVHGKDHFEGSCIFDLCVTMDPVATVVSIFEIIGLVKNSLDQVHENKELCTKLANRLVSFQIILDDVTLRSHDTFKILVSSLEALVKEAQTLIFSFLPSEPAKGKGIVVDAVERVGRFLLRAANGNEDQKRFVELDQRLSVLRDDFDAISSIVRRNEKPLSTMFETVVQSMKNDLVREINKVRDEVARGEAMPDDIERLLEAPQAVQQAIDALAQELHCEDVPVPQIDTPQMQQYVAANVEKIISLSQKARPAGRSLPVFPSEEEDISGSFDFREEEDKLGQAGSYGVTFKATYRSDKKTYALKRVNVRQSQLSEEVIQREAESLKQLCHSNIVRCYYIFFDKAHEFFYVVMELVQGKTLTAYVRSPRPPSDQVMLKWLRQLTSALVYMHGDCRLVHRDLKPDNIMITQDMEDVKIIDFGLARNVVLQGRAGAAEMERMTAGVGTPLYMSYEKMEGLSYDGRDDVWAVGCIFLELILRQELRLVRLAKDDAQRRLKLQAVRQTDPVLGAVICRILEHQLQERRPSSTE
>Poteriospumella lacustris 3_mph1_101 67602|21114|strand:-1(123...1077) (evalue:3.01357e-08)
LCRCQSSQSVVGVCVFVRFRGVSLNLIRKFSIQLLRALELLSRSEVNIIHCDLKPENILLRHPKRSAIKMIDFGSSCYQNKRTYTYIQSRFYRSPEVLLGLPYSQKIDMWSLGCVVVELHTGEPLFGGANQVDQICRIVDVLGMPPLEMIRASPDKVRTLFFEKIKPGEESTLPAVCDTSCTVLDPNENVLYVLKRPNKDMPKPRKLEEIIGVYTFGPGGRRVGEPNHNQARYLEFLDFVERLLVYNPDHRAAPADLAIHPYLCFVEEAEAARYTGGSRPVGEMMEASSSSSTTMAAPVAGANSSSSKDAASTANGD
>Poteriospumella lacustris 3_mph1_102 74867|22314|strand:1(1...898) (evalue:3.2509e-08)
TSELLHSQFFFDSANPLLKALQRDFYHLITAKSPSSMASQVAIHEPLSLVTDYNIAESNKDENTDILTYEAQKMIGHGAFGAVFIANVLETGETVAIKKVLQDRRFKNRELQTLRMISKRPHPYIVSLRHYFISQGTKSDDVYLNLVMDFVPDTIYSISRYFAKRKEQMPLLSVKVYIFQLARALAHIHGMGICHRDIKPHNLLVDPHSMTLKLCDFGSAKLFVPGEPNVAYICSRFYRAPELIFGSTDYTFSIDVWSMGCVFAELLIGSPLFPGNSGVDQLVEIIKVRRRPLPKLLS
>Poteriospumella lacustris 3_mph1_103 74916|22321|strand:1(1...1216) (evalue:3.38784e-08)
TSELLHSQFFFDSANPLLKALQRDFYHLITAKSPSSMASQVAIHEPLSLVTDYNIAESNKDENTDILTYEAQKMIGHGAFGAVFIANVLETGETVAIKKVLQDRRFKNRELQTLRMISKRPHPYIVSLRHYFISQGTKSDDVYLNLVMDFVPDTIYSISRYFAKRKEQMPLLSVKVYIFQLARALAHIHGMGICHRDIKPHNLLVDPHSMTLKLCDFGSAKLFVPGEPNVAYICSRFYRAPELIFGSTDYTFSIDVWSMGCVFAELLIGSPLFPGNSGVDQLVEIIKILGTPSKEELRMMNPSYQEFKFPQIRPFPWGSIFRPSTPADMVDCIGKMLCFTPATRVKAIEACAHPCFLELRASRSRNPENSFVALSSELLQFTPEELSLASTEVRNLLLANDATR
>Poteriospumella lacustris 3_mph1_104 74902|22319|strand:1(1...1216) (evalue:3.38784e-08)
TSELLHSQFFFDSANPLLKALQRDFYHLITAKSPSSMASQVAIHEPLSLVTDYNIAESNKDENTDILTYEAQKMIGHGAFGAVFIANVLETGETVAIKKVLQDRRFKNRELQTLRMISKRPHPYIVSLRHYFISQGTKSDDVYLNLVMDFVPDTIYSISRYFAKRKEQMPLLSVKVYIFQLARALAHIHGMGICHRDIKPHNLLVDPHSMTLKLCDFGSAKLFVPGEPNVAYICSRFYRAPELIFGSTDYTFSIDVWSMGCVFAELLIGSPLFPGNSGVDQLVEIIKILGTPSKEELRMMNPSYQEFKFPQIRPFPWGSIFRPSTPADMVDCIGKMLCFTPATRVKAIEACAHPCFLELRASRSRNPENSFVALSSELLQFTPEELSLASTEVRNLLLANDATR
>Poteriospumella lacustris 3_mph1_105 74908|22320|strand:1(1...898) (evalue:3.46232e-08)
TSELLHSQFFFDSANPLLKALQRDFYHLITAKSPSSMASQVAIHEPLSLVTDYNIAESNKDENTDILTYEAQKMIGHGAFGAVFIANVLETGETVAIKKVLQDRRFKNRELQTLRMISKRPHPYIVSLRHYFISQGTKSDDVYLNLVMDFVPDTIYSISRYFAKRKEQMPLLSVKVYVFQLARALAHIHGMGICHRDIKPHNLLVDPHSMTLKLCDFGSAKLFVPGEPNVAYICSRFYRAPELIFGSTDYTFSIDVWSMGCVFAELLIGSPLFPGNSGVDQLVEIIKVRRRPLPKLLS
>Poteriospumella lacustris 3_mph1_106 74890|22317|strand:1(20...809) (evalue:5.28929e-08)
KVVLDIDSDKFIFLTLSIITCSNKDENTDILTYEAQKMIGHGAFGAVFIANVLETGETVAIKKVLQDRRFKNRELQTLRMISKRPHPYIVSLRHYFISQGTKSDDVYLNLVMDFVPDTIYSISRYFAKRKEQMPLLSVKVYIFQLARALAHIHGMGICHRDIKPHNLLVDPHSMTLKLCDFGSAKLFVPGEPNVAYICSRFYRAPELIFGSTDYTFSIDVWSMGCVFAELLIGSPLFPGNSGVDQLVEIIKVRRRPLPKLLS
>Poteriospumella lacustris 3_mph1_107 74898|22318|strand:1(20...1127) (evalue:5.29805e-08)
KVVLDIDSDQFIFLTLSIITCSNKDENTDILTYEAQKMIGHGAFGAVFIANVLETGETVAIKKVLQDRRFKNRELQTLRMISKRPHPYIVSLRHYFISQGTKSDDVYLNLVMDFVPDTIYSISRYFAKRKEQMPLLSVKVYIFQLARALAHIHGMGICHRDIKPHNLLVDPHSMTLKLCDFGSAKLFVPGEPNVAYICSRFYRAPELIFGSTDYTFSIDVWSMGCVFAELLIGSPLFPGNSGVDQLVEIIKILGTPSKEELRMMNPSYQEFKFPQIRPFPWGSIFRPSTPADMVDCIGKMLCFTPATRVKAIEACAHPCFLELRASRSRNPENSFVALSSELLQFTPEELSLASTEVRNLLLANDATR
>Poteriospumella lacustris 3_mph1_108 74877|22315|strand:1(20...809) (evalue:5.3383e-08)
KVVLDIDSDQFIFLTLSIITCSNKDENTDILTYEAQKMIGHGAFGAVFIANVLETGETVAIKKVLQDRRFKNRELQTLRMISKRPHPYIVSLRHYFISQGTKSDDVYLNLVMDFVPDTIYSISRYFAKRKEQMPLLSVKVYIFQLARALAHIHGMGICHRDIKPHNLLVDPHSMTLKLCDFGSAKLFVPGEPNVAYICSRFYRAPELIFGSTDYTFSIDVWSMGCVFAELLIGSPLFPGNSGVDQLVEIIKVRRRPLPKLLS
>Poteriospumella lacustris 3_mph1_109 103537|26038|strand:-1(2470...3802) (evalue:5.41459e-08)
GNMELRVARKFRVGPKIGSGSFGEIYAGTNVHTGEEVAIKLEPLKSKHPQLLYESKIYRILQGGYGIPSVKWFGSEGDYNVLVIDLLGPSLEDLFNYCGKRFSLKTVLMLADQMLHRLEYMHSRSYIHRDVKPDNFLIGTGSRKHICHIIDFGLAKKYQDPRSGRHIPYLEGKNLTGTARYASINTHLGVEQSRRDDMESLGFVLMYFLRGSLPWQGLRATTKKQKYQRILECKQATHPDQLCRGYPNEFRDYFVHCSMLGFEDRPDYRYLKRIFRDLFERQCFEDDGVFDWDIIKKNQQIPPEVSGGGDAAAEAVRADGGRDPVSGTGDSAAMNPSARSGFAQNTSQRETPAGRDGDDANEDKAEANPKRSLMSSIRNSLFGSKSGNAAPGSSGKVQSSFLCDQEGRRFVSKLLPPGSAIAIPLFFLFPANGNLLVSSPFLL
>Poteriospumella lacustris 3_mph1_110 51480|18096|strand:-1(153...1548) (evalue:5.45332e-08)
KQLCGRAFSLTMRQGRKRSRERGDRSCSRRKHSRKFSDSGHDRRRRHERGRSYERDRSRRRRSRNGRNSRDSRDRRYRGGGRTTRSDSHSDKQSFHSSGSSSIDDEVGHFHGRPGSVLRDRYVVQEELGKGTFGKVFKCHDKKHNDVVAVKVVRSIERYIESAVIEADLLNDIYERQKEQRKNYCVKMFSRFRMDDHYCMVFETLGKSLFDVIKANDYKRLPMPMVRDICRQLIEAMHFLKSVNLIHTDLKLENVLFVHTTMQSCEVTQGGKTYTVSVPEKSRIKLIDFGGATYDNDPRKSRVINTRQYRGPEVILELGWSFPSDLWSVGCIIGEIYRGDLFFQTHDELEHLVLMEKLRGLFPMSMIQASEFRSKYFDRDGRVRYADLSRESKSFVRDAMTLEEFFALEEADNSTGIIQLVEGLLQLDPNRRLTAEEALQMPFLQQSTIETSEGSTTATTGSSL
>Poteriospumella lacustris 3_mph1_111 74854|22312|strand:1(20...1127) (evalue:5.83549e-08)
KVVLDIDSDQFIFLTLSIITCSNKDENTDILTYEAQKMIGHGAFGAVFIANVLETGETVAIKKVLQDRRFKNRELQTLRMISKRPHPYIVSLRHYFISQGTKSDDVYLNLVMDFVPDTIYSISRYFAKRKEQMPLLSVKVYVFQLARALAHIHGMGICHRDIKPHNLLVDPHSMTLKLCDFGSAKLFVPGEPNVAYICSRFYRAPELIFGSTDYTFSIDVWSMGCVFAELLIGSPLFPGNSGVDQLVEIIKILGTPSKEELRMMNPSYQEFKFPQIRPFPWGSIFRPSTPADMVDCIGKMLCFTPATRVKAIEACAHPCFLELRASRSRNPENSFVALSSELLQFTPEELSLASTEVRNLLLANDATR
>Poteriospumella lacustris 3_mph1_112 106691|27266|strand:1(2...358) (evalue:7.53023e-08)
EGVDKIHKNEITHRDLKPENLLLKASPDGWIIKVVDFGLSNTHEGNRLLSTACGSPCYAAPEMIAGKKYVGPLADIWSMGVILFALVCGFLPFEDPNTAVLYKKILAGDYKAPKFISP
>Poteriospumella lacustris 3_mph1_113 51750|18150|strand:1(1...1183) (evalue:9.10344e-08)
KSQNIFLTQKGMVKLGDFGIAKVLDASEDQARTQIGTPYYLSPEICESQPYGRKSDVWSLGVILYELLALEMPFQAQSLPALVHKIVSQEPNYGQVEGRYSAKLVSLCRTLLQKNSELRPNVAQIVKNDYIKDHISRLLSYTLKAGNGGVLSDIPQRSSSSEVGRLDAEEADRHIERVREKEREQLRVPAESKETQMEREKEKLRKFREDMARKRRDADAKDGGGGRDRSRSPVSSRQGDRSRSPVNRDRTHDADRARSRSPVNRDRTRGVAPSGGGGGGGVSVVVAAPKVNPYQRNAGAAVAGAGAGTCGIAHRMVTVGGQGGRGASIAGGVRSTATGATATTHRRRSNLCLGNERSRPRGRGRVHQPTATTGRTTARLTRLVSWRGRWWYRG
>Poteriospumella lacustris 3_mph1_114 24589|11107|strand:-1(-3...903) (evalue:1.31753e-07)
TSIYRSEATSVVFYCVVSYSRRFEHHRPSSPQCIEPTATIMAAEDVLTQQMSKLTVQEHAFAQDSEDQENQPEANQRILGEGAHIPSSVPTKRWTLRDFEIGKPLGRGKFGDVYLARERKSKFIVAIKAIKKRQLLKAGVEHQLRREIEIQSHLRQKNILRMYGYFWDENRIYIILEFAPGGELYKQLMARGRFSETTTAKYIHDLSLALNYCHTKHVIHRDIKPENLLIGQKGEIKIADFGWSVHAPTSRRATLCGTLDYLPPEMVEGREHDATADIWSLGVLTYEFLVGSPPFEAEGYR
>Poteriospumella lacustris 3_mph1_115 64586|20601|strand:-1(90...1119) (evalue:1.43174e-07)
ITTCYLTVLFVQETVSTGVFGRTRLVRSLKDRNFYALKIMKKARIVKQGQLTHVQNEIKVMSRLRCPFVQELKGVFQDENSLYLVLEFIPGGELFSYLRRSRVLDLPVYQFVAVELACALHHMHKMTIVYRDIKPENILFNKFGHIRLTEFSLAKTIKNRTYTLCGTPEYVSPEIINGQGYGYSADWWALGILLHEMAVGFPPFYGRNPFTVYRKILEGSFPLEGPSIPSNTKAAIKGFLTADRLNRLGCQSFDQVKNHSFFEGVDWNSAFRQLIVPPMIPTVVSDGDTSNYDFYPEEAIEEAANLSQEDRILFESIDEILDRPKQVVQPYWLLCTQFNQPG
>Poteriospumella lacustris 3_mph1_116 106594|27178|strand:1(1...303) (evalue:1.64238e-07)
GGLAPAQALFYAANVLAAMHHMHDRDVIYRDWKPENLMIDATGYLKIIDYGSAKIVTLGEKTETLCGTAEYISPEMILSKSYNRSVDFWSLGIFIFELFT
>Poteriospumella lacustris 3_mph1_117 14086|6756|strand:1(0...434) (evalue:1.6684e-07)
LLKKAKERNVSGLKEPIVWNMALQIILGLYYLHKKNILHRDLKSANVFLNKDASSANYHLKIGDLGVAKLMDTSTALARTIVGTPYYLSPELCKDMPYRDKSDCWALGVIIYECCTLEHPFEARNQCALIMKIIESPVKPPPPT
>Poteriospumella lacustris 3_mph1_118 64592|20602|strand:-1(90...1149) (evalue:1.75192e-07)
NLDFSLKTLFAADFGIKDLDLLETVSTGVFGRTRLVRSLKDRNFYALKIMKKARIVKQGQLTHVQNEIKVMSRLRCPFVQELKGVFQDENSLYLVLEFIPGGELFSYLRRSRVLDLPVYQFVAVELACALHHMHKMTIVYRDIKPENILFNKFGHIRLTEFSLAKTIKNRTYTLCGTPEYVSPEIINGQGYGYSADWWALGILLHEMAVGFPPFYGRNPFTVYRKILEGSFPLEGPSIPSNTKAAIKGFLTADRLNRLGCQSFDQVKNHSFFEGVDWNSAFRQLIVPPMIPTVVSDGDTSNYDFYPEEAIEEAANLSQEDRILFESIDEILDRPKQVVQPYWLLCTQFNQPG
>Poteriospumella lacustris 3_mph1_119 44235|16501|strand:-1(-2...844) (evalue:3.67646e-07)
LVTVRESLASQLFQFIEHPLHIMLLTALLKPAVVVNGKKYKIMSQIGEGAFGYVYHVRSAHANDKGDSYALKKMICQTDEQMIEAKREMDVMLKIDHCNVMPLLNFSYLRNKKGQDEVYMVMPLYHNSVQAIIDHGPGFPYCAFNDGLDVVKILRHSMEGLRALHEAGFRHGDFKPANILVTETFDAVITDFGSTSPLETKVTSRATALQVQDFAASHSTASYRAPELFDTPNECIIDGKADMWALGCTMFCLLFSRTPFETAVEGLSTLSVMASQYTNPD
>Poteriospumella lacustris 3_mph1_120 52145|18229|strand:-1(-3...933) (evalue:5.89625e-07)
LSDSHICIRIVTFQNTLGLQESIYCCKMSNFLGQFSHSLGATLGNSLGNSIGHTLNAAAPPEELRIGSNYVVVREKVAEGGFGVIELVVDTHTQQKEMILKRCNVDRPEVFEIVKKEVNILQKFKGPYIVSLIDNDVAMRNSSREAYILLEYCPGGHLLHRLNQRHGQPLSAEGIYRIFGQILLGMKSLHEHRPPIIHRDIKLENILFGTDGKVRLCDFGSCLESPILLRNVEERNRAEESIAKETTQMYRSPEMVDLYMRPQLTEKADIWALGCVFFALAYLKHPFQDMGSLAILAAKYTIPPEGVISED
>Poteriospumella lacustris 3_mph1_121 69429|21425|strand:-1(243...1515) (evalue:1.58066e-06)
FAVQSLRRLKLRMDLRVGKKFRLGSKIGSGSFGDIYHGTNMTTGEEVAIKLESIASKHPQLLRETKIYRSLCGVVGVPNVRWYGTEGDYNVMVIDLLGKSLEDLFNECNRRFSLKTTLMLVDQMLCRLEMVHAKCYIHRDIKPDNFLMGRGIYRHLMHVIDFGLAKLFRDPRTHRHIPYKEGKNLTGTARYASVNTHMGIEQARRDDLESIGYIMIYFLKGALPWQGLKAATKKQKYEKIMEKKVSTTLEQLCKNLPIEIRLYFEHVKSLGFEDRPDYDYLKRLFRELFFRKGFTYDNVYDWDLLAQNQAAAATANAAAAATTGALAAANINAGAAPAAPQVGFQSADVQRMALNQMSSEVVGSRIYDNSTSVLIDKSGSRLMSGISNHMVYQPAPGQPPARTYNAQLCLLPMVFPSLCLTES
>Poteriospumella lacustris 3_mph1_122 22816|10472|strand:-1(-2...1171) (evalue:2.19568e-06)
ISLAYIRQVVIRDQNRSIETQKKKNVSDTRCSDCGFCNCFGNSIEHQSDTVNHTTMDGRYPHSHVIARADRFSDYLQRKYSNPSSGVVPSSGVDSKLPTPKNSILETDGHGLLRQELNRHLGSQYSFGSNGSGSQSSMGTHHTPLFKDLQNTPPKPSSNKQFPSSSSSSLAHPAAEINKRPTIQLDDTYTPPAVSVSSSASTTVELPQKKKQTVDDFESLAIIGRGAFGEVRLVRRKGTGESSREVFAMKSMLKENMILKNQVHHIRAERDILTESENPWIVTLYSSFQDASNLYMVMEFLPGGDLMGMLQKKEIFPEEKTKQYVAEIALAIASVHALGYIHRDLKPDNILLDWDGHIKLIDLGLCKKIEFETGTVKDKEPANAHALAAV
>Poteriospumella lacustris 3_mph1_123 23202|10607|strand:-1(-1...560) (evalue:3.55089e-06)
QHGIVHRDIKPHNYLIDPIAREARVIDFGASAFYYPGTDHNVAGTYLFMAPEALLHHSKQTPKVDIWSFGVMLAGMLFKKVYFFGGDTIERQLEVYAAFFGTEAMQNLAASLDIDRNISAFRIHRPAKTWRQYISGLNKHLVTDDALEVLNRTLQVDPKLRAPAHELLNLRYFREDVKQYYTASDG
>Poteriospumella lacustris 3_mph1_124 71279|21725|strand:1(2...1805) (evalue:5.75996e-06)
NEFTNINTLQYYRGDSIQHYILMSLLVLYRIEEIRNGEWWCEDTFNAFEAPLKVGSDRAVLFGDLQSYILSNKTLFSALGARHAFFAEVANELLPLTSPGHVLPVADNGTLRLRLRPSVGVSIGCPPFLMQQSTEKSFSVLSYHLARDFPTTFVRNRTTRTNTAPKNAPLQKTQSASYAQKSDQESSNNRDEFVQSRDDHQRNPRANAGGITSFVGDDAATALTDAAEVAKEAAKSLFGFAATWGKTVLDAASTVSTTAMGSSTCRLSGSITLGKMKVQVMRELSEGGFGIVYIAQDGSRSYALKQLICQSKSQLDEARSEIENLMVLRGHPNIIELIDHGSATPPNQPRQFYLLFPLYPVGTAWEAIERASNGIDPASRTGPPWPFPEKRAIRVILCIAKALDFMHRKGLSHRDVKPHNILLSDESDDKHVLMDFGSVSPAKQSINSRSDALLVEDEAAQKTTMAYRPPELTSAPFPPCTLDERIDVWSLGCTMFCIAFGRSPFETAKEGVQKLAILNGRWSPPQDLRMRDCSFSSSYVGLIDSMLHLDWNSRPFMREVIDRLQELLQVALRCTSTEVYIRGKHLHHHCNGDTPQCFNRT
>Poteriospumella lacustris 3_mph1_125 9026|4670|strand:1(0...548) (evalue:6.01078e-06)
KEIQRGSSMSAKPSSTGFSSWETGSKYQLLERLGKGSYGEVVKARDQSFHRTVAIKQMKHVFEDSTDAKRAYREIHILRHLKHPSVVALLDVMCSAIDHTYLLLHRQLVDAGAVPPPPRHLGNLYLVFEFMDSDLGKIMKSNQYLSDEHVQYLLLQILDGLSYIHQTNVIHRDLKPANVLVS
>Poteriospumella lacustris 3_mph1_126 98708|25349|strand:-1(1751...3845) (evalue:6.9743846e-06)
ITSLLQRNPLQRMDVFKLLASGARFTDKRNKEIKNLFQGKAPAPVVAKEKVSDSDDESEVKKDRGFDFSREDEVNGFRNRLRIRVKGASVVNPCPTFQEMRIDGALKTALLRNIEASKWKEPTPIQMQSIPVLLANRDILAAAPTGSGKTASYVIPTLSKLSKSSSKSGSGVRALLLSPTKELADQIFREVQRLSEGRKIKSCVLKKKLMKMAEDHGRKVFQKYDLLIATPLRLLTLVRSNSIDLSQVEIVVLDEADRLLDLQSSPRERNQQPPSDEEDEEEDDEDEEDEEANPDKEPSKRERSAFLSQVDEILAQCPATGVQRALFSATLGSFVKELAATFLRDPVEVTIGAENTGASTIKQRLVFVGREDGKLLAMRQLIQEGLKPPVLVFMQSIDRAKDLFKELIYDGINVDVMHAGRSAHQREDIMRRFRIGDIWVLICTDLMARGIDFQGVQMVVNYDLPVSAVNYIHRIGRTGRAGRTGEAVTFFTEEDMPRIRPIANVIKLSGCEVPDWMLQIKAVRLSFIFCVLRWSYRCVLLSFFLLQMSTKHKKQLRRSAPKRRRIGIGSLTVTEGNRFNNDDEEDGGEDAFQPQYHGSDAAGDDGGDWETADAFNDADDGDDDDGSNNFGNDSGDAYELPDRDNDNDDQEEGKQSGKKRRRQSKQTGLTSDTKTKGKLTKKKKQLRKQNTQTLRCQ
>Poteriospumella lacustris 3_mph1_127 84085|23757|strand:1(8...893) (evalue:7.03513e-06)
PVVNLLLTSRDGKPEVKLIDFGLAKVMQEEVASSFLGTKGYLAPEMLQRHSYDKAIDMWAVGVIVFVLLCGCLPFDDDSSRISSESAARKKFALRFPKWASGLSASAKDLLHNLLEIDPKQRFTADQAMNHPWVAGRTVLVDNYLQSPCILGERRRELRSPLASASIQDIYNSVTQGVYGSVGRPGMMNSALTGGGRAPPNVTVTYYGRAAAPDPTQGYGSTASAGNTRGRKNSFQTPRHRPFVASSLALPFTTTTHSSSLFFFKSFVSPAKFLNKHATRNGWEAHLCANGEHT
>Poteriospumella lacustris 3_mph1_128 98685|25347|strand:-1(1751...4652) (evalue:7.096736799999999e-06)
LQIVVFSEKREEIRRDIHRQPFGNNRLSVATCAFRMPLDLTLDLAESTSAADWVKKTRLQDQERAKAAVAQPPPSSSSSQGNASGRTGYSSNDLKGMQIMHDSTSFEVGEEVVLTLADTEVIQRDEYGRVISVNDGDDALENVNIAEGERKEDRDKRLKRLRQPVYRGYDDDEFDEDGFSMVKKPSILPQYDHEKKRGAKLIIGDGPVASSGISAAASKLLAEKKAVFQTLHTDYKVGNDFVDASEVKFKKVKKDDKKRKRVREKSPERDNGNNDDYDMSKILGDDDEAAPVDATQASSTAVVKKEASETTSAANTVETKPSLASLLNKKRKVNFFSAQFAAAASQSVIYDDEDADLSFAMARARQSAISARRKDPAAMDDGDDDEEKPKVDEEADRGAKFARELSLKAAQLTSQATTVSADAGAAESKDDTAVGIFEEEINVEGRRSDGKLVFNSTTEFASRLQARLTDRARMASEAAVKDMERNLASASSAVAAATTAAATEEASVTSSRVAGEQKGKRQSDKSSVVSSDSKRKGEMDWEKLREDGEEEDDEDEEDEEANPDKEPSKRERSAFLSQVDEILAQCPATGVQRALFSATLGSFVKELAATFLRDPVEVTIGAENTGASTIKQRLVFVGREDGKLLAMRQLIQEGLKPPVLVFMQSIDRAKDLFKELIYDGINVDVMHAGRSAHQREDIMRRFRIGDIWVLICTDLMARGIDFQGVQMVVNYDLPVSAVNYIHRIGRTGRAGRTGEAVTFFTEEDMPRIRPIANVIKLSGCEVPDWMLQIKAVRLSFIFCVLRWSYRCVLLSFFLLQMSTKHKKQLRRSAPKRRRIGIGSLTVTEGNRFNNDDEEDGGEDAFQPQYHGSDAAGDDGGDWETADAFNDADDGDDDDGSNNFGNDSGDAYELPDRDNDNDDQEEGKQSGKKRRRQSKQTGLTSDTKTKGKLTKKKKQLRKQNTQTLRCQ
>Poteriospumella lacustris 3_mph1_129 98666|25346|strand:-1(1751...4577) (evalue:7.431629599999999e-06)
LQIVVFSEKREEIRRDIHRQPFGNNRLSVATCAFRMPLDLTLDLAESTSAADWVKKTRLQDQERAKAAVAQPPPSSSSSQGNASGRTGYSSNDLKGMQIMHDSTSFEVGEEVVLTLADTEVIQRDEYGRVISVNDGDDALENVNIAEGERKEDRDKRLKRLRQPVYRGYDDDEFDEDGFSMVKKPSILPQYDHEKKRGAKLIIGDGPVASSGISAAASKLLAEKKAVFQTLHTDYKVGNDFVDASEVKFKKVKKDDKKRKRVREKSPERDNGNNDDYDMSKILGDDDEAAPVDATQASSTAVVKKEASETTSAANTVETKPSLASLLNKKRKVNFFSAQFAAAASQSVIYDDEDADLSFAMARARQSAISARRKDPAAMDDGDDDEEKPKVDEEADRGAKFARELSLKAAQLTSQATTVSADAGAAESKDDTAVGIFEEEINVEGRRSDGKLVFNSTTEFASRLQARLTDRARMASEAAVKDMERNLASASSAVAAATTAAATEEASVTSSRVAGEQKGKRQSDKSSVVSSDSKRKGEMDWEKLREDGEEEDDEDEEDEEANPDKEPSKRERSAFLSQVDEILAQCPATGVQRALFSATLGSFVKELAATFLRDPVEVTIGAENTGASTIKQRLVFVGREDGKLLAMRQLIQEGLKPPVLVFMQSIDRAKDLFKELIYDGINVDVMHAGRSAHQREDIMRRFRIGDIWVLICTDLMARGIDFQGVQMVVNYDLPVSAVNYIHRIGRTGRAGRTGEAVTFFTEEDMPRIRPIANVIKLSGCEVPDWMLQIKAMSTMHKKQLRRSAPKRRRIGIGSLTVTEGNRFNNDDEEDGGEDAFQPQYHGSDAAGDDGGDWETADAFNDADDGDDDDGSNNFGNDSGDAYELPDRDNDNDDQEEGKQSGKKRRRQSKQTGLTSDTKTKGKLTKKKKQLRKQNTQTLRCQ
>Poteriospumella lacustris 3_mph1_130 98650|25345|strand:-1(1751...3770) (evalue:7.5068644e-06)
ITSLLQRNPLQRMDVFKLLASGARFTDKRNKEIKNLFQGKAPAPVVAKEKVSDSDDESEVKKDRGFDFSREDEVNGFRNRLRIRVKGASVVNPCPTFQEMKIDGALKTSLLRNIEASKWKEPTPIQMQSIPVLLANRDILAAAPTGSGKTASYVIPTLSKLSKSSSKSGSGVRALLLSPTKELADQIFREVQRLSEGRKIKSCVLKKKLMKMAEDHGRKVFQKYDLLIATPLRLLTLVRSNSIDLSQVEIVVLDEADRLLDLQSSPRERNQQPPSDEEDEEEDDEDEEDEEANPDKEPSKRERSAFLSQVDEILAQCPATGVQRALFSATLGSFVKELAATFLRDPVEVTIGAENTGASTIKQRLVFVGREDGKLLAMRQLIQEGLKPPVLVFMQSIDRAKDLFKELIYDGINVDVMHAGRSAHQREDIMRRFRIGDIWVLICTDLMARGIDFQGVQMVVNYDLPVSAVNYIHRIGRTGRAGRTGEAVTFFTEEDMPRIRPIANVIKLSGCEVPDWMLQIKAMSTMHKKQLRRSAPKRRRIGIGSLTVTEGNRFNNDDEEEGGDDAFQPQYHGSDAAGDDGGDWETADAFNDADDGDDDDGSNNFGNDSGDAYELPDRDNDNDDQEEGKQSGKKRRRQSKQTGLTSDTKTKGKLTKKKKQLRKQNTQTLRCQ
>Poteriospumella lacustris 3_mph1_131 2548|2155|strand:1(2...2711) (evalue:1.4030420000000002e-05)
LLQDYSFFLACTLHVKEVFHHMQTVRIILKRKLLSLLILVVAMISTVVKGFKKFAPIHAKNVFAIARPLSAVREFSYERSRSRSSGGGGGRGRGGSRGGSRRGPDPFANLNFEKTINIDPDFKTPITEANLSPETLKVLQAKGFTEMTPVQSQSFSEIFSGKDVVARSRTGTGKTLAFGLPIIERLVADGIDATARRGDLPVVLILEPTRELAIQVAQELEVILRPHRLRVEAIYGGTSFSAQQDALRRGIHILVGTPGRMLDHISRGTVNLGNVKHVVLDEGDTMLEMGFQKDVETILMSVKSPGDKAREMATKSLAAMGENEVGDFARQEEDWFDHFVDEPVRPDRVQMLLFSATMPGWICKLTDKMMQDPIFLDAVQEGETRLANTIKHVAISLPAYTNSGGPQGRVKCIGQILEDIIMVQGQGGQCIVFTNFKDDCDYLVGSDTFSRLRAAALHGDISQNQRTETIRAFKEKRIDVLVATDVAARGLDIAGVDLVVHCALPNDVDSYVHRSGRTGRAGRPGTSVLLYNSDEDVSKMSDYQRRLMFQYTYNSLPSPNEVVESYVHSIDNKIEGVSNSVCKYFLPHAQAFLAKARKGELLPQDDVLDVAVVDGDGDGESSPAPVEAAPVADQTEELVARLMAALSNRQSFSTRSLITGESDRTTLVVRIVPKTGVPPASIREFQQLFEIFLNKKLGITDFKFRKGVVGELSRTETRGDEDRTIFVQDFDPDVAEDILEKMKSVTVIGLTVARCEVLPKLRQRDFSGARGGDRGDRFSRGDRGDRSGSFSRGDRHGGSSRGYDRGEDRYSGNRSRSYDQADSSPRRSWQSGRQPPPRSGRRVCCFQRQRLRQEKEYERPGRWNVIVAWRCPSMSDRVHMSSDVVSSIFSLRKQKLKICTQS
>Poteriospumella lacustris 3_mph1_132 35737|14443|strand:1(2...1171) (evalue:1.40794e-05)
DKKGSNKRFSLSLFLLFLLFLLVKQTVHIRFVVATFPRYEGDLNPCAPTRRHTLVQLQPCERSIQAPLRMSTRAESKDNDADDTIDFKEIELGDRIGGGGVGVVYQGWWRGQSVALKTLFDARISADLKQEYMDELLVMSRVNHSNIVKFLGACMKPPNLCFIMELCDTSLFNILHVKRTSLSTTESFQAAIDVASALEYLHSLSPAIIHRDLKSHNILKAENGSYKLCDFGLVRNRNAAAGTPAYMAPELLDNGTFTKSVDCYAMGMVIWEIFTKEIPFGRMDVSEIRQKVLSGKRPAIPSYSMHPRVAALINRCWSQSPDDRPSASEIVDELLDLEKTVPSSSYTECTKDSVGDILDDFLVRKQIRYKNLVNHLFLSGFVYILTYNQ
>Poteriospumella lacustris 3_mph1_133 94454|24831|strand:1(0...2010) (evalue:1.567125125e-05)
ALCRAVTSQPISTRSGSRCRCHRCIIEASNLQLMPVGRYITFHLRHCTTVAMSDIEERKLQKKLKKLKERSAEAPSSSSSSTKAAAVAATSVVEAAPAEEKKSKKRKHEEAVEAPAPAAVEEAGDDDAEEDADDSADRSGDDPSPAEAAEAARSVAVSGIFSDQMFAALPISDATKQALQKMGFTQMTQIQARSIPECLTGSDLVGAAKTGSGKTLAFLIPIVELLNRVQFTRKQGTGAIVISPTRELSLQIYGVLRDLIEYGHFPQTHGLIMGGANRKAESDKLVKGVNIVVATPGRLHDHLANTRGFVVQRLQMLVIDEADRILEQGFEEDMHQIIKLLPKERQTILFSATQTRKVEDLARLSMRSNPVYTGVHDDARAATVEGLQQGYVVCPADKRFMLLYSFLKKNQNKKIMVFFSSCNSVKFHSELLNYIDLEVMDIHGKQKQQKRTTTFFSFCKQDKGILLCTDVAARGLDIPAVDWIVQYDPPDDPREYIHRVGRTARGTNTQGRALLFLLPEELAFLKYLRAAKVTLQEFDFPASKIANIGGQMTMLIEKNYYLHKSAKDAYRSYLLAYASHAHKDIFNVHEIDLQGVGRAFGFTVPPRVDLNLSARGDKTETRKKRRQNLDDGAGGASGRKDKYRQTGQAFSATNPYGKRAEGDKRQFVR
>Poteriospumella lacustris 3_mph1_134 94466|24832|strand:1(0...2010) (evalue:1.567125125e-05)
ALCRAVTSQPISTRSGSRCRCHRCIIEASNLQLMPVGRYITFHLRHCTTVAMSDIEERKLQKKLKKLKERSAEAPSSSSSSTKAAAVAATSVVEAAPAEEKKSKKRKHEEAVEAPAPAAVEEAGDDDAEEDADDSADRSGDDPSPAEAAEAARSVAVSGIFSDQMFAALPISDATKQALQKMGFTQMTQIQARSIPECLTGSDLVGAAKTGSGKTLAFLIPIVELLNRVQFTRKQGTGAIVISPTRELSLQIYGVLRDLIEYGHFPQTHGLIMGGANRKAESDKLVKGVNIVVATPGRLHDHLANTRGFVVQRLQMLVIDEADRILEQGFEEDMHQIIKLLPKERQTILFSATQTRKVEDLARLSMRSNPVYTGVHDDARAATVEGLQQGYVVCPADKRFMLLYSFLKKNQNKKIMVFFSSCNSVKFHSELLNYIDLEVMDIHGKQKQQKRTTTFFSFCKQDKGILLCTDVAARGLDIPAVDWIVQYDPPDDPREYIHRVGRTARGTNTQGRALLFLLPEELAFLKYLRAAKVTLQEFDFPASKIANIGGQMTMLIEKNYYLHKSAKDAYRSYLLAYASHAHKDIFNVHEIDLQGVGRAFGFTVPPRVDLNLSARGDKTETRKKRRQNLDDGAGGASGRKDKYRQTGQAFSATNPYGKRAEGDKRQFVR
>Poteriospumella lacustris 3_mph1_135 9023|4669|strand:1(24...572) (evalue:1.97393e-05)
LPVRQRRWLICARVVVGFSSWETGSKYQLLERLGKGSYGEVVKARDQSFHRTVAIKQMKHVFEDSTDAKRAYREIHILRHLKHPSVVALLDVMCSAIDHTYLLLHRQLVDAGAVPPPPRHLGNLYLVFEFMDSDLGKIMKSNQYLSDEHVQYLLLQILDGLSYIHQTNVIHRDLKPANVLVS
>Poteriospumella lacustris 3_mph1_136 41654|15877|strand:1(0...1475) (evalue:2.06224e-05)
RSRSRSRSRSRDAHRGSGYRDARGRDYDQHRDRERGRDRERDSRRRSHSRTRNRDQRDQRSSNAQLAKPDRAVDHARARKRSRSPSASQPERRSSLTDLNPIKRLSEIRLQPPEESENVHRNVVPLDGHSADDDAPLPDDLEIDFEDPDDKARREEEEARRQAEERRKRLESIKQKHSAQETVAASDEAAGQSDLVHAPAPGAALPSSGHDEEGDVAIAELVAEGQLLKAEDEGEQLLREKLAVAAEEERTLRPVFDIFSASPAQLPPQMQATGRRAQRNALIHDETHLASNWDDGEGYYRSTIGELLLGRYQVQGVLGKGVFSTVLKCLDASAPEDAAQQRTVAVKLIRNNETMRKAAEKEKRILGLLKDNKRFCIRMLGDAFEHRHHVGFVFEFQAMNLRETLRKFGRDVGIAVSAVRIYGRQLMVALYHLASLRIVHADLKLDNILCSEDLKTVKLCDFGSAFFETDTDNDPTPYLVSRFYRAPEIVL
>Poteriospumella lacustris 3_mph1_137 98626|25344|strand:-1(101...3953) (evalue:2.29961e-05)
LKMGCTQSTSHTREPVESVSSPKSSRRSMNPLTELEIQSRIEASKSVQTLEIDGVKMRYAFMSQRGYYPEALDKDNQDAYSLIPQFGADKESQAFFGVYDGHGKDGHYCARFARDNLPRTIADKFAKIPSGSYNSKSIKQALAVAHNSTNDAMHAEPSFDDSLSGTTSISVLLRGRTMYISNVGDSRAIIVSKTDDDRLVAKPLSSDQTPYRKDERERCKKYGARIMSMDQIEGMEPIHENWGDLNLGETIDEGGDPPRIWSPKGDYPGTAFTRSLGDCVAEECGVVAEPEILEREILPHDKFIIIASDGVFEFLTNQMAADMVARYTDPLEACKAIVNASYNMWLQYEVRTDDITAIIIYIDDVGRHSTTFNSSSSFFATSEEKAMVSPSGKRIPLSQSSQALNTVATGSAPPLSLEIPSGPGSRRPTLQGGNSPVNQSNPLVGISQKAVGVAVDDVVLEARPVRRTMSREKRKHMISMMSAGHEDENEETKIAEAELTEEDMRRLMTTKTETEEQVISSAMRSNFLFHHLNAAQRTAVIGVIQPVVVKKGDWIIKQGDVGDKFYVVDTGRFEVRVKPPTAPPSTASAAATAAAMTTMKDKTDKEKEEAAGNVVHVYESGVDQHPGFGELSLMYGKPRAASVIALTDGKLWALDRRIFKRVVLRPKDFRKDILKVLKKVELFKALNLNQLQRLVDLMNEAHYSAGERIIRQGDLGDTFYVIVKGFCECSIDTIDAATGAVKESKVVMELKDSSYFGERALLESKPRAANVTAKTITNVLFIDKAAFEEVLGPLAEIIDADRIRREALALAKLASPQTLDDVNVLGVIGTDSLGPFLLADNKRAQDEAKRAVSIRSVVFSDVAKNIMQASAQRCIEAAKLLQQYRLSTTTSSGGSSTTLIHALVPPPISLIRQPNALHFVFETGVVSDLSSFIRTHSEYLSELRGEAVFDPQSGEVQHRGDYITYLFACIVTALESLHDLGIVYRAVQPEALYLDVFGRVVFVDYRFARLGLYPGGSTKAFTICGASDYLSPEQIAQTGHSYPVDLWGMGVLLYELTVGSHPFSSSTEVATYAKISTFGTKSNPALKFPDHFPADTKSLINQLLVPTPEARIGSGQNGFAQLKKHAFFQGFNQWESLTSADPTTVQTTTTTTNNGSSSPTFVIGESMKSSNKSAGFSSTKNNASQYQFPASVLSPLRDLVMDERAEIIEDGMDAQLLTAFASPFEGNVDWLKSLEIQTGSPPLVLLHLWQDSLRTSSFSPSSQRPLSTSNVQRSSVWFVSLFC
>Poteriospumella lacustris 3_mph1_138 95366|24911|strand:1(60...1110) (evalue:2.95633e-05)
LKAKSSPVLLLSTTTNNQSTMGCSSSVYSNVVFEKRRRSSVATVSSVDALESNMGHFGTIKKRYGHPSYYKMDGYDLGLRYKVKGVMQSFFVGCSRKTGEKVTIKEFHLSFYPTDDTSIMTEVLLLTKMSHAGIPQFKELFITDASIFLVTEYVDHQRLSHCMNTLNATEVRRIMKQLVSVVQYCHEKKIILRDLSPANIVVKRLNSQTGAGGSQFDVKIADFSMAVEANMSNPMPALADHALFDWSLVKFSAPEVVLSTPNYGMAADMWSLGVVLYAMLAQGKCPFEHTLDHILIRDVTQGHYDFDDEIWEDVPEKAKTLVENLLKLNATERPNAKEVSRNHWLQIGA
>Poteriospumella lacustris 3_mph1_139 10857|5192|strand:-1(-3...1770) (evalue:3.0043e-05)
NAKSRNQRGSKQNISQSRPFVDQSNLFSIHTLWEQRELLLLISGNDRLHWQEFHTNTVSQQFSVSHLSDFVFYATLQQSVALVYRTRLTKMNHLFKWRQVHNYDGQSIFAGGDIVYELGNYLGGGASGSVYQAFEPEVQGLPEKSVAIKILNPLGFKNSIFGQMHQYTVIVKGKPLLPEQAQGKGPMREENVWWLLHPTTKQIFAAFEDPHRMRLRELPLTRCVEVWGLNPLGIDQLTEAEVEKLNMGKVVMIGEKEFKVPIVSQKYLKFLKSRQQVCREMSNMVQIGEHPNIIALKEVLELIQDTKTTLFLVLELINGGELFDRIKSGQQKNPEEFARRYFRQLLSGIDFCHKKGIVHRDLKPENLLLSDASDSAILKIADFGLSAVIFATENAANNLSGTSAYHQQQQFQDKDKPAASTPIVSPAGSVGEEFYPAATVPKTTRHTPTHHNGPNGGNAQQFSTPARLASPLEGISAVAVRRLRSVVGSPHYIAPEVANDVDPAGYDGRKVDMWSAGIIFYSLFTTSLPFGGDLNTCARYKRYREWLQRDYALSIKEQKEFQLPLWFWPTHISPLAGDLLVKLLQCDPSQ
>Poteriospumella lacustris 3_mph1_140 95377|24912|strand:1(357...1182) (evalue:3.23902e-05)
LACRFSHRKGVMQSFFVGCSRKTGEKVTIKEFHLSFYPTDDTSIMTEVLLLTKMSHAGIPQFKELFITDASIFLVTEYVDHQRLSHCMNTLNATEVRRIMKQLVSVVQYCHEKKIILRDLSPANIVVKRLNSQTGAGGSQFDVKIADFSMAVEANMSNPMPALADHALFDWSLVKFSAPEVVLSTPNYGMAADMWSLGVVLYAMLAQGKCPFEHTLDHILIRDVTQGHYDFDDEIWEDVPEKAKTLVENLLKLNATERPNAKEVSRNHWLQIGA
>Poteriospumella lacustris 3_mph1_141 46674|17059|strand:-1(-1...1865) (evalue:3.335352833333334e-05)
IATELISFCFGMEIKIQPRIFLVVLAMLSYAVCGLRLSSPRRLFQSSKLYLSSTIDISPTDGTPDSQVRRDIDTSKCKFGSLGLNEGLLKGLTVQNILDPTPVQKAVIPRILSNENVVMTASTGSGKTLAYILPALQSMQNEEMLGYQRSVKRPRCLVLVPTRELARQVLGAVKGLGHHAKVSSTAVIGGEDYSTQKMSLNRMVDIVVASPGRLMQHRQRGNVFFSNVNKIIIDEVDTMLTQGFGGDIRGILKNVFQRAERTNVDSGNGDEEKSQDKVQVVMATATLTKLVRSLLEDMENGGFNIEYSDPSNKTPARLTGSEIRINMKVVEVDGVHRILPNVQHIFEPSGGGDKISQFKTVLAQMRQKRVLVFCNTIDSCRAVDYALNEDGQSKTLSYHGDMNSLERQGNMDAFRRGDTKILVCTDIAARGIDIPDIDHVVMFDFPMNPIDYLHRAGRCGRAGRKGCVTSLISKRDEVLANAIQSCIKKGLPIDSLSASKRDYAAGGKLAFVAGRSSERPETRGPREGRRGSNESRSKGQHRGEKSFKKEVNRASLKGETRTKRFLAKTSSPRSSSSRTGRQDCPTARIVQFSACLMDENQLLLTEKSLLFVVIVPSHRNP
>Poteriospumella lacustris 3_mph1_142 38037|15043|strand:-1(-1...1394) (evalue:3.365559e-05)
ETEIMSADNEEETTPTFAELGVSDALCRCIESLGWTQPTEIQAKVLPHALAGKDVVGLAETGSGKTGAFSIPIIHFLLQSGSRLFALILTPTRELALQINEVVQALGASIGLSSLCLVGGIEMVDQAIALAKRPHIIIATPGRLLDHLRNTKGFNLRTLKFLVIDEADRMLSLDFEKEIQDILRVIPEDRRSYLFSATMTKKVSKLQKLSLKDPAMVEVSNKMQTPKSLIQQYVFVPAKWKDCYLTSIINDFQGQKIIMFVATCNNATRTSQVLRNLGFHSICLHGQLSQPKRLGALNKFRAGSQNILVATDVAARGLDIPAVDMVINFDVPMTAKDYVHRVGRTARAGKAGRAITFVTQYDVEAYQHLEAQIGTKLDVYGIEEERALLFLERVNEAQRMATRDLRDQAKDHGGKHRKRKRDDAALDDDHDDQVVSPSVHSTFLSLQRIRWKTQISLQVYNIPS
>Poteriospumella lacustris 3_mph1_143 46670|17058|strand:-1(33...1572) (evalue:3.84445e-05)
IATELISFCFGMEIKIQPRIFLVVLAMLSYAVCGLRLSSPRRLFQSSKLYLSSTIDISPTDGTPDSQVRRDIDTSKCKFGSLGLNEGLLKGLTVQNILDPTPVQKAVIPRILSNENVVMTASTGSGKTLAYILPALQSMQNEEMLGYQRSVKRPRCLVLVPTRELARQVLGAVKGLGHHAKVSSTAVIGGEDYSTQKMSLNRMVDIVVASPGRLMQHRQRGNVFFSNVNKIIIDEVDTMLTQGFGGDIRGILKNVFQRAERTNVDSGNGDEEKSQDKVQVVMATATLTKLVRSLLEDMENGGFNIEYSDPSNKTPARLTGSEIRINMKVVEVDGVHRILPNVQHIFEPSGGGDKISQFKTVLAQMRQKRVLVFCNTIDSCRAVDYALNEDGQSKTLSYHGDMNSLERQGNMDAFRRGDTKILVCTDIAARGIDIPDIDHVVMFDFPMNPIDYLHRAGRCGRAGRKGCVTSLISKRDEVLANAIQSCIKKGLPIDSLSASKRDYAVSGLDNHC
>Poteriospumella lacustris 3_mph1_144 85394|23944|strand:-1(-1...1154) (evalue:4.3e-05)
GPACPQVLVLAPTRELAMQSQQVVQEVGGPLRGIVIYGGVNKQGQRTELQRGVEIVVATPGRLMDLMQENAVSMSHVRYLVLDEADRMLDEGFEPAIAQIISQCPAGGTGLLDRQTVMFSATWPESIRNLAEKYLLPNVLRVTVGSEELCANHRVTQIVEVVEPHQKDRKLLELLEKYHASRRNRILIFVLYKKEAADLQQRLANRGFNVTGIHGDKSQHDRTAALEEFKRGTTPLLIATDVAARGLDIPQVEYVINYSFPLTTEDYVHRIGRTGRGGATGTSHTFFSDSDKALAGALVGVLQEAGQEVPPEIYKYPMVTKKKSSKLYGDFGPKNDLAGKKATKITFDQTCLPVTHNRESSCWRHASSVVTCQRCNVYYLCTMN
>Poteriospumella lacustris 3_mph1_145 85389|23942|strand:-1(524...2225) (evalue:4.411151666666667e-05)
RKAIPPALLGRDLMVAAQTGTGKTASFALPILEKLFCQDPSQSNRSRLRAKKTKVLVLTPTRELAAQVHDSFKTYATNVDLVSTCIFGGVGAQPQVDAMAKGVDVLVACPGRLLDLINQKSVDLSEVEIFVLDEADRMLDMGFIHDVKKVMSRLPARRQNLLYSATFSQDIINLAGQLLNSPERVEVTPPNTTVERIAQAVYHVPFSNHKKYLLAHLIQAGRWEQALVFTRTKHGANTLAEFLVKQGIESVAIHGNKSQNARTKALADFKSGSVQVMVATDIAARGLDIDQLPHVVNYELPNVEEDYVHRIGRTGRAGRSGEAVSLVSPDEITLLKDIQRMTKQIIPEGNVMGFDFSSLPQVDPKAQDDRPVFERRGGRGGPAPTRAPSSAAPVSAPAASSNKAVAQTKKAPATAAVPAAAPIHTDNGPSESAQESQSRKRKRGKKSPGSTPQVPDGAQNKAPEAPVRTASAAPKGTARDVAPNAATNGAAKPPQPPMGEGRQAKNRAPKPSFAASAISVLKGGATESLPAAARGGDDQANRRPRSQQGRQSGAPVTAQKCSSIVV
>Poteriospumella lacustris 3_mph1_146 80619|23206|strand:-1(790...3322) (evalue:5.133325e-05)
KETGHQAITIIDHLSRKHWLGWNFRQDMKGVSDDNGGKAVFLTKKQREELALQRLQQKREEEDKRKQEALEAHRRFITGQTIEDKKREEKLRQEREEQERQRRQREENIGAAEQKHELEAIKQHYLGSVQSKNVQSKPSEKSGRIFQFEWKGDDDTGKDDLNPLYSKRQKIAPLFGRGYFAGVDQREQRKESNFLVALSEKRMQEAKRMEDGDASMTEEERLVREQARSHAIEQFRRNQAAENQRKDKSGDEKSGRHWSEKPLSDMTERDWRIFREDFDIRVQGGGRNTLPLRFWPEAVLPTQLMQAIQAAGYEKPSPIQRQAIPIGLAKRDIIGIAETGSGKTCAFLVPLLAYILQLPQHFIDRVADQGPLAIVMAPTRELAEQIEKECRKLASYTSLRVISVVGGKDIEEQGFEIRKGVEIVIGTPGRMLDCISRHYLVLNQCNYVVLDEADRMIDMGFDEQVEEVLNQMGGLLRPEEDDPNQMTESAAAATTMYRTTAMFTATMSPEIEVIAKQYLRHPVLVRIGDVDSGKNRRIEQRVMYLTSENAKRNALMEEVNKSLRSMSMHASSSSSSASASALSASSSSSSSASGEVKIIVFVNTQKAADVVSRQLEDHRYHVGVLHGGKSQEVREETLESFRSSHINILVATDVAGRGLDIPDVSHVINFDCPKKIANYCHRIGRTGRAGKFGTAVTLLTDADTEVMYDLKQYLESTDSAVPHQLAHHPAAQAAPGTRDEKGRLVGQKRDRAMFVNQFGTAGHAPSCMYSTAPIARLYYRTRCSQGAQQLQKLKGLFHRQVHSLFLFVSRGVVKGYFLVLVIDSTRRRFGLDLPSSIRWDSFA
>Poteriospumella lacustris 3_mph1_147 74926|22323|strand:1(61...388) (evalue:5.55352e-05)
HAIQYSDIKPHNLLVDPHSMTLKLCDFGSAKLFVPGEPNVAYICSRFYRAPELIFGSTDYTFSIDVWSMGCVFAELLIGSPLFPGNSGVDQLVEIIKVRRRPLPKLLS
>Poteriospumella lacustris 3_mph1_148 74859|22313|strand:1(61...388) (evalue:5.55352e-05)
HAIQYSDIKPHNLLVDPHSMTLKLCDFGSAKLFVPGEPNVAYICSRFYRAPELIFGSTDYTFSIDVWSMGCVFAELLIGSPLFPGNSGVDQLVEIIKVRRRPLPKLLS
>Poteriospumella lacustris 3_mph1_149 35369|14335|strand:1(2...654) (evalue:5.82159e-05)
DAKKVVEFQYSLSVIREISVLQLLVHPGISRMIQAFQYHGSAYLILEYASRGDLHTYLLKAGRMLSTRHALLRFILGEIASAVHVIHEHGFVYNDLKPENILITELGHVKITDFGACRPYTTQSKRLVRESCQRLMDLPDGNWKVTSKDEEAETTGAWRSIFQDPRLWEAGRSGPESKANTDSDSKDSSHHEDKRRTLVERAEGTPGYMPPEAFSSA
>Poteriospumella lacustris 3_mph1_150 55518|18911|strand:-1(-2...400) (evalue:5.85208e-05)
TVGISKRDRYQLLESLGEGSFGQVRRANDTFTGQVVAIKQVRLMSKGRYLPKAVFREIESLRQLSEGQNIMKIIDVYGSETSVCIVMEYVEFSLADVIEKSTTPLPRSHLKLYFQMMFNAILYCHSNSIIHRD
>Poteriospumella lacustris 3_mph1_151 74921|22322|strand:1(61...706) (evalue:6.18705e-05)
HAIQYSDIKPHNLLVDPHSMTLKLCDFGSAKLFVPGEPNVAYICSRFYRAPELIFGSTDYTFSIDVWSMGCVFAELLIGSPLFPGNSGVDQLVEIIKILGTPSKEELRMMNPSYQEFKFPQIRPFPWGSIFRPSTPADMVDCIGKMLCFTPATRVKAIEACAHPCFLELRASRSRNPENSFVALSSELLQFTPEELSLASTEVRNLLLANDATR
>Poteriospumella lacustris 3_mph1_152 74885|22316|strand:1(61...706) (evalue:6.18705e-05)
HAIQYSDIKPHNLLVDPHSMTLKLCDFGSAKLFVPGEPNVAYICSRFYRAPELIFGSTDYTFSIDVWSMGCVFAELLIGSPLFPGNSGVDQLVEIIKILGTPSKEELRMMNPSYQEFKFPQIRPFPWGSIFRPSTPADMVDCIGKMLCFTPATRVKAIEACAHPCFLELRASRSRNPENSFVALSSELLQFTPEELSLASTEVRNLLLANDATR
>Poteriospumella lacustris 3_mph1_153 65125|20708|strand:-1(932...1880) (evalue:7.47431e-05)
KMGCGGSRATATWDKRLSGSTISSLEAKNSLPDKVLKLYGHPSIDKTSGYDFGIRVRVRGNKISVYVASAKSDGQRVNIKECHLNHYPERNAVHETYVLADLAHESLPALRAIFITDISLFMVMDYMDPGRLKNFVDTKKQETSLTLPDIKEIALSLASVVNYVHDKKYIIRNLMPDNIMLRKDGDRFKVKLTDLAYAVPFGSNENLSDHPLFDWGDVPYTSPEALLGPTYNQSMDIWSLGVLYYFMLTCSLPFYHEDDKTLVHTIKMAAYSYDIHCPVDHEARDLIARMLRPDPVDRCSAKEILKEPWLSHNKQ
>Poteriospumella lacustris 3_mph1_154 41908|15959|strand:1(1...531) (evalue:7.61834e-05)
KMSVRSRSKSFGTQQADVNVTSTLQMKKLDGGFRVINKYVIERELGKGSYGEVYLVRDLETDNYYAMKMINRPPQNSWNEDASNSIRQEIAVMKRMRHHNVVALREVIDDQNARKIFLIQEFMEKGALMPDAETCDPMDVDVARKYFRDILRGVCYLHSEGIIHRDIKPQNMLLSE
>Poteriospumella lacustris 3_mph1_155 3656|2402|strand:1(41...2123) (evalue:8.22639e-05)
LVSPSKIEFVVMQNGGKYVPPALRGSTAGAPEGDDRGDGSGRPARRPFDDEEGRGGYGGRGGYNSGGYNSGGDRGFGGGRGGSGGYPQRDFYGGGGGGRGGGGYGGAPRYGGDSYGGGGRDSSYGGGRESSYGGGGGGYRGGTRKNELGFHGDMRPNPRVEEELFFKNETQATGINFDKYDDIPVEVSAGCPDPYNEFTVDTIGPQLLKNLVLTKFTKPTPVQKYSIPIGLGGGDMMACAQTGSGKTAGFLFPVIAMMLRMGPLPEPENRRGKNTAFISTLILAPTRELAVQIHEEAQKFCYCTGIRPVVVYGGANIQNQQRELDYGADLLVATPGRLVDLIERGRVRLDNVRFLVLDEADRMLDMGFEPQIRRIVEAEGMPVDRQTFMFSATFPMEIQRLAGDFMRNYVFVAVGRVGSASKDVTQTVEWIENADKIEFVLDFLGRVPDGLVLIFVETKRGADYLEEVLTRYNFPASSIHGDKSQREREDALKSFKTGRTPILVATDVAARGLDIPNVTQVINFDLPSNIDDYVHRIGRTGRAGNVGHALSLINDKNRNIAKELAELLVENQQELPAFMERYLGSHFHGGGGRGYGGRGGGRGGGRGGPRFGARDIRREQGGSSGHNDMGSHGGRGGGRGGASASAGRGGFGGSSGGHRSGGDFHRQDAWAAEGDNSAWQTTRWSIGYEGQFL
>Poteriospumella lacustris 3_mph1_156 3667|2403|strand:1(65...2147) (evalue:8.765166666666666e-05)
HKISFKFICIMSVSGGKYVPPALRGSTAGAPEGDDRGDGSGRPARRPFDDEEGRGGYGGRGGYNSGGYNSGGDRGFGGGRGGSGGYPQRDFYGGGGGGRGGGGYGGAPRYGGDSYGGGGRDSSYGGGRESSYGGGGGGYRGGTRKNELGFHGDMRPNPRVEEELFFKNETQATGINFDKYDDIPVEVSAGCPDPYNEFTVDTIGPQLLKNLVLTKFTKPTPVQKYSIPIGLGGGDMMACAQTGSGKTAGFLFPVIAMMLRMGPLPEPENRRGKNTAFISTLILAPTRELAVQIHEEAQKFCYCTGIRPVVVYGGANIQNQQRELDYGADLLVATPGRLVDLIERGRVRLDNVRFLVLDEADRMLDMGFEPQIRRIVEAEGMPVDRQTFMFSATFPMEIQRLAGDFMRNYVFVAVGRVGSASKDVTQTVEWIENADKIEFVLDFLGRVPDGLVLIFVETKRGADYLEEVLTRYNFPASSIHGDKSQREREDALKSFKTGRTPILVATDVAARGLDIPNVTQVINFDLPSNIDDYVHRIGRTGRAGNVGHALSLINDKNRNIAKELAELLVENQQELPAFMERYLGSHFHGGGGRGYGGRGGGRGGGRGGPRFGARDIRREQGGSSGHNDMGSHGGRGGGRGGASASAGRGGFGGSSGGHRSGGDFHRQDAWAAEGDNSAWQTTRWSIGYEGQFL
>Poteriospumella lacustris 3_mph1_157 59393|19689|strand:1(1353...2418) (evalue:9.8715075e-05)
ILYLLLQPYLQRGDGPIVLVLAPTRELALQIKVECDKFGASSSIKNTVVYGGVPKGPQVRDLRDGVEIVIATPGRLIDHLEFGSTNLRRVTYLVLDEADRMLDMGFEPQIRKIVSQIRPDRQTLMWSATWPKEVQQLARDFLTDPYQVTVGSIELRANEDIKQVVEVVGDFDKYGRLTHYLRDFNDGSKVIVFVETKTGCDELTRNLRREGFRCKAIHGDKSQQERDQALADFRVGQTPILIATDVAARGLDVKDIRAVVNFDMPNNIEDYVHRIGRTGRAGAKGYSVSFFTEKHSKIAKDLIDVLVSAKQDVPPTLQSYVRSGSYGGHPRYGRGGGGGGRRYQTLQLTKVKAP
>Poteriospumella lacustris 3_mph1_158 59404|19690|strand:1(1368...2433) (evalue:9.8715075e-05)
ILYLLLQPYLQRGDGPIVLVLAPTRELALQIKVECDKFGASSSIKNTVVYGGVPKGPQVRDLRDGVEIVIATPGRLIDHLEFGSTNLRRVTYLVLDEADRMLDMGFEPQIRKIVSQIRPDRQTLMWSATWPKEVQQLARDFLTDPYQVTVGSIELRANEDIKQVVEVVGDFDKYGRLTHYLRDFNDGSKVIVFVETKTGCDELTRNLRREGFRCKAIHGDKSQQERDQALADFRVGQTPILIATDVAARGLDVKDIRAVVNFDMPNNIEDYVHRIGRTGRAGAKGYSVSFFTEKHSKIAKDLIDVLVSAKQDVPPTLQSYVRSGSYGGHPRYGRGGGGGGRRYQTLQLTKVKAP
>Poteriospumella lacustris 3_mph1_159 94514|24835|strand:1(1654...2452) (evalue:0.0001395829485)
TIGVCCVVAGVQVFFSSCNSVKFHSELLNYIDLEVMDIHGKQKQQKRTTTFFSFCKQDKGILLCTDVAARGLDIPAVDWIVQYDPPDDPREYIHRVGRTARGTNTQGRALLFLLPEELAFLKYLRAAKVTLQEFDFPASKIANIGGQMTMLIEKNYYLHKSAKDAYRSYLLAYASHAHKDIFNVHEIDLQGVGRAFGFTVPPRVDLNLSARGDKTETRKKRRQNLDDGAGGASGRKDKYRQTGQAFSATNPYGKRAEGDKRQFVR
>Poteriospumella lacustris 3_mph1_160 46858|17102|strand:1(0...898) (evalue:0.0001469466)
YFVLDEGDRMLDLGFDEEVHNIINKFKRQRQTILFSATMPQKFQEFAKKTLVKPLIVNVGRAGAANLDVIQEVEYVKKEAKIVYLLECLQKTAPPVVIFCERKNDVDEIHEYLLIKGVEAVSIHGGKDQEERNEAIRLYKEGKKDVLVATDVAAKGLDFPNIQHVINFDMPSEIENYVHRIGRTGRCGKTGVATTFINKDVEESILLDLKHLLIEAKQRVPPVLQALEDPDEDINNVGGVKGCAFCGGLGHRITNCPRLDRDARRIGAGKKDSLVKNAGYGGDWQAAQRMRCLRGFLYI
>Poteriospumella lacustris 3_mph1_161 103346|26003|strand:1(2...1634) (evalue:0.00015486763000000002)
RERPITPSLILTVFFQSLPRNERKRMSRKRKERERTDHDAAENVEITLTDDVDVHPTFDTMRLKEELLRGIYSYGFERPSAIQQRAIVPIIQGRDIIAQSQSGTGKTAVFSIGILQSLDTTSNETQALVLSPTRELAEQTQRVILALGDYLNVQCHACIGGKSIGEDIRRLDFGVQVVSGTPGRVHDMIQRKNLRTRNIKMLVIDEADEMLNKGFKDQIYDIYRYLPPSTQVVLVSATLPQEVLEMTRRFMNEPIKILVKRDELTLEGIKQFFVAVEKEEWKFETLCDLYDTLTITQAVIFCNTKKKVDWLAAKMRENNFTVCAMHGEMPQRERDEIMEEFRSGGSRVLIATDIWGRGLDVQQVSLVINYDLPTNRELYIHRIGRSGRFGRKGVAINFVKEDDVRVLRDIEQFYSTQIDEMPMNVADLIQTRNTQHTRAIYRLRGDRTCHAAAAVTNDPHRLQRPGLAITITTTTTRVFVLISAVATIFACSRGRVGFPLAAVGFVLAAFSVPAAAVSHSRPAERSSRSCSGSGRVPSPRSQP
>Poteriospumella lacustris 3_mph1_162 65115|20707|strand:-1(932...1856) (evalue:0.000166688)
QGIEAIWTSFYRQDVRIRLWHQSESVSEFDSDWCPLHSLQLWCCGAFLSRRGNKISVYVASAKSDGQRVNIKECHLNHYPERNAVHETYVLADLAHESLPALRAIFITDISLFMVMDYMDPGRLKNFVDTKKQETSLTLPDIKEIALSLASVVNYVHDKKYIIRNLMPDNIMLRKDGDRFKVKLTDLAYAVPFGSNENLSDHPLFDWGDVPYTSPEALLGPTYNQSMDIWSLGVLYYFMLTCSLPFYHEDDKTLVHTIKMAAYSYDIHCPVDHEARDLIARMLRPDPVDRCSAKEILKEPWLSHNKQ
>Poteriospumella lacustris 3_mph1_163 94527|24836|strand:1(1542...2499) (evalue:0.0001901631318)
GERSDVTDLLPQVGCEMTGFPQNSDTAAVPCVCVCRCLCTLHGVSYCCVFDGCTNDVCCVVAGVQVFFSSCNSVKFHSELLNYIDLEVMDIHGKQKQQKRTTTFFSFCKQDKGILLCTDVAARGLDIPAVDWIVQYDPPDDPREYIHRVGRTARGTNTQGRALLFLLPEELAFLKYLRAAKVTLQEFDFPASKIANIGGQMTMLIEKNYYLHKSAKDAYRSYLLAYASHAHKDIFNVHEIDLQGVGRAFGFTVPPRVDLNLSARGDKTETRKKRRQNLDDGAGGASGRKDKYRQTGQAFSATNPYGKRAEGDKRQFVR
>Poteriospumella lacustris 3_mph1_164 94500|24834|strand:1(1542...2499) (evalue:0.0001901631318)
GERSDVTDLLPQVGCEMTGFPQNSDTAAVPCVCVCRCLCTLHGVSYCCVFDGCTNDVCCVVAGVQVFFSSCNSVKFHSELLNYIDLEVMDIHGKQKQQKRTTTFFSFCKQDKGILLCTDVAARGLDIPAVDWIVQYDPPDDPREYIHRVGRTARGTNTQGRALLFLLPEELAFLKYLRAAKVTLQEFDFPASKIANIGGQMTMLIEKNYYLHKSAKDAYRSYLLAYASHAHKDIFNVHEIDLQGVGRAFGFTVPPRVDLNLSARGDKTETRKKRRQNLDDGAGGASGRKDKYRQTGQAFSATNPYGKRAEGDKRQFVR
>Poteriospumella lacustris 3_mph1_165 94487|24833|strand:1(1497...2454) (evalue:0.0001901631318)
GERSDVTDLLPQVGCEMTGFPQNSDTAAVPCVCVCRCLCTLHGVSYCCVFDGCTNDVCCVVAGVQVFFSSCNSVKFHSELLNYIDLEVMDIHGKQKQQKRTTTFFSFCKQDKGILLCTDVAARGLDIPAVDWIVQYDPPDDPREYIHRVGRTARGTNTQGRALLFLLPEELAFLKYLRAAKVTLQEFDFPASKIANIGGQMTMLIEKNYYLHKSAKDAYRSYLLAYASHAHKDIFNVHEIDLQGVGRAFGFTVPPRVDLNLSARGDKTETRKKRRQNLDDGAGGASGRKDKYRQTGQAFSATNPYGKRAEGDKRQFVR
>Poteriospumella lacustris 3_mph1_166 159411|19691|strand:1(482...2066) (evalue:0.00019207154999999998)
YLSSTMSHYGSSFSRPDDRYNDHSSFRPDSGRYGGGGGYGGGGGYGGGGGGGRSGGGLGAGLREITWDLSSLPVFEKNFYMEHPEVTRRSEAEAEAWRQSKNITVFGKGIPKPVYSFEEASMPEYVLREVLKQGFKDPSPIQSQGWPMALMGRDMIGISATGSGKTLAFLLPGMIHINAQPYLQRGDGPIVLVLAPTRELALQIKVECDKFGASSSIKNTVVYGGVPKGPQVRDLRDGVEIVIATPGRLIDHLEFGSTNLRRVTYLVLDEADRMLDMGFEPQIRKIVSQIRPDRQTLMWSATWPKEVQQLARDFLTDPYQVTVGSIELRANEDIKQVVEVVGDFDKYGRLTHYLRDFNDGSKVIVFVETKTGCDELTRNLRREGFRCKAIHGDKSQQERDQALADFRVGQTPILIATDVAARGLDVKDIRAVVNFDMPNNIEDYVHRIGRTGRAGAKGYSVSFFTEKHSKIAKDLIDVLVSAKQDVPPTLQSYVRSGSYGGHPRYGRGGGGGGRRYQTLQLTKVKAP
>Poteriospumella lacustris 3_mph1_167 59379|19688|strand:1(467...2051) (evalue:0.00019207154999999998)
YLSSTMSHYGSSFSRPDDRYNDHSSFRPDSGRYGGGGGYGGGGGYGGGGGGGRSGGGLGAGLREITWDLSSLPVFEKNFYMEHPEVTRRSEAEAEAWRQSKNITVFGKGIPKPVYSFEEASMPEYVLREVLKQGFKDPSPIQSQGWPMALMGRDMIGISATGSGKTLAFLLPGMIHINAQPYLQRGDGPIVLVLAPTRELALQIKVECDKFGASSSIKNTVVYGGVPKGPQVRDLRDGVEIVIATPGRLIDHLEFGSTNLRRVTYLVLDEADRMLDMGFEPQIRKIVSQIRPDRQTLMWSATWPKEVQQLARDFLTDPYQVTVGSIELRANEDIKQVVEVVGDFDKYGRLTHYLRDFNDGSKVIVFVETKTGCDELTRNLRREGFRCKAIHGDKSQQERDQALADFRVGQTPILIATDVAARGLDVKDIRAVVNFDMPNNIEDYVHRIGRTGRAGAKGYSVSFFTEKHSKIAKDLIDVLVSAKQDVPPTLQSYVRSGSYGGHPRYGRGGGGGGRRYQTLQLTKVKAP
>Poteriospumella lacustris 3_mph1_168 3356|2341|strand:1(0...1332) (evalue:0.00021715547833333333)
ELFTKASKLSFFLLFYSQKRTHFLFLFVLLENLHSFKMAEDAAAPVTELRDDEIEISDNWDEITPSFDGLGLTEDLLRGIYAYGFERPSAIQQRAIKPVLMGRDVIAQAQSGTGKTATFTISILQKLDVSNRECQALVLAPTRELAQQIVKVITSIGDFMNIRVHGCVGGTAVREDIRTLQEGVHIVVGTPGRVYDMINRRALRLDSVCLFVLDEADEMLSRGFKEQIYDVFKYMPETVQCAIFSATMPLDVLEVTQKFMRDPVRILVKKDQLTLEGIKQFFIAIDREEWKFDTLCDLYSTLTITQAIIYCNTRRKVDWLTEKMIAKDFTVSSMHGDLDQRERESILAEFRSGSSRVLITTDLLARGIDVQQVSLVINYDMPSNRESYIHRIGRSGRFGRKGVAINFIVKADVKYMRDIEQFYDTQIEEMPANVADLLQARGR
>Poteriospumella lacustris 3_mph1_169 8601|4491|strand:1(0...1743) (evalue:0.000217364)
DDRWVVVKVIGKGAFSEILAAEDRNPSEDMKERPYVAIKIQTACLDRSVLKWESSVVRDLSGHPCFPKFFSFHESTSSDDPEYIVMEYLCGEDMASIRNRARSKSSTGLVPLCLASYLVRDMIRGLREMHSRGYVHRDVKPSNFVRRDEKTTKFCVIDFGLTKMYRDSSGAIRPEKSHADFRGTTVYASPFVHDGFDQCPRDDLLSVLHVFFDMVIGKLPWGDAARSKAKATVAAMKKHMYENPVEYIAWMREELLNKSPVGFETNFSQRTQDASLSIIEYLKNLGYDSTPDYDWLDAQLAEAVPEAQRIDLGDLNVSFDGFNWHERNSPSATFMVAAVAAKQVVDSSAGRLSSRPSVSTMATMPPVISYAAVDPNVSKLKSYATALEKLLRESTANLVTSTAFTGDVSTPGQNTTVDERKDIFKLALRWANVMKLVHQIPFESLTIDVMDIALRIVRRHQHFFGAYIEDDMPDRWEEFCSWQEMIGKTYEKYERISLALQSKDTPALSEDHGESLGKRVHDEISGDDNVDSIDEKRLKTEQKHGFCLCCSVLRWLHLITVFFFVSVRNLCFSVMTRINQ
>Poteriospumella lacustris 3_mph1_170 73146|22058|strand:-1(1402...3355) (evalue:0.000226671)
NKARGTFHTSFISYSPFSSCQTQRVLIEIEFLTKQSVFMADLPPGTVFEGRWRLGRKIGEGACAKVYEVTPVNPAHADFPLVAKVIQLPRAGSKSAKDKEQRRLCDTLYHEYNVCVNNFHDLECIPRRPLRFYGESDGFRYLVMEKLESDLSDVAKRGETTAPQAGRLGLQILDGLKHIHQKGFFFIDIKPDNFMMKGDRLFFVDFGLAEKRPNPTAGLYGGPDAGRTFAGTATYASIDALSGKMPAAADEIIAMVYVLLAVLNGGKLPWTGAQSDADIIRMKQAVDMHEFAGDLQAEELFTILDEVQREGVNYDRIASHLQRMANKNVGKASAAAKGRAISQKTTPSEVTKRSSPLKGARPSSSRSQKAPPAAEEEPVVLNPKTSKRKAAAELPAGKEVEPVVERPRSKGRITSAAAKAAAIAATSVPVVDITVDEPAEDAPVAKKRGRTVVRKDVVDLSAPFTADDDQSEDLPSTRKRSRAATAASRNQTAPAPVPAPVPAPVTAAAPKGAQSKVPKVREEHPISPIKAAPSSKATASRASSSRGKLRSPVTAAPDIEVDPDDILGYEDGIPSYLNACYEEPAKPAKSSASAAAASGPFSLRKSEYHRHRLSSFGGTESIGSPSPVKTTRKGRKQDAFRAPAGWQENN
>Poteriospumella lacustris 3_mph1_171 67287|21063|strand:1(1...484) (evalue:0.000241007)
DMWSFGVILYILLGGYPPFYDNDRAMLFKKIKTAAYEFHEGYWNEVSDDAKDLIRRLLVVDMKTRLTVDQALAHPWFEKRRELLESRVLSHSLIELRKFQARRKLRAGIRSVLAIARMQSMASKSAFLRDQLFNMMIHKPVVTSSTSVGSNSTVARAQDV
>Poteriospumella lacustris 3_mph1_172 30873|12955|strand:-1(641...2477) (evalue:0.00025175299999999996)
EIAKMESTKSSYKPKIYKRSSEEGEESSSHRDYDEDREEKSSKKRRRDDEEDDHKKAKKEKKSKRDERDAPSSSNREEVVEEEFVRRRTRSMSDAESHNYLIPTQNAEEFRRVHQISIVGRDEAGQSIYVTPDPITTFAATPFGPQIRKALEAAGFANPTPTQAQSWPVALQGRDIITVAKTGSGKTCGFLLPAFHRLLAQTGRRRGPPGILVLAPTRELACQIEEEAVKFGRSSLVRSACAYGGSPKGLQLRKIQQGLEILIATPGRLNDFLEMRAVDLSQICFLVLDEADRMLDMGFEPQIRSIISKIPLTRQTMMFTATWPREVQAIAREFLKNPVEIKFGDVNNLNANKAITQKVMVIGESEKSTKLKEVLKEVNPSDDPLKVPKTIIFVSRKHACDSLSQELWDMGYSVDSLHGDKQQFMRNKVMDQFKGNKLQILVATDVAARGLDVKDIQVVINYDFPAGQNGVEDYVHRIGRTARGDCTTGKAFTFFTSDDSKRAHELIGVLRRAEQEVPPELQRYDRGGGGRGGGGRGGYGRGGGGYGRGGGGRGGFGGGFGRGGGGRGGFGGGGGGGYGGRGGAPRQWQTHKHVYSNLTEPIAQNSIRTTG
>Poteriospumella lacustris 3_mph1_173 27652|12199|strand:-1(-3...1350) (evalue:0.000286501)
SINQQADDSDSEAGEVSKRHSVVFKVLPSEEEARDKFEQDGTLLKNSDSGHLALRQMLDEPLSQNSLGKFAAKIQVLDIFMCWVDIQEYKLIPTDSYRRSKALHIYHKYIKDDAALMVGVTSPQERQHIWTQLQNSRDFPALLSPQFYDAVQSKCFMQMYHHIYLPFKETQEFKELTNQIKNKYNRVKISDFEYYNKLGEGGFGFVLHCKKKSTGRHYAMKIQTKSGLLECYHDEPSKVLLEKDAFASLQHPFIVNLYYSFQTPSLAIMVLDLADCGDLHTCLANAPNTRLSEDRVRFYIAEIVLALAYLHQRGLIYRDLKPQNVLLNADGHVQLVDLGGVLDDDGAWTRRRKGDDSLLPLFSAGNVGKRIEEIPEESEENEREDSPMVHDAASLQVAATKALEGSANATAAQEGTATDGTAAPATTDAAKGTVAAEPVPKPLSNRSPAD
>Poteriospumella lacustris 3_mph1_174 42060|15991|strand:-1(32...824) (evalue:0.00047866149999999997)
FVESCSRCHELSLTIQELLRAAHRRGFVVSSSGEDNQQGEELTCVALHGMLTQSQRVQALQQFRDVTARILVATDVASRGLDMQAVDYVISYDLPRVAADYVHRAGRTARAGRRGTTTTMVTPHDIALLQGIEQACETRLSASEDIKITDTQPLLLPVAKAVQTVQLAILSSDFKEKEEKFKERKRQQKKSEQRQFGGAAAGDEPPATAEDDAEDSKPKKKKHRGVSEEAVPDKSLVSTDEQQAPKKKKSKNAKGDTVQSARH
>Poteriospumella lacustris 3_mph1_175 25000|11250|strand:1(2...360) (evalue:0.00048686233333333334)
VDYYSLAIPQLLKALGGGATSSSSSSGAVAEKKLTIVGFHGKMVAKKRTLVYQKFKHVDSGVMFSTDVAARGLDLPDVDWIVQLAAPKDPAFFVHRVGRTARAGRKGGALLFITPEEEA
>Poteriospumella lacustris 3_mph1_176 38686|15187|strand:-1(70...1489) (evalue:0.0005623386666666668)
PSPSRFDYFESIVCCEEMSNAAAAADTQDWRSDCVKPPKDTRVQTEDVTATKGHEFEDYCLKRELLMGIFEKGFEKPSPIQEEAIPVILAGRDVLARAKNGTGKTAAFIIPCIEKVDVSINKIQVLMLVPTRELALQTSAIVKEISKHMEVQVMVTTGGTNLRDDIMRLESVTHVVVGTPGRIHDLADKGVADLSDCQIIIMDEADKLLSPEFQEVLEALIRKCRPNRQICLFSATFPVAVRAFKEKFLPNPYIINLMDELTLKGITQYYAFVEEKQKVHCLNTLFTKLEINQSIIFCNSVNRVELLAKKITELGYSCFYIHAKMKQPDRNRVFHEFRNGATRHLVCSDLFTRGIDIQSVNVVINFDFPKTAETYLHRIGRSGRFGHLGLAINLITYDDRVSLYTIEQELNTEIKPIPPQIDRNLYCRQIICTGQPSALFIFSSNYMLLYSTIFKRILKIFTSGTHRTVYEK
>Poteriospumella lacustris 3_mph1_177 38683|15186|strand:-1(70...1399) (evalue:0.0006049489999999999)
LLTPPSSLIYCDVFPKDVTATKGHEFEDYCLKRELLMGIFEKGFEKPSPIQEEAIPVILAGRDVLARAKNGTGKTAAFIIPCIEKVDVSINKIQVLMLVPTRELALQTSAIVKEISKHMEVQVMVTTGGTNLRDDIMRLESVTHVVVGTPGRIHDLADKGVADLSDCQIIIMDEADKLLSPEFQEVLEALIRKCRPNRQICLFSATFPVAVRAFKEKFLPNPYIINLMDELTLKGITQYYAFVEEKQKVHCLNTLFTKLEINQSIIFCNSVNRVELLAKKITELGYSCFYIHAKMKQPDRNRVFHEFRNGATRHLVCSDLFTRGIDIQSVNVVINFDFPKTAETYLHRIGRSGRFGHLGLAINLITYDDRVSLYTIEQELNTEIKPIPPQIDRNLYCRQIICTGQPSALFIFSSNYMLLYSTIFKRILKIFTSGTHRTVYEK
>Poteriospumella lacustris 3_mph1_178 2260|2060|strand:-1(-2...589) (evalue:0.000740141)
NTSSASLCCFNQREMEDYLQCSFQELHRDDGLLVLGKGLGLEALCGKFLRLYAEQPLNRRRDLVLCINAGGKERSIRTAIISDGGMPDLLPKIINNEVTSQERTEMYAGGGCFFITTRILIVDLLDGTLDPLRISGLLIYDAHRISETSIESFVIRVFRDNNRSGFIKAFSEEPEMMQGGFGRIERIMRTLYVTKL
>Poteriospumella lacustris 3_mph1_179 28941|12517|strand:-1(-2...1447) (evalue:0.00083)
KPIAYGNSCTCFVAHQFRLKMSEEDLVDFEEDVNQEEAKTEEKDVKKGHYVNIHTSNFQDLMLKPELLRAVVDCGFEHPSEVQNECIPDAILGQDIICQAKSGMGKTAVFVLTTLHLLNPVAGEVHVVVLCHTRELAFQIQKEYERFSKYLPDVKSRVFYGGVNVKTDVAALKVEVPNIVVGTPGRILDLATTQKALDLSKVKHFVLDECDQLLAKTDMRKTVQGIFLATPHEKQVMMFSATLNNEVREIARRFCQEPREIFVDNDTKLTLHGLKQYYVRLTEEEKNRKLSDLLDTLEFNQVVIFVSKVRRATELARLLEECNFPTICIHSALPQEERIARFKAFKEFKKRILVSTDLFGRGIDIERVNIVINYDFPSDNDQYLHRVGRAGRFGTKGLAVSFISTPEDEAEMAKVQERFAVQMPEIPETISTTDYMQTDPSPPRRVPLHVGSTDSLYPHSCITPRCNIQDDSCAAALAGQFK
