# Supplementary material for: Putatively asexual chrysophytes have meiotic genes: evidence from transcriptomic data
Source: PeerJ. 2019 Jan 16;6:e5894. doi: 10.7717/peerj.5894 (PMC6339481; doi:10.7717/peerj.5894)
Supplement: Supplemental Information 1 — Identified loci are in FASTA format. [file peerj-07-5894-s001.zip › supplementary_material/Poteriospumella lacustris 3/hop1.fasta.fasta]

>Poteriospumella lacustris 3_hop1 49774|17761|strand:-1(-3...741) (evalue:0.00017)
NISKETAGKMSTTTGNVITLRGSTDIVKEFFHYSVNSILYQRGVYPPESFKRASNYGLAMMVTTDEELIKYLTNIETQLEAWLMARSIQKLVLVVKGIESKETLERWVFDVECNSTIQNGEEVKSDKPLKEITQEIQAIIRQITASVTFLPILDEPCSFDLLVYADKEATVPVLWEDSDPCYIENGEKVSLRSFNTKIHKVDLSVSYKLEDFAVQAYITAAFASVVSRHPPTSVAICKICNRHVPPK
