# Supplementary material for: Putatively asexual chrysophytes have meiotic genes: evidence from transcriptomic data
Source: PeerJ. 2019 Jan 16;6:e5894. doi: 10.7717/peerj.5894 (PMC6339481; doi:10.7717/peerj.5894)
Supplement: Supplemental Information 1 — Identified loci are in FASTA format. [file peerj-07-5894-s001.zip › supplementary_material/Poteriospumella lacustris 2/rec8.fasta.fasta]

>Poteriospumella lacustris 2_rec8_1 39647|14238|strand:-1(11...1181) (evalue:2.75701e-35)
SFVPLTDPLMNLLQLCKQCVGLRAKLWPSFSLFPIVVSCFVLRNTVSPFNSFLPKRMATFASAASCTVPLSPSNGDEVTYADLDNADDVTYVDADLAKAIDDKLMSQPGYSIDQLMELAGYSVACTAHDMLYSKSNPKSGVVYILCGPGNNGGDGLVAARHLKHFGFNPIVVYPKQSSGTIFKNLVHQLDGLRIPIVQTLPDLQDASLVIDGLFGFSFKGPSREPFTSMITSMQTLQETIPILSIDVPSGWDVNLGDVHGTGFVPSATISLTLPKKCMKLYNGIHYVGGRFMPPFLAEELQLRMPNYGDSVTQFTKLLQVLGVDKGAPPNTSKGLVYSTYGPGLCVPTTCAIDALRDADDLLQVSLEGRTGIRMHTQEICTTVKYTKHC
>Poteriospumella lacustris 2_rec8_2 74243|20625|strand:-1(-2...1324) (evalue:7.8916560476e-06)
QSLNDSIAIHFIAIQIKGVQKNVPLFSIAPFLSRANQYLLFENPPSIHIIANQIMFYSQYILARKGPLGKIWLAAHFEKKLTKSQVFATDITESVQAIVNPTVPLALRVSGHLMLGIVRIYSDKVRYLSADCRDAMTRINLAFKVQTSRVDIEEGNSGKIDDANYALLPIEDDDQSHQLAYQRKVVRTIPKLDESEVTSFFAVGDIELLRNDLSRQSIQSRRSVATVDTRRSIDHSKIEEDILPAFDAQIGDNLFADTNFEMYEPFELTQDMSMDKETTAAPAVVDTEQFDFQPVVSTVQKVKANKSKRRKVEINDRVEIPDKIWKQRLANVDAILRPPTSVLIASCVEPTIEESFDDITGNMQYCPELRDLVGIFSDSAQQLAHLRIREGQSQESHLPEVTRRESGIEMTDAASVRDFDVGRQSVDNSLLQQRRESFMPD
