# Supplementary material for: Putatively asexual chrysophytes have meiotic genes: evidence from transcriptomic data
Source: PeerJ. 2019 Jan 16;6:e5894. doi: 10.7717/peerj.5894 (PMC6339481; doi:10.7717/peerj.5894)
Supplement: Supplemental Information 1 — Identified loci are in FASTA format. [file peerj-07-5894-s001.zip › supplementary_material/Poteriospumella lacustris 2/smc5.fasta.fasta]

>Poteriospumella lacustris 2_smc5_1 50765|16618|strand:1(1...1332) (evalue:2.6e-08)
LPLHDDSQFINEPIMDGYDEELPIEEFSSDNPGMMLGLESDFRFGDEDEMPGSSTTVGADDDEIFQILGISNSSKHASLSGKADKEHDIVELFSTIAFLRRENQDLQKEVEFVRCSKDAALKEVQNKLEAQVQSLTKRNAELQELLGQRDRQLSDVGVQQSELDRLKRELEQVAAEKEELETNASKTKDDQGSLRGDLLAAKSEINRLKMELGRAKGDNERLAHENDDLKADLKTAKTEMDQNASMKDDHLRQATQEMKRLEDQLQALKADNAEKQSLVGKMNEDILALDRNLQIANAQNNDFKQRLAMLDVLDRDLQTTRHRMSMVEKENRDLLTEVGSLRNQLQLSSSSSLRTAPPPPPLPSSSHLHHHQGSYNTAASAAPPMSSASYAAHSSSQYHHHAPPATTHLHGESSYRPSQVASSAAPSSVSSAASSMSHYSDYA
>Poteriospumella lacustris 2_smc5_2 93074|23410|strand:-1(-3...2685) (evalue:6.6e-08)
VRSHLSASTMDANDDFEDEIDIMEFLASKGVALEPFKNEYVELQKQVELTSATNVGKEREVDMQALELKMLREQLIFTKRNIDELVSQQEVLKETIDNAQSKKEALIESESSNRKEISNVSSFFAELKEALTVGADWTPEQEEARHALEKERDFIASKLENKSNQLKGLRHDIERTYEHVADIEKVVQSLEEKIGAIDKQRGEIKRESAKLASKKEGTEKQVFDLRAVFVTKESELNDKYRQLAMEEKSLKNLEASIAKSKSQMDHYNREYEKLFHTLKEYNSDLEKCQQQNQKYQEEIAESTKAIETVEHEIKQLKKELKQFDEERTAIRTKIGEIEAQKHEMEKKIDQINKQILNIRDHEIGGVHKEMETLDKTMANLRQQLEILRKKHIGSEKTSKAMADLIILNSNGKLNLGMEIRILEEEVEHHKAQIRALLAEKEKYEHDAEVATQQYYTAVEELKLQEMQIHELNKKITQDQMRLKQKQSLYESVRSDRNLFSKQLLDAQEEIQELKRKFRSMNQMIDQINDDITTKDKLIVKEHFSHHAVDKEKELLKNELMKIKKQVQASEGIIENQRVEIMKLQRIIEEADTERQRQRNELSSVVSERNLLTQQLVKRNEELNNMYEKIKTQRSDLKIGERNYTKYMEDLRRWQEQVRDIVTNHNDVVVQLSQLETLRHRVVHLERDILKEKTRSRALMDELETPMNVHRWRILESSDPKRYDKILQIQALQRQLVAMSDQVIQNDLLIQEKEKIYIELKHVVARHPGPEVEEQILVYQQTLKDKHKQLAAMNLELEMYIEQVKRFKEDIADADVKIQRLNKQWMSRQKKMAKEAQAQAQANNAMMSGGYAMSMPPQPMIGYGGSSNNFAMQLRMLPVIVNDLKQQQYVLKKKKK
>Poteriospumella lacustris 2_smc5_3 8263|3845|strand:-1(185...1682) (evalue:2.6e-06)
SVPTKEEAIYHLSLLKLHNFCLSRKYYEQRTRQPMNSTDIPQVHAIAYPISSLKSPTMDLSNENSLFLEHSSYASDAIEASGNFFSQLDSMIAAVKVESSALDTMRDKLKEVDNLRAQISAFNKRLIDADQSNLSLKSALMKAQESYSDLHKQKSEVESINVQLRQELNRAKDLLAKEKAARQSAQQEIISLREKVGRYEAMIENLERDAKAVPVLQESNEILKNDLNSVRRKYKEEKAQMVKHMRTLESQQTNAEALKSEMRTMAMRLMDLANGTNSSATNNVANAFSTQGSVSMSMRNSHMAQNYSAGNYGGPIPSGGSVASAIEFEADDDDFEDDGTYLGGDDSLDDDMSIPDQTSYNAVNSSTESLSKASGRSMNVQSNRAHSMPSGVVQQDLGVKKRKKKASSVSTLRQSFQQPQPANGNLSLPRIHQFCTCACVVICRALFSVTRVYIQNVASIVISVFCVCFVSCSLCCVFISVANSIEFGPVSKFVRDTF
>Poteriospumella lacustris 2_smc5_4 33539|12750|strand:1(0...960) (evalue:9.8e-06)
SVEDDVDPMSSSRPLDRSITSMAEDKSMGQVMKAMTGQDVLQLQMQLAKAMDDTSILRSRLRAELEHRQVLETKITDLTEKLSEARRGLSETKGALNKVQTVASQLITKRDEREVQLQQALDQNGIYERKIAELEMHISHLSHINEQNSNSNAEKANQAWIEKEKQLEETVTEMREKLSQARKEIIRVSEEKENVEYMLEAKKRRIATLEEHIATLNGNSPDMLASTRDSLLMSMLDLTRAQTAGNSNNGNGAVGSPNLRGSVAQTTNPFAAAIASAVAAASNANGNGSGGSVDVSQFESKISSLETDKRGLEDRLMSLE
>Poteriospumella lacustris 2_smc5_5 89141|22877|strand:1(59...3080) (evalue:1.6e-05)
HENSNHETYHTIPLSLFYRYSKVSSIVVFCGEQTCRAQFHITATNMDEGGYTADDPNLPYEENNDVHNQTGAESDEEEDAFYENPEEIIREFGNHAFMDPAQKVLLQMLKDQNYQQGVMLLDKKEELKKLSQDRETIGVQLYALQQQLARTQLMLENAHNEYNSIVDMRLSEEELLKDVSKNNAEQVALLDEYKKQQKKHSGELDALNETIRQIEQYNEQVKSEIAISRRATYKVEQNMQELEKVKENQDYYVDQLTRQIKQMDEQIETVLKQLDGQKKDTSEADAVLKETSKELELIATEKQQLMMQWKAALSGLSRRDEALAQASQTLAAAESAVHDYDVEIEATRREIQKEQAKHETLVNLRDRMENELAWVEESLNKIKQERAQMQERYTLLSKSLAQTDNEGKKLDLVTKQLTHDAEAVVQNLQTVTQERQKMEEELQMLFSTYQNVNKAVSNLGRDQTKLLKMIHEKENDVAEIENTIARTTLERLNLTTGNDQLREQLDGAMKEVQDKEALAAKYQLEIRQRNDEIEKKMYRVDRLNKKYEKMVESAGGEENLGPLENTIKNLSKEIEAISIECKELEREWLKRQTEMVTLSSECETLQERNNEQQARVTVLTQQQLRLTKDLRELKTKLKVARHVNADYNKDVSKLNALISENHDKEGGLQKENFVIELGCVEELKEAEKDCISLQAMIAETKNAKLSLLDEIVEQERQAMLWEKKIQLEKETRQALDPSVGKAENENMEKEIHRMELRLEALRREQEKLSKEMVRAIEKRATIATRYSTGKPSKTMPATALSSSSVKNSKEMTQASAKKKIGELKRESRILAEEISQYNAMYDEKRNLQSEMTFELEKRTAQYGETEELCHQLQTAINDLLYQKQLMQERISYRQKYCARLREVSQAGIDLNQALTVERKLLSSTQALDNVKEIIHELQSAFVPSASLQAVRTAPDGGVWELWNLGWKAGHRPDGEQVNVFEEQVKAIRKQVKVSQMQEGNHNIITW
>Poteriospumella lacustris 2_smc5_6 89189|22880|strand:1(59...3058) (evalue:1.9e-05)
HENSNHETYHTIPLSLFYRYSKVSSIVVFCGEQTCRAQFHITATNMDEGGYTADDPNLPYEENNDVHNQTGAESDEEEDAFYENPEEIIREFGNHAFMDPAQKVLLQMLKDQNYQQGVMLLDKKEELKKLSQDRETIGVQLYALQQQLARTQLMLENAHNEYNSIVDMRLSEEELLKDVSKNNAEQVALLDEYKKQQKKHSGELDALNETIRQIEQYNEQVKSEIAISRRATYKVEQNMQELEKVKENQDYYVDQLTRQIKQMDEQIETVLKQLDGQKKDTSEADAVLKETSKELELIATEKQQLMMQWKAALSGLSRRDEALAQASQTLAAAESAVHDYDVEIEATRREIQKEQAKHETLVNLRDRMENELAWVEESLNKIKQERAQMQERYTLLSKSLAQTDNEGKKLDLVTKQLTHDAEAVVQNLQTVTQERQKMEEELQMLFSTYQNVNKAVSNLGRDQTKLLKMIHEKENDVAEIENTIARTTLERLNLTTGNDQLREQLDGAMKEVQDKEALAAKYQLEIRQRNDEIEKKMYRVDRLNKKYEKMVESAGGEENLGPLENTIKNLSKEIEAISIECKELEREWLKRQTEMVTLSSECETLQERNNEQQARVTVLTQQQLRLTKDLRELKTKLKVARHVNADYNKDVSKLNALISENHDKEGGLQKENFVIELGCVEELKEAEKDCISLQAMIAETKNAKLSLLDEIVEQERQAMLWEKKIQLEKETRQALDPSVGKAENENMEKEIHRMELRLEALRREQEKLSKEMVRAIEKRATIATRYSTGKPSKTMPATALSSSSVKNSKEMTQASAKKKIGELKRESRILAEEISQYNAMYDEKRNLQSEMTFELEKRTAQYGETEELCHQLQTAINDLLYQKQLMQERISYRQKYCARLREVSQAGIDLNQALTVERKLLSSTQALDNVKEIIHELQSAFPHLKEVLERVAAMASPEIEDSAEASGGAAGLDMDEQQRPDGGVFIVSLCVNGQLWIVT
>Poteriospumella lacustris 2_smc5_7 42961|15008|strand:-1(-3...510) (evalue:2.1e-05)
ELSSAGEAKEALEAELASAAESKQALEGELSSVTEAKQALEADLAATAEELEKAKARSQKALEKLRDMMTSLKEKSEAVESLETQVASLQRAQESSAADLERVTSVYNEAQEAVGRLEGEVASLRSQLGEQGAGESARAETLSALESEVRALQEKVSAQEAELSSATEAK
>Poteriospumella lacustris 2_smc5_8 95939|23824|strand:-1(1619...2813) (evalue:2.1e-05)
FFFCISCFTSLTPFIVNLFSQQQLFEFQALVLLVPTMKKRGNTKQTGRGSSAPSEQEAVHSTTSESVERIQGVLKTLESKAIAGESIQSELDFLLTAYREISIKNKVESKRDEYLQQEILDLQQKNSDASQEVVSLRQDYRTIESKVEKLENLSRMLSNRVKSVESKANEDVKAEKEDRLKLSYEFSAKIKDISAKLDDLSKRREAVISENARLKDILRECFEQFDNDPSLQSGDNDPFDTSVTDADYDSDKDLDSDQRAEKKERKAMEDQEDQTKLKALKEQEEFLKAKSAKFMDVFDSFQQRLTESNQLFKLKQGRAEEIAKDIQAVEKQNNELTARIAGCTVSAKTLSDTIDKLREEKERYGKLIEKQKALIEKFQEDISSLEAARQYLYCKCQ
>Poteriospumella lacustris 2_smc5_9 89164|22878|strand:1(59...3061) (evalue:2.4e-05)
HENSNHETYHTIPLSLFYRYSKVSSIVVFCGEQTCRAQFHITATNMDEGGYTADDPNLPYEENNDVHNQTGAESDEEEDAFYENPEEIIREFGNHAFMDPAQKVLLQMLKDQNYQQGVMLLDKKEELKKLSQDRETIGVQLYALQQQLARTQLMLENAHNEYNSIVDMRLSEEELLKDVSKNNAEQVALLDEYKKQQKKHSGELDALNETIRQIEQYNEQVKSEIAISRRATYKVEQNMQELEKVKENQDYYVDQLTRQIKQMDEQIETVLKQLDGQKKDTSEADAVLKETSKELELIATEKQQLMMQWKAALSGLSRRDEALAQASQTLAAAESAVHDYDVEIEATRREIQKEQAKHETLVNLRDRMENELAWVEESLNKIKQERAQMQERYTLLSKSLAQTDNEGKKLDLVTKQLTHDAEAVVQNLQTVTQERQKMEEELQMLFSTYQNVNKAVSNLGRDQTKLLKMIHEKENDVAEIENTIARTTLERLNLTTGNDQLREQLDGAMKEVQDKEALAAKYQLEIRQRNDEIEKKMYRVDRLNKKYEKMVESAGGEENLGPLENTIKNLSKEIEAISIECKELEREWLKRQTEMVTLSSECETLQERNNEQQARVTVLTQQQLRLTKDLRELKTKLKVARHVNADYNKDVSKLNALISENHDKEGGLQKENFVIELGCVEELKEAEKDCISLQAMIAETKNAKLSLLDEIVEQERQAMLWEKKIQLEKETRQALDPSVGKAENENMEKEIHRMELRLEALRREQEKLSKEMVRAIEKRATIATRYSTGKPSKTMPATALSSSSVKNSKEMTQASAKKKIGELKRESRILAEEISQYNAMYDEKRNLQSEMTFELEKRTAQYGETEELCHQLQTAINDLLYQKQLMQERISYRQKYCARLREVSQAGIDLNQALTVERKLLSSTQALDNVKEIIHELQSAFPHLKEVLERVAAMASPEIEDSAEASGGAAGLDMDEQQRPECRSCRVVSLVVNASIYSCV
>Poteriospumella lacustris 2_smc5_10 48929|16232|strand:1(1...1091) (evalue:3.58711236104e-05)
EQEEEIQRLVTARSTEKRRAEGFKKRVDDRAREVEQERQRQEKAAEKVVTVTGIAEEQTREWLPDWDGTPLRLSRHENRVSLDRQAREWQAKLNASRREAGLQGYTLELLQERYDKASREYDDMNTIYETLTSELDALRTSQLQREKKWSQALRTCTKVVKTAFDGYASRKGSAGTVRFNHQEHTLDIQVQVDSTDEHSLMNDIKNLSGGERSYVTFCLQLALGHVIECPFRLLDEYDVFMDETTRSLSLQMMQRYALERPDQRQRQFLILTPHRMNEVTASSEVKVLYMPEPQRISAQGLQQQTLQIKRDESGEGGSPASYVCLGRFTQRNVAMSCLYINVSRDRQFACNPDDQSMFTTCRQ
>Poteriospumella lacustris 2_smc5_11 17640|8032|strand:-1(-2...1630) (evalue:4.9e-05)
FNQLDDLELCAGASKSLDFTHIVQSIRQIVSAMVELQSHSGSLPTESADLFQTVNTLNNALCNTKRKASIRIRKLTDENTDLEQRNRQLFAAVEEARVKLAASKEEFLKLQQSYRELDERVYQQATTTTATPVASGIAAGPDHDKETATATAAVDKAHSTASSSGSKALQMQILLLQQECAALRNSSKDKQQEFDDKINTLHAALVQAAKEHEHDRRQWRRDVSDLQQRLDIEQSTHQTQLNETNAKYAQHIADLEATVNQLQMELQRVTKQFHEQEHTLQSQQHNDQVIQQLQQEQQKRLEEIKSLQVSLQYTKESLRLSEDSLKNLRLQLRSKEKHLQEVLATYSQVEVQCESVKREAQEAKHAQEDTQSQLDRCQTAHRTLQQDHQTLQEKYQQLSADAKDVQERHFRLTVEHDRLHQVHHQLQDQLFTSRFDNDRLKGQWQQCQQQLSARDQASLNQHEQLSKELEHARQQLVAKDSDIAQFRSDIVTSQRHTHDLIDKFREEIQQLQAQLETQQGQQTEREAKWSAKVAALQQRYQQS
>Poteriospumella lacustris 2_smc5_12 36121|13429|strand:-1(-3...1434) (evalue:0.00011)
NNMRPGSASRSGLSSSGGQPPSTAARPGSGRKPPGTGRLRTGVAPSGAGTQAAQGIALSANVNVSERPVTGHGVMGMKAQGQNTGRLVQDSAYYVGVLRKKISDVNNETIKLRTEIDQQSKDNTQYTQLERRYEQLLKAKESLEGQLADYNLALDKIRSATDPDDVMHMADNMAMKNRQMGQDLDRIFMQRKQRENETQQIEEQIDNIHRVIQKRINDMEPGRLRAYNELMVRQKDLQDRMLQCETRLNHVNTAVRSYEADEKTNALRKEYLALERNYQSLRKDAEALQEELEIASLEPKEAHTRFVARVNNLKNNTKATEEKSTQLRQKIESMRNSLNDLSKNTQEGDSEDVAKYELLQKRDLEMTSFMDSFDQTRQGITDEQRQVQYMIVALLEHIGKGIDESSQLPTKDALGEMEDARAFKEKNLNTAQRTMESLIAERKKREKELEMLRSSEPKLMGELSNLRESMSKMRSEME
>Poteriospumella lacustris 2_smc5_13 5133|2787|strand:1(0...829) (evalue:0.00013)
QRHDASNSIGGFFGLRNMEAASPIKGLERLSEELRLERQKANYALQEKARIRVEIESYKQSIEQQREHIGDLEQKCETYSAQVHDLEQQLQTTRIELSDVQTNVQQAKHTIRDLESSLEHANNEIERYRQLVADRDSEMHELRIRMETLEKKGHTKDDLIQSLKDELLSVRKSQMAFEEEKEQVYSRLNQQATINQELQSQLQLIGAKESGYHETIESNAELRDALEKTLLLNTALNNQVRDLQGHLSEKTAQEHALVQENLQLHSIRTQLLEEIS
>Poteriospumella lacustris 2_smc5_14 13432|6406|strand:-1(-1...1505) (evalue:0.00016096567695695452)
NAITGLNGTGKSNILDAICFVLGIQNLTQVRVGNLQELVYKMGQAGVTKATVTLVFNNADVTTSPVGYESSKQITVTRQVVIGGKNKYMINGHTVQQSQVQNMFHSVQLNVNNPHFLIMQGRITKVLNMKPPETLSMIEEAAGTRMFETKKQASLKTIEKKQLKVDEITKCIDEEITPTLENLRHERQDYHAWQAANAEYEKVERFCIACDYKAAETKVLTSEQDKENLTNEYDALLAQQTEKNQQADICADQIAEITKRRDEEMGGEMAELKKKEVDLSKELVKLNTTTANHQEQIVAEQESVKQVTQQITSVEKALTDKGREIETIGRQIGEKEEQLVDAEKEYVAKREKYHNACAGVADENTAELLSVPEQIVAWEKCERETTSKIQQTQQRIQHEKSSLAELKKANKNQSQSHAAIVRQVEDGRREIADLQQQARAGAPTVDEKAMRSQMQQLTTEIDRARDQYESLNAGLQARLAFEYKDPEPRFNRSRVLGLVAN
>Poteriospumella lacustris 2_smc5_15 54194|17289|strand:1(2...1314) (evalue:0.00017)
GDNLRRRCRMYPGLVNCTTIDMFHTWPAEALQEVALKFLAQVEFSDAEFRGKIAGVFADMHISVIKASNRMLSELRRYNYVTPTNYLELVKGYRALLGEKSAELGAASSKLANGLAKLEDAREQVETLSKELEVKKVIVAQSQKDCEDLLVQIVSERRVADEQRKQVEADSERISVEAAECKAISDDAEADLAVAMPALEKAMEEVEKLDKGAVSEVKAYTKPPPAVETVMQAVMILFNKPTDWATAKRILGESNFLQQIKGFDKDHVSASTNNKIKKFIDMPSFAPAEVKKISGAAAALCIWVHAIYVYANVAKEVAPKRQRLQEATESLAMKETALKEAQAALAAVMAKLADLQVKYDTSVNEKNRLRDEAENLQAKLDRADKLVRGLAGEYTRWQASIGEYNASLVKVTGDALIAAAFLSYAGPFETSYRADLM
>Poteriospumella lacustris 2_smc5_16 44145|15268|strand:-1(156...1755) (evalue:0.00018)
SGSGGGGGGGLPQRTSLHARAQALVGVQNVWQRISESWALWTNVAVTTVHCDQQERSKRLDEARRRMEKEAAEQAQRAQSLASEKDALQTSNADLAAQLQQMVAQLLAAQQTIAELQENVQRRDEDCSHLREQVAQREQQTAALETQRLVLETALEKEKSAVGQLQSDLYDKEQALESAFGKLQHANKRCDELETERDELQQAMQVLQEERDTARQHEEELFERLGDVTADLERLQESYVDICDRCNDAQDEVSELRDQVSSLQETMKVLTQAKQQLQQQVQQQQHQQQPPAANGHHLVSSATSSPPVVAVGGRPVTGGAGGEDYDYDDDDGHFEASVDERAQEKVAVSTFSPQKKASKKGQPPAPVSSSLSLPGSANAAANSAAASSLLHSHDDSVVSRTGGKVVAHATTGPLSARSGGGGGGGGGDEDDYQEDFDDAQDAIVTVTVNMPHQKRPSSLKQNLSTTLSVVFLDIIFRPRNNNVLSHGKIVLLLYLYAVFTYPTRPACPRCPPQNASSRPQRQTVSLALGRYY
>Poteriospumella lacustris 2_smc5_17 40117|14339|strand:1(0...2172) (evalue:0.00018383216864117645)
RHRHENKLNEAIENMKSLIPGVYGRLHDLCRPIQKQYALAITVAGGKMMEAVVVDSAKTASECIQYLKEQRVGVCSFIPLNHVRDQSGELRSYGPNFRNCVDLVSCEDFVKPAVRFAFDRVVVSDTLDNARRLCYGQGENVKVVTLMGHVIHRSGSMTGGVGRETSDIWESKEIESLQKEKTSIESQLANFKGIEAMRESLYEQEGYRRQYVARIGALTSDNTTLKQRLSILQTHLVARETDLESATRRVDQLKTDAQVLEGKIAAVNQRIVEVEKEIFAPLANATGIENLGAVDKETSSRQESIQRDISALKAKEAEIRGQLNYVQSRNTLQLIAKLKEEASNQKSVLENLAAHEASLETKRSSIEKDLEAEEREQRELEGTFLEKKKQIHQLSQTKADIDSKIKALRQRESSESGAANRAASAIKDAVRTSTVPLPQANSIAKALGGIQIGDKSIFQGEKPNSFIDLSGLADRLPPIKDENDMKQYFDSRIKELSLAMSAIQPNFHAAEKLDSLMDKVSELTDDLDRLKEEFLRATTEFESVKKKRKQLFEDCFNHIASSLNKTYKELTKSSRHPMGGNASLTLENIEEPYLGGVRFTAMPPMKRFRDMEQLSGGEKTVAALALLFSIHSFHPAPFFVLDEIDAALDNVNVAKVCQYVCQKSKESQFLVISLKDIFFSQAETLIGACRDVDLHASKTYSLDLRQFRPDAVDADQVDDEEEK
>Poteriospumella lacustris 2_smc5_18 13439|6407|strand:-1(-2...2080) (evalue:0.0002453685)
RGTAELALDLVRFEPSVRKAMEYVFGGAIVCSSSDIAKAIAFDRNIRVLTVTVEGDTFDPAGTVTGGAVSQLGTLLQKIEQVRGAQATIASKSQQLEAIQTQLSAASRQLEQQRNVQGQIDLKTHALKILEEKLGESDYAQLAQQIQETEASLARQEEEMVTLQELLKKAKAELKQLATAEKSKAKQREQKLKEFENEVKAVQKVSSTIKSELMQLKSRRDALDAERHSLQNEKATLQEQLQISEAALKRLRQEAAVADEKLVTVRAAYEEAKLAVQHKQEDVNRCSKEIQVLQQKRDTFLKEAQNASLEARKITHRLKQWDKDFKEASKVIANLVKQHPWIEREKAFFGQSGTDYDFTNTDTASAYRRLKELKAEQDKLSKKINKKVMGMIENAEAEYEDLNRKRQVILNDKAKIESVIEELDVKKAQALKKTWQQVNRDFGSIFSMLLPGTQAKLEPPEGMDVTEGLEVKVAFNNTWKESLTELSGGQRSLLALSLILALLLFKPAPMYILDEVDAALDLSHTQNIGMMIRSHFSSSQFIVVSLKEGMFNNANVIFRTRFVDGISAVQRTVTNVRGKAGNAGLLTASAAAETENEDANAGGDVDEDDSAPAKKRGRGAASGRGGVKAQAQVWLCLNLHFICFFFVSEARFVQRHPATCERSLWQMSAIAPSRLHVLNANNLLHLVFMLTWG
>Poteriospumella lacustris 2_smc5_19 4174|2401|strand:-1(145...1483) (evalue:0.0003)
LFTIIYRIDHIYFLGIARGFLVDFSRMDEAGNSAEEKIFNLQLLVQKLEEELLLYRNGTSMSELLDVIHEKDIEIETWRAKHDEKEEKLKRIAKTSGDVLMKYERLQQELIRQEQMRQTEEVHIQQLVDENQRLVNDMENFKTEINELHAEIKRKDDEIGSLRLIQWEHEQEQQTKQSSYQRELAKSQDDHQQEILMLQATIERLEVASRDNKSREESLQQEVNHWKTCASEQDQSITSLQHRCAKLVKEKNERLSKLDEERQEMVQQVQQFRDNMNENLRQRDDTIRKRDEKIRELTFQVNILQQELRLKNQRLAQGFGLEGTNSSSTVAAPSSSSSQSSSQSGAAIVIAVDETSNTQLPAPAASEKSSSRSKRQALGERTNSIANDPAPTANHETKKTVKIADQATDTVPPATKATKSVRIDAQTLVCVQGTFLCFICWGLSV
>Poteriospumella lacustris 2_smc5_20 45591|15556|strand:-1(-2...2155) (evalue:0.00036980154399999995)
RIAAVNKIHQAAERCQTLRAQIDQLTAETTTIETQINELRSSVQRGEVERQQLHHVNEQRTIDNASRAKKLQMSLQALHHGRREIHSLEAEVVSIREQIEIYQQEMQTALTQRLTEAEQAELQSLEERVSQLQMQHDETKREVSLAVADHNQLKIELEKGLQKRKEELQLKLKLNSSGNGDNGDEDVDVVLDKLQVELANVTTNIATVQQEVHDLSVAMNQKNREIAEMEDELEIKRDEEKTLQQQLTTLSVELDRLVTERSTFMDTMDSRQRMIRDLGAIPAKEQADFQGLAVSQLTKQLKSVQEKLKKYSTVNRKALDQYVSFNEQRETLLNRKKEIERDATSIEELITSLDNQKNEAIMRTFTGVSKHFADVFSELVPGGKGQLIMKTTMDGEPATSDTATGDLEDHILDEEEKLGIRGSRLSVAQFRGVEVSVSFTGVGQHYTMQQLSGGQKALVALALIFAIQRCDPAPFYLFDEIDQALDANYRTTVARLIQRQANSDTANAQFITTTFRPELVQVADKFFGIKLENKVSNLIPLTKDDAVDFVNNLLQNEEAVLRQSSGPSFLQGTPGSARPGRIGSASGGSASLVRRDEGSMDVDEEHDGGDRTRRSGRAVAAALEEEDEDEDVDDAALFHAGEGRRSGRSTSGRAKKTTGSKKRSRGDRRGRGRDDDESEEEDEEVEPGLELDEEDERALRALGLKQSLCTDPDPNAPP
>Poteriospumella lacustris 2_smc5_21 11683|5397|strand:1(0...1162) (evalue:0.0003790236666666666)
NENGKEVSRKKSDLEKMLLNFNIFVDNPCNVMTQEESKRFIRSENKDKYAFFLKATGLSRLKDHLHDTQTDIDDATEELKKQHERIEIKKQQVKEVEELLNKMKDLESLEERIRMCRAKALWDDVRVAEQESASVKAELVEKEHQLQQATAMYEKSCTGSNDFEETVARIQQVLDEATNELRQTDEENTIKETEITKSNAELRAAKANLIKAERGRDDYVARKKQVEKLIDELRQRAMQSAEADTRGIVGQIRTLEQKLTEMRNTEKGLFQSRQDLMNEITRAEGSLRHAGNNVNVVSTQLQQQRAELQQLRRESGGSVGRQALALYPKGVVDLYNRVQGGRSRFREQVFGPLGLHLTYKEEFTAYERAIERALGPAVFAFVVTNDQ
>Poteriospumella lacustris 2_smc5_22 90878|23116|strand:1(2...652) (evalue:0.00041)
AKKSEVDNATSALTQQITMLQEEIRLLEEKCAAQEATHDTLKEELDSSNRKLRQQEKANDVLTKELNDAKDRFASAEANASAVQARLIRLENELEEAHHTTKEQKSKITSLQDDVRGKSEQLGGLRKMISDGNQALAQEQASRLQTESVLRQYEDTLRQSNDKVSRLVAANEALQATIVEQDGQKARLQDHLSTHRAMIIAIQQHVEEQSRLHHAV
>Poteriospumella lacustris 2_smc5_23 18319|8279|strand:1(1...1214) (evalue:0.00048)
KSWYALNNLKKKELLVELGHLEAGLSKLDSAAEVVHDLRTNAKQQEKDLRVAQAAADRAMEEISKAITSSTDRRNEVGEIKRTVADNEEKTKARKAEIENELADIQPILDSAKTAVGSIRNEHLNEIRSLTAPPEAIADVLAAVLMLLGVQDLSWLSMKKFLGNRGVKDDILNYDAKRIDAELRKNVAKLLKKKPASFDDANIQRVSVAAAPMAAWVKANVRYSLVIEKIEPLQGELEEEIAKLEQSQKRLKRCEDELQEIDTRIDAMKREFASRTAEAERLKANLSIAGTTLDKAEKLIGQLSGEQTRWKTQAGQLRGDLSKLPLKMLLAAGFATYLAKTPEGVRAMMLARWQEVVGIHSFTFKRTLTTESELLQWKAMGLPSDDLSQENGLVIRYAQDRVPF
>Poteriospumella lacustris 2_smc5_24 9604|4328|strand:-1(-1...578) (evalue:0.00057)
EAMDVWKKMTTASRALKKAEDDLATTSTAKDAALQQCDVLNAQLSEYQTKNMHLEDELEKALGQVSALLEENKRIHLLEEQIASMNHSFNEEKNSMLDTIASLQQEQEELIRQKENLEEEMKIAIEQAKNSVTIVAEEEESSEDIIQLRKQLFESESKRRKLHNQLQDLKGNIRVFLRCRPFLTADGEDVYQ
