# Supplementary material for: Putatively asexual chrysophytes have meiotic genes: evidence from transcriptomic data
Source: PeerJ. 2019 Jan 16;6:e5894. doi: 10.7717/peerj.5894 (PMC6339481; doi:10.7717/peerj.5894)
Supplement: Supplemental Information 1 — Identified loci are in FASTA format. [file peerj-07-5894-s001.zip › supplementary_material/Poteriospumella lacustris 2/rad51.fasta.fasta]

>Poteriospumella lacustris 2_rad51_1 4104|2381|strand:-1(-3...1155) (evalue:2.7727357087956826e-12)
FKTCDLKGVFLCESSVAKRGSLFSNEYFYLRTVVAQMDQLENHALDQATDEDVQQVSFHRIEELENYGISKADISKLKHGGYHTIEAIAHATTRKLIEVKGISEQKILKLKETIKAQQLVSLGFQTASSKLECMKDIITISTGSTDLDNLLGGGIETGSITEIFGEFRTGKTQLCHTLCVTAQRPLDQGGAEGRVIYIDTEGTFRPQKLVAIAERFQMNPEEVLDNIICARAHNSEQQLELLADAAALMSESRHALLVVDSATALYRTDYMGRGELSERQMHLAQFLRQLTRLTEEFGVAVVITNQVVANPDGMSFAKDNTKPIGGNIIAHASTTRLKFKKGRGDNRICTVYDSPSLPESECTFSIGQAGVEDAKDLQIVNCVEH
>Poteriospumella lacustris 2_rad51_2 39219|14142|strand:-1(-3...810) (evalue:4.889141522217782e-06)
LAQIGVATVGELFHASPLQVVAYTDLSLGELERLRADVATKVAPPSATALSLLRDRQSHAENTDRYYISTGLPPLDQSLRGGIPLGSVADICGSPGAGKTQFCLFMTITTILDSTDSSIIYVDAELKVDSNRLLQLLTAQYQWRHPAEEPSAEVLDSYLQRIVIRRPSSVDEFQALLLGVEEDVISLQCPLLVVDSLAALTKRQHMPAQELDRFLLSTAQQLSRIASLCHCCVLVANQVVSASHGWEGQIFGDGQLTSATGVAVAPALGA
>Poteriospumella lacustris 2_rad51_3 4700|2603|strand:-1(-3...717) (evalue:0.00019220811333333333)
YPKGRVIEIYGPESSGKTTLALHAAAEIQKQGGMAAFIDAEHALDPVYARNLGVNVDELFVCQPDSGEMALDVVDQLVRSSAFDLIVIDSVAALVPRVELEGDMQDAQMGLQARLMSKALRKITGSLSRSQTTVLFLNQLRSKIGVLFGNPEVTAGGNALKFYASVRLDIRRKEILKDNQGINARVKVVKNKVAPPFRSVDVDIFFGSGMDTWGSLVDAAETMGILTRRGSWYFYGDAT
