# Supplementary material for: Putatively asexual chrysophytes have meiotic genes: evidence from transcriptomic data
Source: PeerJ. 2019 Jan 16;6:e5894. doi: 10.7717/peerj.5894 (PMC6339481; doi:10.7717/peerj.5894)
Supplement: Supplemental Information 1 — Identified loci are in FASTA format. [file peerj-07-5894-s001.zip › supplementary_material/Poteriospumella lacustris 2/ku.fasta.fasta]

>Poteriospumella lacustris 2_ku_1 8682|4018|strand:-1(-1...626) (evalue:4.640131833177334e-06)
SHKPFAILALKSHATVEIMSIWERENEEENDENEADEDEEFRSQTDRMVFLIDARADMLETNSKGETHLQNCLAVALEAIKTKIISQDASTIGVIFFGCRSSDEGEAPGVYTLFPISTPSAKNIRLLQAMIEDIGEFERLVGSQSPSNPLCPLKQALWRCKLAFGTKDLKKTDFKRVWIFTNDDYPNAPFPEEQNKVVQIAKDCADGG
>Poteriospumella lacustris 2_ku_2 103117|25498|strand:1(0...621) (evalue:5.264382849999999e-06)
QLKATLRLSTASLRPKAISKMASMKSMINVVLDVGPSMAQPVQPGNPGAGSKLALAKGLIGHFFLQRIMASKTVELGVTTIGDNVTRNHLNKTMKGGYEHINEVAAIARPSPEELLRAVDGISGGSFAGDFIEGIVAAMDALVRVNAGKAFNRILLLVTDAETAVEGVEDLEAILPQMQDLKNFALYIAVVGKVDAAASSAVKVENV
