# Supplementary material for: Putatively asexual chrysophytes have meiotic genes: evidence from transcriptomic data
Source: PeerJ. 2019 Jan 16;6:e5894. doi: 10.7717/peerj.5894 (PMC6339481; doi:10.7717/peerj.5894)
Supplement: Supplemental Information 1 — Identified loci are in FASTA format. [file peerj-07-5894-s001.zip › supplementary_material/Poteriospumella lacustris 2/sad1.fasta.fasta]

>Poteriospumella lacustris 2_sad1_1 75472|20804|strand:1(1...3044) (evalue:1.1509546192355008e-08)
QAGAVIVDRAPSNGKGFNNLLNDDRDKYAICASNERKWVVVGLSEEVAITSVAIANYEKYSSTVREFQLLGSLKYPTSEWNDLGTYTAQLMLGEQHFNITVTDSSHTRYLKIKFLSHYLDEELFTLSQIKVFGQTVFASLQDEVALSEENDIKMLLQDVRDDLQREDWLLSNESEDTSGSAPSSSPTEAAATITIEPTDSSNGQDTVKAQNSSADTALVTDQDPVMSDATGGTSVEDQGQPGESTGDEIDSIRSCPTTAAGESACPDSSHDNAGVSQVDDRSTAATLDSDSVVGSRAVVDDRAASLTVAEEIPSGISQEKEKDAVVALLEAQIPSVDHSLDNDETQSVHRESTPPIHHDDALHLNQTEWGLVHTALQRANLTADILTQAYQSMKGFMADSASKKIDVSRLLQYISSQKGPTVKQLDASTEESIAVGSSLTDRSSASTESASGRTESPDTVDTSSTATQDVPSTAAEDRNASRHEELVGPVTADTPPSDSSSSSPTAVESLSSSTDEEHASSSTTSAASDGAESTTTVDAMPPVDELATFLHIWPMPPAPPSSFPTILSTDESISSPDASGASDASTASVSSANESMDNASTTTTTTTTATTPPPSETMPTTAQPGSPASTSTSTSTSTSTSTSTSTLTHEINPTQAQPAKPLSSSSSASSSSTTPATGFQQQVHWMTCMDQLKFSEFQARLMAKLQQKNGSTSMDTASLDVNAHTTSPGVNHHNIFKQIIQRMKTLETNQAITEIYLSQLSDCLRLMRDEMMDRQQAQEEHDLRAQQNPLSALFTLALSNITVVSVAQGASIVKIPAVLPTSAPTTATTTATTTASSSSTATPETIILPTTYSPFLLPLLAPPSDAPFDAFWSRMVSFLRSLIRIMSQFVWIVTLAGKHDQAALLTSTLQELRLLLQSSVIEFWCALVCGLVIALVAGILVVLMMCMWMMVWCCGGSDRRDGDHRNAVRRRYVQQQDAICWQEGIGNRRKQIREQNTSPVYRNIDVTQEALMQP
>Poteriospumella lacustris 2_sad1_2 77354|21106|strand:-1(173...1781) (evalue:2.473985562002879e-05)
QHSRYRQTPVLRIACVKHSLPSRDQQDEKYRKMTLYRIAQSVANYHNVLLLLIIITFVYVSFLPVRENGKKEVAAVELTRTCTPSVITSQECEKPDLSPYAELLSNFEQLKTEYESMRMGLDEKVESKMSILEKAVGQLEDMEQSVKSALISLDQRQLAVASRMEKIQRRIAIPRNITRIEKTVVEISGSCPLFQIESSSEYSSVQDKLEGTKRRITELSEAYDSLVAQNLASQLWLQKLMTTVPTMKGHIAKLREKQNFEEDPIDHSRIAVLVQNEVHDQWKAAKASQETFAELYRISTETFEAITERWQIELDQQRVTKPRQEAKKKERQATATHTVSAKQLSSSATAMNIDETPSIDFALISTGSSIVSSETSDTYIPAVSSVAANPGLLGFLSHKMSKTLLGGSPEDAISPTMVRGSCWPMQGTSGNLTVQLAHPVVVTAVTVDHLSDNADKSSAPRTFHVFTRQTEAAFTSDWEKVISWEEFDASKGKMTFQIPPSRHKPATQVRMEIVDNYGHPDFTCIYRFRVHGHSP
>Poteriospumella lacustris 2_sad1_3 14184|6821|strand:1(36...582) (evalue:5.666666666666716e-05)
KNAERERKQQEMSELLTETGKFKVKASSTLQSSFGAKNMFDGSLDTCWNSGQGSPQSITVDFLKPVEIHSLRIAFQGGFAGQDCAIEIGEDLDTMALVEKWETIRDTNDLQARTLPSPTTGRFLKLTFEAATDFYGRITIYSLEVFGSQVQFLSSSLCLLPVGTAQPPFNAAHHFETLIYRR
