# Supplementary material for: Putatively asexual chrysophytes have meiotic genes: evidence from transcriptomic data
Source: PeerJ. 2019 Jan 16;6:e5894. doi: 10.7717/peerj.5894 (PMC6339481; doi:10.7717/peerj.5894)
Supplement: Supplemental Information 1 — Identified loci are in FASTA format. [file peerj-07-5894-s001.zip › supplementary_material/Poteriospumella lacustris 2/msh6.fasta.fasta]

>Poteriospumella lacustris 2_msh6_1 51875|16826|strand:1(0...888) (evalue:9.802744186053947e-15)
EGRHPVLEKRFADSDTPYLANNVHLTAAQASQGGSASSASDRLVQIVTGPNLGGKSSYCRMVALLALLGQLGAYVPARRAEMVVFDNILTRMGSEDDLHSGRSTFLCELVRTNAILRHATSRSLVVIDELGRGTATHDGYAIAQATLWYLLDRIRCFTLFITHFPQIAQFRRQWLRRSAVADQPSGEGHEDTDPIGIDGTVEAHVVLSHMSYVERVVDATTGETEVTFLYKLVESPARGSFGINVARLAGMKKSILERAMSKAREMQEVTWSQWSQGRPSTAMDVLDEDRPTVAL
>Poteriospumella lacustris 2_msh6_2 40517|14426|strand:-1(-2...559) (evalue:8.764629999999999e-08)
NVIAAYVLDRHYVERRERVQASRLRYKAFMEENLKDSASEPDTESDPEEYPYLEQFDDKRKRKFWQNYITNDITFDEPPRPLALEKNMVGQRCRVYWIVQSNWYEGTITRYHKRKQRHRVEYDDGDHEWLNLAIEADRVQIQLADGSYAMYNMYAMEAKADEVRKQTEKLERDEYKAQAFRDAKQW
>Poteriospumella lacustris 2_msh6_3 51882|16827|strand:-1(-1...467) (evalue:5.0413732e-05)
AAIAQELQAIRTQLRKPQLRFTSLRSGALSCIEHLIELPLAEEKKVPGHWIKMNSTKQVVRFHVPTVIAWQEQLYRIRDECKIVGRDTWRSFVSEVKVAIHEAMRTATAVLGALDAMLSLAQVSAQPGYVCPEYTAESIASTAGERRLHIEEGRH
>Poteriospumella lacustris 2_msh6_4 55613|17543|strand:1(2...1775) (evalue:0.00031)
SVGEDGLGRCWNVPSIVDPALTQQHGLLKAQKSNENRLLSPFRSWNAHTLPVTDVCLIDFGSCLRAVTCSVDRTVHFYDILHQSSLAKVTLPGDFASPLECLSLTNGLEYALAGSSTGKVFTIDISVVAAGVSAVQHSTIVGGASARRTVSATTQSLTSSTTGIHTIDAHSLAVSSILVLPDNERFVTGSLDGYVKFYHIFTRQLLAECTPLLQRGPVTNLLWMYRAESSSLAIVKPTIAAVAPLKKYVDSAGNSTGAAVAAAAAAANNATTTVSTAFSPTLNVPEKIASVVGQAHAQGLSQGSVVLGPTFVGVSAEVVFHAQERSLRSLRDYGELVKSSEDIVVEGDEGEEVVASSGAGFEAEEEFIRLPEKVSKAASVPTKPAKKLTEKGEKPQEKEEDDNDDDDIMRFDDAANEDDEDDEEEDADEEEGDEDEEEDDSEALRELLQSKDEEIAALQEESQRWKTLCDQMKQYIEESKQATGGKRSRDETPAATTTVSTKKTSENPSKKQKKGGKQIARRHHLYLTKVPTMIDPIHEPFLWLCVQRGGGYSVCLCQGVVQRFFLDTGWYCDFVTAVGLVFFGDCDENN
>Poteriospumella lacustris 2_msh6_5 32588|12517|strand:-1(-1...1541) (evalue:0.00045)
LDPSTFETRASTILIGLGFKANASDAEGGSTIHKKTKDMSGGWRMRVALARALFIAPSILLLDEPTNHLDLEACVWLEDYLSTYSKILIVISHSQDFLNGVCNNMMVMQQNKLRYWSGNFDAYVNTRTEQDTNTIKLYKKQQAEIAEIKQFISSCGTYANLVRQAKSRQKILDKMEADGLIEMPFEEPLFRFKFPDAGDMSPPLISFSEVAFSYSGKKADYLFKDVSFGIHPTSRIVLVGPNGAGKSTLLKLMCGENAPSEGTVSTRSGLSIGRFHQHSAEVLNLNQTPVEYLSSKYQQRYPSHRLEEWRAVVGNYGIPSEYHLLPIATLSDGLKTRLVFCEISLQNPHLLLFDEPTNAADMEMIDSMAEAIKAFNGGVVVISHDFRLLQQITDEIWVVNKGLHIWDGDIRSYKASLKKTYGYKKQAPRGALHQSSLIDQFCARWWQQQCVVVVVLLRAREACDSDLPRVRCVSRGARAARSVPGPSSVLNFVAAAPRGPAFISLQVYALTAP
>Poteriospumella lacustris 2_msh6_6 88649|22804|strand:-1(189...1266) (evalue:0.000590842)
QPIGSPTSQPTGSPSGQPSGQPTSDPSAQPSMSPTSQPSRQPSSQPSASPTSQPSVQPSANPTSQPSSSPTTHPTTQPSRQPTQQPSSQPSASPTSQPSSYPTAQPSRQPTRQPSGQPSSSPTGQPSTTPTSQPSYVIEKYGQIVYDRRRFRTAGMCENRCSGHGICAKNANCRCFVGIDGDQQWTGPDCSLRTCPKDIAWIARTAVNANDMHPRVECSNRGLCDRETGECECFAGYDGIACQRSVCPDECNGRGACHTLRFLAELAGYTYSAPWDASKEVGCLCDKGYRGPACDQQECPSGPDPLTGFGNESGRDCSGRGVCDYTVGTCKCFSGFAGTRCEYQTTLIQLLSKGDDVF
