# Supplementary material for: Putatively asexual chrysophytes have meiotic genes: evidence from transcriptomic data
Source: PeerJ. 2019 Jan 16;6:e5894. doi: 10.7717/peerj.5894 (PMC6339481; doi:10.7717/peerj.5894)
Supplement: Supplemental Information 1 — Identified loci are in FASTA format. [file peerj-07-5894-s001.zip › supplementary_material/Poteriospumella lacustris 2/rad54.fasta.fasta]

>Poteriospumella lacustris 2_rad54_1 87072|22575|strand:-1(-3...2028) (evalue:2.7027588324116397e-43)
PQSCRTYFCLLSGKTIQIISLIAHLREHNTAGPYLIAGPLATLGNWIKEFHKWLPTCPVVLYHGTKDERAEIRRKKMPINQQKTLDFPIVITSFELCIADRNFLEKYVWQYIILDEGHRIKNRNCRLIRDLKTFQSTSRLLLTGTPIQNSLEELWSLLNFCSPMIFDDLDVFKSWFGFRNIGSETRIEDILDEEQRDHIVTKLHDILRPFVLRRMKKDTLKDLVVQKKEVVVYCAMSSLQREFYQCVLDGNLRELLIEMGIPRAKNISQINTMMNLRKICNHPYLFGDITQAFQEDGDNAQRTTAAQAKRMERLFITASGKFRLLDRMLPRLLDEGHKVILFSQMTEVLNLIEDYLAYREINWVRLDGATKLDERQEAIDRFNAPDSDVQIFLLSTRAGGLGINLTAADTAILFDSDWNPHMDAQAQSRCHRIGQTQNVVVYRLLTMASVEIDMMKKQMSKKKLERLAIEGGEFGRAGERATRRKRLELDDLKRLLMDDVRRLGMNHHTITNSIVTLESDDEELSEENVRKNKNGATRVDSGASTIGVLDDITDKELDMIMDRERLFAAPSSASAPAASAVAMKTEAVEDTPSASASPSTAVCRSSRTTLATPEPEGSGRQRTVKKEDDASTRSTGKRKRQSLGGPDDVEDEILAVGSGPIPIEGLMYDIVQDCGG
>Poteriospumella lacustris 2_rad54_2 87063|22574|strand:-1(-1...1847) (evalue:1.0647775568491504e-42)
PQSCRTYFCLLSGKTIQIISLIAHLREHNTAGPYLIAGPLATLGNWIKEFHKWLPTCPVVLYHGTKDERAEIRRKKMPINQQKTLDFPIVITSFELCIADRNFLEKYVWQYIILDEGHRIKNRNCRLIRDLKTFQSTSRLLLTGTPIQNSLEELWSLLNFCSPMIFDDLDVFKSWFGFRNIGSETRIEDILDEEQRDHIVTKLHDILRPFVLRRMKKDTLKDLVVQKKEVVVYCAMSSLQREFYQCVLDGNLRELLIEMGIPRAKNISQINTMMNLRKICNHPYLFGDITQAFQEDGDNAQRTTAAQAKRMERLFITASGKFRLLDRMLPRLLDEGHKVILFSQMTEVLNLIEDYLAYREINWVRLDGATKLDERQEAIDRFNAPDSDVQIFLLSTRAGGLGINLTAADTAILFDSDWNPHMDAQAQSRCHRIGQTQNVVVYRLLTMASVEIDMMKKQMSKKKLERLAIEGGEFGRAGERATRRKRLELDDLKRLLMDDVRRLGMNHHTITNSIVTLESDDEELGEENVRKNKNGATRVDSGASTIGVLDDITDKELDMIMDRERLFAAPSSASAPAASAVAMKTEAVEDTPSASASPSTAVCRSSRTTLAQQSD
>Poteriospumella lacustris 2_rad54_3 35025|13115|strand:-1(-2...1732) (evalue:6.918944349817072e-26)
QVLDQMPQRVERVVKCPLSAMQLRMYHSIISKGLNGDGGLNNAIMQLKKVCNHPYLFLHDYYIDDYIIRAAGKFELLNRMLPKLKAAGHRVLLFSQMVEVMNVLEQLFTMKGFQFLRLDGNTSSEERERRMFAFNDPASPYFIFLLSTRAGGLGLNLATADTVIIFDSDWNPSADAQAQGRAHRIGQKNEVRVFRILTHSPIEERIFSRATSKKNLTEIVVEAGKFNSRVSTSLEDNKEMMESLLNEYSSSNQEFLQRDFSDYGAYLEECDIPDNEELNEMMATYEGEFELYQQMDADNAATADPKRNLLQVQELPPWMSGDSWHQKYGVLMNDVMDQSAGAAKKKKRPLDASVAFEDGYDEFAEDGSLQENVGPSGKLMRKRKEVIYSDGLTDLQFARLIERQEDEKEREAQLGQAQKQGAVVVVAGGGGGGGGGAGGRGAKRTLADLDPVSQGIAKVVADLQKVKNDLNRPLYELFVDKPSKTIFADYYRIVSQPIALKDVAQKLKKGEYDFFEQIELDMAMMADNARIYNTEQSDVYKLCEGLRAEFYKRTKPLLDASSVVPLSVSLGLSRGGM
>Poteriospumella lacustris 2_rad54_4 39971|14303|strand:1(0...955) (evalue:8.915963905151231e-22)
SKNEEYLRIDGSISNRQSLIDKFNDPVKGARTHLMLISTKAGNMGINLQAANRLVLFDCSWNPMHDLQAIYRAYRVGQHRDVFIYRLVSSGTMEEKIYKKQVSKMARANRVVDAQMPSNAFTEKEKSELLEFDEEESPDIDDNEDVVDGNAPAAPTKRSKALQQLMDALQEGTQDKVLMQFLEEYGTSLFKSIENHDSFLVDDSAQHLNSEEKESAELELQRELDSLRGVVRPSTSSYVAAAAPSQPPPPPPPAVVRPTTVAPAATRVTKAVVNTRPAAPPVAAAPRPTAPTGEYTDQQMQILVATVSLLPADTYFER
>Poteriospumella lacustris 2_rad54_5 35016|13112|strand:1(1...853) (evalue:1.2948609068435388e-21)
GTAAAAEAAGPEDGKMTKTAKDYYRSTHRTVEEVSQPRMLKGGDLKEYQLAGLQWLVSLYNNNLNGILADEMGLGKTIQTISLLSYLMEFKNNNGPFLVVVPLSTLSNWVNEFNKWAPAIIKVVYKGPPEQRRKIFKDDIESKMFNVLLTTYEYTMKDKNLLRRLTWQYIIVDEGHRMKNAQSKFAQTLGTIYTSKHRILLTGTPLQNNLPELWALLNFLLPSIFSSVDTFDQWFNKPFSSFRTQANGAAEEGGVEENNLTQEERMLIVHRLHELLRPFVLRRV
>Poteriospumella lacustris 2_rad54_6 44716|15386|strand:-1(1230...3249) (evalue:2.9034945091006924e-20)
DILELFLNLHDFSFVRLDGSTSVDERQKLMDRFNADPKLFCFILSTRSGGLGVNLTGADTVIFYDTDWNPAMDAQAQDRAHRIGQTREVHIYRLVSEGTIEENILRKAQQRKDLDSLVINKGNFSEDGLLSMHSLRSMFGDESRDAAGVEGDPVTAKDMEAAMLAVEDAEDVAAIQVVQNEVNDNEKIDSTDAGADRSEDAGDDAAGDGAQEETEATDALPSTTATAAGGDDEPDPEFELLKRKVGDSIASIHSALSSIDRYAVHFRTRCDPFISPFYVNAQVQLESLLQSTDNEMELIAEHEAVQEQQEREAMEKGEVIYAPSVAERDFVVKRWFSQQRRTKKYLRHLRAVTGDCWKHLFDNDGFPFWQNEDTGAFSYTTPQVISMKEDFLFARQRGYAGLPVGILANILSYLVAYPDRMECSRSCAKWWEASRGDDLLLKVYPVESGIRDTTRDRPVNVFSSIQDAIDASGPGDTIMLYRGHYWENGLHIRWPLKVLADVEESTDCVVELKGAVAVHHSARTCVFHSLTLRGAGKFVWDSLIYVASSRLLMSNCILDNTLTLSANSCAVVGGLLLASKCSFAKGESAIVSRDSIVLVDRCTIEGVNFGVKGWNTSLRAIDTCVTKCSAAVVFSRDGGIVSLRHCDLRGNSASLLDADTHLRAVVWKNNLT
>Poteriospumella lacustris 2_rad54_7 48812|16208|strand:1(1...1997) (evalue:7.889402472733768e-19)
EDRTEDPFGDHLSVNCGKMVLLDKLMRKLFERGHRVLIFSQMTRMLDILEDYLLSKGYKYCRIDGNTTYEEREDRIYDFNRENSDRFVFILSTRAGGLGINLQTADTVILYDSDWNPQADLQAQDRAHRIGQKHPVQVFRLVTDDTVEVKVVERAQQKLKLDAMVVQQGRLMDKDKKMSKQELLDTLKFGAERIFRSKESAITDDDIDTILAEGRRRTEELEKLQAADKGDMYDFRLDGGMGAQIFEGKDYSDRSNRQADPLSSLLLFETGKRERKTVQTYSEGATKPATTEEGEKRQKLPKHLRLGKLEDWQFFNRTRLNELQAEELRLFDEMLDRGEAPQMGSISKLVVLPPELHEEKQRLLSEGFSEWTRVHYNNFVKASAKHGRNEHEKIAKEMGKPTDEIKRYCDVFWSRGEAEFQPQEWDRMLKQVEKGEKKVEEIGRLTAATAKLIGLFDDPWEELTFRNVGNVNRIFTAVEDRYLLCLTHLHGYGNWEQVRNSIRRCDRFRFDFYLQSCSAETIGKRCETLMKSAERELIEIERKRQANENKEATAAAKNASEVTRQKIKEITKQIEEETKKLALARSQIKKLKAAPTTATKSASKEKADDSGAATTSSKSKSAAAAAAADDDAGEGEGKKPAGNSRGSTSTPLPESLYPELCRLVV
>Poteriospumella lacustris 2_rad54_8 56399|17666|strand:1(1...2212) (evalue:2.082370515375769e-18)
YCEFRDYPVFRLDGRIKGNERQKSIDKFNTDPKAFLFLLSTRAGGVGINLTAADIVIIFDSDWNPQNDIQAMARCHRIGQQKSVKIYRLITRRSFEQEMFDRASRKLGLEQAVLGTRNFQEMEGDEGDPTTTPAQKAKMDAKEMEQLLREGAYAVLLEDDSETMKEFYEQDIDKILETRAHVLVTEAGAQTESWLNKKKLLQKTNKRLFTGDSAKEHAEIDVNDPDFWKKVLPDLVTPDTMLGRLEDDSLLDESGDPNESAIRKYMKDLDQFMDSMMDLVRRNQMPEHERAVCLKILLRITLKEELFEEEDRALAQDYLATLEGGRSRRARTDLYQVETSGRGGRGGRGGRGGRGGRGGRGGRGGRGGRGGRGGRGRFADEHPEGEGEDDEDDHALDDDDDENDGKRRRRRGRGDDDDAEDDDDDDDDELEEVNSDEEGFGGRRRRRSGASSAPSSTGKIRRKRRTKAEMEADRIRQAEERARLIEAGLLKKYRKRRSKEEIEEERAAKLAKKSPYRDADDEDDDDVDGATPSRSGRKPGRKSMKRSRRGEDAEEEGDGAHADEYEATTPVVRSGRRGRSSSSVAATAADSAVKSTGKRGRGKKLTFAVEEDGNGDGDFDQIGAVDEDDEEVRPKKRGRVSNATPKGGRGRKTFPPTPHASLVLKTSRRYKRGQDNDDEDDNEDDGTDGGEEDDEIGRLEADGDEEDEAEMVLGMDVDADDGAEDDFEDDGDAVVL
>Poteriospumella lacustris 2_rad54_9 16847|7720|strand:-1(52...1654) (evalue:5.97304198740846e-18)
DLRELLALLSFLMPRVFDRENCEAMVMAFDWDLNGKNQESNKVVAGVSLSQLKSMLAPFVLRRLKRDVLDHLSDKTTEVVLLPQAPAQKSVYEETIFSYAQRKERSAVRAQEAEVEARLSEGKLPSSRKRLANSGKDSTEKVDKDSSGGTSANAMPSIEKWLQTPSRPSNISDGNGAIIDLLSPEIDQDLTITDPAEDLVQPLTTAHSLQNTALAQELRNLSSTDAKHLFTALRKVANHPLLLRIRYQDEELFEKISRVVYNEGYFGFQVDYTRAKAELETFSDFDIHQLCLQYEYQLGKYALDSTALYDSPKMDHLRTLLPQLQDEGHRMLIFSQWTRLLDLLEVLLQDMGMDFLRLDGSTPIKERQERIDLFNADTSISVFLLSTKAGGLGINLTSADTVILHDLDFNPENDKQAEDRCHRIGQTKPVTVYKLVTQGTVDEDIYEMGERKRQLSQAVLSDNSKGKVVDVDDEEETTNGKNGKKKGGAKKKGKGDDDDGGGEEDLDAISRILSRALLRQGIQLQTMPCMQLL
>Poteriospumella lacustris 2_rad54_10 86806|22545|strand:-1(96...3522) (evalue:1.3038217579978736e-17)
FKNGVPMILGDQMGLGKTIQTIGFLAHLHEKMKKKGPHLVVVPLSVLSNWLSEIEKFCPTFRTVRFHGPKSERERIKLEEMKDLKEFDIVVTTYEILVSEINFFRRKYVWTTVVIDEGHRLKNEKSQFSEKMRCVPCVSKVILTGTPLQNNLRELWSMLYYLVPEIFVSSEKFEDGFDLLRGKIDSTILRQARRMLSVFMLRRLKENVSIKLPSRKEVTLLVNLTPQQVDLYKQLLCGLDESLIDVVMREASQFDTAQQQAASGMSRSASQTAGSTDALSSLVSSSTANNNGNVAGSTTMQITASSSSAATNDSEWRKLMNILLQLRKICNHTYLLPNIAPEPYEITDDLVTGSGKLMMLDRMLPALRTDGHRVLLFSQFTSMLDILEDYCELRDYPFVRLDGDTNRVKRRLDCRRFNAPNSNLFIFLISTRAGGLGLNLATADTVILYDSDWNPQVDLQAMERAHRIGQTKPVRVFRLVCRGSVEERMVSRAEKKLFLNAMVAERDMEEDASNGGNQHESDAANDIMQALGVGGSTLSKGELASLIRFGANAVFDGSSDDPTASSAQTISDEELDRLLERKGRDMEEISVSLAQSVSAANAAAEESHHHENPAEFDAFEAAQEALKERMKTLKEVDLRQLGDTVYNKKKVSSRQSTIDTSLILDGASAQRERKQRIVMVDGKGTGYGGAVPVLNENMSDEAPAAVADDQSSYTKLRGRQWSHRTFCTLCAKDCVQEEALHNVGYNKCAHCPFVFHQSCGEAHGLFYKGSGLLICPHHRCVDCKRPTASAGGLLFRCLGCLTSYCEDCLPQDEIDSVGRCRALEKHGYHSKQAYYIKCPYCCKLEGIRAQGVLGDRDFREAQEKATKDATDAAAAAVVAASKAVSVNGDNESESNGGEPKESDAMVVPEPEPADEAVEELPPWDTQLMRIHWEEYVPPPPPPPKVKKPKKGAKKTAKGGKKGAKAAKVDADEDHEDDANAKTPKKGGKKSAATTPATKSGVKRGRNGSAIKSASKKGGKEDPVSDEEDDDDVGDEQHFLRDVRRKRISDISGISPSLSIEEMHHFLASDMPHRRIQDLSRSMFLAFGRYKPAFDENFFMEMETSSYEDPSKTPEATTNKVEPQECSMCISCMDSIVNGWFM
>Poteriospumella lacustris 2_rad54_11 86893|22551|strand:-1(-1...6356) (evalue:2.2009430024132337e-17)
FKNGVPMILGDQMGLGKTIQTIGFLAHLHEKMKKKGPHLVVVPLSVLSNWLSEIEKFCPTFRTVRFHGPKSERERIKLEEMKDLKEFDIVVTTYEILVSEINFFRRKYVWTTVVIDEGHRLKNEKSQFSEKMRCVPCVSKVILTGTPLQNNLRELWSMLYYLVPEIFVSSEKFEDGFDLLRGKIDSTILRQARRMLSVFMLRRLKENVSIKLPSRKEVTLLVNLTPQQVDLYKQLLCGLDESLIDVVMREASQFDTAQQQAASGMSRSASQTAGSTDALSSLVSSSTANNNGNVAGSTTMQITASSSSAATNDSEWRKLMNILLQLRKICNHTYLLPNIAPEPYEITDDLVTGSGKLMMLDRMLPALRTDGHRVLLFSQFTSMLDILEDYCELRDYPFVRLDGDTNRVKRRLDCRRFNAPNSNLFIFLISTRAGGLGLNLATADTVILYDSDWNPQVDLQAMERAHRIGQTKPVRVFRLVCRGSVEERMVSRAEKKLFLNAMVAERDMEEDASNGGNQHESDAANDIMQALGVGGSTLSKGELASLIRFGANAVFDGSSDDPTASSAQTISDEELDRLLERKGRDMEEISVSLAQSVSAANAAAEESHHHENPAEFDAFEAAQEALKERMKTLKEVDLRQLGDTVYNKKKVSSRQSTIDTSLILDGASAQRERKQRIVMVDGKGTGYGGAVPVLNENMSDEAPAAVADDQSSYTKLRGRQWSHRTFCTLCAKDCVQEEALHNVGYNKCAHCPFVFHQSCGEAHGLFYKGSGLLICPHHRCVDCKRPTASAGGLLFRCLGCLTSYCEDCLPQDEIDSVGRCRALEKHGYHSKQAYYIKCPYCCKLEGIRAQGVLGDRDFREAQEKATKDATDAAAAAVVAASKAVSVNGDNESESNGGEPKESDAMVVPEPEPADEAVEELPPWDTQLMRIHWEEYVPPPPPPPKVKKPKKGAKKTAKGGKKGAKAAKVDADEDHEDDANAKTPKKGGKKSAATTPATKSGVKRGRNGSAIKSASKKGGKEDPVSDEEDDDEDDHGEKAPEEVEIPSLLKKRSAPDADDSAKMDSPTAEKQSKKRKKKDKAKKVKKRRKNDLGRLFNEMAEEGDDDDDDEDWEKETGEVVTTKDELEAIKRQEEGRQRYREMYGGTAEEIARRYEELSEVQDLEERHYQTMDTLVQNTQVAQQSLLPSAKDPKIFMIKCTPGKEESLVMAIMNKTIDVYEKTKIMKVKSAFSGSARGYVFVEALSDTLVREIILGLKGLYMSRIQQLPVHQMTSVLKVKVMVEPLKVGDFVRIKRGPLKGDLVRIVSLKEGHTKAEIQAVPRIDYDEEKEALSGERQVKVNAGRKLRPIQQLFNSELAFSIAGSDIDRDRSSGFYQWRGNTYKDGFLIKTVDINAYIQRTNVNPTLEELKFFAVLAMQQENDEVNTSALYRPPEALDVNKQLKALLNSLEGVQTIPFVPGDMIQVLSGELVGMIGRVIAVFDSRKVLRIEALSPKMTAPLEVEESLVTKYIEVGAHVKVMGGQYVGHTGRVVAMNMGDGDPIAVVVSDGSKSEMYCNVSLLQVTDEIALGRSSLGGFQKDDLVQLNENEVGMVIDVGLEALRILTQLENVKDIHPNEVRGKIDPRRQQKVFDVDQKSFGVGDSAQVVSGVHERSTGAVRHVFKGTVWLYSDNYFKNSGVMVVKPRCCRLVGSLHTGRAPSTLSAAAPGSGNSSQSHASTPSSAMGSRQMGGPNGMGGRGGGPGSRFAKDPLIGATVRITKGQYRGLSAQVANGENGFYQLEILAKMKKVTLPASNFIQEGDEKGRLRSVVPGDSSVRSHLTGGYDRDPFGIPGTPFVGMQTPAYNGSETPRIGSETPRLGSETPSYNAFMFTPRRAEDTDSSNWGDMDTGMSDFGTPAQRAAPPSSFSSSATPTASAASSSAAVASAAPPSGGASSSDTSRWMENMVVLVTDVHVNTGRLAVIRRLPTASDPQVVLQLRDGLGKLTGSEFSLPMSSVSAAKPSKGATVRILSGPHEGLMGTVKMTTQNRLIANVEGHPATTLEPSSVLWLNHSNTNEQTTILLLHPLQPLHRLLSVRQFSFLFFCCRSPRSTKCAGCESIFGTTRDVTHHPSQLSNRCV
>Poteriospumella lacustris 2_rad54_12 86823|22546|strand:-1(-3...3693) (evalue:2.4327877503247576e-17)
FKNGVPMILGDQMGLGKTIQTIGFLAHLHEKMKKKGPHLVVVPLSVLSNWLSEIEKFCPTFRTVRFHGPKSERERIKLEEMKDLKEFDIVVTTYEILVSEINFFRRKYVWTTVVIDEGHRLKNEKSQFSEKMRCVPCVSKVILTGTPLQNNLRELWSMLYYLVPEIFVSSEKFEDGFDLLRGKIDSTILRQARRMLSVFMLRRLKENVSIKLPSRKEVTLLVNLTPQQVDLYKQLLCGLDESLIDVVMREASQFDTAQQQAASGMSRSASQTAGSTDALSSLVSSSTANNNGNVAGSTTMQITASSSSAATNDSEWRKLMNILLQLRKICNHTYLLPNIAPEPYEITDDLVTGSGKLMMLDRMLPALRTDGHRVLLFSQFTSMLDILEDYCELRDYPFVRLDGDTNRVKRRLDCRRFNAPNSNLFIFLISTRAGGLGLNLATADTVILYDSDWNPQVDLQAMERAHRIGQTKPVRVFRLVCRGSVEERMVSRAEKKLFLNAMVAERDMEEDASNGGNQHESDAANDIMQALGVGGSTLSKGELASLIRFGANAVFDGSSDDPTASSAQTISDEELDRLLERKGRDMEEISVSLAQSVSAANAAAEESHHHENPAEFDAFEAAQEALKERMKTLKEVDLRQLGDTVYNKKKVSSRQSTIDTSLILDGASAQRERKQRIVMVDGKGTGYGGAVPVLNENMSDEAPAAVADDQSSYTKLRGRQWSHRTFCTLCAKDCVQEEALHNVGYNKCAHCPFVFHQSCGEAHGLFYKGSGLLICPHHRCVDCKRPTASAGGLLFRCLGCLTSYCEDCLPQDEIDSVGRCRALEKHGYHSKQAYYIKCPYCCKLEGIRAQGVLGDRDFREAQEKATKDATDAAAAAVVAASKAVSVNGDNESESNGGEPKESDAMVVPEPEPADEAVEELPPWDTQLMRIHWEEYVPPPPPPPKVKKPKKGAKKTAKGGKKGAKAAKVDADEDHEDDANAKTPKKGGKKSAATTPATKSGVKRGRNGSAIKSASKKGGKEDPVSDEEDDDEEEDEEEEEEEKADDASFHAERVVQQLEHDFELARHFQRQLDLEARRMKTQLEAKDEAYSRKLQAVEERKAFMAKKRAQLRGEYETHANKNSDAYVGSLWEDAEADVDNVQNALCLTLLLPNVANVQVKLLFDHESKEKRHFLRKKNPVIRIEATRAVKDRATAKVDNANYIAEFQLDPNAGSSSSSSSSKFPSMLGGKRA
>Poteriospumella lacustris 2_rad54_13 24245|10179|strand:-1(-2...736) (evalue:1.4631724897835135e-16)
YSELQRWFPESLGRTAIVLSAINQSKSAKSLDLQVNRFVTSHAVEHPLLVLSYDQFRIYAQALNTIPSLEFVFCDEGHRIKGLDSKISLALNGCSAMRRVVMTGTPVQNNLQELFALVNFVAPGVLGDDVVAFRERYEGVGSGSAGEEQRKQAQQELQAKVQSLMLRRTKEQVLAKILPARHIRYLFVNFDYDASAIPPSLAEEHPTDVGGGSTNQQTDVYRHCCDGAREKMAAQQQSSTPPALL
>Poteriospumella lacustris 2_rad54_14 2219|1937|strand:-1(-1...617) (evalue:8.3211e-13)
RNGAGDDGTTAGGSDTANEGSDSVEQEGCPEETDLNKWSHHCCPLSCDDELFAKALGDDDALVSFIFGLEVNWSLLEQREAETRDEKERRKVQQIKDLEELNARRRAQKEKLARGEVSDDPDGDEGNGDELGGGGGGKKKAKTTKKDASDGGKGKAAKSKKTAAADGAAASKKRKRIVEEDEDSINDEEDDDEDGGGDGDDDEKD
>Poteriospumella lacustris 2_rad54_15 58596|18024|strand:1(95...626) (evalue:1.7681000770214852e-12)
TCSMQVLRPSVALCDLPLSVCVCGTHRPVPCVSLFRLQLLEYRIQIGGIGCVKLSGSMTVEQRDKIITSFKEDPTIRVLLISLKAGGVALNLTVASRIFLMDPWWNPAAEMQAIDRTHRIGQYKPIFATRFIIEDSIEERILKLQEKKKLVFDGTVGGDSGSMAKLTVDDMRFLFQ
>Poteriospumella lacustris 2_rad54_16 102205|24998|strand:-1(16...463) (evalue:5.368418427258738e-11)
SAERFHVARLFAASDSESDASSQSDSPQILLLTTRACGLGLNLTAADTVIFMEHDWNPATDLQAMDRVHRLGQRHPVMIYRLLTDATVEARLEQLQHFKQDVASRVVLGQAWERNADESQGAPMATAAQDWGRLLWESLTQNEHLGSK
>Poteriospumella lacustris 2_rad54_17 25242|10420|strand:1(0...393) (evalue:3.0772008865384615e-10)
GRPMSRRQKQHRDRDMDEDEDEEEEEEEDDEEEAPVQLFLLTTPSGGVGINLQAANTVILFDQDWNPQQDLQAISRAHRLGQRDPVLVLRLMTSGPDGQTASIEEMMWEKALRKLQANHTILKNGVFASAS
>Poteriospumella lacustris 2_rad54_18 48809|16207|strand:1(2...314) (evalue:7.712438592307693e-08)
KNQDSQFSQPVRQLSTQHRLLLTGTPLQNNLHELWALLNFLLPDVFASSEQFDEWFNLDVDDMEMKQRMITQLHKLLRPFMLRRLKVDVEKSLPPKTETILFTG
>Poteriospumella lacustris 2_rad54_19 41704|14705|strand:1(1...1492) (evalue:6.8e-06)
PVFLNRLWLSVSFASFHIVYHKDPPPLLKRMARKRKGEETEASTPAADASALLTSANGKEPGYMVELAKSGRAMCKKCDEKINLRTVRVGVMLEGDWGLFTSWQHLGCTIFHKSCDSVEKIEGYGSMSVENKDAILTRWEESQHEDDDDMAEVNPDEMVRSAWKHPAEPSSDLQMPLLPYQKEGLGWMLNQEGVMVAGSESEASSGQSVTSGGILADEMGMGKTIQAISLMLTNRPSRMDAAIVAQWDESDAAHEFKGTSAERAKSELQRPWRPCDLDAFQRCLRSFNHSSPPTMDLQLFNFLRNLVLRQRSNDSMGYEQRFSQAAGENVTALATGGHRSSSGSLLPPQPMLSQSFGQPEQQQPRKRSRPNASGELESADVCDNPIAEVSELAGDATDIGVEAAHATANATDMGTAAAAAAAAAAADAVAAAERSFPTLGMAHAEIARLRNEVARLRQRIELIVRTLREHGINVPDRSLQMFPVNPSFHRMHTITGE
>Poteriospumella lacustris 2_rad54_20 17961|8132|strand:1(1...1381) (evalue:9.733885663636364e-06)
RFDVEEDAAEAYDAAILKEANPSEWTLNFTEEGTLTEAAQSLRQIVLKERDHNAKIREAWKKPAHKAVDGEATNTKEAPTEVSDDMIEKDMDGFRSDDSMDSASEAGEDDDHSHGMDEDELPDDHILSDVDDDDGGDDEDDEDEDEDEDEDDGDEKKRQQVGWKKHGDHSWNPGDKLSFDEEGPIGRLLRAVNECAYPPIRSDWTKYVLELGLESRQKQESAAQQSNGAARGRWIEQIDLASNQVLRTWKSMLAAAKALSIPVADIYNTLRETRDSAGGFKWKYGDEIPVELDPDDPDGTTGEERKDDSWQLKLPTKSKEYKGGNTLRDYQVEGLNWLLRCWYLRRSSILADEMGLGKTAQVVSFLDHLFEVENIKGPFLICVPLSTIGHWHREVGSWSNMRCCVYHDAGGGRDMRDIIREYEWYYKGRSRRLLKFHVLVTTYDDLVRDYEELAEVPWRA
>Poteriospumella lacustris 2_rad54_21 102637|25202|strand:1(2...876) (evalue:5.84086206e-05)
GTVQTPVEDLNDMLVQAAPRKKSKTERNRSQKDTNAAESICPLCGRSLVGLSTFQVDKHVDRCSRRGSRFAGSSGSNGDNQLRDIFATIDDEDDGLSSEDDAMGSSGNQRGRRRPIRNQQIVGVENEENDAFQAEEEEGILLNAVGGDDNDALTTTTAHKDDWEEEDYQARVNRLPFESRDTIETPFGTKVCRNGWENLFEYQREGCRWLFSLFREGVGGILADEMGLGKTAQVAAHFGSLGKMNHLLNDRRQAMFLVVCPATVMVHWVKEMHRWAPTMRTGILHSISTTG
>Poteriospumella lacustris 2_rad54_22 32408|12469|strand:1(2...473) (evalue:7.338691535307691e-05)
EEDDEPIESWRQDGSVTDMGRNAGGSGEEIDSCSVDTSFTQRSTSVSSSPSFLMAPSLRLREYQQYGVQWLCSMEANGLNGILADEMGLGKTVQTIGMLASLASAKGIWGPHLIVAPTSCIVNWETEVKKFCPAFKVLTYFGSAKARKQLRQGWSKL
>Poteriospumella lacustris 2_rad54_23 7819|3697|strand:1(1...508) (evalue:0.00011492)
GVLGITAAGIALTLTAAHVVFFAEMFWTPGSLIQAEDRAHRIGQTRDVKIFYFFAESTIDELLWPLVRKKLQLLGEIVEGKSGLDLAAQAKDEVTTKARAVAAAAATSARTDSSQELGNNDAPAEGEGAVMAASSSSSNLTVGMKRKSTTENVYKDEEGRLVFDLLEDD
>Poteriospumella lacustris 2_rad54_24 41700|14704|strand:1(9...924) (evalue:0.000198249)
SQGPPPLLNRMTRKRKGEETEASTPAADASALLTSANGKEPGYMVELAKSGRAMCKKCDEKINLRTVRVGVMLEGDWGLFTSWQHLGCTIFHKSCDSVEKIEGYGSMSVENKDAILTRWEESQHEDDDDMAEVNPDEMVRSAWKHPAEPSSDLQMPLLPYQKEGLGWMLNQEGVMVAGSESEASSGQSVTSGGILADEMGMGKTIQAISLMLTNRPSRMDAAIVAQWDESDAAHEFKGTSAERAKSELQRPWRPCDLDAFQRCLRSFNHSSPPTMDLQLFNFLRNLVLRQRSNDSMGYEQVSHN
>Poteriospumella lacustris 2_rad54_25 11831|5478|strand:-1(-2...310) (evalue:0.00022146)
KGVRNSNQPSLMNVMMELRKCCNHPYLVRGVEERIHDELTPEEAADPDITSKKLIDSCGKLVLLDKLLPRLHSQGHKVLIFSQMVRVLNLLEDYLRHKDYSFE
>Poteriospumella lacustris 2_rad54_26 5371|2888|strand:-1(-3...315) (evalue:0.000250735127675)
PPKTEQVLFCPISTRQRRIYEQILDSDEVKKVIARRIPAFRAISQLRKLCNHPALVYQDGALQWSMVKGMRERIQLAAAMPQDTATTTGTTTATDDWDAYEDDGP
>Poteriospumella lacustris 2_rad54_27 2041|1870|strand:1(1...624) (evalue:0.00025881073333333335)
VENGQHAIISNSSQYAYKFVITSYSLVAKLQERLQKSNFGVVIADESHYLKTRKALRTKALLPLIHAAKCALLLSGTPALSRPVELFTQLHALQPTQWNDFKAFGKRYCVDPRPNKEKSMYNSHNRFNFGENAFKGANNTQELHVILTSTIMIRRLKKDILTQLPQKKRYLVKVGVEDEAERRRLRGMLSQLSQYEELLKKRKVTRT
>Poteriospumella lacustris 2_rad54_28 48820|16209|strand:-1(-3...765) (evalue:0.0005848566666666667)
SRWKGLSEHERSRYEDMALEDKERYQEECARRDEEVLREQEERRRANAVGVVTETRMRNSTMANTDASSSKVESKRKREVSEREREQTEAKRQAKRAESEAIKQQFDALDQDKAHQAEARLKYLLSQSDVFAHFGSMQKYSSQRQAGKSKGGDDLDEDEREMVDEIGDGDDDGTTELAQTTVLTKQPSIITGGQLRAYQLEGLNWMVRLQEYGINGILADEMGLGKTLQSISILAYMKEFRNVDGPHLVMVPKST
