# Supplementary material for: Putatively asexual chrysophytes have meiotic genes: evidence from transcriptomic data
Source: PeerJ. 2019 Jan 16;6:e5894. doi: 10.7717/peerj.5894 (PMC6339481; doi:10.7717/peerj.5894)
Supplement: Supplemental Information 1 — Identified loci are in FASTA format. [file peerj-07-5894-s001.zip › supplementary_material/Poteriospumella lacustris 2/dmc1.fasta.fasta]

>Poteriospumella lacustris 2_dmc1_1 4104|2381|strand:-1(-3...1155) (evalue:6.205409850643155e-11)
FKTCDLKGVFLCESSVAKRGSLFSNEYFYLRTVVAQMDQLENHALDQATDEDVQQVSFHRIEELENYGISKADISKLKHGGYHTIEAIAHATTRKLIEVKGISEQKILKLKETIKAQQLVSLGFQTASSKLECMKDIITISTGSTDLDNLLGGGIETGSITEIFGEFRTGKTQLCHTLCVTAQRPLDQGGAEGRVIYIDTEGTFRPQKLVAIAERFQMNPEEVLDNIICARAHNSEQQLELLADAAALMSESRHALLVVDSATALYRTDYMGRGELSERQMHLAQFLRQLTRLTEEFGVAVVITNQVVANPDGMSFAKDNTKPIGGNIIAHASTTRLKFKKGRGDNRICTVYDSPSLPESECTFSIGQAGVEDAKDLQIVNCVEH
>Poteriospumella lacustris 2_dmc1_2 39219|14142|strand:-1(-3...810) (evalue:9.884015403833335e-05)
LAQIGVATVGELFHASPLQVVAYTDLSLGELERLRADVATKVAPPSATALSLLRDRQSHAENTDRYYISTGLPPLDQSLRGGIPLGSVADICGSPGAGKTQFCLFMTITTILDSTDSSIIYVDAELKVDSNRLLQLLTAQYQWRHPAEEPSAEVLDSYLQRIVIRRPSSVDEFQALLLGVEEDVISLQCPLLVVDSLAALTKRQHMPAQELDRFLLSTAQQLSRIASLCHCCVLVANQVVSASHGWEGQIFGDGQLTSATGVAVAPALGA
>Poteriospumella lacustris 2_dmc1_3 4700|2603|strand:-1(-3...717) (evalue:0.0005429067777777777)
YPKGRVIEIYGPESSGKTTLALHAAAEIQKQGGMAAFIDAEHALDPVYARNLGVNVDELFVCQPDSGEMALDVVDQLVRSSAFDLIVIDSVAALVPRVELEGDMQDAQMGLQARLMSKALRKITGSLSRSQTTVLFLNQLRSKIGVLFGNPEVTAGGNALKFYASVRLDIRRKEILKDNQGINARVKVVKNKVAPPFRSVDVDIFFGSGMDTWGSLVDAAETMGILTRRGSWYFYGDAT
