# Supplementary material for: Putatively asexual chrysophytes have meiotic genes: evidence from transcriptomic data
Source: PeerJ. 2019 Jan 16;6:e5894. doi: 10.7717/peerj.5894 (PMC6339481; doi:10.7717/peerj.5894)
Supplement: Supplemental Information 1 — Identified loci are in FASTA format. [file peerj-07-5894-s001.zip › supplementary_material/Poteriospumella lacustris 2/mre11.fasta.fasta]

>Poteriospumella lacustris 2_mre11 49728|16404|strand:-1(224...1286) (evalue:8.771865403677777e-06)
LIEPRKVLIRLKVDYEGFSAINHQRFGAQFAGDVANPTEVLLLTKKRKEIIRPNGEKVPHTAQGELQMLIAEGAEDEIHKIKIEDLVNETLAASKHSLTLLAETDLAKALDDYIIRKIPNAIQDLVVESLERAQRDLARNPAAANEALARIALPDGGVKAAQGRVVQEVDLLDSDDDKAPKRGRGAAAKATKGAAKKETSAAAKKTAASRRNDSDDEDADEKPKRASGRQSARSVAKKPVKYIESDDDEDEDVSAADDVEMDDDDDDIDDVESEDEPVKKGRGRGKAKPAAKPVAAKRRQPQSVTKGCMFFETVCWVILLRDEGSSSFMPACKRGRWWMHFLCAAWAWLQFDV
