# Supplementary material for: Putatively asexual chrysophytes have meiotic genes: evidence from transcriptomic data
Source: PeerJ. 2019 Jan 16;6:e5894. doi: 10.7717/peerj.5894 (PMC6339481; doi:10.7717/peerj.5894)
Supplement: Supplemental Information 1 — Identified loci are in FASTA format. [file peerj-07-5894-s001.zip › supplementary_material/Poteriospumella lacustris 2/exo1.fasta.fasta]

>Poteriospumella lacustris 2_exo1_1 90539|23060|strand:-1(563...2141) (evalue:1.8614534411333326e-16)
GIHGLMKLLSEECPEAIKEQELDNFTGRRIAIDASMAMYQFLIAVRSGGPGNQAAAMLMNEAGEITSHIQGMFNRTIKLMTSGIRPVYVFDGKPPQLKGGELAKRMARRAHAEAELAKAEAAEDMEDVERFSKRLVKVTRQHNEDCQELLRLMGIPVVIAPCEAEAQCAELARKSKVYATATEDMDALTFRTPKLVRRLTLSQSTKDKNPILEIDFEAMLRGLDLTYEQFVDMCILCGCDYCSTIKGIGPKTALRLIKQHKSLERIIEALKNEKKYAVPPDWLPMRVAKNQPEQTNEENDDEDAMDDEIVEEEERGEEIEDILGESSLKTTAAAAEDGAVAESKEGGDAAENPEEPTKSTVDQSNTEAVPVEEDDENYETVEPLFAQARKLFVNCEVMSADDVELKWNDPDEAGLTSFLVERMGFNAERVAAGIKKLKEAQQQKAQKRVDSFFTSLGTVQSSTGKRKAEEVKGKGKPDAKKPFFGKKKQRQEGAIQQDYLLTRTGGGIHDVVAFAVQNVYFETNN
>Poteriospumella lacustris 2_exo1_2 87363|22641|strand:1(2...1532) (evalue:1.96377309784e-10)
GTSKSSSVSWAPALAESSYEEPPSSGGGLLQQLTQDSDILQDLDEDIETTRKAMATSARDAERITEEMKEDVLRLIQAFDLPFVIAPYEAEAQCAVLEELGVVDGVITEDSDSFLFGARAVYKNIFNDRKFVEAYYADDIAKEMGLSREDLIALAFFLGSDYTEGVHGIGIVNAMEILQAFSMKESSGGPVEGLKKFRRWLEGYDFAQDILESFNKRKQQNATRPSAVTPKRTVRPKGTKKKKEKRVFALGEVEAFCSSDDEEEEEEEVDDDDGTDGDHDTAVDTDAVSAEHQPPEMSETMTLQLIEQRMIEFEKKHKNGRSKWTVPPNFPDETVAKAYFHPQTNRNADPFAYIPPFRSKVRRYVGDVLGWSDALMDAQIDPVLQRFADRSIQMRVDSYYTTTYQDDARFAKIASERLRDAVVKITGQLPIHVPTASSPSKTAVAAAAGAAASASPAIASVPEEGKYDDSSARKKRSRSKATNGGATTAAKKRRTTTNHKTTEPQPDEG
>Poteriospumella lacustris 2_exo1_3 14149|6806|strand:1(2...344) (evalue:0.00010906620234781597)
IFKLDRSGACQRLLLADLYSQGIDKFDLRTFSEDMILTMCILSGCDYLDSVKGMGLKTSYKHVVKPRTTANVLKAPRLAGQLPVIPATHPTENNPNATNTASNLLQYELDFYQA
