# Supplementary material for: Putatively asexual chrysophytes have meiotic genes: evidence from transcriptomic data
Source: PeerJ. 2019 Jan 16;6:e5894. doi: 10.7717/peerj.5894 (PMC6339481; doi:10.7717/peerj.5894)
Supplement: Supplemental Information 1 — Identified loci are in FASTA format. [file peerj-07-5894-s001.zip › supplementary_material/Poteriospumella lacustris 2/pms1.fasta.fasta]

>Poteriospumella lacustris 2_pms1_1 29179|11624|strand:-1(-3...1050) (evalue:9.24603e-63)
VQVNLLLLLIVSGVTSSVSKEQKREKNKLGEMEVTHLEAILNEVVIVTYDGEYDDDMGEYTGMAVAKLDNECTYEGNFLKGMFHGKGKFTWSDGVIYDGDFYRNRIQGQGSYTYTDGSIYVGEVKDGKRHGQGKLTNSAGQIYDGAWKDGRRHGVGKMFYNEEQTIIYTGEWFENNRHGYGVMRYASGNTYEGHWQDDRKHGFGVMIWRDMDETYIGEWVDDLPNGYGEHIWGDSNAKTVKKQSCNIYRGDFHQGQRHGRGTFFYMNGASYSGYWQEDAKHGPGVFVHPDGKIIVGDYDNNHLINVSSTNNNATSPSNKTAVTNGTNATTSVAKASSKPGSAKGGGTTSV
>Poteriospumella lacustris 2_pms1_2 80404|21582|strand:1(2...893) (evalue:1.70926116496625e-16)
AGDVSSSSTPAAPPMDVRVIDKGDFGRMRILGQFNLGFILAELDGDMYILDQHACDEKFRFEALQRNTKIHQQPLLKPLVIEMTANLENVVEDHVAVFEANGFHLRIDENAPVGQRVSMLTMPFSKGTQFGVNDVLELASLLSGEGDEIDGFYEGRINKNYISLRNEPVGPPQRPSSSASASATQQVLLPKVMTMFASRACRSAVMIGTALSLTEMRSIVQQMVVVEQPWNCPHGRPTMRHLFDYDALYQQIRGVYTDTHDDHVVTPDALTAVDAYLMTEDTDTNEENEESDNLCT
>Poteriospumella lacustris 2_pms1_3 81705|21768|strand:1(105...1950) (evalue:7.34168807925e-14)
PEEVRVLTSPRRPPRREVPTNKMADEGRRLRLTKDGKIFFKGTKTYGNGDFYEGEFVDGMRHGIGKMKFQNGDRYEGEFEKNYFHGFGVYVWNTVIGDDNSIITGRKYEGDWKDGKKHGKGVYHTGLGDIYSGMFANDLFDGEGTLKMASGDIYEGSFVRGRPSGKIKIRYANGNVYDGGIMGGLFEDTGKLVFAEGMGSYEGGWHNGKEHGKGVKIYSDGSRYVGDFVEGAKEGDGMMFFANGDQYHGGWKAGHMDGRGVYQYRNGDSYEGEFMGGFRYGTGKFVYRDGGYYHGEFRNVQTSVFSTNPHPLPLCDGKRHGTGIRVWTSGAKYEGQWNEDRQHGSGSLLTADGGKYEGGFFNGLRNGKGVEHIGNMLGTTFQCPLGNKHYGIGFCVYSGDFCRGFFHGEGEVQCMSGQYYRGKWKYGKKHGEGEQYFIRNGELGDIQRMCIGGTDFLYRVKLYQGQYEDDFRQGPGMITYTNGDSLSGHFQRGQPHGTMVYTFAISKTTKIAKYVRGERAEWIELKRWSMLNTNNRLHGAMRVSVSATGKNHAKGKPNGKGTAHNNKKGDHAARDKPSSNSRDSSPPSRSTSPPKEKKPSPTRTSQLQRIDERR
>Poteriospumella lacustris 2_pms1_4 34209|12919|strand:-1(-3...1038) (evalue:1.2074753308e-12)
SAIQRIVVDWFVCTVYRGKMSHGYGTSNNFATSDRLQMSLRHGNHATVYEVRRDPSLKNKDVIRDKTKRVFPFVSGSKYKGEWSNDQKEGFGVQLNPDDTKYEGEWQEGKYHGRGTLWVKKGKSYARTYVGDWDRGVRSGQGVFYYPDNSVYRGDWESNRKNGQGRFEHPNGDVYVGEWSDDRENGFGTLSFANGNVYEGLWTNGKKEGPGVYFYASTRKIYEGEWHDDQPRCGEFRAPTEAEEVRFHRTLPKGLFVNDFALPSLGLAAPEEVLDSAVASIREASLGSSPNTRGLTVSWPPTMFAGEDSQSLGDIRSFRCSFVSDRRPNSCLIVVDLHHNSRVHTA
>Poteriospumella lacustris 2_pms1_5 64756|19142|strand:-1(-1...1022) (evalue:6.840500000000064e-12)
FDRGMMHGQGVYHYHNGDRYEGEHQHDVIEGRGTYYYANGDVYAGHFHRELKHGQGKYTYANGDIYEGDYVHGLRQGQGKFVYQSLAMEYVGQFHVDQPHGQGVMRYMSDKDGRERYEGEYQYGQRHGRGMYYYASGAKYEGEWKDGKQHGPGVYSYVNGSVYEGGFENGQKHGFGVMKYHTGEVYRGEHRQNVMHGQGSYTYRTGAEYVGEFAFGMMEGRGKFTFRNGSVYEGEFQQDKRHGHGTMRFAYADPAGKGAGSDVKLMLESHDRETTPQGGNSHSASTEQKSDGDATNAANKPVGNVYTGQWEQGLMHGQGKLVFQRGAVYEGDFVQGVMHG
>Poteriospumella lacustris 2_pms1_6 6642|3370|strand:-1(159...951) (evalue:1.1974023333333333e-10)
HEEYSTLRSLNTKGIVFVGFLVLQLQEMGDEEAPQCKVEYLDLADGATEETNWIKRAGKAKVTYPGGDIFEGTFDAEKVKQGYGIYQWMGPTSEEDETLTEKARYEGNYKDGLKHGIGKMKFPNGDIYEGEWFEDKMQGQGTYQYKKSGDIYSGKWVNNQKHGDGQYEFKADSSIFEGQWENGQIVTGKWILQGAAVFEGQFKLGRPFGEGKFTFESGLTQKGAWVIKKAGEGEEEEAPAEGEAPRPPNVTWKGESIVSFQSE
>Poteriospumella lacustris 2_pms1_7 25919|10588|strand:1(1...657) (evalue:1.2861540075e-10)
GHGKLFDPQGSVISGDFSEATFFDENSVLGGGSGGVGGDSVIPGSVAEGGSKEAPLIVKMASRMANTLHGEDEIGYEGERNAQGEKHGKGTYRYTNGDVYSGDWVSDKKHGVCSYIYSNGDRYEGSFVNNMKSGPGTYHYSNGEIYVGEYQQGMRWGHGRYQYASGAIYDGQFQKDRKHGFGTLHTATGEVYSGEWKKDRPHGKGEYRNAQTNELIVA
>Poteriospumella lacustris 2_pms1_8 99668|24309|strand:1(2331...3783) (evalue:1.4267274446675002e-10)
PPLTSERETPTIDGSISMEVGSLSCSHCMKCIIYHQCLCPGLYEGDLLDGKREGKGKLFSPSGKLRFDGHWRGNRRSGYGISKYEGGDRHEGNYENNERHGLGVFLWADGDKYVGNFDRGVIHGHGRYEWNDGNVYVGDWQRGLMTGEGFLLKFQAQEELRGHFSNGLLHGWGKKQWSNGNSFEGYFRQGIQHGYGTMIVANNPHHVFEGMWQDDTLVGAGRFVIYNKDLRGRTKQTTCVGHFPVWPAKVSAMHVTWRYTSSDLSGHTSTVATTIEEDNGPESVSVDAISYVGEASHHDIEFVDDHTVLLHKTLPTTSETAADAAVPSGDNSQVTSSYGRIEYSDGLVYEGECCTMQPHGWGVLYNPTTTDMATISLSNNMPPSEILSPVERLRRRQRMVEEEAAITINDVMHLSDRDFAAIIDDLPPDVVRRRLYADDLTGIRCLVRYRGGYWMGSFHHGQIQFNDCCTLSLGGDDFVLENL
>Poteriospumella lacustris 2_pms1_9 99690|24310|strand:1(2135...3719) (evalue:1.7643542666666665e-10)
STEFLCVKQTGLGKSFEKSRFFSCFFPIPGRHTYSFHLWVQDYSMSKKRRSKSCGDWSPKSVACLTTPDFGKRNANNRRVDFDGGLYEGDLLDGKREGKGKLFSPSGKLRFDGHWRGNRRSGYGISKYEGGDRHEGNYENNERHGLGVFLWADGDKYVGNFDRGVIHGHGRYEWNDGNVYVGDWQRGLMTGEGFLLKFQAQEELRGHFSNGLLHGWGKKQWSNGNSFEGYFRQGIQHGYGTMIVANNPHHVFEGMWQDDTLVGAGRFVIYNKDLRGRTKQTTCVGHFPVWPAKVSAMHVTWRYTSSDLSGHTSTVATTIEEDNGPESVSVDAISYVGEASHHDIEFVDDHTVLLHKTLPTTSETAADAAVPSGDNSQVTSSYGRIEYSDGLVYEGECCTMQPHGWGVLYNPTTTDMATISLSNNMPPSEILSPVERLRRRQRMVEEEAAITINDVMHLSDRDFAAIIDDLPPDVVRRRLYADDLTGIRCLVRYRGGYWMGSFHHGQIQFNDCCTLSLGGDDFVLENL
>Poteriospumella lacustris 2_pms1_10 100131|24380|strand:1(73...1896) (evalue:4.698310090866667e-09)
RMSDLESRDTAAATTVETSSDIESGKTPPPMFLSHPVSSLAMGADLEHQFGDIAEGLTLATDAEDENVIDRGVEELLSTSTTSVHPENGVNSTTIRLISYSILKELDAFPRCPDDTCLITEFSRIDWKSSFIVFVSHCWLRGGPDCKGWEGFPHPDNGKHEKFQFCLDAIFRLWQSLAPSMEDCYVWMDFASLNQNAVNPGLELEHLDNIMEVCDCVLTPIVDDHWERWGLHLRGNLFVDYKAPSWRTGPLAYLNRAWCRMEMLYAATIPLRRESRPGGSRYLKFQGALKTSSNQNRRPHFLYGSKEFHESKQLLTLPPLRNSYFHDFNPANGIVRYEEDRAKISSLMAELEKYRQHTEPHVPQNMDHPSSAAYNASSRSTISAASSNQSFAVNASTGDLTRYSGDVDECGRWHGYGVLTYENGDHYEGYFHHGLREGYGILTYANGDQYRGQFRYDKRQGKGVMIYGNGNRYVGSFHHGFRNGAGVLTFADGNVYDGPFVYGYQAGYGSYYQANGDYYEGHIEQDQWHGIGKWVRFSCGEIITGRFHKGKPVLGETQSEPLVKQTQIERDLGFRQKRYSRYFVLLYVYINFKRICCLLPRPYLSMK
>Poteriospumella lacustris 2_pms1_11 71084|20165|strand:1(0...2628) (evalue:5.67444e-09)
EKGLGSVCSVRRWHCCMYDWCMEYLLLYWIPRSRQAPLLRMASWQKNDDNDPGEITVSGLRMMTEEQQQSILFKAIRACDLHVIRSVLQVNRTLLNAKMFGYEGTDVFEIIKNSKTKRCYSYTGQEKDGFFYPLQVAAEMGHKNLTILLVKAGADVHAVDYRGRTAEENCNGNAQHAFYELRGLKFEARERYQGKTDRQGLRTGQGILFYKPEGYMQEERQLYRGSFKNGLYHGHGTLYFPGADVIAYIGRFKEGMKHGRGIEFDISGHKIYQGTFRDDKREGRGEEFSEGLRTYKGEFMNNMRHGFGVAYYSEGSKYVGRYENNLMSGVGIYVHPDGNRFEGMFFNNKADGPGSFYERDPFTGNFSGTHALWQAGKKLKEANAPFVPTLADLPDDTTKNLFNEIMNNHHAVISGYADDDDELHQHRSLFYNGSSANLREHGGEDGGDGGEGDDGDGKSKKKKEKLDFTYFDQEAHMQALNKTDWWKVQLGKYMKLPLQEAPLIGLNVPAAVLSQVKPKTVEEDDEDGEKDPAQDEDSDDEVDEVIGYHFMECTTLFAAYVYVTSASKVFEDRLVNKGLTAEFPDFEAVYHLVIDAVDTYNDQWELAYRLQTQQQQMLVAAANAPPGTTANPVAANMVGGMDLESRRLMFMTEKEKKAELILKQRAELAVKKGTAELEAKVEKTIAAEVLATLEQELNKLLREETEERVHMNLPIARKGIVEDKGSANGGNGNNAAAGGAAKGVVTPGKANATGATTGGAESNSKSKKSPGVPGSAGSSSKKKESILKVADSAIVNLEDLFDLDNFSTTMTSNNEDEAGSAHDDDEQAGSNEFAAELLYIMRLSMSLSQIFARCALTACTQCIPCLLCVYCKAITG
>Poteriospumella lacustris 2_pms1_12 37799|13831|strand:1(117...970) (evalue:2.8858083533890464e-08)
AVAMSEEVPTSPAERKKTKKAKSPSKGSKVRDDGEYIGETNHAGEREGKGVATYANGDVYDGEWRTNLKHGFGTFKYHNGDVYIGNFDNGKKHGEGKYTYANGDVYEGTYVNGKRNGQGVYTFSNGSIYTGEFKDNLKSGYGVYKYSSGATYEGFWDGGEMHGEGEYTYASGDKYIGEYKGGKMHGAGKYTYSSGEVIEGIFDEGNLPESNQGSQKLAVDTNKAPVTTTSTAADTASLGSPSPKKSGDAKDVGTYEGEYNEKGQREGKGVFRYENGDMYDGEWK
>Poteriospumella lacustris 2_pms1_13 7582|3633|strand:1(27...1155) (evalue:4.722552e-08)
IHQNPQFIMMKYQGSILDGFMHGEGRLTYENGEYYDGQWVRGKRHGRGEYRYADGTKYIGNWDNDRIHGEGSCWYPNGNRYEGEWSNGRINGKGTLRLANGDVYSGEWKEAKRHGIGIYTYIDGDRYEGEWRNDERHGKGVMIYAATTDEAGGGRHVEEKYDGDWLDGKMHGRGVYYYADGSVYDGMWQDGKMHGSGVFIYPNGNRYDGEYINDYKEGYGVLQHRNGEKYEGQWKMNLANGHGTLIYSDGDKYVGEWKDGKKCGYGELLYTNGDKFEGNWLDDKASGNGKLSYSNGDVYDGQWERDQRHGWGRFFSNSTGCTFEGFFKEGRKDGSGTFLLPNGDHFKGKWRQGIVDGPVEYHFKDSSPWNEPDYQ
>Poteriospumella lacustris 2_pms1_14 26476|10766|strand:-1(-2...766) (evalue:8.618401936333334e-07)
NTTQSQQFKVLFLVFGLGDVKMSTTSSQKFHLERQQKQCGHFCFPSTTPHCCPCSDIRPPREGNTYPVYIDGHGQSDTGTRDEGYCPVCNPRNYDAWIEKIELKHKAKELQREQLRALLEKQNLELNEDILRIYSEIGDGEGKFTYTNGDHYEGSFLHGYRHGRGTMIYAADNAMYEGEWKHNLQEGWGIKNWGDGIVYEGEWKDDKMHGTGKYTLSCGTLIEGRFENDEFAEQRRRRRRRMRFLCDRRRLQFWG
>Poteriospumella lacustris 2_pms1_15 69823|19969|strand:1(0...849) (evalue:1.6227825854123108e-06)
QFFSEHSQIQPFAIRLFFYLWLTISLKSEALGFNRFADHIMIDGVYTGPVKEGVRHGQGRIDWDNGDHYVGNFENGLRSGHGVMTEPKRKRRYEGNWKMSQRHGHGTQSFGNGDHYIGDFANDKFHGRGELLTSNGKYEGEFRDGLRHGFGIMAFKHSCRYEGQWSNGRMDGKGLYIWSDSTRYEGQWVKGERTGEGVLTLPTGEKYDGTFLRNKKHGSGWWRFTNGKVRPGEWKDDAHVKWTGPEQYEAQMKAKKLKNKLSHQQPPSSPQTQKGAQMDEFR
>Poteriospumella lacustris 2_pms1_16 64695|19131|strand:1(11...1478) (evalue:3.3713392092755e-06)
TNQLHCTTVCHSLFEPCEEKSVALSILWVLGSLDENRIMASTKTFRLRPVLKSEKEIEEERHLFFELPRKNCAQICPEIKKISALSKAENQHRWHILKRIMRRAKTAGIDQRIIPHLTDLDRSDTVIMDGEVSKRIYLELFHNRSFDLYGKHVKAVVHPQRKYLELKYLASQLGIEFTEKVESAFLQLEPEPTEEELIAIRKSKIPKLTTEKWKIGHPEVYKPPVGFASNPKEPYNSLGNEIYFSYDGNWKAGKMHGRGVFMFDDEKTYDGDFANNRPNGQGNAEYIDGRHYDGEWKDGEYQGKGTYWTDDGLKFEGEYALGRRNGYGKLKFPCGLVYEGEFHDNKPHGRGTMQSKLTGWAYEGTFEKGFICGAGTIITPPPEKKRVIYYYAETREKVSLPGLVRIYLDELKEEQINNERRRNEVFAPLRGAQLRDYVNSIRSTLYNERLREKKERYNETVLKAKEHKAKLYEARMKALAGELEEEDV
>Poteriospumella lacustris 2_pms1_17 31085|12139|strand:1(1...650) (evalue:4.332669653333334e-06)
KPAPFVLSVMPLYFPREIVPRKKWSVYASMMGGFTSGEVQGLVLIRYVDGSFYEGPYVSEEALDLWGESRALFRRPDHYGVFYLPDGRVFEGSNVDNHFNCFNLQDNFRVRYPNGEQYEGNFCDENYHGIGVYTYQDGSVYEGNWYRGTRFGHGHLRCSDGSNYEGFFDRDRKHRQGVMDFPDGSCYIGNWYYDKIEGRGIMITPLRDVYRGEFLD
>Poteriospumella lacustris 2_pms1_18 39552|14214|strand:1(1...1027) (evalue:6.109113990000001e-06)
FGVVIIEVSSCSSTRSIFDTSKHTFLFIGRYFSMASKKGKVEAPVVEAPKEPEIVTGHGEFSFPDGSFYEGDWKETQGVKVREGHGTYICGPEKYVGSWVNDRIQGKGEYHYSSGAVYTGDFQDGMMHGEGEYIFPDGASYKGQWMANKMHGQGTYLDKEKVEYGGRFVNGLFDSGKSYISVRNVGIKQSFTHIQFLVYHNTVKTKKTLLQKYSHISALPEFASVVFFVYFGTLSLLLTEPTQRMDEDGGVSYITDDHLLLGTKYFVLQLRRRRFHCGVAGAILSTFRTRQNRVQVVFIIVANGLAHIMYRFGNFLQRRGDGSLLRHVFVVTLQQGLAILE
>Poteriospumella lacustris 2_pms1_19 43534|15136|strand:1(2...1529) (evalue:7.424130500480146e-06)
TVKHTVKRGRRSYAEYAMAYNNGLSDSSTTMPPPVVGIKPQRRYSIDTSVAATEGSTGTELNTFQTRQRTKSSHYYPYDDDFSVDGTSYGTNNGPASKKKKIGETGRPSLGALPSSRGSQPREKNPVALTEENIHEMLKADKNLLIGPRNPDNDLVLAQTASGMMNMKNSKGSSSGQPIASSSCYLATSNLAGAIFDLSTGLLYREAFVDVDTGEIYEGEWYNGHRHGRGIVLYADGLMYDGMWYKGKEHGKGDLMLSDRTIVYTGDWYEGYFHGQGTYHFPNGDIYTGDWKEGIRHGRGEYVYKYLKFPKLSGLISSSSSSSGTTSNTTSSSSGESENAAETKYSGDWRDNRRHGKGRFTWADGSFYEGDWENDLRHGRGVLELSSGFKYEGAWYRNIMEGKGTCIFPSGQSYQGTFRGGLRDGRGSITFAEGAVYEGRFREDRFDGQGTLKINQVVPANDQEEVFIPVQLQSDLWRIHWKAGFGATHHQIGRVMKLYICESLFLCRT
>Poteriospumella lacustris 2_pms1_20 90|174|strand:1(2...311) (evalue:9.456337730194772e-06)
KKNVKHGLGVLRYHNGDVYDGEFRRGRKHGAGKYTYANGDVYDGDYVAGKREGQGSYTFTNNSQYVGGFKDNVKHGFGTYRYHSGAIYEGNWDGGEMHGQGKY
>Poteriospumella lacustris 2_pms1_21 96072|23838|strand:-1(23...2633) (evalue:2.3095169999999997e-05)
FLIIAQSTTEKMLAKAKSEKAMSQKLHSQKKKGEYMSGRYSNLADNLNRKFGGILDSEILRKPIDVRDDTKYMGQTEVIIKDVPMFTVDERTPVNEDSVRDWVLYAVSEEDPYSQEFYDEIQRLTVVIGEVEAKLKKIPKIVFADETGTPYPEERAKEERIKLFEKYGGERTLAENALEEIDRDLKEHIAWRKTMGVNLERGEVDNNARTCMWHMTLSDAPDCQEIEDLLLMKQNWSGIKLATSFVDENGEKIPPWAGRGDPPDGSNLVMPNYSKYHVNMLGVTIERIPKGVGLYQQLDRTSASIAGPEFVMYYGEYELGKKQGYGVQTTDHGVYAGEFSKGRRWGRGRMDYADGTVVVGNFGLTMHNALESKGFPNPYITDESNGWEPNGEVEIFYSDGAYYKGAMTNGVVTGTGDYQSAFDEIRSGHFHRGHLHGEKGYLHTAANDVYMGRFKDGEIHGPGTFINEEGDVYEGTFEHGMRHGRGVYTSSGDVDRSVAGSYRGYYINNLKHGRGSVEYDLMTDSELAQLQHEKREQRKLKAKQARRARKKKQMFGPQGAVGRSQADDGQDSVSTDEDTRPTESKKPFEELDDDELDKILTPYAHLYQGIFMANAIMNQGSVLPTTTQVPSIISRIDKRRTYPINQVLKHESRAAKRSEKEMEKLQAIEITMRQSLAEKKRRIFNQQKHFTKKTMYNLDVYEIFNERELKQRMIAREERLKKMNMEKHPYKRALIPRLRDMNNSMMNAYSKTFDSIRPNVKDVRPDEMVPEEFIKLALSNFEEGKERQRFLKYDVLWQRAEDAFFDGQKGILPSMVSTRQPKHVVNWCKCLLLLFGIEQTIIKLLQLSCLRQCFPFQWCNKCTQMKETS
>Poteriospumella lacustris 2_pms1_22 61833|18590|strand:1(0...1737) (evalue:2.9411163333333332e-05)
VLISPDDNPSGDPSLSVDAVKRLKQRNLAREYLRRIMRGEDPERVKADILEQLRRANMQLAAVAFEHRRVVYPHSGNVYEGQVVPVASLINVAREAGEPEPVFDNELEGVVPHGTGTMTYAQSGNVYAGDWRYGRAHGDGIFDDATEDIRYTGRFVDDVRQGQGHTVDRNQGKEPRWEHRGLYQSNAFDGPGEFTDVGQGLRYVGPFQRGLKHGQGKVVLVSDPNQLVCEGKWVHDVMVGEGIAYALPIISLNVIKGHLPNSLVLNTFFELSIASALRPPPWLAVKEDRKTLLIAGEYAGKLFDGKPNDEYGTATYSDGSVGRGSWKLGRRNGPGVYVFGPDRTQYEGKWVGDRRCGHGTWRTPTNRILYDGLWSENVYHGTGRLIDYDVDVVYEGQFRLGFKEGQGLVRARATDDEEVERMADNKTRTLAGAPTSPIEVLNQSQWIHDHTVLLPNDQDRGKTGGGGGGVGREGSMAESYMSASYPPSPGDGYGSSPQSRSAFNSPAQSRSAKRQLARLVASFLFPSGLCYGVWCALLDGHRYNIVCVVLLYVSHELFGLTIFRKKQKEREKRKSCSG
>Poteriospumella lacustris 2_pms1_23 68384|19749|strand:-1(120...2235) (evalue:3.133607143004221e-05)
HCPNYHLYIRPSTQEIIRRIYPLSNGVKEKQFYHNRAHLKGFVKNNVFQGYGQMHWSTGAVYLGDWVGEQRQGFGIYRSKDGDEYVGQFHGGKKHGWGIFSSANGEQYIGQWVEGKMHGVGMLRHMNGDVYQGQFAQGQYEGIGYFQRSTGDCYLGNHHHNFAEGLGIESRFHRTVDGHSEKYKGYFERNARHGRGCCYYRFHKNPDGAQYAIYMGSWYRGVCEGSGIFQVSNGDRYVGQWAAGKKEGVGRYTFGANGDFYDGEFHRDRAHGMGIYYHSNGNMYKGQWADDMRNGRGTYNFANGSRYTGHWSDNRIHVKGKFDFANGAHYRGEFSCNVKQGKGIYTWANGTIYKGQFFAERLCGWGEIQYINGHRYVGQWDDNRKNGRGTFFYRNDSAIYEGDFRDDLRHGKGRLVLLPGTPLQETYEGDWAWDQWHGHGKYTYTFAPVKPLADQLEVQRLRQQRAAREEEQREVQAEEAQVRAKKLAASFAMAEREKALNHTGTKKKKKATASQGSENASLSSGGGGGDSSVAGAVARVTEAVTRGTTPQRPPTSTPTVAGDLGGVAVWYYEGEWQHNVRVGHGLLFFTDHSYYRGEFQRDQFWGKGVYVHPLSQTQYEGMWRANMRHGMGTSLEPDGSIYTGEYFSNMKQGDGKLMRPDGSVYLGTWDANTIVGMGRVQIPVGDPLKKDGLKKVISCKVFGY
>Poteriospumella lacustris 2_pms1_24 67303|19569|strand:1(128...1063) (evalue:0.00020058959087999997)
SMAEPSMAWEGKCIDDGSGRNVYFVDNEGKKSRILPDNFVPEYFEDGTRRYYFKGQCIRCREDTPALLFTADCGEMAFSLNYCEKCTIATTPGITSVRGNSRLIYDSHMDTPKHLYLRLRTPIVEEERDKHHIVRGKIAKHAVQTAMKLRRNIERTRAVKIRANQHDVGFGKFVSWGFGDVFDEYFGEIDGDNKPHGFGIMFYHDKSVYIGEWNYGQRHSTHKKAVYTRPDGMQYEGYFMNDLKHGFGSLKYPDNAFYEGEFAKGYEHGQGTKFTTDGIRYEGRFRFGKRDGPGCLFFPDGKTEKRLFKEA
>Poteriospumella lacustris 2_pms1_25 1112|1213|strand:-1(-1...308) (evalue:0.00042)
SSSDTMDNAGVRLFLLLDQHAVDERINLELMQAEATSPMDRRTIILSPPQRLNVDLSITHTLHEQMALFRSWCFTYQIYQRNDRTSHYDVVSFDAPLPYDGG
