# Supplementary material for: Putatively asexual chrysophytes have meiotic genes: evidence from transcriptomic data
Source: PeerJ. 2019 Jan 16;6:e5894. doi: 10.7717/peerj.5894 (PMC6339481; doi:10.7717/peerj.5894)
Supplement: Supplemental Information 1 — Identified loci are in FASTA format. [file peerj-07-5894-s001.zip › supplementary_material/Poteriospumella lacustris 2/nbs1.fasta.fasta]

>Poteriospumella lacustris 2_nbs1_1 51988|16849|strand:1(72...1059) (evalue:9.2e-06)
SFEDKQQEGMEGRSSYRGRSRSRSRSRERRENRDRRGDDHQRRRERSNSRHRSRRDDGEYNRRDDRADRGHNGDRTNGRDRDRSRDRFGRGNDDSNLKRTSVKTEVTDKPVDPIPSRKNQNFESKNEQAEPRWGKNEEYEDLADQGKEPAAPVFKPDFGLSGALAKDERTGNMVNGVVLKFTEPFEAAQPDKNWRFYVYKGEELVETLHIHRRSCFLVGRDDRVADIKTLNPSCSLQHAVIQFRSVEKREMLDGERVTITTVKPYIMDLQSTHGTFLNGSRIDDSRYYELLEGDVLKFGGSPRDYVLLHAQSGKEQLYCTICNHDHPC
>Poteriospumella lacustris 2_nbs1_2 51993|16850|strand:1(53...1073) (evalue:9.8e-06)
RADSQVDIQQCSFEDKLKEGMEGRSSYRGRSRSRSRSRERRENRDRRGDDHQRRRERSNSRHRSRRDDGEYSRRDDRADKGYYGDRTNGRDRDRSRDRFGRGNDDSNLKRTSVKTEVTDKPVDPIPSRKNQNFESKNEQAEPRWGKNEEYEDLADEGKEPAAPVFKPDFGLSGALAKDERTGNMVNGVVLKFTEPFEAAQPDKNWRFYVYKGEELVETLHIHRRSCFLVGRDDRVADIKTLNPSCSLQHAVIQFRSVEKREMLDGERVTITTVKPYIMDLQSTHGTFLNGSRIDDSRYYELLEGDVLKFGGSPRDYVLLHAQSGKEQLYCTICNHDHPC
>Poteriospumella lacustris 2_nbs1_3 42634|14933|strand:1(2...983) (evalue:0.00083)
KGFVMEPPLVRPAANAAPSSSTSAYERPPWSSSPKSDKFALEVIKNGVAMEEIPLVGREYFRIGRQPDAVDIPMEHGSISRLHAILNFHEDGSLHIYDNRSANGTFVNKQRLRPQTYHKLSVGDIIKFGESTRINVLKGPEPATDEKSEIEQLSQLRRAMKEKAARQEESEDSGVTWGIQDDPDEPSGDDDEHGKSNPTDSNMKFVNGKLSLASANETEDDERFRSGDGGIHAHRYNLPAYLQQDENYDRKYGAKFEIALDESLIKSDKDRELLDKIRKNERKIQNLQEEIRRIYMKEHNQEDGLTTGQQSVISRNDKAIADLTTAV
