# Supplementary material for: Putatively asexual chrysophytes have meiotic genes: evidence from transcriptomic data
Source: PeerJ. 2019 Jan 16;6:e5894. doi: 10.7717/peerj.5894 (PMC6339481; doi:10.7717/peerj.5894)
Supplement: Supplemental Information 1 — Identified loci are in FASTA format. [file peerj-07-5894-s001.zip › supplementary_material/Poteriospumella lacustris 2/sae2.fasta.fasta]

>Poteriospumella lacustris 2_sae2_1 87173|22597|strand:1(0...1168) (evalue:1.3780315e-23)
VPLIGQLSFDKDDFWAMRFVSACANIRSAIFSIPILSFHDGKGIAGNIIPAIATTNAIVSGAQVALALKCLAHFTKEALYALPDRMIDPESAQAVTDQVRKVFPHTYCVRHPSRRGYFLQPSVPDRPVSSCYVCGSSQMTLMVDTTVFTLKDLVTKVLKGKLGFNEPAISQGSNILYEEGDGADEDLADNLPLTLATCPGGGIHDGTLLEISDFTQQLELTVMVTHRSNAEFEAMIAAHQEKNQNNPNAAPLAVAIDMFILEGEQASSSARTDTAAPVTSSGDAAKATTAAAQVQVEDDDDMIMIVDEAQFEAEKKAQQQQQQQQQQPHHHRRRHSSHEYRCDLSRCLRQPRRHLEWGCLRGYLEYAPAVNDHPYFTRVASSRPTHVRT
>Poteriospumella lacustris 2_sae2_2 87164|22595|strand:1(0...900) (evalue:1.9686325e-22)
VPLIGQLSFDKDDFWAMRFVSACANIRSAIFSIPILSFHDGKGIAGNIIPAIATTNAIVSGAQVALALKCLAHFTKEALYALPDRMIDPESAQAVTDQVRKVFPHTYCVRHPSRRGYFLQPSVPDRPVSSCYVCGSSQMTLMVDTTVFTLKDLVTKVLKGKLGFNEPAISQGSNILYEEGDGADEDLADNLPLTLATCPGGGIHDGTLLEISDFTQQLELKGSLIHIHVSRYVSFFSFDLGPFIPQKVVEAENRAQNRSKQQTDDNPPQASNRHITLYMDHPSCELTGAAATDTQRDSH
>Poteriospumella lacustris 2_sae2_3 87161|22594|strand:1(0...864) (evalue:3.1976050000000002e-22)
VPLIGQLSFDKDDFWAMRFVSACANIRSAIFSIPILSFHDGKGIAGNIIPAIATTNAIVSGAQVALALKCLAHFTKEALYALPDRMIDPESAQAVTDQVRKVFPHTYCVRHPSRRGYFLQPSVPDRPVSSCYVCGSSQMTLMVDTTVFTLKDLVTKVLKGKLGFNEPAISQGSNILYEEGDGADEDLADNLPLTLATCPGGGIHDGTLLEISDFTQQLELKGSLIHIHVSRYVSFFSFDLGPFIPQKVVEAENRAQNRSKQQTDDNPPQASNRHITLYMDHPVHGNL
>Poteriospumella lacustris 2_sae2_4 19547|8689|strand:-1(-1...902) (evalue:5.4397600000115775e-18)
VVFGHALQQKLAALRMFLVGAGAIGCEMLKNWAMMGVACDLPSESAQAGSGGVVHVTDMDQIEKSNLSRQFLFRNTDINRPKSTTAIRAVTAMNPGFHGTAYEQKVAPETEALFNDDFYESLDMVCTALDNVDARLYVDAKCLFYQKPMLESGTLGAKGHTQVVSPGQTEHYGARRDPAEKSIPICTLKHFPNQIEHTLQWARDWFEEIFKQTAEDMRSYVAQADFLVQLELQQNTRVETLKRLKASLVDERPTSYAACVAYGRRVFEELFANQIKQLLTTFPLDHVTNNGQAFWSGAKK
>Poteriospumella lacustris 2_sae2_5 92531|23312|strand:-1(112...1975) (evalue:8.9524935e-08)
HNRIATVMATNDKYDRQLRLWGPIGQRNLSKSHVLLIQADAVGAETLKNLVLPGVGAFTILDDHRVTSEDLGNNFFVSVDAVGKPRAEVVCELLCEMNPDVKGSSRVGNFQNLLETEPEYFLRFNLVIAANIPRYQLERLASLCWKEYIPLLCLRCVGFLGSIHLQAREHFVAEARGDSERHDLRVSSPFSGLRELLDEVLPPLSEYALLAEGTEAVLADSSSVTSFDSHEYSHIPYPLVLARALTIWQQRSGRSSDLPRTAAEKDALRCIVKELELVPGQRNIEEALREIRRCWEPLLPAVVTDPPAMEDAQTAQERLWSFAARLGGDDSLLASHVATRKHRLLLRALADFVKLNGRLPIGGALPDCTATSRLYTQLQFVFHRQAQQDRASFESILSGLLSENEVDRRVLQIHDEDIASLCRGPLALGLLATPPLYVSSASDHMDGDVARGGGLRDVVEELLDSPNEEGGADLRQSPALWFVALEATERFYARHFRQPGDVSASAESEQLERDAGLLLDEMRAIARELELSEALFAARGAGERMDVEGLAEEAAEDALIGLAHAVELVRYGGAQLHNLASLLGGVAAQEAVKLATQIFVPLDNVYVVNGIAGVAAAFRI
>Poteriospumella lacustris 2_sae2_6 92520|23311|strand:-1(1837...3700) (evalue:8.9524935e-08)
HNRIATVMATNDKYDRQLRLWGPIGQRNLSKSHVLLIQADAVGAETLKNLVLPGVGAFTILDDHRVTSEDLGNNFFVSVDAVGKPRAEVVCELLCEMNPDVKGSSRVGNFQNLLETEPEYFLRFNLVIAANIPRYQLERLASLCWKEYIPLLCLRCVGFLGSIHLQAREHFVAEARGDSERHDLRVSSPFSGLRELLDEVLPPLSEYALLAEGTEAVLADSSSVTSFDSHEYSHIPYPLVLARALTIWQQRSGRSSDLPRTAAEKDALRCIVKELELVPGQRNIEEALREIRRCWEPLLPAVVTDPPAMEDAQTAQERLWSFAARLGGDDSLLASHVATRKHRLLLRALADFVKLNGRLPIGGALPDCTATSRLYTQLQFVFHRQAQQDRASFESILSGLLSENEVDRRVLQIHDEDIASLCRGPLALGLLATPPLYVSSASDHMDGDVARGGGLRDVVEELLDSPNEEGGADLRQSPALWFVALEATERFYARHFRQPGDVSASAESEQLERDAGLLLDEMRAIARELELSEALFAARGAGERMDVEGLAEEAAEDALIGLAHAVELVRYGGAQLHNLASLLGGVAAQEAVKLATQIFVPLDNVYVVNGIAGVAAAFRI
>Poteriospumella lacustris 2_sae2_7 57497|17845|strand:-1(185...1493) (evalue:1.4158895999999998e-06)
QQQQQQQPKPQGSSASASGASSSLSELDRLCADLTAALPAPATLTQSGFTVHPIDFDKDIDAHMAVVAAASNLRARNYRIPEADLHTSRGIAGKIIPAIATTTAMVTGAICLELMKLLQAKPVHRLHNFFANLAIPIFTSEEPTPPKATKSMLRGKEWVWTVWDHLETPPGPGMTVQGLIDWLEETHGLELSMLSSGVTILYSDFMDPKRRNERLKMSLDTLVQTVTKKAIPIEQKYLIFELIVNDVDSGDEVDVPYLRYRLRQGRGTYTVHYTVLYCAVRCTSQLHCSRHRHHRCRCCPCAVHLSYLSVCLPLCLRVSLHAQQHSNTVRSRGFSMQINKRATFDLSCGRRRRTASLTPPPPQPPPPLCHRVTTPTPTTPATASATVLCIHGTSLVYDCRFTWGASWCVSRTRPPLCTRRRGPIRSRSHRPPSES
>Poteriospumella lacustris 2_sae2_8 27079|10946|strand:1(2...1400) (evalue:5e-06)
KSHHSSKDWQLFSGQTNREIMSHDSRWDAWRRILSRPSLFGNETGKLPNGLYEPSQELFENVRTTKILVIGAGGLGCEILKNLALSGMTDIHCIDLDSIDISNLNRQFLFRMKDVGKGKAEVAANFVMGRVPGCRVTPYVGRIQDFDANFYRQFKIIVCGLDNVEARRWLNSMVLSLVEKDEDGELNPDTIIPIIDGGTEGFKGQARVIIPKVTACFECTVETFPPQVTFQLCTIAQTPRIPEHCIAYAYTILWPKEFPDRPLDKDSPDDMQWVYEQALSRANTYGIEGVTYFKTLGVVKNVIAAVASTNAVVAAACTNECIKLLSFGAQTINNYLMYMGGDGIFSPTFTYEMKEDCMVCSSDMEPVDMNMSGDMTLRELIALLGDNPKYQLKKPSLMGETNNLYMQNPESMEKLTRPNLDKPLSNLIVDGEFIEVQDPVLSLVNKHLTIRAHFVQAVNNCQFKIV
>Poteriospumella lacustris 2_sae2_9 89621|22932|strand:1(2...3816) (evalue:2.264440000439547e-05)
KARNKFSRQIAALGADVTAKLLKMKIAIVGLRGVGIEACKNLTLQGIGGITLIDANPVEAKDVGVNFFYSEDDIGKNRAAVTLPKLRELNPVCALNVARSIDELDFTKIGALVITQVLDIQTLINLNERCRENRVSFFYSFIGGLAADIFVDHGLEHIVYDPNGEKPVQKLITNVVSLSDHELQIRYDTPEGQQAISIDKGYYEITEVEGIHSVNGKIYEVVIGSSDPVKTIRVLDSIKVSVDEHAKDGNPIKIDKTPVKLNDGEHYVKGGLLTEKKVPQLSPMLSLAQKLRDAGNPWAEPPTIVQTDYFGSELQQHVAFYAVHAFYGTQRRLPGVRNADDLAAVRRIADELLANKAIEVEEGWEVNEDYFRKYVSLASVELQPLSAFAGGVLAQEVVKCTGKFTPIPGWLHFSSFESLPGEAQVPSAEESQPRNNPRDELAAVYGWPFVEKLGNLRYFLVGSGALGCEFLKNFALNNICGGPNGKLFVTDADRIELSNLARQFLFREHNVGQPKSRAAAAMAKHMNPAFNVESLEVFVGPKTEDIFHDEFWMSLDGVCNALDNIEARLYVDKQCVRYEKSLLESGTMGTSGNVDTIVPHKTRTYGEGGEAAEGMGVPMCTLRNFPHLPDHCIEWARDIFELLFVKLGKNLESYINNADVFIDNIRDKAGSEPGAAFFDLRALTSYTRFVTNPSIGAAAQCAYDLFHFLFRDRIMDLQNMFPRDSRIIDEKTGADKGPFWNEKKRYPTVAVFSSDKAEHVDFMRSATILLGVTAGILPAKTDEIDEDAYLKEYRTDNAWLLNIISGLSLPEYVPAPVSTAGADEATAAASALSAADKVRMDEEKERKLTQLIDDLQRVSDAIRSNTGTNPSIETVSFEKDDDANMHIAFITATANARCANYSIRAVDFHECKVIAGKIIAAIATTTAAVCGLVMLELFKVVLGKDTDDYMNRNIGLGGNKYTSFSAEAPVKYKTKTESVAPDVTSALPADAYDEKGKVKAEYYEEQVHRAYPEGHSIWDKLTISADLTLADFTKWLDEEHGLTLTGWDFIYGYRTVTTDGKKETVGATSKVYPPAPVLDDSLLPALDLSMQQATMALMRNPATRAQSQPYLALWKQRVAAAASGEVAASTGSAKDKPITANTTIREILERMSVLGDEAVAQGKLETKTISQLPLRKFVVLPGNETPSVQWKETGDDVEHLVALKILLQMYVLSDLWPIVRKFDRAAVPFVFLLMWYSVASFVCKLLQQSLKYISLYRVSSIHICTAFQLQG
>Poteriospumella lacustris 2_sae2_10 72338|20357|strand:1(0...596) (evalue:0.0001368157)
AATLFPNDASGMHVVGWEPNERGKAGPRVADLRASLDTRLLMSQAVDLNLRLMKWRQWPQLQVDRLREQRCLLLGSGTLGCAVARALMGWGIRHVTFVDSGRVAYSNPVRQSLFTYDDAREGKYKAHAAAEQVLRIFPDMTVQAELVSIPMPGHPYTQGDSGHTGGSASASAGVGVGAVSDEAARARLDHLVQSHDIV
>Poteriospumella lacustris 2_sae2_11 77787|21169|strand:-1(-2...370) (evalue:0.000158817)
SNRMMETTPSTFAPHEARRYGRQMLLPTIAAQGQRNLLNSKVLVIGAGGIGSSAALYLAAAGVPITILDNDVVEESNLHRQVIHDTNRAHTFKADSAVDRLTAINPTLSYRAIKERLTADNAY
>Poteriospumella lacustris 2_sae2_12 19553|8691|strand:1(0...548) (evalue:0.0002454821666666667)
FFFRIPVKQDPVVLKLNENEEVTIIMSTTEIDESLYSRQLYVMGHEAQKRLASSSVLIAGLNGLGVETAKNVALMGVKSLTLYDSQPTSWLDLSSQFYLSEQDIGRNRAEVCTPKLAELNPYVHVTHVEGDLTEIVRHGGFNAVVLIDQSFDTQVTLSQYCHANNIAFLIGDARGVFGQIFC
>Poteriospumella lacustris 2_sae2_13 76974|21042|strand:-1(-2...544) (evalue:0.000263149)
TVSPTTASTLPAANNDTKKHYPVELKEEMFSRVRTFFGDQGLDAISNSFVVVVGLGGVGSHCAHMIARSGVGRVRLIDFDQVTLSSLNRHAVATLADVGIPKASAMKKHLEGIVPWCEIEAMSEMFVMKEADRLLGGKPDFVLDCIDDVNTKAELISYCFKNGIRVVTSMGAGGKADRLLG
>Poteriospumella lacustris 2_sae2_14 87226|22608|strand:1(0...341) (evalue:0.000398416)
KLLFARPSDSMLFEDESATNDRSEYMHLIAFPADKALESLLSFARALSEGLFQKETQKKIDMDVYKTAAVMPVPISTAQIEDAVGLARNILTNNPSDWKQHRYDAADGRWEQT
>Poteriospumella lacustris 2_sae2_15 76976|21043|strand:-1(-2...1495) (evalue:0.000570398)
TVSPTTASTLPAANNDTKKHYPVELKEEMFSRVRTFFGDQGLDAISNSFVVVVGLGGVGSHCAHMIARSGVGRVRLIDFDQVTLSSLNRHAVATLADVGIPKASAMKKHLEGIVPWCEIEAMSEMFVMKEADRLLGGKPDFVLDCIDDVNTKAELISYCFKNGIRVVTSMGAGGKADPTKLRIAPLSECINDPLAQKIKWKLKKHDVPADQVWTVFSVEKPVAGLLPLDEEQKNAPQDFGAVEYLRLRVIPVLGTSPSIFGQAMAAYALCQLSGHVYNYDGGERMSKNLRHKLRQVFKNNEQQRFQAGAEAEFLLNDEDVEFVVQQVWNSRCAITHRRFGGHIMLTLTRWHADEPASAYNLVLIMQNEAAKLAENHGNPDGVFPPEVIAKINQRLQWAKRVYCEEIMPLDFGPVELYLQRKQPSSPATASAAVSSAASHATGGSASWWMMPALVAVVASAAATAVTIYTTSHRRQPPREAFLTLFVVVRPDQIVFTTT
>Poteriospumella lacustris 2_sae2_16 76985|21044|strand:-1(-2...1483) (evalue:0.000599089)
TVSPTTASTLPAANNDTKKHYPVELKEEMFSRVRTFFGDQGLDAISNSFVVVVGLGGVGSHCAHMIARSGVGRVRLIDFDQVTLSSLNRHAVATLADVGIPKASAMKKHLEGIVPWCEIEAMSEMFVMKEADRLLGGKPDFVLDCIDDVNTKAELISYCFKNGIRVVTSMGAGGKADPTKLRIAPLSECINDPLAQKIKWKLKKHDVPADQVWTVFSVEKPVAGLLPLDEEQKNAPQDFGAVEYLRLRVIPVLGTSPSIFGQAMAAYALCQLSGHVYNYDGGERMSKNLRHKLRQVFKNNEQQRFQAGAEAEFLLNDEDVEFVVQQVWNSRCAITHRRFGGHIMLTLTRWHADEPASAYNLVLIMQNEAAKLAENHGNPDGVFPPEVIAKINQRLQWAKRVYCEEIMPLDFGPVELYLQRNQPSSPAAASSAASHATGGSASWWMMPALVAVVASAAATAVTIYTTSHRRQPPREAFLTLFVVVRPDQIVFTTT
