# Supplementary material for: Putatively asexual chrysophytes have meiotic genes: evidence from transcriptomic data
Source: PeerJ. 2019 Jan 16;6:e5894. doi: 10.7717/peerj.5894 (PMC6339481; doi:10.7717/peerj.5894)
Supplement: Supplemental Information 1 — Identified loci are in FASTA format. [file peerj-07-5894-s001.zip › supplementary_material/Poteriospumella lacustris 2/sgs1.fasta.fasta]

>Poteriospumella lacustris 2_sgs1_1 81381|21718|strand:-1(-2...868) (evalue:3.5925801267170086e-08)
YQEAGRAGRDGNYSECIIMYNRKDVDRLARIMGRPRLSAKDRDLLEEMHEYCENALSCRRQTFSDKFTETRSRLNRCGRMCDNCKHQGGAARRTFLPPKPGVTVLENVKAATTTTTTTTTTAAAARPTGNAGKRNYSRLIEDEEVDDDGWIAAKAPRPNAVDGGNPTAASITSKPAAPPKAGFVKASMWTGAPSSLSSSSKQPSTSAVLQSSEQPKTVATNAMLPSRSFLYEDSDDEDLTYLEATTTKPSTATRPTAVGRSTFANTKTNAICIDDDDDDHDDVVDTGGR
>Poteriospumella lacustris 2_sgs1_2 55494|17524|strand:-1(96...1971) (evalue:1.489380630769231e-06)
RSKTSTRRERPITPSLILTVFFESLPRNERKRMSRKRKERERTDHDAAENVEITLTDDVDVHPTFDTMRLKEELLRGIYSYGFERPSAIQQRAIVPIIQGRDIIAQSQSGTGKTAVFSIGILQSLDTTSNETQALVLSPTRELAEQTQRVILALGDYLNVQCHACIGGKSIGEDIRRLDFGVQVVSGTPGRVHDMIQRKNLRTRNIKMLVIDEADEMLNKGFKDQIYDIYRYLPPSTQVVLVSATLPQEVLEMTRRFMNEPIKILVKRDELTLEGIKQFFVAVEKEEWKFETLCDLYDTLTITQAVIFCNTKKKVDWLAAKMRENNFTVCAMHGEMPQRERDEIMEEFRSGGSRVLIATDIWGRGLDVQQVSLVINYDLPTNRELYIHRIGRSGRFGRKGVAINFVKEDDVRVLRDIEQFYSTQIDEMPMNVADLIQTRNTQHTTHTRYIQIERRQDMPRCSCCNQRSPPFTKAGPSHHHHYHHYAGFCVNFCRSDDICLLTWSSWVSTCCSRVRSRSVFSPRCSSFSLSSCRAVFSVMQRVRSRSISSKPAMRSAAVCSVAKGESPGARRPVAAATLDGACFLLCSKDARLLPPAPPPLFPLSTAPMESRPARGAAAGGGEYW
>Poteriospumella lacustris 2_sgs1_3 58093|17952|strand:1(2...1973) (evalue:2.4069869839166666e-06)
RRKHIEFRSSFSQSKKKNMSSSLGKRPRVDEDDAMANFMKMVEEDNADDKVYVPVVAQRQILQSKYRKTDGETQELSEDTSGKTSQSSKVPPPVEKVSLLDQAVELRKERINLSHSELKQQQQEYTEQMLLKEANQVQTNALQSSEEIANGMRYTESLKSTWTPPSYLRDRDEAHNDELRRKWHILIEGDDCPPPIKSFKEMRVPPVLLDAMERKGMTRPTPIQVQGIPALLSGRDMVGIAFTGSGKTLAFSLPLVLFALEEETNLPIVGGEGPVGLVLCPARELARQTYEIIEYFANALRDGGHPQLRCALCIGGESNKEQLDTARREGLHCLVATPGRLNDHLKTGRLNMDICRYFVLDEGDRMLDLGFDEEVHNIINKFKRQRQTILFSATMPQKFQEFAKKTLVKPLIVNVGRAGAANLDVIQEVEYVKKEAKIVYLLECLQKTAPPVVIFCERKNDVDEIHEYLLIKGVEAVSIHGGKDQEERNEAIRLYKEGKKDVLVATDVAAKGLDFPNIQHVINFDMPSEIENYVHRIGRTGRCGKTGVATTFINKDVEESILLDLKHLLIEAKQRVPPVLQALEDPDEDINNVGGVKGCAFCGGLGHRITNCPRLDRDARRIGAGKKDSLVKNAGYGGDWQAAQRVRCVRGFLYIV
>Poteriospumella lacustris 2_sgs1_4 4217|2415|strand:-1(-2...1396) (evalue:2.9334879169166664e-06)
ETEIMSADNEEETTPTFAELGVSDALCRCIESLGWTQPTEIQAKVLPHALAGKDVVGLAETGSGKTGAFSIPIIHFLLQSGSRLFALILTPTRELALQINEVVQALGASIGLSSLCLVGGIEMVDQAIALAKRPHIIIATPGRLLDHLRNTKGFNLRTLKFLVIDEADRMLSLDFEKEIQDILRVIPEDRRSYLFSATMTKKVSKLQKLSLKDPAMVEVSNKMQTPKSLIQQYVFVPAKWKDCYLTSIINDFQGQKIIMFVATCNNATRTSQVLRNLGFHSICLHGQLSQPKRLGALNKFRAGSQNILVATDVAARGLDIPAVDMVINFDVPMTAKDYVHRVGRTARAGKAGRAITFVTQYDVEAYQHLEAQIGTKLDVYGIEEERALLFLERVNEAQRMATRDLRDQAKDHGGKHRKRKRDDAALDDDHDDQVVSPSVHSTFLSLQRIRWKTQISLQVYNIPSE
>Poteriospumella lacustris 2_sgs1_5 24468|10234|strand:-1(1855...2953) (evalue:6.706996266692306e-06)
FIIPCIEKVDVSINKIQVLMLVPTRELALQTSAIVKEISKHMEVQVMVTTGGTNLRDDIMRLESVTHVVVGTPGRIHDLADKGVADLSDCQIIIMDEADKLLSPEFQEVLEALIRKCRPNRQICLFSATFPVAVRAFKEKFLPNPYIINLMDELTLKGITQYYAFVEEKQKVHCLNTLFTKLEINQSIIFCNSVNRVELLAKKITELGYSCFYIHAKMKQPDRNRVFHEFRNGATRHLVCSDLFTRGIDIQSVNVVINFDFPKTAETYLHRIGRSGRFGHLGLAINLITYDDRVSLYTIEQELNTEIKPIPPQIDRNLYCRQIICTGQPSALFIFSSNYMLLYSTIFKRILKIFTSGTHRTVYEK
>Poteriospumella lacustris 2_sgs1_6 3054|2112|strand:1(0...1332) (evalue:1.0445212652307693e-05)
ELFTKASKLSFFLLFYSQKRTHFLFLFVLLENLHSFKMAEDAAAPVTELRDDEIEISDNWDEITPSFDGLGLTEDLLRGIYAYGFERPSAIQQRAIKPVLMGRDVIAQAQSGTGKTATFTISILQKLDVSNRECQALVLAPTRELAQQIVKVITSIGDFMNIRVHGCVGGTAVREDIRTLQEGVHIVVGTPGRVYDMINRRALRLDSVCLFVLDEADEMLSRGFKEQIYDVFKYMPETVQCAIFSATMPLDVLEVTQKFMRDPVRILVKKDQLTLEGIKQFFIAIDREEWKFDTLCDLYSTLTITQAIIYCNTRRKVDWLTEKMIAKDFTVSSMHGDLDQRERESILAEFRSGSSRVLITTDLLARGIDVQQVSLVINYDMPSNRESYIHRIGRSGRFGRKGVAINFIVKADVKYMRDIEQFYDTQIEEMPANVADLLQARSR
>Poteriospumella lacustris 2_sgs1_7 67808|19661|strand:-1(797...3278) (evalue:1.089556343076923e-05)
LGWKFRQDMKGVSDDNGGKAVFLTKKQREELALQRLQQKREEEDKRKQEALEAHRRFITGQTIEDKKREEKLRQEREEQERQRRQREENIGAAEQKHELEAIKQHYLGSVQSKNVQSKPSEKSGRIFQFEWKGDDDTGKDDLNPLYSKRQKIAPLFGRGYFAGVDQREQRKESNFLVALSEKRMQEAKRMEDGDASMTEEERLVREQARSHAIEQFRRNQAAENQRKDKSGDEKSGRHWSEKPLSDMTERDWRIFREDFDIRVQGGGRNTLPLRFWPEAVLPTQLMQAIQAAGYEKPSPIQRQAIPIGLAKRDIIGIAETGSGKTCAFLVPLLAYILQLPQHFIDRVADQGPLAIVMAPTRELAEQIEKECRKLASYTSLRVISVVGGKDIEEQGFEIRKGVEIVIGTPGRMLDCISRHYLVLNQCNYVVLDEADRMIDMGFDEQVEEVLNQMGGLLRPEEDDPNQMTESAAAAAATTMYRTTAMFTATMSPEIEVIAKQYLRHPVLVRIGDVDSGKNRRIEQRVMYLTSENAKRNALMEEVNKSLRSMSMHASSSSSSASASALSASSSSSSSASGEVKIIVFVNTQKAADVVSRQLEDHRYHVGVLHGGKSQEVREETLESFRSSHINILVATDVAGRGLDIPDVSHVINFDCPKKIANYCHRIGRTGRAGKFGTAVTLLTDADTEVMYDLKQYLESTDSAVPHQLAHHPAAQAAPGTRDEKGRLVGQKRDRAMFVNQFGTAGHAPSSMYSTAPIARLYYITRCRQGAQQLQKLKGLFHRQVHSLFLFVSRGVVKGYFLVLVIDSTGCRFGLDLPSSIRWDSFA
>Poteriospumella lacustris 2_sgs1_8 81050|21667|strand:-1(1495...3070) (evalue:1.1868338836363636e-05)
SYVIPTLSRLSKSSSKSGSGVRALLLSPTKELADQIFREVQRLSEGRKIKSCVLKKKLMKMAEDHGRKVFQKYDLLIATPLRLLTLVRSNSIDLSQVEIVVLDEADRLLDLQSSPRERNQQPPSDEEDDEEDDEDEEDEEANPDKEPSKRERSAFLSQVDEILAQCPATGVQRALFSATLGSFVKELAATFLRDPVEVTIGAENTGASTIKQRLVFVGREDGKLLAMRQLIQEGLKPPVLVFMQSIDRAKDLFKELIYDGINVDVMHAGRSAHQREDIMRRFRIGDIWVLICTDLMARGIDFQGVQMVVNYDLPVSAVNYIHRIGRTGRAGRTGEAVTFFTEEDMPRIRPIANVIKLSGCEVPDWMLQIKAMSTKHKKQLRRSAPKRRRIGIGSLTVTEGNRFNNDDEEEGGDDAFQPQYHGSDAAGDDGGDWETADAFNDADDGDDDDGSNNFGNDSGDAYELPDRDNDNDNDDQEEGKQSGKKRRRQSKQTGLTSDTKTKGKLTKKKKQLRKQNNAQTLRCK
>Poteriospumella lacustris 2_sgs1_9 72194|20335|strand:1(2...1798) (evalue:2.14079314e-05)
RLFQSSKLYLSSTIDISPTDGTPDSQVRRDIDTSKCKFGSLGLNEGLLKGLTVQNILDPTPVQKAVIPRILSNENVVMTASTGSGKTLAYILPALQSMQNEEMLGYQRSVKRPRCLVLVPTRELARQVLGAVKGLGHHAKVSSTAVIGGEDYSTQKMSLNRMVDIVVASPGRLMQHRQRGNVFFSNVNKIIIDEVDTMLTQGFGSDIRGILKNVFQRAERTNVDSGNGDEEKSQDKVQVVMATATLTKLVRSLLEDMENGGFNIEYSDPSNKTPARLTGSEIRINMKVVEVDGVHRILPNVQHIFEPSGGGDKISQLKTVLAQMRQKRVLVFCNTIDSCRAVDYALNEDGQSKTLSYHGDMNSLERQGNMDAFRRGDTKILVCTDIAARGIDIPDIDHVVMFDFPMNPIDYLHRAGRCGRAGRKGCVTSLISKRDEVLANAIQSCIKKGLPIDSLSASKRDYAAGGKLAFVAGRSSERPETRGPREGRRGSNESRSKGQHRGEKSFKKEVNRASLKGETRTKRFLAKTSSPRSSSSRTGRQDCPTARIVQFSACLMDENQLLMTEKSLLFVVIVLSLLTVTRHSTCVSRPYGFPKVQS
>Poteriospumella lacustris 2_sgs1_10 88187|22730|strand:-1(646...2482) (evalue:3.3893497390200007e-05)
EIAKMESTKSSYKPKIYKRSSEEGEESSSHRDYDEDREEKSSKKRRRDDEEDDHKKAKKEKKSKRDERDAPSSSNREEVVEEEFVRRRTRSMSDAESHNYLIPTQNAEEFRRVHQISIVGRDEAGQSIYVTPDPITTFASTPFGPQIRKALEAAGFANPTPTQAQSWPVALQGRDIITVAKTGSGKTCGFLLPAFHRLLAQTGRRRGPPGILVLAPTRELACQIEEEAVKFGRSSLVRSACAYGGSPKGLQLRKIQQGLEILIATPGRLNDFLEMRAVDLSQICFLVLDEADRMLDMGFEPQIRSIISKIPLTRQTMMFTATWPREVQAIAREFLKNPVEIKFGDVNNLNANKAITQKVMVIGESEKSTKLKEVLKEVNPSDDPLKVPKTIIFVSRKHACDSLSQELWDMGYSVDSLHGDKQQFMRNKVMDQFKGNKLQILVATDVAARGLDVKDIQVVINYDFPAGQNGVEDYVHRIGRTARGDCTTGKAFTFFTSDDSKRAHELIGVLRRAEQEVPPELQRYDRGGGGRGGGGRGGYGRGGGGYGRGGGGRGGFGGGFGRGGGGRGGFGGGGGGGYGGRGGAPRQWQTHKHVYSNLTEPIAQNSIRTTG
>Poteriospumella lacustris 2_sgs1_11 58124|17955|strand:1(1285...2350) (evalue:3.7947850833538465e-05)
ILYLLLQPYLQRGDGPIVLVLAPTRELALQIKVECDKFGASSSIKNTVVYGGVPKGPQVRDLRDGVEIVIATPGRLIDHLEFGSTNLRRVTYLVLDEADRMLDMGFEPQIRKIVSQIRPDRQTLMWSATWPKEVQQLARDFLTDPYQVTVGSIELRANEDIKQVVEVVGDFDKYGRLTHYLRDFNDGSKVIVFVETKTGCDELTRNLRREGFRCKAIHGDKSQQERDQALADFRVGQTPILIATDVAARGLDVKDIRAVVNFDMPNNIEDYVHRIGRTGRAGAKGYSVSFFTEKHSKIAKDLIDVLVSAKQDVPPTLQSYVRSGSYGGHPRYGRGGGGGGRRYQTLQLTKVKAP
>Poteriospumella lacustris 2_sgs1_12 81065|21668|strand:-1(1953...3144) (evalue:4.068616895833333e-05)
SYVIPTLSRLSKSSSKSGSGVRALLLSPTKELADQIFREVQRLSEGRKIKSCVLKKKLMKMAEDHGRKVFQKYDLLIATPLRLLTLVRSNSIDLSQVEIVVLDEADRLLDLQSSPRERNQQPPSDEEDEEEDDEDEEDEEANPDKEPSKRERSAFLSQVDEILAQCPATGVQRALFSATLGSFVKELAATFLRDPVEVTIGAENTGASTIKQRLVFVGREDGKLLAMRQLIQEGLKPPVLVFMQSIDRAKDLFKELIYDGINVDVMHAGRSAHQREDIMRRFRIGDIWVLICTDLMARGIDFQGVQMVVNYDLPVSAVNYIHRIGRTGRAGRTGEAVTFFTEEDMPRIRPIANVIKLSGCEVPDWMLQIKAVRLSFIFCVLRWSYRCVLLSFFFCR
>Poteriospumella lacustris 2_sgs1_13 95714|23793|strand:-1(-3...513) (evalue:4.523486492307692e-05)
NFKDDCDYLVGSDTFSRLRAAALHGDISQNQRTETIRAFKEKRIDVLVATDVAARGLDIAGVDLVVHCALPNDVDSYVHRSGRTGRAGRPGTSVLLYNSDEDVSKMSDYQRRLMFQYTYNSLPSPNEVVESYVHSIDNKIEGVSNSVCKYFLPHAQAFLAKARKGELLPQD
>Poteriospumella lacustris 2_sgs1_14 58110|17954|strand:1(399...1983) (evalue:7.055471724594847e-05)
YLSSTMSHYGSSFSRPDDRYNDHSSFRPDSGRYGGGGGYGGGGGYGGGGGGGRSGGGLGAGLREITWDLSSLPVFEKNFYMEHPEVTRRSEAEAEAWRQSKNITVFGKGIPKPVYSFEEASMPEYVLREVLKQGFKDPSPIQSQGWPMALMGRDMIGISATGSGKTLAFLLPGMIHINAQPYLQRGDGPIVLVLAPTRELALQIKVECDKFGASSSIKNTVVYGGVPKGPQVRDLRDGVEIVIATPGRLIDHLEFGSTNLRRVTYLVLDEADRMLDMGFEPQIRKIVSQIRPDRQTLMWSATWPKEVQQLARDFLTDPYQVTVGSIELRANEDIKQVVEVVGDFDKYGRLTHYLRDFNDGSKVIVFVETKTGCDELTRNLRREGFRCKAIHGDKSQQERDQALADFRVGQTPILIATDVAARGLDVKDIRAVVNFDMPNNIEDYVHRIGRTGRAGAKGYSVSFFTEKHSKIAKDLIDVLVSAKQDVPPTLQSYVRSGSYGGHPRYGRGGGGGGRRYQTLQLTKVKAP
>Poteriospumella lacustris 2_sgs1_15 91437|23187|strand:1(0...1092) (evalue:0.00017075186499999998)
VVQEVGGPLRGIVIYGGVNKQGQRTELQRGVEIVVATPGRLMDLMQENAVSMSHVRYLVLDEADRMLDEGFEPAIAQIISQCPAGGTGLLDRQTVMFSATWPESIRNLAEKYLLPNVLRVTVGSEELCANHRVTQIVEVVEPHQKDRKLLELLEKYHASRRNRILIFVLYKKEAADLQQRLANRGFNVTGIHGDKSQHDRTAALEEFKRGTTPLLIATDVAARGLDIPQVEYVINYSFPLTTEDYVHRIGRTGRGGATGTSHTFFSDSDKALAGALVGVLQEAGQEVPPEIYKYPMVTKKKSSKLYGDFGPKNDLAGKKATKITFDQTCLPVTHNRESSCWRHASSVVTCQRCNVYYLCTMNPK
>Poteriospumella lacustris 2_sgs1_16 33396|12711|strand:-1(360...2445) (evalue:0.00017870726205)
LVSPSKIEFVVMQNGGKYVPPALRGSTAGAPEGDDRGDGSGRPARRPFDDEEGRGGYGGRGGYNSGGYNSGGDRGFGGGRGGSGGYPQRDFYGGGGGGRGGGGYGGAPRYGGDSYGGGGRDSSYGGGRESSYGGGGGGYRGGTRKNELGFHGDMRPNPRVEEELFFKNETQATGINFDKYDDIPVEVSAGCPDPYNEFTVDTIGPQLLKNLVLTKFTKPTPVQKYSIPIGLGGGDMMACAQTGSGKTAGFLFPVIAMMLRMGPLPEPENRRGKNTAFISTLILAPTRELAVQIHEEAQKFCYCTGIRPVVVYGGANIQNQQRELDYGADLLVATPGRLVDLIERGRVRLDNVRFLVLDEADRMLDMGFEPQIRRIVEAEGMPVDRQTFMFSATFPMEIQRLAGDFMRNYVFVAVGRVGSASKDVTQTVEWIENADKIEFVLDFLGRVPDGLVLIFVETKRGADYLEEVLTRYNFPASSIHGDKSQREREDALKSFKTGRTPILVATDVAARGLDIPNVTQVINFDLPSNIDDYVHRIGRTGRAGNVGHALSLINDKNRNIAKELAELLVENQQELPAFMERYLGSHFHGGGGRGYGGRGGGRGGGRGGPRFGARDIRREQGGSSGHNDMGSHGGRGGGGRGGASASAGRGGFGGSSGGHRSGGDFHRQDAWAAEGDNSAWQTTRWSIGYEGQFL
>Poteriospumella lacustris 2_sgs1_17 51562|16756|strand:-1(-2...1576) (evalue:0.00021418313166666664)
CTCFVAHQFRLKMSEEDLVDFEEDVNQEEAKTEEKDVKKGHYVNIHTSNFQDLMLKPELLRAVVDCGFEHPSEVQNECIPDAILGQDIICQAKSGMGKTAVFVLTTLHLLNPVAGEVHVVVLCHTRELAFQIQKEYERFSKYLPDVKSRVFYGGVNVKTDVAALKVEVPNIVVGTPGRILDLATTQKALDLSKVKHFVLDECDQLLAKTDMRKTVQGIFLATPHEKQVMMFSATLNNEVREIARRFCQEPREIFVDNDTKLTLHGLKQYYVRLTEEEKNRKLSDLLDTLEFNQVVIFVSKVRRATELARLLEECNFPTICIHSALPQEERIARFKAFKEFKKRILVSTDLFGRGIDIERVNIVINYDFPSDNDQYLHRVGRAGRFGTKGLAVSFISTPEDEAEMAKVQERFAVQMPEIPETISTTDYMQTDHSPPRRVPLHVGSTDSLDPPHSCITPRCNIQDDSCAATVAVTDELTSVEKETINRSTGRRRRWPAHNYSINPLQLRRRYTRRPPGAAFTAGRPL
>Poteriospumella lacustris 2_sgs1_18 91390|23182|strand:1(0...1461) (evalue:0.0002367498052)
QLNFIFENFVLTSTEMSKASSTTNEFQNLGLSLVLTTAVAAAGYTQPTPVQRKAIPPALLGRDLMVAAQTGTGKTASFALPILEKLFCQDPSQSNRSRLRAKKTKVLVLTPTRELAAQVHDSFKTYATNVDLVSTCIFGGVGAQPQVDAMAKGVDVLVACPGRLLDLINQKSVDLSEVEIFVLDEADRMLDEGFEPAIAQIISQCPAGGTGLLDRQTVMFSATWPESIRNLAEKYLLPNVLRVTVGSEELCANHRVTQIVEVVEPHQKDRKLLELLEKYHASRRNRILIFVLYKKEAADLQQRLANRGFNVTGIHGDKSQHDRTAALEEFKRGTTPLLIATDVAARGLDIPQVEYVINYSFPLTTEDYVHRIGRTGRGGATGTSHTFFSDSDKALAGALVGVLQEAGQEVPPEIYKYPMVTKKKSSKLYGDFGPKNDLAGKKATKITFDQTCLPVTHNRESSCWRHASSVVTCQRCNVYYLCTMNPK
>Poteriospumella lacustris 2_sgs1_19 91441|23188|strand:1(0...1485) (evalue:0.00024211426285714285)
VVQEVGGPLRGIVIYGGVNKQGQRTELQRGVEIVVATPGRLMDLMQENAVSMSHVRYLVLDEADRMLDMGFIHDVKKVMSRLPARRQNLLYSATFSQDIINLAGQLLNSPERVEVTPPNTTVERIAQAVYHVPFSNHKKYLLAHLIQAGRWEQALVFTRTKHGANKLAEFLIKQGIESVAIHGNKSQNARTKALADFKAGSVQVMVATDIAARGLDIDQLPHVVNYELPNVEEDYVHRIGRTGRAGRSGEAVSLVSPDEITLLKDIQRMTKQIIPEGNVMGFDFSSLPQVDPKAQDDRPVFERRGGRGGPAPTRAPSSAAPVSAPAASSNKAVAQTKKAPAAAAVPAAAPIHTDNGPSESAQESQSRKRKRGKKSPGSTPQVPDGAQNKAPEAPVRTASAAPKGTTRDVAPNAATNGAAKPPQPPMGEGRQAKNRAPKPSFAASAISVLKGGAIESLPAAARGADDQANRRPKSQQGRQSGAPVTAQKCSSIVV
>Poteriospumella lacustris 2_sgs1_20 34747|13054|strand:-1(-3...1605) (evalue:0.0002516362888888889)
EFFSIQEDVIPVLIRQNSNPRVIPRDIYVSSPTGSGKTLSYALPVADSFLKSGYVNSHRLRCLILLPNRELAQQVYSFFSAILKGTGVNVSMTIGNGDSEEEKLANAETDNVFRDPIDDDLTDDAPILSTDILISTSGRLLDNLLLVPGFSLQYLRFLILDEADRLLSNAYHGWVRTLLSSVENLRLSYGGTQLKKRRYGELIDDNLPLQRLLFSATATDDPQALSLLGIHSPLFIYNRLTSQSSGNPLEDTELFTLPSTLAERRMTVTTESKLFKLVCLLIAAFNPKRGMENLGKQQLELDYFESCKGEGSVCIIFVASVDASHRLSTVLKLLNNQLVDNDVKKSFQSIFAKGLGRNQMFPGRVEEMTSLIRPADREKIVSDALAGHVSIIVSSDRMARGMDLPNVKLVVNYEVPKQAKTYVHRSGRTARAGRSGHCLTLVKEGQYNEFQRVSREIRRQSPFEGSTTPAQEDVKKMIAYRIPDSIEETVRPLYDVAVSKLSGHLEDVQRTFNGSSLVQTSAVNRTANKENRTVT
>Poteriospumella lacustris 2_sgs1_21 91416|23185|strand:1(0...1854) (evalue:0.0002702375263)
QLNFIFENFVLTSTEMSKASSTTNEFQNLGLSLVLTTAVAAAGYTQPTPVQRKAIPPALLGRDLMVAAQTGTGKTASFALPILEKLFCQDPSQSNRSRLRAKKTKVLVLTPTRELAAQVHDSFKTYATNVDLVSTCIFGGVGAQPQVDAMAKGVDVLVACPGRLLDLINQKSVDLSEVEIFVLDEADRMLDMGFIHDVKKVMSRLPARRQNLLYSATFSQDIINLAGQLLNSPERVEVTPPNTTVERIAQAVYHVPFSNHKKYLLAHLIQAGRWEQALVFTRTKHGANKLAEFLIKQGIESVAIHGNKSQNARTKALADFKAGSVQVMVATDIAARGLDIDQLPHVVNYELPNVEEDYVHRIGRTGRAGRSGEAVSLVSPDEITLLKDIQRMTKQIIPEGNVMGFDFSSLPQVDPKAQDDRPVFERRGGRGGPAPTRAPSSAAPVSAPAASSNKAVAQTKKAPAAAAVPAAAPIHTDNGPSESAQESQSRKRKRGKKSPGSTPQVPDGAQNKAPEAPVRTASAAPKGTTRDVAPNAATNGAAKPPQPPMGEGRQAKNRAPKPSFAASAISVLKGGAIESLPAAARGADDQANRRPKSQQGRQSGAPVTAQKCSSIVV
>Poteriospumella lacustris 2_sgs1_22 91425|23186|strand:1(0...1854) (evalue:0.0002761756873)
QLNFIFENFVLTSTEMSKASSTTNEFQNLGLSLVLTTAVAAAGYTQPTPVQRKAIPPALLGRDLMVAAQTGTGKTASFALPILEKLFCQDPSQSNRSRLRAKKTKVLVLTPTRELAAQVHDSFRTYATNVDLVSTCIFGGVGAQPQVDAMAKGVDVLVACPGRLLDLINQKSVDLSEVEIFVLDEADRMLDMGFIHDVKKVMSRLPARRQNLLYSATFSQDIINLAGQLLNSPERVEVTPPNTTVERIAQAVYHVPFSNHKKYLLAHLIQAGRWEQALVFTRTKHGANKLAEFLIKQGIESVAIHGNKSQNARTKALADFKAGSVQVMVATDIAARGLDIDQLPHVVNYELPNVEEDYVHRIGRTGRAGRSGEAVSLVSPDEITLLKDIQRMTKQIIPEGNVMGFDFSSLPQVDPKAQDDRPVFERRGGRGGPAPTRAPSSAAPVSAPAASSNKAVAQTKKAPAAAAVPAAAPIHTDNGPSESAQESQSRKRKRGKKSPGSTPQVPDGAQNKAPEAPVRTASAAPKGTTRDVAPNAATNGAAKPPQPPMGEGRQAKNRAPKPSFAASAISVLKGGAIESLPAAARGADDQANRRPKSQQGRQSGAPVTAQKCSSIVV
>Poteriospumella lacustris 2_sgs1_23 91406|23184|strand:1(0...1473) (evalue:0.0003268705801428572)
VVQEVGGPLRGIVIYGGVNKQGQRTELQRGVEIVVATPGRLMDLMQENAVSMSHVRYLVLDEADRMLDMGFIHDVKKVMSRLPARRQNLLYSATFSQDIINLAGQLLNSPERVEVTPPNTTVERIAQAVYHVPFSNHKKYLLAHLIQAGRWEQALVFTRTKHGANKLAEFLIKQGIESVAIHGNKSQNARTKALADFKAGSVQVMVATDIAARGLDIDQLPHVVNYELPNVEEDYVHRIGRTGRAGRSGEAVSLVSPDEITLLKDIQRMTKQIIPEGNVMGFDFSSLPQVDPKAQDDRPVFERRGGRGGPAPARAPSSAPVSAPAATSNKAVAQTKKAPAAAAVPAAAPIHTDNGPAQESQSRKRKRGKKSPGSTPQVPDGAQNKAPEAPVRTASAAPKGTTRDVAPNAATNGAAKPPQPPMGEGRQAKNRAPKPSFAASAISVLKGGAIESLPAAARGADDQANRRPKSQQGRQSGAPVTAQKCSSIVV
>Poteriospumella lacustris 2_sgs1_24 51893|16830|strand:-1(-1...833) (evalue:0.000551944)
NQERLQSKRSRSYRERIFQKMIGKCEQDCNNSCGLPKHMHLRYILAFVALMMATLCSFSYRQPLLGATNALSLHHRHLRLMSTSNTIKIDAFRAPSSANPIFEEARVPFRELLPQCPTVINSLEGRNLTHATSIQSKSIPKIMEGHDVVIGAETGSGKTLSYMLPLLAKYGTISSSKINARKRGLILAPTNFLCDQIQDMANHLFTSMSTEEERIVLDRRSDSFFDWLTTTDKLHVTLCTPKVVADAVRSSNHFDPEHPFRALDFLVMDEADMLLDG
>Poteriospumella lacustris 2_sgs1_25 44782|15396|strand:-1(-1...1673) (evalue:0.000586754)
YDFPLVLKDEEGDEHNRKGQLPEIGRMDPVKETASLPEVPKTADVAAEPAVPPAAPVDKPAAEEVADASKAVDGPPTGAKDAVEEVTDQFASSTIFGGKSLDELHKIQEKVSHLSAGVLFTDPSLRIPPPILDALTVHMRFERPSQIQATTLPLILDNKNVIAQAQSGAGKTIAFVIGMLSKVQLNYPITQAICMSPVRELVNQIISDAVLPLSINLPGLRVEAAVPGTTPSGPVCQSHIVVGTPGTMKRWVQDQYVRLDHVSIFVVDEADHMVREKGLAKDTLDIRRRLDPRAQVLMFSATYTKDIIELAKKVNPRAYVITPRTSEELVLDVIFQVKVNVNKVPGGKLQVLKDIYDYMTMQQSIVFVERREGANKVAQFMRDSGLSVSVLHSDLTGPERDQVMAEFRRGVTKVLITTNVLARGVDVPAVAVVVNYDLPTRRNGQRTEADPATYLHRIGRSGRFGRKGTAISFVETAEDERILQTIEQSYFPSGQPMLKEWDATDIDGLTRAVEDRPATGAIMPQALEGNEVASVNVSILAQGGPTSQGGIRVNFVT
>Poteriospumella lacustris 2_sgs1_26 19638|8725|strand:-1(-3...666) (evalue:0.000728086)
LDEADRMFELGFEYQMRSIVQNIRPDRQVLLFSATMKKKIETFARDMLHPTQHIRVVIGTIGQANPDIRQEVCMVQNDDEKWLWLASEVDAFAAEGKVLIFTAGKADTEVLKLRLQEYLHRRELDIVVDTLHGDKDGYDRRMIMKRFSAKVVGGVATGAAPGSAAGSSGPPIAILIATDIAARGLDVQDIRTVINFDVPKNIETYVHRIGRTGRMNTTGIVP
