# Supplementary material for: Putatively asexual chrysophytes have meiotic genes: evidence from transcriptomic data
Source: PeerJ. 2019 Jan 16;6:e5894. doi: 10.7717/peerj.5894 (PMC6339481; doi:10.7717/peerj.5894)
Supplement: Supplemental Information 1 — Identified loci are in FASTA format. [file peerj-07-5894-s001.zip › supplementary_material/Poteriospumella lacustris 2/mlh3.fasta.fasta]

>Poteriospumella lacustris 2_mlh3_1 75720|20845|strand:-1(149...764) (evalue:5.16273e-16)
WLRVGGCVFASCVYAMRRRIEYFTQYLHQLDRAIQDGAQIKGYFAWSLMDNFEWADGYDMRFGLHFVNFSDPNRTRYPKQSAHWYRQYIERMRTNYTGTTRVIVPSHRPVYPPILGTEPPRSPSSIASGAMNRFTWRRSLQTFWQRLSRCTRDTRRRLRPSSTTTATTTASDTDSSACSWWESLLASYVAQSMLQANWPHGDFL
>Poteriospumella lacustris 2_mlh3_2 75715|20844|strand:-1(674...1289) (evalue:9.88289e-16)
WLRVGGCVFASCVYAMRRRIEYFTQYLHQLDRAIQDGAQIKGYFAWSLMDNFEWADGYDMRFGLHFVNFSDPNRTRYPKQSAHWYRQYIERMRTNYTGTTRVIVPPHRPVYPPILGTEPPRSPSSIASGAMNRLTWRRSLQTFWQRLSRCTRDTRRRLRPSSTTTATTTASDTDSSACSWWESLLASYVAQSMLQANWPHGDFL
>Poteriospumella lacustris 2_mlh3_3 75682|20841|strand:-1(149...1601) (evalue:3.32884e-15)
GTKVRHWITINEPWTISYLAYGEGVFAPGRCSDRRRCHLGDTATESYIAAHNLLKAHAAAADWYKKHYQSTQHGLIGITLNQDWSEPFDASDYEDVAAAERRREFVFGWFGDPLFFGHYPASMVTLVGDRLLSFTPEESTKLMNSVDFLGINHYTTKYILHRHPGGLDANPQLQRLQRQNPQYFNDSILPFLTDLLRRNGHEQGWAADQLTIESYYGYDGQVIGPQGGSPWLHSVPEGFYNMLMWVHRRYALFFKPEEVNTWPVGKRRPPFVYITENGCDVLQESQLSFPQVLQDDFRIEYFTQYLHQLDRAIQDGAQIKGYFAWSLMDNFEWADGYDMRFGLHFVNFSDPNRTRYPKQSAHWYRQYIERMRTNYTGTTRVIVPSHRPVYPPILGTEPPRSPSSIASGAMNRFTWRRSLQTFWQRLSRCTRDTRRRLRPSSTTTATTTASDTDSSACSWWESLLASYVAQSMLQANWPHGDFL
>Poteriospumella lacustris 2_mlh3_4 75693|20842|strand:-1(674...2126) (evalue:6.44681e-15)
GTKVRHWITINEPWTISYLAYGEGVFAPGRCSDRRRCHLGDTATESYIAAHNLLKAHAAAADWYKKHYQSTQHGLIGITLNQDWSEPFDASDYEDVAAAERRREFVFGWFGDPLFFGHYPASMVTLVGDRLLSFTPEESTKLMNSVDFLGINHYTTKYILHRHPGGLDANPQLQRLQRQNPQYFNDSILPFLTDLLRRNGHEQGWAADQLTIESYYGYDGQVIGPQGGSPWLHSVPEGFYNMLMWVHRRYALFFKAEEVNTWPVGKRRPPFVYITENGCDVLQESQLSFPQVLQDDFRIEYFTQYLHQLDRAIQDGAQIKGYFAWSLMDNFEWADGYDMRFGLHFVNFSDPNRTRYPKQSAHWYRQYIERMRTNYTGTTRVIVPPHRPVYPPILGTEPPRSPSSIASGAMNRLTWRRSLQTFWQRLSRCTRDTRRRLRPSSTTTATTTASDTDSSACSWWESLLASYVAQSMLQANWPHGDFL
>Poteriospumella lacustris 2_mlh3_5 75725|20846|strand:-1(149...623) (evalue:3.98823e-10)
GVYFYRWADGYDMRFGLHFVNFSDPNRTRYPKQSAHWYRQYIERMRTNYTGTTRVIVPSHRPVYPPILGTEPPRSPSSIASGAMNRFTWRRSLQTFWQRLSRCTRDTRRRLRPSSTTTATTTASDTDSSACSWWESLLASYVAQSMLQANWPHGDFL
>Poteriospumella lacustris 2_mlh3_6 75704|20843|strand:-1(674...1148) (evalue:6.39537e-10)
GVYFYRWADGYDMRFGLHFVNFSDPNRTRYPKQSAHWYRQYIERMRTNYTGTTRVIVPPHRPVYPPILGTEPPRSPSSIASGAMNRLTWRRSLQTFWQRLSRCTRDTRRRLRPSSTTTATTTASDTDSSACSWWESLLASYVAQSMLQANWPHGDFL
>Poteriospumella lacustris 2_mlh3_7 1112|1213|strand:-1(-1...308) (evalue:2.16215e-05)
SSSDTMDNAGVRLFLLLDQHAVDERINLELMQAEATSPMDRRTIILSPPQRLNVDLSITHTLHEQMALFRSWCFTYQIYQRNDRTSHYDVVSFDAPLPYDGG
>Poteriospumella lacustris 2_mlh3_8 80404|21582|strand:1(2...893) (evalue:8.02266435384385e-05)
AGDVSSSSTPAAPPMDVRVIDKGDFGRMRILGQFNLGFILAELDGDMYILDQHACDEKFRFEALQRNTKIHQQPLLKPLVIEMTANLENVVEDHVAVFEANGFHLRIDENAPVGQRVSMLTMPFSKGTQFGVNDVLELASLLSGEGDEIDGFYEGRINKNYISLRNEPVGPPQRPSSSASASATQQVLLPKVMTMFASRACRSAVMIGTALSLTEMRSIVQQMVVVEQPWNCPHGRPTMRHLFDYDALYQQIRGVYTDTHDDHVVTPDALTAVDAYLMTEDTDTNEENEESDNLCT
