# Supplementary material for: Putatively asexual chrysophytes have meiotic genes: evidence from transcriptomic data
Source: PeerJ. 2019 Jan 16;6:e5894. doi: 10.7717/peerj.5894 (PMC6339481; doi:10.7717/peerj.5894)
Supplement: Supplemental Information 1 — Identified loci are in FASTA format. [file peerj-07-5894-s001.zip › supplementary_material/Poteriospumella lacustris 2/smc6.fasta.fasta]

>Poteriospumella lacustris 2_smc6_1 19475|8666|strand:-1(-2...1126) (evalue:5.70626e-11)
GLSCTSFGLFSMNSPFEDVAFQCLGMSIAALFAILGSVAMTFVAAVLFGFDSLLRRFVGVLFLVVNIFLAFFPICEVLTGTNFVLLVVKILENDAWLILGAVLYWVLVIATSSLFAFVAFNKLHWSRIWCRKIFHFAIVAIIVPALLVPALYPFLVLSLGGVVCVFSLLEFGRIVLFPEPLRFISSYFRMFLVESESQHGESCVIMAHFSLIVACMVPIWLKVAAPHFVDASFASLYEGTLFPFLGVLTVGISDSSAAMVGSTWGKRKWPGQSKTFFGSIAGFVSLCVSLVVLSKHEERPWGPLLVASLITSLSEVFVTGNDNFTLPVVFVYSMVVLQQRQPSHRPSPIARCPSVGYVHLQILFILVLCARHNCR
>Poteriospumella lacustris 2_smc6_2 93074|23410|strand:-1(-3...2685) (evalue:7.1e-10)
VRSHLSASTMDANDDFEDEIDIMEFLASKGVALEPFKNEYVELQKQVELTSATNVGKEREVDMQALELKMLREQLIFTKRNIDELVSQQEVLKETIDNAQSKKEALIESESSNRKEISNVSSFFAELKEALTVGADWTPEQEEARHALEKERDFIASKLENKSNQLKGLRHDIERTYEHVADIEKVVQSLEEKIGAIDKQRGEIKRESAKLASKKEGTEKQVFDLRAVFVTKESELNDKYRQLAMEEKSLKNLEASIAKSKSQMDHYNREYEKLFHTLKEYNSDLEKCQQQNQKYQEEIAESTKAIETVEHEIKQLKKELKQFDEERTAIRTKIGEIEAQKHEMEKKIDQINKQILNIRDHEIGGVHKEMETLDKTMANLRQQLEILRKKHIGSEKTSKAMADLIILNSNGKLNLGMEIRILEEEVEHHKAQIRALLAEKEKYEHDAEVATQQYYTAVEELKLQEMQIHELNKKITQDQMRLKQKQSLYESVRSDRNLFSKQLLDAQEEIQELKRKFRSMNQMIDQINDDITTKDKLIVKEHFSHHAVDKEKELLKNELMKIKKQVQASEGIIENQRVEIMKLQRIIEEADTERQRQRNELSSVVSERNLLTQQLVKRNEELNNMYEKIKTQRSDLKIGERNYTKYMEDLRRWQEQVRDIVTNHNDVVVQLSQLETLRHRVVHLERDILKEKTRSRALMDELETPMNVHRWRILESSDPKRYDKILQIQALQRQLVAMSDQVIQNDLLIQEKEKIYIELKHVVARHPGPEVEEQILVYQQTLKDKHKQLAAMNLELEMYIEQVKRFKEDIADADVKIQRLNKQWMSRQKKMAKEAQAQAQANNAMMSGGYAMSMPPQPMIGYGGSSNNFAMQLRMLPVIVNDLKQQQYVLKKKKK
>Poteriospumella lacustris 2_smc6_3 38348|13945|strand:1(123...1287) (evalue:6.2e-07)
NSCVFDTVEQRGAGQMDYLSESRTSHGGGDLIASSSNFDLNDLGAGLGDVGLGNKSFQSMLSATSLTSGNASSSSKAVLAALRALQDKIRRLESERSQALDEVTQLRMQLKNQEIESEHQKQRDQLTTQKSLQDAKVSQERLQQEKTELEVRVQRMEDKIRLSQQSSEEFQTKIRVLEDEKHAANLRVREMEHAHHQMEQQIKSAQLKEKDMANTLIWETKHHEEEVTLLNHRVSSLQEELTKISHDKGALDGRIVELDQLVGQLLALNESLVAQLSGKPWRALTPSVPSTKKAKKATSKKTSTSSTASAPRVASLSTVSADISRSLAKKPATKHVDVNDIDQLKSLHKAYAKMASSLTRSHSPSKSLSRAGRKASSSHHDHPSEMSH
>Poteriospumella lacustris 2_smc6_4 48929|16232|strand:1(1...1091) (evalue:1.4201136233458202e-06)
EQEEEIQRLVTARSTEKRRAEGFKKRVDDRAREVEQERQRQEKAAEKVVTVTGIAEEQTREWLPDWDGTPLRLSRHENRVSLDRQAREWQAKLNASRREAGLQGYTLELLQERYDKASREYDDMNTIYETLTSELDALRTSQLQREKKWSQALRTCTKVVKTAFDGYASRKGSAGTVRFNHQEHTLDIQVQVDSTDEHSLMNDIKNLSGGERSYVTFCLQLALGHVIECPFRLLDEYDVFMDETTRSLSLQMMQRYALERPDQRQRQFLILTPHRMNEVTASSEVKVLYMPEPQRISAQGLQQQTLQIKRDESGEGGSPASYVCLGRFTQRNVAMSCLYINVSRDRQFACNPDDQSMFTTCRQ
>Poteriospumella lacustris 2_smc6_5 101044|24569|strand:1(1...511) (evalue:2.1e-06)
QQQQQQQLDLQDLFSTVQHKFSMSFKRLILLLFCFASALASMDLILNNTVNEAVSPLTEKITIMESLLDTTSRHMDSLQSDVKDLDSGLESLKSRVDKRMDSLQSDVESLESDVDSDLKSLQSAVNSLQSAVKSLQVDLDSLLDSLRARIDERIESQRDCSCLSAASAA
>Poteriospumella lacustris 2_smc6_6 5133|2787|strand:1(0...829) (evalue:4.6e-06)
QRHDASNSIGGFFGLRNMEAASPIKGLERLSEELRLERQKANYALQEKARIRVEIESYKQSIEQQREHIGDLEQKCETYSAQVHDLEQQLQTTRIELSDVQTNVQQAKHTIRDLESSLEHANNEIERYRQLVADRDSEMHELRIRMETLEKKGHTKDDLIQSLKDELLSVRKSQMAFEEEKEQVYSRLNQQATINQELQSQLQLIGAKESGYHETIESNAELRDALEKTLLLNTALNNQVRDLQGHLSEKTAQEHALVQENLQLHSIRTQLLEEIS
>Poteriospumella lacustris 2_smc6_7 8263|3845|strand:-1(185...1682) (evalue:6.3e-06)
SVPTKEEAIYHLSLLKLHNFCLSRKYYEQRTRQPMNSTDIPQVHAIAYPISSLKSPTMDLSNENSLFLEHSSYASDAIEASGNFFSQLDSMIAAVKVESSALDTMRDKLKEVDNLRAQISAFNKRLIDADQSNLSLKSALMKAQESYSDLHKQKSEVESINVQLRQELNRAKDLLAKEKAARQSAQQEIISLREKVGRYEAMIENLERDAKAVPVLQESNEILKNDLNSVRRKYKEEKAQMVKHMRTLESQQTNAEALKSEMRTMAMRLMDLANGTNSSATNNVANAFSTQGSVSMSMRNSHMAQNYSAGNYGGPIPSGGSVASAIEFEADDDDFEDDGTYLGGDDSLDDDMSIPDQTSYNAVNSSTESLSKASGRSMNVQSNRAHSMPSGVVQQDLGVKKRKKKASSVSTLRQSFQQPQPANGNLSLPRIHQFCTCACVVICRALFSVTRVYIQNVASIVISVFCVCFVSCSLCCVFISVANSIEFGPVSKFVRDTF
>Poteriospumella lacustris 2_smc6_8 64130|19034|strand:-1(121...1774) (evalue:1.8e-05)
SKELLLCFSCADRLTRDTLVLSMRALACKPSNTSRYERRRTLPWVQWEENDGKAPGTGAAGVGQGSSATANGTTPEASEHEWKRRLKVVEEEAAALKRERNELTKQLLETKEELSLTKTKFAKAVKLGTGTLSATHSDVALVASGDALPLTQRSAYSEGDDMVSVHSQGGETATVDETADVFAMTDARQLQQKLIEVENKLAMSTKREQEVTRQREELETQNTKLSAELDTTKRKKDDAREKLSTLQRLYDQQGMLMRKVEDEADALRGKIATVAEKDTKMARLEEQLAQLLTRQRQQDEELQALRTSAHEQQVREAAQTQQLQALETEHAVKLQVVQSNVAHVEQQLSSAMIDNKRLEREVLQRQETITRQEEALRHVKALEGQLMDAKKHNDGLQAEINHLQKKSESLSKDLKRVMKENAQSLSEFEKALIRKSGECDELYFQLLELREMENARMQAAASEDSAGAAILAKISSVLSTVQSKPSINASSTHSTNSNGTEGSSGTGGASAGPQLSSRVTTMFRRMSASAASLAANVTGSSSTDDAFASS
>Poteriospumella lacustris 2_smc6_9 44145|15268|strand:-1(156...1755) (evalue:2.1e-05)
SGSGGGGGGGLPQRTSLHARAQALVGVQNVWQRISESWALWTNVAVTTVHCDQQERSKRLDEARRRMEKEAAEQAQRAQSLASEKDALQTSNADLAAQLQQMVAQLLAAQQTIAELQENVQRRDEDCSHLREQVAQREQQTAALETQRLVLETALEKEKSAVGQLQSDLYDKEQALESAFGKLQHANKRCDELETERDELQQAMQVLQEERDTARQHEEELFERLGDVTADLERLQESYVDICDRCNDAQDEVSELRDQVSSLQETMKVLTQAKQQLQQQVQQQQHQQQPPAANGHHLVSSATSSPPVVAVGGRPVTGGAGGEDYDYDDDDGHFEASVDERAQEKVAVSTFSPQKKASKKGQPPAPVSSSLSLPGSANAAANSAAASSLLHSHDDSVVSRTGGKVVAHATTGPLSARSGGGGGGGGGDEDDYQEDFDDAQDAIVTVTVNMPHQKRPSSLKQNLSTTLSVVFLDIIFRPRNNNVLSHGKIVLLLYLYAVFTYPTRPACPRCPPQNASSRPQRQTVSLALGRYY
>Poteriospumella lacustris 2_smc6_10 74972|20730|strand:1(1...1879) (evalue:2.4e-05)
VGSRNDEEHVQVQEQELRRLREQLSKNESEHASASRQWAEEKSRLSGQVEELGHKVKSQEREIIALRESRSDDTDGSSNALDEVVNSLKEENSRLTEKASDLERSLKADSRVQELEALLQEHERKYHAQLQNIENDHLRVLTGKEDAHAQESKKLQQQVDTLTKKLEKTRTRAEKETAELQATLTEAESRYQRQQDEWRSDFDAKEKEAASLKATWDAERQSLQSKTEELQVAHRAALQAEQERHQEALASVQLQAQRLSEQASSSTEQSQRDHDERERLVATLQAQQAALKQQFEQKEQAFQNLSAELQLAKETQQSTLSKLAETQEELAKKTTQVEELTSKLHTLSGKLRELMQRHSDLKAENTSLSQEKDSEVVKLQLKFEAQREQLDEQRSKLHDITERYHAVQKLWSETQKEQQQWEDDRTQVESRMQALRMQLEEKETEVATLQAAKRRVEEDLGGLLRESERKYSHLSEEFRQLQESSGNNAEQAQALENYKRRSQLALKKATATSASLQEENGQLQQQLRTVTEELAQVQSLETQLRQTIATLEETIAARDSAAAAWQDERRQLQQQIDDLQASLQRLEARSKSSLASATQDTHALESSFSRASGLFPPALDTTEPPA
>Poteriospumella lacustris 2_smc6_11 42961|15008|strand:-1(-3...510) (evalue:2.6e-05)
ELSSAGEAKEALEAELASAAESKQALEGELSSVTEAKQALEADLAATAEELEKAKARSQKALEKLRDMMTSLKEKSEAVESLETQVASLQRAQESSAADLERVTSVYNEAQEAVGRLEGEVASLRSQLGEQGAGESARAETLSALESEVRALQEKVSAQEAELSSATEAK
>Poteriospumella lacustris 2_smc6_12 11683|5397|strand:1(0...1162) (evalue:4.38081843882434e-05)
NENGKEVSRKKSDLEKMLLNFNIFVDNPCNVMTQEESKRFIRSENKDKYAFFLKATGLSRLKDHLHDTQTDIDDATEELKKQHERIEIKKQQVKEVEELLNKMKDLESLEERIRMCRAKALWDDVRVAEQESASVKAELVEKEHQLQQATAMYEKSCTGSNDFEETVARIQQVLDEATNELRQTDEENTIKETEITKSNAELRAAKANLIKAERGRDDYVARKKQVEKLIDELRQRAMQSAEADTRGIVGQIRTLEQKLTEMRNTEKGLFQSRQDLMNEITRAEGSLRHAGNNVNVVSTQLQQQRAELQQLRRESGGSVGRQALALYPKGVVDLYNRVQGGRSRFREQVFGPLGLHLTYKEEFTAYERAIERALGPAVFAFVVTNDQ
>Poteriospumella lacustris 2_smc6_13 38291|13932|strand:1(0...642) (evalue:5.2e-05)
EANAQSRIVTLERALQDAQAQLSAREGALETRSAQLSAACDETANLHQQVKQLQQQIGDVQGQLQQAQQGQSSSSSALAEQLRAKDAQLAAFEAEGKQLAKKQSEMEKSVRQSKQTVREKEGEIAKLKESREQLVKALEQTQDALKKQEAETEKAQKALQAMQAVTAASSDRLTRLEADLQASHDEQATTRRALEAAWGDLAEQKRLLSETKGG
>Poteriospumella lacustris 2_smc6_14 18319|8279|strand:1(1...1214) (evalue:6.9e-05)
KSWYALNNLKKKELLVELGHLEAGLSKLDSAAEVVHDLRTNAKQQEKDLRVAQAAADRAMEEISKAITSSTDRRNEVGEIKRTVADNEEKTKARKAEIENELADIQPILDSAKTAVGSIRNEHLNEIRSLTAPPEAIADVLAAVLMLLGVQDLSWLSMKKFLGNRGVKDDILNYDAKRIDAELRKNVAKLLKKKPASFDDANIQRVSVAAAPMAAWVKANVRYSLVIEKIEPLQGELEEEIAKLEQSQKRLKRCEDELQEIDTRIDAMKREFASRTAEAERLKANLSIAGTTLDKAEKLIGQLSGEQTRWKTQAGQLRGDLSKLPLKMLLAAGFATYLAKTPEGVRAMMLARWQEVVGIHSFTFKRTLTTESELLQWKAMGLPSDDLSQENGLVIRYAQDRVPF
>Poteriospumella lacustris 2_smc6_15 87687|22680|strand:1(75...903) (evalue:7.6e-05)
TRGQRGCVGVAVCVYRRLKAADHQNEVSLGQARDLETLKRDLDKLEAANKALSAQLRETKDALTEVTESRNQYRDSSESLDAKCKELEARLATALAEAKSATEQSNATRKRFDGMEANIRVAMQERDALKTLLSGKETENFQKQMTIEALQKTVQDLQQQLQDAAKKAAADSMMNKKALEKAIAGSVRLCVVAPTVNVHVNDTRHKFKSKISQSGLKSFLDAEVFEKYCFLYKQASDNAAPTGGNIEAWLQQMLAQMQLSIENHVNSAMDGSSLQ
>Poteriospumella lacustris 2_smc6_16 18129|8208|strand:-1(-1...836) (evalue:7.6e-05)
ISEPSEESTELMEQRELVQQLQQDIQGLHAELKHLLREKDLLVQSATQLEEELHSTIMAKEKLSQQAADYKRQADQIPQLETMLTMTNQQKLQMENQCRKTETALKNQEKIVETLAKNLQKKDKEVQRLVQQLDTVQQQLRKTEESLNTLSNEHVALEANVQAMTRSLEELRDCKEALTRAQDELHKKNFHLETELVKSRVDNQNLQDDLGSMTNQKDMLLMALETSQMKLREKIEELEAIDAHKKHHSVTATPAAIQHIQQGIVGGVGNIVDYFEQR
>Poteriospumella lacustris 2_smc6_17 5608|2982|strand:-1(-1...521) (evalue:9.9e-05)
QLQEKDNEIAELNKGAVGRGRRRGNDNAAMLALEEEIASLQDKVKADLATIGSLRKDLGDANAKIATLSDEKSDADKKIRSQAKQLEDLDKELKEAKKKAQSAETQTKDFNKQKSVNVKLAQQLTEENEALREENAELNDQIKTLRSEKQSMDEIIAKFAEERETLAALKDHG
>Poteriospumella lacustris 2_smc6_18 45591|15556|strand:-1(-2...2155) (evalue:0.00010518874333333333)
RIAAVNKIHQAAERCQTLRAQIDQLTAETTTIETQINELRSSVQRGEVERQQLHHVNEQRTIDNASRAKKLQMSLQALHHGRREIHSLEAEVVSIREQIEIYQQEMQTALTQRLTEAEQAELQSLEERVSQLQMQHDETKREVSLAVADHNQLKIELEKGLQKRKEELQLKLKLNSSGNGDNGDEDVDVVLDKLQVELANVTTNIATVQQEVHDLSVAMNQKNREIAEMEDELEIKRDEEKTLQQQLTTLSVELDRLVTERSTFMDTMDSRQRMIRDLGAIPAKEQADFQGLAVSQLTKQLKSVQEKLKKYSTVNRKALDQYVSFNEQRETLLNRKKEIERDATSIEELITSLDNQKNEAIMRTFTGVSKHFADVFSELVPGGKGQLIMKTTMDGEPATSDTATGDLEDHILDEEEKLGIRGSRLSVAQFRGVEVSVSFTGVGQHYTMQQLSGGQKALVALALIFAIQRCDPAPFYLFDEIDQALDANYRTTVARLIQRQANSDTANAQFITTTFRPELVQVADKFFGIKLENKVSNLIPLTKDDAVDFVNNLLQNEEAVLRQSSGPSFLQGTPGSARPGRIGSASGGSASLVRRDEGSMDVDEEHDGGDRTRRSGRAVAAALEEEDEDEDVDDAALFHAGEGRRSGRSTSGRAKKTTGSKKRSRGDRRGRGRDDDESEEEDEEVEPGLELDEEDERALRALGLKQSLCTDPDPNAPP
>Poteriospumella lacustris 2_smc6_19 74960|20729|strand:1(2...2204) (evalue:0.00015)
IGLARRKQHLRLVNHHPVDSYNMFSGLGNFPDLNSTFAQLSNFSLDALQSSETDPKAAEAASSGDSLNTVQAQANTESAGVANDSAIDHSVIFESQLESLREENTQLSERAKAFEEHVQVQEQELRRLREQLSKNESEHASASRQWAEEKSRLSGQVEELGHKVKSQEREIIALRESRSDDTDGSSNALDEVVNSLKEENSRLTEKASDLERSLKADSRVQELEALLQEHERKYHAQLQNIENDHLRVLTGKEDAHAQESKKLQQQVDTLTKKLEKTRTRAEKETAELQATLTEAESRYQRQQDEWRSDFDAKEKEAASLKATWDAERQSLQSKTEELQVAHRAALQAEQERHQEALASVQLQAQRLSEQASSSTEQSQRDHDERERLVATLQAQQAALKQQFEQKEQAFQNLSAELQLAKETQQSTLSKLAETQEELAKKTTQVEELTSKLHTLSGKLRELMQRHSDLKAENTSLSQEKDSEVVKLQLKFEAQREQLDEQRSKLHDITERYHAVQKLWSETQKEQQQWEDDRTQVESRMQALRMQLEEKETEVATLQAAKRRVEEDLGGLLRESERKYSHLSEEFRQLQESSGNNAEQAQALENYKRRSQLALKKATATSASLQEENGQLQQQLRTVTEELAQVQSLETQLRQTIATLEETIAARDSAAAAWQDERRQLQQQIDDLQASLQRLEARSKSSLASATQDTHALESSFSRASGLFPPALDTTEPPA
>Poteriospumella lacustris 2_smc6_20 5961|3135|strand:-1(66...822) (evalue:0.00015)
VQNLQQEKHSFEMASRSPSPNRGDKTSMERPLPVYSDFSHMSAAQGIGNIRFAVSLREENPDAIVARVFPLTKIVPVPKKEEKPKPKPKPKVEEKPCVRPDCAARKEKLGELKGENKGLRMRVEALANRLETTRNKISLTDKSIIMAEEKNDSLNGQIEEARNRIAQMEQNVDKAEVLNQALRRQLQALQQEIENVKSETKNQQQQLQELLEDKTERKIVFSKDHSHRDPKMAGEVSVLKFPGEEYDSDQF
>Poteriospumella lacustris 2_smc6_21 40117|14339|strand:1(0...2172) (evalue:0.00015038412535714295)
RHRHENKLNEAIENMKSLIPGVYGRLHDLCRPIQKQYALAITVAGGKMMEAVVVDSAKTASECIQYLKEQRVGVCSFIPLNHVRDQSGELRSYGPNFRNCVDLVSCEDFVKPAVRFAFDRVVVSDTLDNARRLCYGQGENVKVVTLMGHVIHRSGSMTGGVGRETSDIWESKEIESLQKEKTSIESQLANFKGIEAMRESLYEQEGYRRQYVARIGALTSDNTTLKQRLSILQTHLVARETDLESATRRVDQLKTDAQVLEGKIAAVNQRIVEVEKEIFAPLANATGIENLGAVDKETSSRQESIQRDISALKAKEAEIRGQLNYVQSRNTLQLIAKLKEEASNQKSVLENLAAHEASLETKRSSIEKDLEAEEREQRELEGTFLEKKKQIHQLSQTKADIDSKIKALRQRESSESGAANRAASAIKDAVRTSTVPLPQANSIAKALGGIQIGDKSIFQGEKPNSFIDLSGLADRLPPIKDENDMKQYFDSRIKELSLAMSAIQPNFHAAEKLDSLMDKVSELTDDLDRLKEEFLRATTEFESVKKKRKQLFEDCFNHIASSLNKTYKELTKSSRHPMGGNASLTLENIEEPYLGGVRFTAMPPMKRFRDMEQLSGGEKTVAALALLFSIHSFHPAPFFVLDEIDAALDNVNVAKVCQYVCQKSKESQFLVISLKDIFFSQAETLIGACRDVDLHASKTYSLDLRQFRPDAVDADQVDDEEEK
>Poteriospumella lacustris 2_smc6_22 5816|3087|strand:1(2...528) (evalue:0.00016834769999999997)
RLELFMSGFGQISLRLKEMYQMITLGGDAELELLDSLDPFSEGIAFSVRPPKKSWKQIGNLSGGEKTLASLALVFALHYYKPTPLYVMDEIDAALDFKNVSIVANYIKERTKDAQFIIISLRNNMFELADRLVGIYKTHDATKSVTINPKVFQPLVASSETQNEASVDGKKPAAV
>Poteriospumella lacustris 2_smc6_23 20088|8891|strand:1(1...464) (evalue:0.0002)
DLHELWLANEEEMLAEYAAKIEDAQQQLAESRQQRTESRQQLAESRRQRTERRQQWTERRQQWTEMEQRVTKMEQQLLEIRQQWAETRQQLTETRQELAETRQQLTETRQDLTETRQELTETRQQLTETRQELAETRQQLTETRQDLTETRQEL
>Poteriospumella lacustris 2_smc6_24 76110|20907|strand:-1(435...2088) (evalue:0.00021)
VVTPLTTVKSVSSSNSRHKPPSGGKSAVSSSSSASSSSRKKLQFSGSKTEHDDPADLATDGYDGEHEAMVDLDASQLHHSTNLSGVDLDLSVLSGTSPNTSALSRKASFLECEAKLLKRHLSVYQVKNALLKEEVLQITAMSEQKFQEVLQHMQRVEEERDRAKKDRSAAQEELVAEQEELLFVRGQLQSKSARLVDLEAELLASQRLLGALQKEVKIWRSQPPTPNSNTPTNAANAPTANESKSSGKRVHFRFSPPTNGGAPGEELAAMEPFQAILFLLDQLEPSHSHEKDRLQTFLRNSQRERISLESQVSDLDHKLQSSEAQGQVWKGKADDLDRAELEVGRMALEMETIQEQLLVACQERDQLLSDVQQLREALDAKEQALQDLEAKHQLFVQDYQQMQHILTDMQHAMTTKDSELVAVQDAAQAALHTLQEEHQQQLKNQQAHVVLVAKESDLATINKDGKQAIVAAAPQMRHLYAKPSVYIVKSTGFTCTLFAVLVLQLVILALLLLYLQVNFQMIMLTDNEDIIERLLRFRSTYQTCCSFPCS
>Poteriospumella lacustris 2_smc6_25 56868|17737|strand:-1(-2...346) (evalue:0.00022)
RALQSTIDSLRTEKAAVERQCDEIMSTLDSTQSEMQQKYAALQATVAGFERDIEERQEELSATQTACRHLEKQRDALIAEMTTTEERVKDLSNENAALTSARDALEEEVKLLRQA
>Poteriospumella lacustris 2_smc6_26 9878|4429|strand:1(1...379) (evalue:0.00027)
AQSTENDLITLQEEMDTKLQQQTEAQAEEDAFQSIHVEAKVKTLSEEIEILTAELRLVETERTGLKAQLQSFHSEKVAHEAELHHREATIQRLEQDVAHGKETTHKLMEELADVSREKDRLQHRLQ
>Poteriospumella lacustris 2_smc6_27 48934|16233|strand:-1(-1...746) (evalue:0.000283851500085)
IMQKPETRYHLPVLPPHVVTTALAIQCDNDLIFNCLVDQFNIDRTALVRFNREGMDDYVDRSGSMKSLKYGLQTVVDNERCDMLQFRNGNTSNDPNRYGFRGFLSRDMSSVMDNMEQELHLKEERLQQAEQQRAEEQAKLRELRSQEAQLQQQLRQVEGTCRSSQRELDTLNARLVEVNEAGNIDTSLQEQERDELEQAIQDLEPQVAALVARQQTLTNASKTLALAKRDLDAHRQRIVARIQEQEEE
>Poteriospumella lacustris 2_smc6_28 4066|2371|strand:-1(-3...1398) (evalue:0.00029)
SGGGGGQANNEMVTILNEKIAFLQSRLTVLQEENAELLQMKSSYEEDEQRLQEIHDEMSKVEEERKVLQNERFKVLRDSKALDEKESRIGTLLTNLDDKESKLRLKLANMQDQLSQWQRSIADLQKREDLVEEWKRSHEQKEKKLEEMKKQQERKYQELEEREKKITEEENKAKQQHKELAEREQRLQIGLSRVANGEIANTQKEESLQAFEAQLKKKEQECDIRERELSSRRKEMESWDVLLREKDRKILNEQRTLDEREQAISTSEEKVKSREIENERRALEIKQKEAAATELGQKYDKLLSEVEERERDLKERDREYQSLRKELGNREEELRKWEKQLMKLQEQMKGLDQRERHLKNAEEVFRKNEAEFYNVKVAQITSRHSAELKKLEDVIAKQLKITGDFQKELDSTRAELSAKTHEMSELEETLQSRQAIIEQLREQLKKIEQGGHVNGLVATGGALEGD
>Poteriospumella lacustris 2_smc6_29 65324|19236|strand:-1(89...2990) (evalue:0.00029)
STLCIVHGSFYHTLFYRRALSTMSAEEEDMANDTGIVVIPGVNDLPIFASLEAKKVHKETLEKGEEIEKIVNEIADMAERVKVMKEHFKNVQSEVEHTNALQGAKKAEIDTERHMRQLTSRALGRGQNESKTIQSDITFMKEQVNLVQSQIFKATERMDEFKMQMNWNQEELEQWALAAKQKEEDFLAIEKYKRADEQKIKELMLQLEQLNRELLAERSKLDSEATETQAKQMELDRIAQEFKIAHNERQTLINRWQETIAEMKKRDKEINDLGERFAVAKSERTRKEGQYNLQRTRLASQQSENRDVEQRGETLSRIVLRKREEMMAGSTKLNEFRGELESLKNELTTGAESIVRKRSNNTHLAKVVEENRVQLERERQKYQVTRAKIDEAKSSNVKAEQMAKQAEEELAQREREYNQQIMRVKSLQEKVIKENQALYELRMEDGRLRSEISGARSMSRNLEGQLNQLDKEAARQQELLYNAEFQIQQIERKIARGMGERSDDEKVQLRKQIDHLEKELDESKERRKVLQQQNRRLQNELASLRTQKEDLGTRFTTLTESLGEKELENRMIEEEIRRENRDFEEITVSNDLLLLEVKRLRDLLSAKSDAVFSLENRKQQLLLSLEERKQEIAVQRDLLRAENKQLNDDRHRITLELRQRQANVDRLKSRYEAQNNPGGPDGSGEQHSQAYYVIKAAQKREELQRRGDQLDQDIRKCEKEIRALQITLEHLNIRNTAFRESFQKIDIKGEDAEVLVQLEERIKLSKDALFRKKKDVQRLTTDLEEDTRRLEQVTQQSEKIMKQKDHLDSAKQQVEDELLTQQSQLQELSDRMRKVQARHHQRFVDRGGDLSKFPNGTLEEKSVRAEVLRDVVQNVLYTLGQLSQEFPEVGDVLTSRLAEADLRLPTKPPSKSITRVSVSKNGPSRASGGSTLPIPPASSGGPPSVGGNSTGNGSFVQPRTFAVGLQ
>Poteriospumella lacustris 2_smc6_30 65337|19237|strand:-1(72...2973) (evalue:0.00029)
STLCIVHGSFYHTLFYRRALSTMSAEEEDMANDTGIVVIPGVNDLPIFASLEAKKVHKETLEKGEEIEKIVNEIADMAERVKVMKEHFKNVQSEVEHTNALQGAKKAEIDTERHMRQLTSRALGRGQNESKTIQSDITFMKEQVNLVQSQIFKATERMDEFKMQMNWNQEELEQWALAAKQKEEDFLAIEKYKRADEQKIKELMLQLEQLNRELLAERSKLDSEATETQAKQMELDRIAQEFKIAHNERQTLINRWQETIAEMKKRDKEINDLGERFAVAKSERTRKEGQYNLQRTRLASQQSENRDVEQRGETLSRIVLRKREEMMAGSTKLNEFRGELESLKNELTTGAESIVRKRSNNTHLAKVVEENRVQLERERQKYQVTRAKIDEAKSSNVKAEQMAKQAEEELAQREREYNQQIMRVKSLQEKVIKENQALYELRMEDGRLRSEISGARSMSRNLEGQLNQLDKEAARQQELLYNAEFQIQQIERKIARGMGERSDDEKVQLRKQIDHLEKELDESKERRKVLQQQNRRLQNELASLRTQKEDLGTRFTTLTESLGEKELENRMIEEEIRRENRDFEEITVSNDLLLLEVKRLRDLLSAKSDAVFSLENRKQQLLLSLEERKQEIAVQRDLLRAENKQLNDDRHRITLELRQRQANVDRLKSRYEAQNNPGGPDGSGEQHSQAYYVIKAAQKREELQRRGDQLDQDIRKCEKEIRALQITLEHLNIRNTAFRESFQKIDIKGEDAEVLVQLEERIKLSKDALFRKKKDVQRLTTDLEEDTRRLEQVTQQSEKIMKQKDHLDSAKQQVEDELLTQQSQLQELSDRMRKVQARHHQRFVDRGGDLSKFPNGTLEEKSVRAEVLRDVVQNVLYTLGQLSQEFPEVGDVLTSRLAEADLRLPTKPPSKSITRVSVSKNGPSRASGGSTLPIPPASSGGPPSVGGNSTGNGSFVQPRTFAVGLQ
>Poteriospumella lacustris 2_smc6_31 13432|6406|strand:-1(-1...1505) (evalue:0.00030423521600000003)
NAITGLNGTGKSNILDAICFVLGIQNLTQVRVGNLQELVYKMGQAGVTKATVTLVFNNADVTTSPVGYESSKQITVTRQVVIGGKNKYMINGHTVQQSQVQNMFHSVQLNVNNPHFLIMQGRITKVLNMKPPETLSMIEEAAGTRMFETKKQASLKTIEKKQLKVDEITKCIDEEITPTLENLRHERQDYHAWQAANAEYEKVERFCIACDYKAAETKVLTSEQDKENLTNEYDALLAQQTEKNQQADICADQIAEITKRRDEEMGGEMAELKKKEVDLSKELVKLNTTTANHQEQIVAEQESVKQVTQQITSVEKALTDKGREIETIGRQIGEKEEQLVDAEKEYVAKREKYHNACAGVADENTAELLSVPEQIVAWEKCERETTSKIQQTQQRIQHEKSSLAELKKANKNQSQSHAAIVRQVEDGRREIADLQQQARAGAPTVDEKAMRSQMQQLTTEIDRARDQYESLNAGLQARLAFEYKDPEPRFNRSRVLGLVAN
>Poteriospumella lacustris 2_smc6_32 73575|20541|strand:1(274...1228) (evalue:0.00031)
VSFSNMADIDLEHELQLELAKLDQIFLSSTQDSEDDPRAVNVDTKGMTQVFSFRSASVDFGSPPQARVAFELAEAEIEKEELQDQLRILLSKTEDFDAQLLQLHAENQDLFTRYTQVLRENERLKQEVTDTRNERTTSHVLSTPGASTTPCAPTVSEQDYQALEFKLAETRAKLARFQQHFEDLTLAREVTVKELERERLLRLKAEKERDAYSAAYEMSLKKIDHWAQTKALAKRVFSRAREGAADATAPTASSVTSDASSNNNLESVLVGQTSVWGPLWAAHHVDRRPALFERVLCVHSSVVESVRRQFVVFRPVT
>Poteriospumella lacustris 2_smc6_33 13439|6407|strand:-1(-2...2080) (evalue:0.00031899350000005503)
RGTAELALDLVRFEPSVRKAMEYVFGGAIVCSSSDIAKAIAFDRNIRVLTVTVEGDTFDPAGTVTGGAVSQLGTLLQKIEQVRGAQATIASKSQQLEAIQTQLSAASRQLEQQRNVQGQIDLKTHALKILEEKLGESDYAQLAQQIQETEASLARQEEEMVTLQELLKKAKAELKQLATAEKSKAKQREQKLKEFENEVKAVQKVSSTIKSELMQLKSRRDALDAERHSLQNEKATLQEQLQISEAALKRLRQEAAVADEKLVTVRAAYEEAKLAVQHKQEDVNRCSKEIQVLQQKRDTFLKEAQNASLEARKITHRLKQWDKDFKEASKVIANLVKQHPWIEREKAFFGQSGTDYDFTNTDTASAYRRLKELKAEQDKLSKKINKKVMGMIENAEAEYEDLNRKRQVILNDKAKIESVIEELDVKKAQALKKTWQQVNRDFGSIFSMLLPGTQAKLEPPEGMDVTEGLEVKVAFNNTWKESLTELSGGQRSLLALSLILALLLFKPAPMYILDEVDAALDLSHTQNIGMMIRSHFSSSQFIVVSLKEGMFNNANVIFRTRFVDGISAVQRTVTNVRGKAGNAGLLTASAAAETENEDANAGGDVDEDDSAPAKKRGRGAASGRGGVKAQAQVWLCLNLHFICFFFVSEARFVQRHPATCERSLWQMSAIAPSRLHVLNANNLLHLVFMLTWG
>Poteriospumella lacustris 2_smc6_34 44340|15305|strand:1(1...642) (evalue:0.00037)
DETLFTLHFASRVRNISLGAAAKYSNSKNLEVAVKNLRIEVKELRRKKALVEEALVEAKKDAKKATDKSFSLQDTKLKSLEENKRAAELLVQQLSKQLHDANHKYGEEHARVEKLLGEADLTQKNLRRALEQIKELQQEMERVSQALHSKERELESVQAALLRALADKETRGEASAADGERHHVVVASPSPRQSMSPQRQEKVRVSFTFNEFG
>Poteriospumella lacustris 2_smc6_35 89141|22877|strand:1(59...3080) (evalue:0.00048)
HENSNHETYHTIPLSLFYRYSKVSSIVVFCGEQTCRAQFHITATNMDEGGYTADDPNLPYEENNDVHNQTGAESDEEEDAFYENPEEIIREFGNHAFMDPAQKVLLQMLKDQNYQQGVMLLDKKEELKKLSQDRETIGVQLYALQQQLARTQLMLENAHNEYNSIVDMRLSEEELLKDVSKNNAEQVALLDEYKKQQKKHSGELDALNETIRQIEQYNEQVKSEIAISRRATYKVEQNMQELEKVKENQDYYVDQLTRQIKQMDEQIETVLKQLDGQKKDTSEADAVLKETSKELELIATEKQQLMMQWKAALSGLSRRDEALAQASQTLAAAESAVHDYDVEIEATRREIQKEQAKHETLVNLRDRMENELAWVEESLNKIKQERAQMQERYTLLSKSLAQTDNEGKKLDLVTKQLTHDAEAVVQNLQTVTQERQKMEEELQMLFSTYQNVNKAVSNLGRDQTKLLKMIHEKENDVAEIENTIARTTLERLNLTTGNDQLREQLDGAMKEVQDKEALAAKYQLEIRQRNDEIEKKMYRVDRLNKKYEKMVESAGGEENLGPLENTIKNLSKEIEAISIECKELEREWLKRQTEMVTLSSECETLQERNNEQQARVTVLTQQQLRLTKDLRELKTKLKVARHVNADYNKDVSKLNALISENHDKEGGLQKENFVIELGCVEELKEAEKDCISLQAMIAETKNAKLSLLDEIVEQERQAMLWEKKIQLEKETRQALDPSVGKAENENMEKEIHRMELRLEALRREQEKLSKEMVRAIEKRATIATRYSTGKPSKTMPATALSSSSVKNSKEMTQASAKKKIGELKRESRILAEEISQYNAMYDEKRNLQSEMTFELEKRTAQYGETEELCHQLQTAINDLLYQKQLMQERISYRQKYCARLREVSQAGIDLNQALTVERKLLSSTQALDNVKEIIHELQSAFVPSASLQAVRTAPDGGVWELWNLGWKAGHRPDGEQVNVFEEQVKAIRKQVKVSQMQEGNHNIITW
>Poteriospumella lacustris 2_smc6_36 71177|20176|strand:-1(-2...1696) (evalue:0.00059)
CIGQQDCVHWYLALSETKSNNNMLSMRSVVGSRLLSPRTTAFARTAFRGMATGETILTFKDVCFEYAPLKPLLANANFTIKEGSKVTIMGQNGAGKSTILKLINQTLFPTSGSIHLRNRLAVSTAMQTIPPEDREKTVYQFFLKHVHGAESGLSGRISNVLQQVDLPDIAHDRLIKSFSGGQQARLLLASALILSPDILLLDEPTNNLDVRGIEMLREFILTSTKTCVVISHDEDFLNSFSDSVLYLDSNFKKVEYYDGNYHDVKREIANRIERENQENARLLREAQQKKAQASSFANKGGSIRKVAKKLREDAEELESSKVAVRREDRALKPFAIPFQSAESTPGLNSIPLRMMQVTSLHLPGDKVLDLEEFPISLEREARIQIKGTNGVGKTTCLENLVHRHKALGCATLEPKMRIGYYRQDFHNLNFQHTVVEALMKAGEGRHDMQFIRQVASMLLLTGDIAKQKIVTLSEGQKGLLSLACLILQEPAILVMDEPTNHINFRHLPAIAKALQTFKGAVMFVSHDTDFVKKVKPTRVIDLNYELKLLEEAEVAQAVERKKERK
>Poteriospumella lacustris 2_smc6_37 87676|22679|strand:1(75...588) (evalue:0.00061)
TRGQRGCVGVAVCVYRRLKAADHQNEVSLGQARDLETLKRDLDKLEAANKALSAQLRETKDALTEVTESRNQYRDSSESLDAKCKELEARLATALAEAKSATEQSNATRKRFDGMEANIRVRRSRPWSSGGLTSAHAAVMIHLGGDARARRVEDVVERQRNGEFPEANDD
>Poteriospumella lacustris 2_smc6_38 87697|22681|strand:1(75...588) (evalue:0.00061)
TRGQRGCVGVAVCVYRRLKAADHQNEVSLGQARDLETLKRDLDKLEAANKALSAQLRETKDALTEVTESRNQYRDSSESLDAKCKELEARLATALAEAKSATEQSNATRKRFDGMEANIRVRRSRPWSSGGLTSAHAAVMIHLGGDARARRVEDVVERQRNGEFPEANDD
>Poteriospumella lacustris 2_smc6_39 71185|20177|strand:-1(-3...1719) (evalue:0.00062)
CIGQQDCVHWYLALSETKSNNNMLSMRSVVGSRLLSPRTTAFARTAFRGMATGETILTFKDVCFEYAPLKPLLANANFTIKEGSKVTIMGQNGAGKSTILKLINQTLFPTSGSIHLRNRLAVSTAMQTIPPEDREKTVYQFFLKHVHGAESGLSGRISNVLQQVDLPDIAHDRLIKSFSGGQQARLLLASALILSPDILLLDEPTNNLDVRGIEMLREFILTSTKTCVVISHDEDFLNSFSDSVLYLDSNFKKVEYYDGNYHDVKREIANRIERENQENARLLREAQQKKAQASSFANKGGSIRKVAKKLREDAEELESSKVAVRREDRALKPFAIPFQSAESTPGLNSIPLRMMQVTSLHLPGDKVLDLEEFPISLEREARIQIKGTNGVGKTTCLENLVHRHKALGCATLEPKMRIGYYRQDFHNLNFQHTVVEALMKAGEGRHDMQFIRQVASMLLLTGDIAKQKIVTLSEGQKGLLSLACLILQEPAILVMDEPTNHINFRHLPAIAKALQTFKGAVMFVSHDTDFVKKVKPTRVIDLNYELKLLEEAEAAQASTGGTCGEGKKERKKE
>Poteriospumella lacustris 2_smc6_40 65678|19290|strand:1(2...1040) (evalue:0.00064)
LKSGDHGDDHVAQLLAMAGASVNRSSAAKNSSDVENALKVDALLRDLFPDRYKDKETPVAAAIPPKKAKGKTKSKKASVGGGQQYGLGAPRPARKPDDYADEDEDEENYRTDEGDELDHRRKSGGGGGGGGGDLLGGLEQQLKMLKKELKTKDDKIQRLTEHSMMMANQMDKLRGEVARLNARLHEAQMELEAKEARLVEAMRKKKKDKKKQSEEKDLSGASASVYEGEILRLREREQALMDAVEELSSQNEDLIVKLRESMARELELSSKRAQLVSHTVHRGDGVAGGGGSMLPSIHEKHGGGGGMLRAQTEPALNNGYGSSNNHHEEYGAKAAGKKKKKHSSG
>Poteriospumella lacustris 2_smc6_41 34709|13046|strand:-1(176...1673) (evalue:0.00064)
LHEAQQAYRSTTTISIRRLGVDTTSSEMDVSMMGRQAANWHCFFPKLKWGEITKCLNELGISITKEELTHPEDHKDAIKKMLEVLAEICTGTSREEWSQPGFAGLNAINYPELHEESIPHMNSLRAIMKMMDVCAVYDFAIKDIVSPSADRLLRQLSGIINFCKFREERLMVLSQLNCSRSLLLEKLAQDQEKNDALNNRLTLLRNQTREEGEQILALETDNRDLQARINELRRELEAVDRTIEQNTDVFAKVSQKVDEAREALDGLQQEQRKLSSQVVTSPEKFRKQIIEVGQTLQHEQKDAKHAEKKVRELIAWTTNIEEVQSEVNQALEGMQEIRSEVEKQKAIIMELDGAKQAQLSLGASISELNQNNQQFSRQATRAEEKLQSLRKAASQRAEDNQRHAEALHQQLVEAESFRVQVKSRAERMETEARRVDKEFEAELVVMEQDLTDIQCSYQKLERKVVRHLQNFQKAMETTVVAANENVNVLQSTTTRVVA
>Poteriospumella lacustris 2_smc6_42 65670|19289|strand:1(2...1040) (evalue:0.00067)
LKSGDHGDDHVAQLLAMAGASVNRSSAAKNSSDVENALKVDALLRDLFPDRYKDKETPVAAAIPPKKAKGKTKSKKASVGGAQQYGLGAPRPARKPDDYAGEDEDEENYRTDEGEELDHRRKSGGGGGGGGGDLLGGLEQQLKMLKKELKTKDDKIQRLTEHSMMMANQMDKLRGEVARLNARLHEAQMELEAKEARLVEAMRKKKKDKKKQSEEKDLSGASASVYEGEILRLREREQALMDAVEELSSQNEDLIVKLRESMARELELSSKRAQLVSHTVHRGDGVAGGGGSMLPSIHEKHGGGGGMLRAQTEPALNNGYGSSNNHHEEYGAKAAGKKKKKHSSG
>Poteriospumella lacustris 2_smc6_43 31905|12329|strand:1(0...1200) (evalue:0.00069)
SIELSQTISRTQDFPFEQKMSDGWQDNIKSQQRTLEQLKAQDAALNQDQIAADIEKVLTQRSASSSKGTLSRRNQLAADEPDSDVVDIYGMKPSMSSFYVQKGVANPLLGSRSATKRAESPIEELPVPAPSAPIASPSSPPSEALNQLTKETQDRAAKAKITMLTKKLADATEIREKMEIQMSDLRKQLSTVRDENKSLNSRVNALEAELRRTSQSSRKGSVEQSARENATENLLSERDGLKRDLEAAERLVRQSNENAKNKDAQLKRAVETIARLKSQLEDAQSTVQTGQSVDTAKFTAMEGRIRTLEKQRADLVEGFRKQMKLIDVLKRQKIHLEAARLLAFTEEEFMKTLDWKSQAKLSTIAQLLIVSFICSTNYTWFRCDSTAGLFVSYNFNKFS
>Poteriospumella lacustris 2_smc6_44 31900|12328|strand:1(1...1228) (evalue:0.00073)
KSNLKPFLFQHCPIVSENTHRFFPFEQKMSDGWQDNIKSQQRTLEQLKAQDAALNQDQIAADIEKVLTQRSASSSKGTLSRRNQLAADEPDSDVVDIYGMKPSMSSFYVQKGVANPLLGSRSATKRAESPIEELPVPAPSAPIASPSSPPSEALNQLTKETQDRAAKAKITMLTKKLADATEIREKMEIQMSDLRKQLSTVRDENKSLNSRVNALEAELRRTSQSSRKGSVEQSARENATENLLSERDGLKRDLEAAERLVRQSNENAKNKDAQLKRAVETIARLKSQLEDAQSTVQTGQSVDTAKFTAMEGRIRTLEKQRADLVEGFRKQMKLIDVLKRQKIHLEAARLLAFTEEEFMKTLDWKSQAKLSTIAQLLIVSFICSTNYTWFRCDSTAGLFVSYNFNKFS
>Poteriospumella lacustris 2_smc6_45 41771|14728|strand:-1(98...1292) (evalue:0.00082)
DQEQELGNLRKAQASSSSTAAATAAFEAKLKDLQGKIDQAKEYIAYQDEQLAAKDADVQRLQKEVADAQQKAKATSSTPSGANGNQQAEVKALQGKLDQAQEYIVYIEEQLEEQKAAASAAHQPADAAHQDVAVYKHALRSIADKLIGVLPEKTKKTLSASLQQLNGDNSRTAQENSSLILSLVDSVTNFYVSERQAQTNGHASSGNTADATVYLAQLAEKEQQISDVQEQNKMLEDELKRLNVRMKNIAANDPASDDVRLYETTFLQLAEKLLALLPEKTKKSLPPSNALRGVAAKDKVVLMSSLLDSVTGYYAQQGSAGSQGSSSGEVLRQVQELQDKLQREAQENDKLIDEMIRVKMELAAATDAVDREHHKATVLAKRLRDAGIPVQAASNSK
>Poteriospumella lacustris 2_smc6_46 87619|22675|strand:1(75...801) (evalue:0.00086)
TRGQRGCVGVAVCVCRRLKAADHQNEVSLGQARDLETLKRDLDKLEAANKALSAQLRETKDALTEVTESRNQYRDSSESLDAKCKELEARLATALAEAKSATEQSNATRKRFDGMEANIRVAMQERDALKTLLSGKETENFQKQMTIEALQKTVQDLQQQLQDAAKKAAADSMMNKKALEKAIAGSVRLCVVAPTVNVHVNDTRHKFKSKYVPPACLSVQPPPLNYHPLTLYCAVGYRKAG
