# Supplementary material for: Putatively asexual chrysophytes have meiotic genes: evidence from transcriptomic data
Source: PeerJ. 2019 Jan 16;6:e5894. doi: 10.7717/peerj.5894 (PMC6339481; doi:10.7717/peerj.5894)
Supplement: Supplemental Information 1 — Identified loci are in FASTA format. [file peerj-07-5894-s001.zip › supplementary_material/Poteriospumella lacustris 2/fen1.fasta.fasta]

>Poteriospumella lacustris 2_fen1_1 48522|16140|strand:-1(1082...2549) (evalue:5.0137119999999996e-14)
AFGLVTGYVAFIFGAKHYMKDREAFDLRLPLAFWNALLSIFSFIGMCRTVPFLLGMIIKMPFEQTICADPTAEWAHSTTGFWVCLFIYSKIPELVDTIFIVLRKKPLIFLHWYHHVTVLLFCWSAYSTRASSGLYFVAMNYTVHALMYGYYCLQALNVCPKSFPAYLITLSQIAQMFIGTFVCCSAWYYALSGHTCHNDRSNLIAGGLMYASYLYLFCDFAVRRYVFKKPRSKKGGKVGEAVAEAEKSVKKLDQFPAPCHPISTASILFSIDLSRVDRQAIFTSHLHPPITDIYSKYQSSSILVLLGRSRYSPNPLCRFICRNQTVMDRSEGEQYILVRVESLLSSHSPLRLITVLIFVFLFLQLLCTLFLSKKTNRAQTKPPRGHQFIFFTQAMLFKDSLHMYKHLRRHKNRFIYKKRSSQFWGKNSTAYFIGLDIQHGQNFLPLLAEGFTQDIDCVHAQRFSLRPCLSLQIILLGRLFQTHWSRLF
>Poteriospumella lacustris 2_fen1_2 25659|10510|strand:-1(107...995) (evalue:5.513043539999999e-13)
LQKNNFLLTSRKKMDNFVALYREHAGKLGTAILEWARPEGWPASPMANWPLADFESAFAIASCYLIFVILGRLIMPSLPAVPGLYPFKFLYNVVQIMLCSYMCIEAGVRAYYAGYTILPCNEFNVQNPPIGFILYIFYLSKILDFADTFFIIAEKRWKQLSFLHVYHHTSIFLFYWLNTNVGYDGDVYLTIVLNGLIHTIMYTYYFVTLHTKDVWWKSALTMSQMVQFILMNSQALYLMFTGCSKYPPRITQAYLYYIMTLLVLFANFYVSSYILKGGKKSSKPKSKSAQIASFF
>Poteriospumella lacustris 2_fen1_3 2545|2021|strand:-1(119...1133) (evalue:1.1013706000000001e-12)
WNRANLDVSTHIFDSLTQRLVFDRTMTADTKLKSKSSEDICSSKDIKDTEKVFTSALVTPVLLVAGYLGVLRIMANYLEEEADTDPFKRVWWSGPIFFSIAYLLIVKYGVEYMKTREPFQIKPYIFTYNLYQCILNLWCVVAMIYEVYSNPIFQGMWGNVNVPGRPSFRIGFLVWIHYNNKYIELLDTMWMILRKKNNQISFLHCYHHVLLIWAWFLVCKIETGGDCYFGACVNSFIHVIMYGYYTLALLNVPCPWKKWITTCQMIQFCVCFSHSCYVVYNGNSPIILPLAQAFVMVNMLVLFGRFYMKSYVKKDDKKAVKEEQTNFGFSSSFFRLL
>Poteriospumella lacustris 2_fen1_4 48509|16139|strand:-1(1082...2498) (evalue:5.1415465e-10)
SLACAELQVLLFKTFFSFPLRQFSLSLSFRDQVPFLLGMIIKMPFEQTICADPTAEWAHSTTGFWVCLFIYSKIPELVDTIFIVLRKKPLIFLHWYHHVTVLLFCWSAYSTRASSGLYFVAMNYTVHALMYGYYCLQALNVCPKSFPAYLITLSQIAQMFIGTFVCCSAWYYALSGHTCHNDRSNLIAGGLMYASYLYLFCDFAVRRYVFKKPRSKKGGKVGEAVAEAEKSVKKLDQFPAPCHPISTASILFSIDLSRVDRQAIFTSHLHPPITDIYSKYQSSSILVLLGRSRYSPNPLCRFICRNQTVMDRSEGEQYILVRVESLLSSHSPLRLITVLIFVFLFLQLLCTLFLSKKTNRAQTKPPRGHQFIFFTQAMLFKDSLHMYKHLRRHKNRFIYKKRSSQFWGKNSTAYFIGLDIQHGQNFLPLLAEGFTQDIDCVHAQRFSLRPCLSLQIILLGRLFQTHWSRLF
>Poteriospumella lacustris 2_fen1_5 45440|15536|strand:-1(-3...672) (evalue:6.97433e-08)
IQSYCTDCVVFISSIRMAQFLQRWNEEFSHFNELSNKSFVHGHPVKQIYVTYPQLAPLYTEFEKSYDPDPILNLMAENNYVVPVVAVVLYLLFCYFGRLVMEDRKPFDLKNTLAAWNLFLSVFSAWGAIRTVPEMLHMITHLDFEHTVCRVVYATYGGGASGFATQLFILSKIPELVDTVFIVLRKKPLIFLHWYHHVTVLLFCWNAYVDRSSNGLYFVAMNYT
>Poteriospumella lacustris 2_fen1_6 90539|23060|strand:-1(563...2141) (evalue:2.616749132471682e-07)
GIHGLMKLLSEECPEAIKEQELDNFTGRRIAIDASMAMYQFLIAVRSGGPGNQAAAMLMNEAGEITSHIQGMFNRTIKLMTSGIRPVYVFDGKPPQLKGGELAKRMARRAHAEAELAKAEAAEDMEDVERFSKRLVKVTRQHNEDCQELLRLMGIPVVIAPCEAEAQCAELARKSKVYATATEDMDALTFRTPKLVRRLTLSQSTKDKNPILEIDFEAMLRGLDLTYEQFVDMCILCGCDYCSTIKGIGPKTALRLIKQHKSLERIIEALKNEKKYAVPPDWLPMRVAKNQPEQTNEENDDEDAMDDEIVEEEERGEEIEDILGESSLKTTAAAAEDGAVAESKEGGDAAENPEEPTKSTVDQSNTEAVPVEEDDENYETVEPLFAQARKLFVNCEVMSADDVELKWNDPDEAGLTSFLVERMGFNAERVAAGIKKLKEAQQQKAQKRVDSFFTSLGTVQSSTGKRKAEEVKGKGKPDAKKPFFGKKKQRQEGAIQQDYLLTRTGGGIHDVVAFAVQNVYFETNN
>Poteriospumella lacustris 2_fen1_7 87363|22641|strand:1(2...1532) (evalue:9.44247304558439e-07)
GTSKSSSVSWAPALAESSYEEPPSSGGGLLQQLTQDSDILQDLDEDIETTRKAMATSARDAERITEEMKEDVLRLIQAFDLPFVIAPYEAEAQCAVLEELGVVDGVITEDSDSFLFGARAVYKNIFNDRKFVEAYYADDIAKEMGLSREDLIALAFFLGSDYTEGVHGIGIVNAMEILQAFSMKESSGGPVEGLKKFRRWLEGYDFAQDILESFNKRKQQNATRPSAVTPKRTVRPKGTKKKKEKRVFALGEVEAFCSSDDEEEEEEEVDDDDGTDGDHDTAVDTDAVSAEHQPPEMSETMTLQLIEQRMIEFEKKHKNGRSKWTVPPNFPDETVAKAYFHPQTNRNADPFAYIPPFRSKVRRYVGDVLGWSDALMDAQIDPVLQRFADRSIQMRVDSYYTTTYQDDARFAKIASERLRDAVVKITGQLPIHVPTASSPSKTAVAAAAGAAASASPAIASVPEEGKYDDSSARKKRSRSKATNGGATTAAKKRRTTTNHKTTEPQPDEG
>Poteriospumella lacustris 2_fen1_8 87377|22642|strand:1(87...1236) (evalue:7.39084e-05)
LMGNTQAYYADDIAKEMGLSREDLIALAFFLGSDYTEGVHGIGIVNAMEILQAFSMKESSGGPVEGLKKFRRWLEGYDFAQDILESFNKRKQQNATRPSAVTPKRTVRPKRTKKKKEKRVFALGEVEAFCSSDDEEEEEEEVDDDDGTDGDHDTAVDTDAVSAEHQPPEMSETMTLQLIEQRMIEFEKKHKNGRSKWTVPPNFPDETVAKAYFHPQTNRNADPFAYIPPFRSKVRRYVGDVLGWSDALMDAQIDPVLQRFADRSIQMRVDSYYTTTYQDDARFAKIASERLRDAVVKITGQLPIHVPTASSPSKTAVAAAAGAAASASPAIASVPEEGKYDDSSARKKRSRSKATNGGATTAAKKRRTTTNHKTTEPQPDEG
>Poteriospumella lacustris 2_fen1_9 14149|6806|strand:1(2...344) (evalue:0.00028290816666666664)
IFKLDRSGACQRLLLADLYSQGIDKFDLRTFSEDMILTMCILSGCDYLDSVKGMGLKTSYKHVVKPRTTANVLKAPRLAGQLPVIPATHPTENNPNATNTASNLLQYELDFYQA
>Poteriospumella lacustris 2_fen1_10 45444|15537|strand:1(1...742) (evalue:0.00047001949999999997)
FVAMNYTVHAVMYFYYFLMALKMVPKWFPSWIITLMQISQMVVGTFIVGITTYYAHYGGRLYQPGECSITNLSLVTGGIIYASYLYLFVEFAVKRFVFGIKEEGGGKKKVAKKADQGICRVSTRCCKGGVSECLAGPATGSFLFCGICNFSANVDIILVPFCIFPGETWTMRFSSRAGRGQNSALHECIFLWLVGCICSALKDDAFDVRLRSPLFHFSSVAQFGQMIDYTISQRRRVSQLLTELPT
