# Supplementary material for: Putatively asexual chrysophytes have meiotic genes: evidence from transcriptomic data
Source: PeerJ. 2019 Jan 16;6:e5894. doi: 10.7717/peerj.5894 (PMC6339481; doi:10.7717/peerj.5894)
Supplement: Supplemental Information 1 — Identified loci are in FASTA format. [file peerj-07-5894-s001.zip › supplementary_material/Poteriospumella lacustris 2/dna2.fasta.fasta]

>Poteriospumella lacustris 2_dna2_1 92952|23385|strand:-1(-3...933) (evalue:3.277029758489275e-17)
EAATSSVEHLSLHNLVRHLDTPDKAELRKLFQLKEEIGDFTAADAKRFRYLRAQAEKEILQAADVICTTCVGAGDPRLANLRFRQLLIDESTQAMEAECFIPIVLGVKQLVLVGDHCQLGPVVLCKKAAKAGLTQSLFERLVLLGHRPIRLQVQYRMHPSLSEFPSNIFYEGTLQNGVADVERLLPNIEHMWPNPSRPMYFLINNGNEEIAGSGTSFLNRTEASSVEKIVSSMLRSGLRPEQIGVVTPYEGQRSYVVNHMQKAGALRSDLYKEIEVASVDSFQGREKDIIIVSCVRSNAQQGIGFLRDPRR
>Poteriospumella lacustris 2_dna2_2 59210|18125|strand:-1(-1...1181) (evalue:2.0375964565214286e-12)
ADEDGHFSMPAIAHLQRYRVVVATCSTSAKLFYQGMPAAHFTHVVIDECGHCMEPEAISSFINLASEHTRLIMAGDPEQLGPVVQSSVASQAGLAMSLLERYTSKVPLYRHHDDGQFVDTLGYNPSYIVKLVRCYRCHPEIIRIPNRRFYLNQLIPSARPDVINGLLQWHRLPNAAFPLIFHSCNGENLQEGNSPSWFNIQEIETVMEYVRELRDFGIGADEIGIITPYRRQVKKMRLALALTGLRDVSVGSCEQFQGQERKVIIISTVRSSPDLLQQDARFNLGFVGNRKRFNVAVTRAQALLIVVGNPRVLCGDDNWRELYEHCRDNGACTGDAAWTSPEAVEDRAEEIFGGDDDVWADVDSDNEDNAGPADAEDGNTDDGAPPAPARPRR
>Poteriospumella lacustris 2_dna2_3 6684|3381|strand:1(0...413) (evalue:3.5209228433580445e-09)
ISIGSIGVITPYSEQLMELRYQVQQSPIIRQSGFASCIELNTVDGFQGREKDIVIISTVRANEEGSIGFLSNKQRMNVAITRAKYALFVVGNAETLSHHGLWYSYIHYCTALNAVVNIPQRFFLPSNPSGSGSGSGS
>Poteriospumella lacustris 2_dna2_4 70218|20030|strand:-1(-3...1830) (evalue:9.626014954791439e-08)
HPTQKILVVTHSNAALNDIFAKIMAKVDVDPRHLLRLGSGERDLRENIVARTMQQKAERLREQLELENTFSKTGRVNWSLTRRLHLLTQVQQLAISLGVFGDFGSSCEVAEYFYQSQIKPRIEQVESANGGGGGNDVESFIFRPFFHDLPAESWAKPTVIARCLRTIEKIFAELRDYRAYELLRTQALRGDYLLTKQARIVAMTCKHAAIVRDRLLEQGFRYDSLIVEEAAQILEIETLIPMVLQRSDALEPCRLKRVVLLGDHHQLTPIVRHPYLRSYANLEQSMFARLVKLGFPHITLDRQGRARPDLAMLFAWRYSTSSHPLGNLPNVLPVANNGPYAVANAGFVHTHQFVDVADFQGKGEEAVGTSFQNVGEAEYVVAVYQYMRLMGYPAQRISILTTYRAQQQLIRDLLNKRCGNDLFGMPAHVATVDRFQGQQNDVVLLSLVRTRGVGHISDVRRLVVAISRARLGLYVFGRRALFADCAEVKEVMGHFATLPSQLQLLAGESYPSRRAIESPSVVDASSVLEMDGVTTMGILVYQMVQVAQVAQQKAAATAAAATTSMDTSAQSTHTHTHFLQILQKSCLLVALSVDDVENSHLQQYIQSSRY
>Poteriospumella lacustris 2_dna2_5 59209|18124|strand:1(2...495) (evalue:2.1e-06)
LWSPLALFDVDFKFKRTLYNIMHDTLRRVSSGRYESILLPRDGANDMGALVQHLERLGLEDVAVRNGDLNEEQRLAVRQMLDSGSQPRAPFVLFGPPGTGKTSTLVEAIFQLMQRPSARLLVVAPSNAAADEIVKRLAVFDVKQEALFRVNAYSRYERDVDPLV
>Poteriospumella lacustris 2_dna2_6 6211|3226|strand:1(2...519) (evalue:3.1e-06)
VMGAGRVGFLRDSRRINVAVTRTKRHFVGVGDRLTISSDPFVRGLLQHIEDFGDFLAVEDFQADGGDGLDGGRDGGGSLRSCRRPDEDVERLVAEFQQAAMQTTTSTAAYAKQKATPSQSQGGQPRNGKKPATKEAAKAAAATRRDTATVGGASTPVNDAAKEMEKQRHREH
>Poteriospumella lacustris 2_dna2_7 16597|7637|strand:-1(-3...564) (evalue:2.4746011250000683e-05)
EVETVLDYVRALHAFGIRHADIGIITPYRQQVKKIRQALALEASASSASSASAASASLASVASASSAASEVLVGSCEQFQGQERQVIIISTVRSSPELLEQDALFNLGFVGDRKRFNVAVTRAQALLIVVGSPRVLCGDEHWKALYEHCQANGACVGDVTWSGPEEVEDRAEEVFGGVEEEKGEAASS
>Poteriospumella lacustris 2_dna2_8 36190|13453|strand:-1(-3...885) (evalue:5.708404717701286e-05)
VTMNDWIQKQKELLDLENCEEAALLADKLASLGAKACENEGLSIINLELIGIEASLYGRCGANMQKIGKLPIPNGLKVGDEVDIVCNNPDREPLFALITKVTPTSIMVVFDEYDDVLLELPLRINMHPSSTTHTKMMDALNALGSKPHPLAELLYTNIGMHPMMAGNLLDPPSPLSEVAKWFNPTLNASQQTAIQTSLRAKQIGLIHGPPGTGKTSTLVELILQAILRQQRILVTAPSNIAVDTILIRLATAMEAASSSAVGLSAAELDTLSRARRSIVRLGHPARIHPYTQEYS
>Poteriospumella lacustris 2_dna2_9 968|997|strand:1(1...504) (evalue:0.0002220318033333333)
MYEGKLTAHETVKHHSLLDLIRPDEVRADPDADVDCPPVMLFVDTSGAAMYEEDATPENGVALAANTSSKANGKDKVVKSSFSHRNVHEAAIVVDHLVRLLKRYPLSLSCRQIGLITPYNGQVQCLKSLVAENAFLQRRRDIDELDIKTVDGFQGGEKEIILFSFVR
