# Supplementary material for: Putatively asexual chrysophytes have meiotic genes: evidence from transcriptomic data
Source: PeerJ. 2019 Jan 16;6:e5894. doi: 10.7717/peerj.5894 (PMC6339481; doi:10.7717/peerj.5894)
Supplement: Supplemental Information 1 — Identified loci are in FASTA format. [file peerj-07-5894-s001.zip › supplementary_material/Poteriospumella lacustris 2/rad17.fasta.fasta]

>Poteriospumella lacustris 2_rad17_1 38882|14067|strand:1(2...1308) (evalue:3.2131421666666662e-06)
KRKSDSDDEDDDSVMDLDDSDEDEPKVKQVRKRLKSVAEAKTASPAPAVKEDLDSANKKRTSSSAAANLSPEPSKKQKVIAAVEAKDEEVPVKPAPSKSPAKAKKQPEPESSNKASEGLYFDEMKIAVSGTFQSTSREDIEEYIKERGGKISSAVSGKTNFLVVGYILEDGREVTEGSKYRTAKEKNVPILTESEFFAKYPNVPMVRTPSVPPVVSTNHATSAAKAALNQMGKSSTTAASTSTTKPYVTPGKYDLWVDKYRPSNPQDLVGHGDLVRRLSEWLRTWEGVHITKRLPKPGFSKENPGAKAVLISGPPGIGKTTVATIIARQFNYEVLELNASDTRNKRELDEKLVEAVSSHAISSAFGGGSSGSAAGGGDLKLQRRLVIMDEVDGMGGSDRGGMAELIKIIKISRVPIICICNDRQSPKIKSLANHC
>Poteriospumella lacustris 2_rad17_2 60338|18327|strand:1(48...1284) (evalue:6.462621428571428e-05)
PIHIPWRENTKGIMADVAMDVDEIQIDVGSSSAAAKSSGGKKDKSSLPWVEKYRPDSLDELIAHEDIIKILNQLIESNRLPHLLFYGPPGTGKTSTIIACAKKMYGENYSAMTLELNASDDRGIDVVRDQIKEFAGTKKLWSTGVKLIILDEADAMTADAQAALRRVIEKYTSNTRFCMICNYVNKIIPALQSRCTRFRFSPLKPEQIASRLDGIVAAERVEATAGGKDALMQLAAGDMRRVLNLLQSTHMAYGEVTEDNVYLTAGAAMPSVIQAIVHSLLNDSYQVAYEQLLKTVHEFGYALVDIVTEVTGVIAKKDLPQDAMAYVMDKLSNVEYRLSKGTSERLQMASFVGIFFVLREMMTVQTPMTNASLFNYCTQHLLLTLWRTVTTTFLWLPSNEVQTGDTYLPQL
>Poteriospumella lacustris 2_rad17_3 11103|5106|strand:1(55...572) (evalue:0.0001256185)
RQLLLKEYLLTLFDSQTNSPLDRKDSRTATISINFQRYSDTIANMDEDEEVLRMDQEDDDVSEAGAVERKTAPWVEKYRPVRVEDVSHQDEVVKALTSSIDTGNIPHLLLHGPPGTGKTTTVLALARALYGPELYRQRILELNASDERGIRVVREKIKAFAQGAVGTQRAPG
