# Supplementary material for: Putatively asexual chrysophytes have meiotic genes: evidence from transcriptomic data
Source: PeerJ. 2019 Jan 16;6:e5894. doi: 10.7717/peerj.5894 (PMC6339481; doi:10.7717/peerj.5894)
Supplement: Supplemental Information 1 — Identified loci are in FASTA format. [file peerj-07-5894-s001.zip › supplementary_material/Poteriospumella lacustris 2/rad50.fasta.fasta]

>Poteriospumella lacustris 2_rad50_1 30014|11878|strand:-1(-1...395) (evalue:5.64144647845497e-14)
FSPESEETIEFYSPLTMIVGANGCGKTTLIESLKFVCTGSLPPNAKSGQSLVNDPGMTDTAEVKASIKLLFQNRSGKTCVATRSLQVTKKRTKLEFKAVDGVLKLKKDSGETVSTSMKCSDMDRVIPENLG
>Poteriospumella lacustris 2_rad50_2 32588|12517|strand:-1(-1...1541) (evalue:3e-12)
LDPSTFETRASTILIGLGFKANASDAEGGSTIHKKTKDMSGGWRMRVALARALFIAPSILLLDEPTNHLDLEACVWLEDYLSTYSKILIVISHSQDFLNGVCNNMMVMQQNKLRYWSGNFDAYVNTRTEQDTNTIKLYKKQQAEIAEIKQFISSCGTYANLVRQAKSRQKILDKMEADGLIEMPFEEPLFRFKFPDAGDMSPPLISFSEVAFSYSGKKADYLFKDVSFGIHPTSRIVLVGPNGAGKSTLLKLMCGENAPSEGTVSTRSGLSIGRFHQHSAEVLNLNQTPVEYLSSKYQQRYPSHRLEEWRAVVGNYGIPSEYHLLPIATLSDGLKTRLVFCEISLQNPHLLLFDEPTNAADMEMIDSMAEAIKAFNGGVVVISHDFRLLQQITDEIWVVNKGLHIWDGDIRSYKASLKKTYGYKKQAPRGALHQSSLIDQFCARWWQQQCVVVVVLLRAREACDSDLPRVRCVSRGARAARSVPGPSSVLNFVAAAPRGPAFISLQVYALTAP
>Poteriospumella lacustris 2_rad50_3 84314|22133|strand:1(1...1801) (evalue:9.3e-12)
TLSRYSRTLANKFRDQQSKILSYSIERIRCISTVRLNHREDFEQRRFSDLLTGANQLALKRFNAHGGFMSFVNLFTNMSLIAVLRSGGALVSQGKLSVGSLTSFAIQSGFVGLGFSGLSTFYSDVIKGLDAAARLFRIIDLKMEVQHKPLSQRSPATTPLSLKSVSTDGEEGIRLRRVSFHYQSRANNAVLHKVNLHFHPRSITVIVGKSGSGKSTLAALLCGLYRPSEGEVSYFGSLVLTPNESEQFEAQQSAQCAVFDWCGAVEQSGTTLLSGTIRENIAYGLHQDIAANVPQTVIERAAKAANAHEFIMSFPAGYDTEIGPGGCLLSGGQRARIALARALVKEPKYLILDEPTSALDAESEQAVMKPLQALKTTTTIIIFTHSEAVQRIADVVYALKDGQLTQRQQLQRGRLGKAKGREGGVVCWGDRQLWSIVRSAVRSLSVHVLGICSGCCGGCGCFLVVVGVMEMAMVVAVPCALPPVPCPVCVPLPCATLRCKRRKRETETETESALVSVAEGFEGLVARFQFRFRPHGGEGGRHRPPVAVVVRPRPRSPPRARRRCLGHCWACPRRVLGTVAWSPGSIRWLSSPVVAWPSP
>Poteriospumella lacustris 2_rad50_4 30009|11875|strand:-1(-2...358) (evalue:4.0566957684063286e-11)
ENLGVSPAILENVIFVHQEDSNWPMQEGKILKMKFDDIFESTRYTKALEAFTKCKKETQSKAKTLKAELMELGAHLMAATQSKKELEDAQRAKEQCDEELESIGQRLAQNEDRLQKVNE
>Poteriospumella lacustris 2_rad50_5 100330|24418|strand:-1(548...2564) (evalue:9.7e-11)
PSATARLVCDAVTAEGTANLSPEKVDPEDEEEDLCNATFSLAYGTRVLLHQTPFKVKRGRKYGLVGPNGAGKSTLMKSIASGNLQGFPTELITVYVECEIIGEKADLTVLEYVMSDPKIISCNIKEDAVVAMLTEMGFGVSRTAAALNAGVGTLSGGWRMKLALSRAMLLNPDMLLLDEPTNHLDQFAVKWLTDYLINLKSCTCLLVSHDTKFLDNVCTNIIHYENLKLKSYRGNLSDFVKQKPEAKAYYELSSDLVAFSFPEPGPLEGVKSLTKAVLKAKNIFFQYPQAPLPQLIDVTIQCSLASRVAVVGVNGAGKSTLVKLMVGELEPDQGLIERHPNLRVAYVAQHAFAHIEEHLEKTPVEYIMWRYRGGVDKEMNKKDANTMTEEEIAALRKKAKEEKNGVVEELLNRRTGKREHEYEVKWEGQVKENSWHTRTELKDMGYEKMVNQKDELIAMESMLGQRKLTTGEIQKHFDGFGLEPQFAQHTRMGALSGGQKVKVVLGAGLWNLPHIVILDEPTNFLDRDSLGALASAIKEFKGGVFMISHNAEFYEALCPEKWILESGRLTVMGAEWMEEVEKARKKAEKLAKKSLNLEEKEEKKDALGNTIAVKEEEKKELSRADRKRLEKLRKDMMKRGEDTYEIDQQLGLEAQMTWSRRMFSCFSVDNT
>Poteriospumella lacustris 2_rad50_6 2815|2068|strand:1(11...2603) (evalue:1e-09)
FTPSKVSRMPPKKKVEKAEKADKSKGKVAAPTEARELTPAERLIQQGIVTTYALSNKKVHRNVRDIHVSNLTVTFHGTPLVEEAELSLNYGNRYGYIGRNGCGKSTFMKVIAARSFPIPDGIDIFHLSEEIEASDMTAKEAVMSVDKERQELEREAEELNDFIAAEEGSEEAEMAIERLTQVYERLEELDSSTAEARASKILDGLGFSPAKQEKRTREFSGGWRMRIALARALFIQPTLLLLDEPTNHLDMEAVVWLEDYLSKWKKILFVVSHSQDFLNGVCTNIVHHSKRKLTYYSGNYDQFVLTRGEKEEEQEKRFKAEQDQIKHMKNYIARFGQGNAKMARQAQSKEKTLDKMLRSGLTDKVEHEKDLDFKFPDPPTLAPPVLQCNDISFGYPGCDLLYSGVDVGIDLDSRVALVGPNGAGKSTLLKILMQDLIPVGGAVRPHPHLRIAKFSQHFVDVLDLSQSPLDYFMAVWPDMTREEGRRFLGRFGISGTVQTQVMSQLSDGQKSRVVLAKMAKESPHILFLDEPTNHLDMESIDSLARAINNFSGGMVLVSHDMRLISQVAKEIWLVDNKTVAKFVGDINDFKRHLREQIKQSSGEMLKRNAVGDAIVAATPVATVPIAPVKEAAKPVENSEPQEEIDEKALLKAKKKAEKEAMAERMRIEEEERQRRREEKLKEAEDARLLLEQERKRDQELEELRQQKLLQEQQEEEAALQAALEAEEALRRERLLKKRAKKERKQLLESLERQMFEMAVTNDVWTQSQQEKFEAALLEFPSSVEKNERWTNIASKVEGKTKQQCLARYKFLKQWVASQKQVSARAVPSFSLRFITRGTDLIACNMVQRALSFRRDCEDTQNRFI
>Poteriospumella lacustris 2_rad50_7 2822|2069|strand:1(11...2744) (evalue:1.2e-09)
FTPSKVSRMPPKKKVEKAEKADKSKGKVAAPTEARELTPAERLIQQGIVTTYALSNKKVHRNVRDIHVSNLTVTFHGTPLVEEAELSLNYGNRYGYIGRNGCGKSTFMKVIAARSFPIPDGIDIFHLSEEIEASDMTAKEAVMSVDKERQELEREAEELNDFIAAEEGSEEAEMAIERLTQVYERLEELDSSTAEARASKILDGLGFSPAKQEKRTREFSGGWRMRIALARALFIQPTLLLLDEPTNHLDMEAVVWLEDYLSKWKKILFVVSHSQDFLNGVCTNIVHHSKRKLTYYSGNYDQFVLTRGEKEEEQEKRFKAEQDQIKHMKNYIARFGQGNAKMARQAQSKEKTLDKMLRSGLTDKVEHEKDLDFKFPDPPTLAPPVLQCNDISFGYPGCDLLYSGVDVGIDLDSRVALVGPNGAGKSTLLKILMQDLIPVGGAVRPHPHLRIAKFSQHFVDVLDLSQSPLDYFMAVWPDMTREEGRRFLGRFGISGTVQTQVMSQLSDGQKSRVVLAKMAKESPHILFLDEPTNHLDMESIDSLARAINNFSGGMVLVSHDMRLISQVAKEIWLVDNKTVAKFVGDINDFKRHLREQIKQSSGEMLKRNAVGDAIVAATPVATVPIAPVKEAAKPVENSEPQEEIDEKALLKAKKKAEKEAMAERMRIEEEERQRRREEKLKEAEDARLLLEQERKRDQELEELRQQKLLQEQQEEEAALQAALEAEEALRRERLLKKRAKKERKQLLESLERQMFEMAVTNDVWTQSQQEKFEAALLEFPSSVEKNERWTNIASKVEGKTKQQCLARYKFLKQWVASQKQVSARAVPSFSLRFITRGTDLIACFFDECFIGVQLINCRFLRRGLVGRLRGRSVVQSNQRERFALPFRNTFHIVRLPRNLSQQVSQFISAR
>Poteriospumella lacustris 2_rad50_8 93074|23410|strand:-1(-3...2685) (evalue:2.1e-09)
VRSHLSASTMDANDDFEDEIDIMEFLASKGVALEPFKNEYVELQKQVELTSATNVGKEREVDMQALELKMLREQLIFTKRNIDELVSQQEVLKETIDNAQSKKEALIESESSNRKEISNVSSFFAELKEALTVGADWTPEQEEARHALEKERDFIASKLENKSNQLKGLRHDIERTYEHVADIEKVVQSLEEKIGAIDKQRGEIKRESAKLASKKEGTEKQVFDLRAVFVTKESELNDKYRQLAMEEKSLKNLEASIAKSKSQMDHYNREYEKLFHTLKEYNSDLEKCQQQNQKYQEEIAESTKAIETVEHEIKQLKKELKQFDEERTAIRTKIGEIEAQKHEMEKKIDQINKQILNIRDHEIGGVHKEMETLDKTMANLRQQLEILRKKHIGSEKTSKAMADLIILNSNGKLNLGMEIRILEEEVEHHKAQIRALLAEKEKYEHDAEVATQQYYTAVEELKLQEMQIHELNKKITQDQMRLKQKQSLYESVRSDRNLFSKQLLDAQEEIQELKRKFRSMNQMIDQINDDITTKDKLIVKEHFSHHAVDKEKELLKNELMKIKKQVQASEGIIENQRVEIMKLQRIIEEADTERQRQRNELSSVVSERNLLTQQLVKRNEELNNMYEKIKTQRSDLKIGERNYTKYMEDLRRWQEQVRDIVTNHNDVVVQLSQLETLRHRVVHLERDILKEKTRSRALMDELETPMNVHRWRILESSDPKRYDKILQIQALQRQLVAMSDQVIQNDLLIQEKEKIYIELKHVVARHPGPEVEEQILVYQQTLKDKHKQLAAMNLELEMYIEQVKRFKEDIADADVKIQRLNKQWMSRQKKMAKEAQAQAQANNAMMSGGYAMSMPPQPMIGYGGSSNNFAMQLRMLPVIVNDLKQQQYVLKKKKK
>Poteriospumella lacustris 2_rad50_9 51770|16811|strand:1(0...1485) (evalue:2.1316847230428994e-09)
GDEPDDQPEVTLEEYNDTLEHASALFLELQTMQKRLMPAMEIRTEIAHLERLVQEISTDKRTKQTELLDWESVRLVDSDLQVQTMGRVHRAFQDICLRWRNAEQRRVDYVDRKKRQTDSLFSGAEMGGRSLEDIEALQRTRQETKDTLQVKKDRLATEETTLSKRFYTVKQQVTEAEKALTDAKLEGNRYEELETTLQALQTKMAEIESRRHALQRDRDQADRDVREFHVQVTAKQQELRQREEDHQRQGQALQREQETLHQSQQTIEQLSQRVQQDATMNVAEIEASIARGQQEIAQREEDKQRTFLPRIQALSAEVASQEHIKRNVLGNIELRAIIVEARQLRDEWQQLQQATTSSSNGSGSATQQQYQQAEREQAVVLREKATLTSERDTLKGRVDVYRVNVQQVERRLQESSYRNIDERYRRKNIEFETTNMAVTDLDNYLNALDRALQSFHTMKIRSINKIIRELWQQIYQGQDIDTIEIESGADIGDGE
>Poteriospumella lacustris 2_rad50_10 71603|20249|strand:1(2...1571) (evalue:2.6e-09)
VDEFFTDQLNVSISQVAALDEQIRTINGTLQRLAAHGSPMPPLAATGGGGSDVESHHHLTHHHHDPDLCPTCNQTFPAASRTQRQQTLRQELQGHLKTRVQWLRDQRSLQTQHEAGKALIDLERQRNTWQQEIFDLTQQYETLINDQRRYEDEVRTEQALIEALQQAERDEHERFQQVIQTLQSNLTEAEKEASSLDHELRLARQQLQQRQQQYTRWKEQEGQFNVRLGIVEEKLRLTNQTWFQLREQEVQLQQQHARSEEQRRQLVDEATVLSYLSDFFGPKGIQHFVFQSVIDRLEYLANTYLEVLANDGIRLQLRSDVDAEKILKYVLIRQNQEVDGALDASEGAVPVMVEAPSTGRKKRSTSASTSSSLSLLADGSSSTGVLSSANVSIPLGFRERGLAQLSGGQWRRVSLALDFAFTELVIRRGLLKCNVLVLDEILTHLDGQGREAVGTVLKAMIDRTAQAPSIASDQPAVPVFGGGFETIIVILQDLVANEIEEAFDHIDIVRKDGDVSHVIVDK
>Poteriospumella lacustris 2_rad50_11 71177|20176|strand:-1(-2...1696) (evalue:3e-09)
CIGQQDCVHWYLALSETKSNNNMLSMRSVVGSRLLSPRTTAFARTAFRGMATGETILTFKDVCFEYAPLKPLLANANFTIKEGSKVTIMGQNGAGKSTILKLINQTLFPTSGSIHLRNRLAVSTAMQTIPPEDREKTVYQFFLKHVHGAESGLSGRISNVLQQVDLPDIAHDRLIKSFSGGQQARLLLASALILSPDILLLDEPTNNLDVRGIEMLREFILTSTKTCVVISHDEDFLNSFSDSVLYLDSNFKKVEYYDGNYHDVKREIANRIERENQENARLLREAQQKKAQASSFANKGGSIRKVAKKLREDAEELESSKVAVRREDRALKPFAIPFQSAESTPGLNSIPLRMMQVTSLHLPGDKVLDLEEFPISLEREARIQIKGTNGVGKTTCLENLVHRHKALGCATLEPKMRIGYYRQDFHNLNFQHTVVEALMKAGEGRHDMQFIRQVASMLLLTGDIAKQKIVTLSEGQKGLLSLACLILQEPAILVMDEPTNHINFRHLPAIAKALQTFKGAVMFVSHDTDFVKKVKPTRVIDLNYELKLLEEAEVAQAVERKKERK
>Poteriospumella lacustris 2_rad50_12 71185|20177|strand:-1(-3...1719) (evalue:3.3e-09)
CIGQQDCVHWYLALSETKSNNNMLSMRSVVGSRLLSPRTTAFARTAFRGMATGETILTFKDVCFEYAPLKPLLANANFTIKEGSKVTIMGQNGAGKSTILKLINQTLFPTSGSIHLRNRLAVSTAMQTIPPEDREKTVYQFFLKHVHGAESGLSGRISNVLQQVDLPDIAHDRLIKSFSGGQQARLLLASALILSPDILLLDEPTNNLDVRGIEMLREFILTSTKTCVVISHDEDFLNSFSDSVLYLDSNFKKVEYYDGNYHDVKREIANRIERENQENARLLREAQQKKAQASSFANKGGSIRKVAKKLREDAEELESSKVAVRREDRALKPFAIPFQSAESTPGLNSIPLRMMQVTSLHLPGDKVLDLEEFPISLEREARIQIKGTNGVGKTTCLENLVHRHKALGCATLEPKMRIGYYRQDFHNLNFQHTVVEALMKAGEGRHDMQFIRQVASMLLLTGDIAKQKIVTLSEGQKGLLSLACLILQEPAILVMDEPTNHINFRHLPAIAKALQTFKGAVMFVSHDTDFVKKVKPTRVIDLNYELKLLEEAEAAQASTGGTCGEGKKERKKE
>Poteriospumella lacustris 2_rad50_13 44145|15268|strand:-1(156...1755) (evalue:5.2e-08)
SGSGGGGGGGLPQRTSLHARAQALVGVQNVWQRISESWALWTNVAVTTVHCDQQERSKRLDEARRRMEKEAAEQAQRAQSLASEKDALQTSNADLAAQLQQMVAQLLAAQQTIAELQENVQRRDEDCSHLREQVAQREQQTAALETQRLVLETALEKEKSAVGQLQSDLYDKEQALESAFGKLQHANKRCDELETERDELQQAMQVLQEERDTARQHEEELFERLGDVTADLERLQESYVDICDRCNDAQDEVSELRDQVSSLQETMKVLTQAKQQLQQQVQQQQHQQQPPAANGHHLVSSATSSPPVVAVGGRPVTGGAGGEDYDYDDDDGHFEASVDERAQEKVAVSTFSPQKKASKKGQPPAPVSSSLSLPGSANAAANSAAASSLLHSHDDSVVSRTGGKVVAHATTGPLSARSGGGGGGGGGDEDDYQEDFDDAQDAIVTVTVNMPHQKRPSSLKQNLSTTLSVVFLDIIFRPRNNNVLSHGKIVLLLYLYAVFTYPTRPACPRCPPQNASSRPQRQTVSLALGRYY
>Poteriospumella lacustris 2_rad50_14 56799|17729|strand:-1(592...3085) (evalue:5.3e-07)
NYPRCVSNVHTQDSPGEISTQKIGWSFCRDVRRWYRKKRIWIFCLLGKRTCCLSQTMEQGNEGDEILFLSYRQLGYEIPANIVKVSQISAELLIEIIAKSLLLISDGEIKVATALPQNIAVRHRICTDISLKIKDLGFLGECGYNQLLYPVEHQTRDLLKWLMEKIPRSVDEGTEELLGANALMNRNINKALQQWQKSLWKVHFCQSGKPLRNIYHRVPFSSSGSTNFSSSLLSKHAQQKVQDARRAEEVNRKYLISKSGADATGGEDASTARDVLAQKVLASLKAVEKKRGAVAGQGGAALGGDAGSAEDKASTQMNMSLQELIANISEAGDKASKEEDNGRSTRFAHATVFSQEAGESTGIGAIGVAVGGGVSSSGIGAGEAGSADSASVDVAAPVTLTPQERKAMLEAEEAKRQAELQVLKQEIQEIQEFLESEDAKEVNYASQVDTLEAELKKLQASTEELEKECIVRKKALELIPSAAENIAKLQAICDKGGERLRALQSEWDAVRAPLEDDIDTRERRKANRLNKITTMIEEIKKYKDLMVPMIHDLKDKQERAQLLNEERAKLPKNLNRALYTHRIMDITSSIAKQNKEIEKITSDIRDIQKTINQNSSTLHRSDAVTEELIFGSASDKNDPVMIDTYRRLKLMRSHFEMLIQTVTGIGNTDKAVRDLETKIDQEQARVSSYNFDRIQADLDAVAKENAQLLLQVKQMAGKQSGSRLRVESDEEQTTSTDGPCESWLAVFGDRERGKRCNVLASITPLVYITSLVQNCTPRGLFVGKTGFVRPLRTDQFQKEANEWQQNLHLQYPNHYRRWMITNICERLHQH
>Poteriospumella lacustris 2_rad50_15 32584|12516|strand:-1(-2...643) (evalue:6.1e-07)
LDPSTFETRASTILIGLGFKANASDAEGGSTIHKKTKDMSGGWRMRVALARALFIAPSILLLDEPTNHLDLEACVWLEDYLSTYSKILIVISHSQDFLNGVCNNMMVMQQNKLRYWSGNFDAYVNTRTEQDTNTIKLYKKQQAEIAEIKQFISSCGTYANLVRQAKSRQKILDKMEADGLIEMPFEEPLFRFKFPDAGDMSPPLISFSAAVDFV
>Poteriospumella lacustris 2_rad50_16 64774|19146|strand:-1(-3...1455) (evalue:6.8e-07)
STSQVHSARSHDTQQEAERRAAEEEELFTSWNTNTVAGILSDVRRFESQVFQNIEKQLDFLRRRQGKLYLNVDELNNHFSRLNDNMEMVNSIVDRNSVYRSRRASMGGSISVANKQQSVDFTAAAAAAVSAASGPPMSTIDEVQPSVDVSGIQTELQELRSDFDELRNQFHNNHVLDNRFKALEEWITAQFKDQTRRIDGLYERMDAQKATQQQILDRLEALDQDNQTRNENMRQDLENKIQALEYAQMSIAKDMDVKMHGLHDTLSIHDLRSKGIESKIARVTTNVDDLREQHDALQTRYFDQIYASINELYAEKASKADLAIKADLALALSKADQSDIDKLQGIADELQRRLIALLAETSEKVNAMDAKLDRRSDRIVTYCLKELKKEFRHLKGGGGGGGGGGGDGDDGPPEGTNIGKVRCLVCDHVSTQHRDQDVVQTQHDKLTHTLKTLRPRSPSPNGSPEKTRPGTATVGGGGGGGGGGG
>Poteriospumella lacustris 2_rad50_17 62477|18700|strand:-1(187...2602) (evalue:9.7e-07)
SQGPKELSLLVQYPKMSLSQRLNGAKSDGSGAMDPERYEALIKQLKLLSRSQASLFKAYIHSKLHDVEKVINKASVYLTEVGGSDSQAKDLKAALSRVNLEELHVDVVATRIQLQDELSQLRAAIENGGSLPAGTVKVEVPSSTPSPELEKKMSEQADAIKALEADNQKLRELLREAKNEIAAQAAKPTGFGDVDRLSKEVARLKDNLSDSELQMTTKDSQINSLRSEVDSQKKLVAFEQAEKTKLQAELSALQAKISAMEVERAQEKSSTESSVASKIKAANDAAERKLRETIDHYEQEKKELEDAMAAEIEEIEKSKEDEKAKFSAEIDKREKQLAALKKVNATLNRNLQKVRRNMEDISGTLQGLRTDSRRELQDFGRAIRTEYSALITSRLRAVAEENRAIQAKYVREMTERKKLHNMIQELKGNIRVFMRCRPPTTRELEQFGNDAQCVSFPGASEVRVINEKNREKTWEFDEVFDWSTSQEQVYSDVSQLVTSVLDGFSVCIFAYGQTGSGKTFTMMGPPDNRGVNTRALEELFQKTSARAGEWTDTITVSILEVYNEEIRDLLADHRSDDKLQVKIGEYGNYVPGLTQVPVNDNDQVLRLIATADRNRASAVTNMNEHSSRSHMMLTVNLVSEFHPTGVVYRGKLNLVDLAGSERLDKSGAVGQALKEAQNINKSLSALGDVIAARAQKQGHIPFRNSTLTYLLQDSLSQDSKTLMIVCASPILYNAEETFCSLNFASRVRTVELGKASKQTMSSKAPPASGPSSAAAGRRTSSANTLRQRGGDAVESYDIIKAVGR
>Poteriospumella lacustris 2_rad50_18 8263|3845|strand:-1(185...1682) (evalue:3.1e-06)
SVPTKEEAIYHLSLLKLHNFCLSRKYYEQRTRQPMNSTDIPQVHAIAYPISSLKSPTMDLSNENSLFLEHSSYASDAIEASGNFFSQLDSMIAAVKVESSALDTMRDKLKEVDNLRAQISAFNKRLIDADQSNLSLKSALMKAQESYSDLHKQKSEVESINVQLRQELNRAKDLLAKEKAARQSAQQEIISLREKVGRYEAMIENLERDAKAVPVLQESNEILKNDLNSVRRKYKEEKAQMVKHMRTLESQQTNAEALKSEMRTMAMRLMDLANGTNSSATNNVANAFSTQGSVSMSMRNSHMAQNYSAGNYGGPIPSGGSVASAIEFEADDDDFEDDGTYLGGDDSLDDDMSIPDQTSYNAVNSSTESLSKASGRSMNVQSNRAHSMPSGVVQQDLGVKKRKKKASSVSTLRQSFQQPQPANGNLSLPRIHQFCTCACVVICRALFSVTRVYIQNVASIVISVFCVCFVSCSLCCVFISVANSIEFGPVSKFVRDTF
>Poteriospumella lacustris 2_rad50_19 31905|12329|strand:1(0...1200) (evalue:7.2e-06)
SIELSQTISRTQDFPFEQKMSDGWQDNIKSQQRTLEQLKAQDAALNQDQIAADIEKVLTQRSASSSKGTLSRRNQLAADEPDSDVVDIYGMKPSMSSFYVQKGVANPLLGSRSATKRAESPIEELPVPAPSAPIASPSSPPSEALNQLTKETQDRAAKAKITMLTKKLADATEIREKMEIQMSDLRKQLSTVRDENKSLNSRVNALEAELRRTSQSSRKGSVEQSARENATENLLSERDGLKRDLEAAERLVRQSNENAKNKDAQLKRAVETIARLKSQLEDAQSTVQTGQSVDTAKFTAMEGRIRTLEKQRADLVEGFRKQMKLIDVLKRQKIHLEAARLLAFTEEEFMKTLDWKSQAKLSTIAQLLIVSFICSTNYTWFRCDSTAGLFVSYNFNKFS
>Poteriospumella lacustris 2_rad50_20 40117|14339|strand:1(0...2172) (evalue:7.4613e-06)
RHRHENKLNEAIENMKSLIPGVYGRLHDLCRPIQKQYALAITVAGGKMMEAVVVDSAKTASECIQYLKEQRVGVCSFIPLNHVRDQSGELRSYGPNFRNCVDLVSCEDFVKPAVRFAFDRVVVSDTLDNARRLCYGQGENVKVVTLMGHVIHRSGSMTGGVGRETSDIWESKEIESLQKEKTSIESQLANFKGIEAMRESLYEQEGYRRQYVARIGALTSDNTTLKQRLSILQTHLVARETDLESATRRVDQLKTDAQVLEGKIAAVNQRIVEVEKEIFAPLANATGIENLGAVDKETSSRQESIQRDISALKAKEAEIRGQLNYVQSRNTLQLIAKLKEEASNQKSVLENLAAHEASLETKRSSIEKDLEAEEREQRELEGTFLEKKKQIHQLSQTKADIDSKIKALRQRESSESGAANRAASAIKDAVRTSTVPLPQANSIAKALGGIQIGDKSIFQGEKPNSFIDLSGLADRLPPIKDENDMKQYFDSRIKELSLAMSAIQPNFHAAEKLDSLMDKVSELTDDLDRLKEEFLRATTEFESVKKKRKQLFEDCFNHIASSLNKTYKELTKSSRHPMGGNASLTLENIEEPYLGGVRFTAMPPMKRFRDMEQLSGGEKTVAALALLFSIHSFHPAPFFVLDEIDAALDNVNVAKVCQYVCQKSKESQFLVISLKDIFFSQAETLIGACRDVDLHASKTYSLDLRQFRPDAVDADQVDDEEEK
>Poteriospumella lacustris 2_rad50_21 42922|14998|strand:-1(96...1713) (evalue:7.5e-06)
LRYCCCIYSHSHSHRVALLLCLVAEAMSSSKKISSREDEPMQRVLRQRELVETMKHENEVLRLDLTRESRDVRGANSSNATSDISRLQDEASRYMKKIEQERSKIKELDEQIIKYQELILDQKTRLGGINAAQVNNQLIQKQIKVLDNRLDKCLTKFNETVAQNKALRQRVDEYRRERIVFDGIYKKLERDLHEKKNEMTAIINDSKRAYEERDKSQQQMESLQASAQSERADFEREFKELSDAIRQQQVMLEQLRLKQFEKSSADNAATMGATIDTSTAQHTAAISAWASGPKDKATSQDKINYAESIAKIQEVTGLTDIQEIINKFLEAEEQNFSLFNYVNEINMEIERLEHANNNMRSQIEKHRGQGMTDDTQRRKTVRESEERLQKTEAKIALYESRAAVAERHIAELKSGIHSIFTRIVGTSSDEMMGNQGVTDSNMMQYLGIIEQKTSEILQAYAKSQMGLPSEVPLQLPTVSKSEGLGKLQPTIIPSGDDVIDPNDSDGEIDERPFTRNELHSKFDRDYHRKAAMYATHEH
>Poteriospumella lacustris 2_rad50_22 42929|14999|strand:-1(83...1700) (evalue:7.5e-06)
LRYCCCIYSHSHSHRVALLLCLVAEAMSSSKKISSREDEPMQRVLRQRELVETMKHENEVLRLDLTRESRDVRGANSSNATSDISRLQDEASRYMKKIEQERSKIKELDEQIIKYQELILDQKTRLGGINAAQVNNQLIQKQIKVLDNRLDKCLTKFNETVAQNKALRQRVDEYRRERIVFDGIYKKLERDLHEKKNEMTAIINDSKRAYEERDKSQQQMESLQASAQSERADFEREFKELSDAIRQQQVMLEQLRLKQFEKSSADNAATMGATIDTSTAQHTAAISAWASGPKDKATSQDKINYAESIAKIQEVTGLTDIQEIINKFLEAEEQNFSLFNYVNEINMEIERLEHANNNMRSQIEKHRGQGMTDDTQRRKTVRESEERLQKTEAKIALYESRAAVAERHIAELKSGIHSIFTRIVGTSSDEMMGNQGVTDSNMMQYLGIIEQKTSEILQAYAKSQMGLPSEVPLQLPTVSKSEGLGKLQPTIIPSGDDVIDPNDSDGEIDERPFTRNELHSKFDRDYHRKAAMYATHEH
>Poteriospumella lacustris 2_rad50_23 31910|12330|strand:1(0...1116) (evalue:1.5e-05)
SIELSQTISRTQDFPFEQKMSDGWQDNIKSQQRTLEQLKAQDAALNQDQIAADIEKVLTQRSASSSKGTLSRRNQLAADEPDSDVVDIYGMKPSMSSFYVQKGVANPLLGSRSATKRAESPIEELPVPAPSAPIASPSSPPSEALNQLTKETQDRAAKAKITMLTKKLADATEIREKMEIQMSDLRKQLSTVRDENKSLNSRVNALEAELRRTSQSSRKGSVEQSARENATENLLSERDGLKRDLEAAERLVRQSNENAKNKDAQLKRAVETIARLKSQLEDAQSTVQTGQSVDTAKFTAMEGRIRTLEKQRADLVEGFRKQMKLIDVLKRQKIHLEAARLLAFTEEEFMKTLDWKSQAKLLTEDEQRQSW
>Poteriospumella lacustris 2_rad50_24 31900|12328|strand:1(1...1228) (evalue:1.8e-05)
KSNLKPFLFQHCPIVSENTHRFFPFEQKMSDGWQDNIKSQQRTLEQLKAQDAALNQDQIAADIEKVLTQRSASSSKGTLSRRNQLAADEPDSDVVDIYGMKPSMSSFYVQKGVANPLLGSRSATKRAESPIEELPVPAPSAPIASPSSPPSEALNQLTKETQDRAAKAKITMLTKKLADATEIREKMEIQMSDLRKQLSTVRDENKSLNSRVNALEAELRRTSQSSRKGSVEQSARENATENLLSERDGLKRDLEAAERLVRQSNENAKNKDAQLKRAVETIARLKSQLEDAQSTVQTGQSVDTAKFTAMEGRIRTLEKQRADLVEGFRKQMKLIDVLKRQKIHLEAARLLAFTEEEFMKTLDWKSQAKLSTIAQLLIVSFICSTNYTWFRCDSTAGLFVSYNFNKFS
>Poteriospumella lacustris 2_rad50_25 45457|15540|strand:-1(-2...1036) (evalue:1.8e-05)
ILRNLTTGRYFFSSVRLVARDISQDNKVWKLIGSMKGKGKSSASSKEKKDAKASAAETARWGLNLEDTVEQDDWSSAWQEVLEGKGVWGGRTRGGRGVQRITGFTRDISVEGITLSFSGKELLQRTSLKFVHGHRYGIIGENGVGKSTLLRRLAKQSIPGVPLHFRFGYVQQEIPVIDNVTVLDYILRGVASMESLESMLENLKEDEAGLEALLEKETDSDKLSELAEELCLLSEKIEDMEAKIAQQRAEASDTEKSGRTELTRAYLESLGKHTLPILDGLGLSKPIRRLSAPFSELSGGWRMRAALAHCLCNLDSIDVLLLDEPTNHLDIPTVAWLQSFLADTN
>Poteriospumella lacustris 2_rad50_26 38291|13932|strand:1(0...642) (evalue:2.6e-05)
EANAQSRIVTLERALQDAQAQLSAREGALETRSAQLSAACDETANLHQQVKQLQQQIGDVQGQLQQAQQGQSSSSSALAEQLRAKDAQLAAFEAEGKQLAKKQSEMEKSVRQSKQTVREKEGEIAKLKESREQLVKALEQTQDALKKQEAETEKAQKALQAMQAVTAASSDRLTRLEADLQASHDEQATTRRALEAAWGDLAEQKRLLSETKGG
>Poteriospumella lacustris 2_rad50_27 34709|13046|strand:-1(176...1673) (evalue:3e-05)
LHEAQQAYRSTTTISIRRLGVDTTSSEMDVSMMGRQAANWHCFFPKLKWGEITKCLNELGISITKEELTHPEDHKDAIKKMLEVLAEICTGTSREEWSQPGFAGLNAINYPELHEESIPHMNSLRAIMKMMDVCAVYDFAIKDIVSPSADRLLRQLSGIINFCKFREERLMVLSQLNCSRSLLLEKLAQDQEKNDALNNRLTLLRNQTREEGEQILALETDNRDLQARINELRRELEAVDRTIEQNTDVFAKVSQKVDEAREALDGLQQEQRKLSSQVVTSPEKFRKQIIEVGQTLQHEQKDAKHAEKKVRELIAWTTNIEEVQSEVNQALEGMQEIRSEVEKQKAIIMELDGAKQAQLSLGASISELNQNNQQFSRQATRAEEKLQSLRKAASQRAEDNQRHAEALHQQLVEAESFRVQVKSRAERMETEARRVDKEFEAELVVMEQDLTDIQCSYQKLERKVVRHLQNFQKAMETTVVAANENVNVLQSTTTRVVA
>Poteriospumella lacustris 2_rad50_28 89141|22877|strand:1(59...3080) (evalue:3.1e-05)
HENSNHETYHTIPLSLFYRYSKVSSIVVFCGEQTCRAQFHITATNMDEGGYTADDPNLPYEENNDVHNQTGAESDEEEDAFYENPEEIIREFGNHAFMDPAQKVLLQMLKDQNYQQGVMLLDKKEELKKLSQDRETIGVQLYALQQQLARTQLMLENAHNEYNSIVDMRLSEEELLKDVSKNNAEQVALLDEYKKQQKKHSGELDALNETIRQIEQYNEQVKSEIAISRRATYKVEQNMQELEKVKENQDYYVDQLTRQIKQMDEQIETVLKQLDGQKKDTSEADAVLKETSKELELIATEKQQLMMQWKAALSGLSRRDEALAQASQTLAAAESAVHDYDVEIEATRREIQKEQAKHETLVNLRDRMENELAWVEESLNKIKQERAQMQERYTLLSKSLAQTDNEGKKLDLVTKQLTHDAEAVVQNLQTVTQERQKMEEELQMLFSTYQNVNKAVSNLGRDQTKLLKMIHEKENDVAEIENTIARTTLERLNLTTGNDQLREQLDGAMKEVQDKEALAAKYQLEIRQRNDEIEKKMYRVDRLNKKYEKMVESAGGEENLGPLENTIKNLSKEIEAISIECKELEREWLKRQTEMVTLSSECETLQERNNEQQARVTVLTQQQLRLTKDLRELKTKLKVARHVNADYNKDVSKLNALISENHDKEGGLQKENFVIELGCVEELKEAEKDCISLQAMIAETKNAKLSLLDEIVEQERQAMLWEKKIQLEKETRQALDPSVGKAENENMEKEIHRMELRLEALRREQEKLSKEMVRAIEKRATIATRYSTGKPSKTMPATALSSSSVKNSKEMTQASAKKKIGELKRESRILAEEISQYNAMYDEKRNLQSEMTFELEKRTAQYGETEELCHQLQTAINDLLYQKQLMQERISYRQKYCARLREVSQAGIDLNQALTVERKLLSSTQALDNVKEIIHELQSAFVPSASLQAVRTAPDGGVWELWNLGWKAGHRPDGEQVNVFEEQVKAIRKQVKVSQMQEGNHNIITW
>Poteriospumella lacustris 2_rad50_29 45591|15556|strand:-1(-2...2155) (evalue:3.39363e-05)
RIAAVNKIHQAAERCQTLRAQIDQLTAETTTIETQINELRSSVQRGEVERQQLHHVNEQRTIDNASRAKKLQMSLQALHHGRREIHSLEAEVVSIREQIEIYQQEMQTALTQRLTEAEQAELQSLEERVSQLQMQHDETKREVSLAVADHNQLKIELEKGLQKRKEELQLKLKLNSSGNGDNGDEDVDVVLDKLQVELANVTTNIATVQQEVHDLSVAMNQKNREIAEMEDELEIKRDEEKTLQQQLTTLSVELDRLVTERSTFMDTMDSRQRMIRDLGAIPAKEQADFQGLAVSQLTKQLKSVQEKLKKYSTVNRKALDQYVSFNEQRETLLNRKKEIERDATSIEELITSLDNQKNEAIMRTFTGVSKHFADVFSELVPGGKGQLIMKTTMDGEPATSDTATGDLEDHILDEEEKLGIRGSRLSVAQFRGVEVSVSFTGVGQHYTMQQLSGGQKALVALALIFAIQRCDPAPFYLFDEIDQALDANYRTTVARLIQRQANSDTANAQFITTTFRPELVQVADKFFGIKLENKVSNLIPLTKDDAVDFVNNLLQNEEAVLRQSSGPSFLQGTPGSARPGRIGSASGGSASLVRRDEGSMDVDEEHDGGDRTRRSGRAVAAALEEEDEDEDVDDAALFHAGEGRRSGRSTSGRAKKTTGSKKRSRGDRRGRGRDDDESEEEDEEVEPGLELDEEDERALRALGLKQSLCTDPDPNAPP
>Poteriospumella lacustris 2_rad50_30 56870|17738|strand:1(1...1960) (evalue:3.4e-05)
VAQQLTIITASRDALEQEVQSLRQAHAEAQGMAQRLTVVTTSQSTEIKALEGIVVSAQQTIREQEQSIEHLNGLVDESKSLHEDQANRLETLESENKSLQTMAKETAKRITTLREVIQTLENALKMAETREEEHRTVVKVYESRVTERDTQLQGLQKQFNDMSSMLVDHRAHYDKQIDGYRVEHGKQEKVILQLSQALDEKTKELEALHLHISELLQATSSPVKVDSTSTVDNLTAVSRQLPMAEEEDTEADKENVSVARSNHESPPNTLKDRVKRSPPATSATGSPLAVDVWYTTEGQWHDQMLSLSLNMHEVLSYVFFLLQQLEQKGDVLGLAVPESIKLWTTVSKLQQKFHEVLVRPPWMNFSDPVQSLTAAHELFVGRSGIADFNPRISLPSFPSLSSHGHSPSTNDVANQRISASETARIVLMCKLVVHLLTQVARKHKLRVEVLQEELQAVKGSTALAVSDDEDDREVMRASITSEYISERINRWMKSVETYEQAQQTQIEPARRPTVDSTTAPAVVSGTHATSSKMESQDMLRATEDWMRSPPRASIPVSHTPERTPGATHQNRSTNRRSHAKDGTASETFDHSLNLSTSMNMSSSSPLRFDQVLQDDSLESSDVWNISADESSSSFLGHPSEVRELSFSSALEK
>Poteriospumella lacustris 2_rad50_31 24906|10342|strand:1(2...1065) (evalue:3.5e-05)
RGVSLACREGEVLGLLGANGAGKTTLMRVLTRDTQLSSGTVLINGKALSNHSTSLMIGYCPQVDPVIESMTSHEMLWFYGRLRGIPSSTLRPRIDSLATSCGLVPHLHRPARYLSGGNKRKLSLAIALIGDPKVLLLDEPTTGMDPDTRRQIWRAIKQASSDRVIVLVSHFMDEIEALCTRVAVLVAGQIRCLGPIPHLKAKFKTGYKISFQCNPQRVDECIQRCSQFLVPQDVAGEEEIKLEEDFVKIQEVSPSGQVVLTVGRNVDLINAFTGFDGITDEFDIDALNIVLDSLDVVFQKSIEGGVQQYARCVHLSGRPEQKKSPQDTHRRFLDDDGMAESPSTTGTLGSAQTG
>Poteriospumella lacustris 2_rad50_32 33021|12614|strand:1(1...593) (evalue:3.5935418536e-05)
AAGSSASSRSYNYRVVMKKGDLPLDMRGRCSAGQKVLAAIVIRLALAETFCNNCGILALDEPTTNLDDPNKAGLAQALARLIASRAGQVNFQLVCITHDEDFVRMMRNELALTNDANLPAYYFRVYREEKGHTGKFFSHIDRIPWEDMQACWGWGWSQAGAAMHVRVDRPTEDTVRLTCLFLFFKRETNQLHINESD
>Poteriospumella lacustris 2_rad50_33 31895|12327|strand:1(1...1144) (evalue:3.6e-05)
KSNLKPFLFQHCPIVSENTHRFFPFEQKMSDGWQDNIKSQQRTLEQLKAQDAALNQDQIAADIEKVLTQRSASSSKGTLSRRNQLAADEPDSDVVDIYGMKPSMSSFYVQKGVANPLLGSRSATKRAESPIEELPVPAPSAPIASPSSPPSEALNQLTKETQDRAAKAKITMLTKKLADATEIREKMEIQMSDLRKQLSTVRDENKSLNSRVNALEAELRRTSQSSRKGSVEQSARENATENLLSERDGLKRDLEAAERLVRQSNENAKNKDAQLKRAVETIARLKSQLEDAQSTVQTGQSVDTAKFTAMEGRIRTLEKQRADLVEGFRKQMKLIDVLKRQKIHLEAARLLAFTEEEFMKTLDWKSQAKLLTEDEQRQSW
>Poteriospumella lacustris 2_rad50_34 4066|2371|strand:-1(-3...1398) (evalue:5.4e-05)
SGGGGGQANNEMVTILNEKIAFLQSRLTVLQEENAELLQMKSSYEEDEQRLQEIHDEMSKVEEERKVLQNERFKVLRDSKALDEKESRIGTLLTNLDDKESKLRLKLANMQDQLSQWQRSIADLQKREDLVEEWKRSHEQKEKKLEEMKKQQERKYQELEEREKKITEEENKAKQQHKELAEREQRLQIGLSRVANGEIANTQKEESLQAFEAQLKKKEQECDIRERELSSRRKEMESWDVLLREKDRKILNEQRTLDEREQAISTSEEKVKSREIENERRALEIKQKEAAATELGQKYDKLLSEVEERERDLKERDREYQSLRKELGNREEELRKWEKQLMKLQEQMKGLDQRERHLKNAEEVFRKNEAEFYNVKVAQITSRHSAELKKLEDVIAKQLKITGDFQKELDSTRAELSAKTHEMSELEETLQSRQAIIEQLREQLKKIEQGGHVNGLVATGGALEGD
>Poteriospumella lacustris 2_rad50_35 57340|17823|strand:1(11...3854) (evalue:6.6722500000011e-05)
SPPKNCQFDFHQIVYTRKTSLPIRMEEEKLASLFQTLSIAAPGDLASATVNHVKAEPRALSRLIPNLIEVANLGGKGSEVDGVVGALGAFEALANECILVAEAHLINALPVILNGSGSKQARIRAAAESAALAITSKMSPNCVREVLPALFEASKSGVAWQTRTLSLKIIASFSDHAPYQLGFSLPNVIPQVTLSMAEPKKEVSQAAFEAMTTACNVIGNRDIEHMTSKIVRSISHPDEVPELMHSLAGVTFVQSVESPALAMVVPLLIRGLRSKVTATRRQSAVIIDNMSKLVDDPVDAEPFLPTLMPALQFAADNMSDPEARSVAERACRQLERLAVMCEEAKKRTKPFDDGTLFDSLRAKVSVSGFDTELAHVAKLMHSLMNLERFEKEDWEEIERYLTPLVGAQAAKEATKLLRVECRELGKPIEIVEEDDDGAEVLCNCQFTLAYGTKILLHNTAMKLKRGHKYGLLGGNESGKSTLMRAIANGSVEGFPDASEVRTVFVEADILGELSHLSCVDYIMQDPRLAGSSRDEVLSVMSTVGFREDGKAKPNNPVSSLSGGWRMKLALARAMLQRADILLLDEPTNHLDVINVAWVKTYINSLKNVTCIMVSHDSGFLNDCCTDIIQIERLKLRQFRGNLNKFIEQNPDAKAYFSMKETKMKFKFPQPGPIEGVKSRSKALMKMSHCDFTYPGNTTPTLFDITIQVSMASRVGCVGENGAGKSTMIKVLTGEVVPQTGDVWKHPNARIAYVAQHAFHHIESHLDKTANEYIRWRYSNGEDKESLVKVSMVLTEEEARLQKEPFEYSWTGDDGKPYKANKVIVELLGTRREAKNKEFEYEVKFRDGSENYVGMKTLTRRGWDKAAKAIDARIAQRSGLYIRTLSSANVEKHLGDCGLSAEFATHYRMGALSGGQKVKVVLAASMWNQPHILILDEPTNYLDRDSLGALAGAIEEYEGGVVIISHNNEFVSTLCPEEWVMDAGHLTTKGEVGWMTRQDDKISDAPVLTEMVDALGNVTEVKAPKKKLSKRDEKAVLKVIQKKLKAGEELDEDEEELALANNLIQALSCPRAIISYCLFLSSPAHVMCALRDQSGPPLGVTVHLQLLVPFVFTNACSTDSSRAARCSLRRGFRTALRRLPGETLRSTEQNLLGGLVQEVVDDGAVDTDHVLSLPVLDHVQRVQSGQNVLVPDAGELADAVDGDGLQRAAVLEYTQNDVGPIRPIADAPQVRQRFLRGADSVFSLRQLVRNGDEELPVALALVGREGEDAGQVVVVLRVLFL
>Poteriospumella lacustris 2_rad50_36 5133|2787|strand:1(0...829) (evalue:9.3e-05)
QRHDASNSIGGFFGLRNMEAASPIKGLERLSEELRLERQKANYALQEKARIRVEIESYKQSIEQQREHIGDLEQKCETYSAQVHDLEQQLQTTRIELSDVQTNVQQAKHTIRDLESSLEHANNEIERYRQLVADRDSEMHELRIRMETLEKKGHTKDDLIQSLKDELLSVRKSQMAFEEEKEQVYSRLNQQATINQELQSQLQLIGAKESGYHETIESNAELRDALEKTLLLNTALNNQVRDLQGHLSEKTAQEHALVQENLQLHSIRTQLLEEIS
>Poteriospumella lacustris 2_rad50_37 79444|21448|strand:-1(-1...2351) (evalue:9.5286522e-05)
SLISSKSPFEQYPQSCEDSNMASKVELKPVLKKFMPSIDDDTLDYFQSMVDTDAVTASSLKEALAPFIESYGYASSLEEAEQMCEEMLAHISGLKETVDEDDESPARLQRTVNMSDVAKTQLSAEEQAQVETLWGFENVRKKRNTVMEFNEAQSSKMERKAQREQRKWLEDLESQFVGEEDNNEISTMMLPDFSAGHREKDIHVHNFGITYGGKTLLEGADLKLVYGRRYGLIGRNGVGKTTLLKHMANFDIEGFPRHHRVLHVKQEVKSSTMSVLEVVLDADVERKALIAREKELLELQSTVADNQQEKVMQEMADLQERMAVLNVSSAESRAASILAGLQFSEEMQKASTDSLSGGWRMRVALAAALFIEPDLLMLDEPTNHLDLEAVLWLENYLKGYEKTVLLVSHDRAFLNDVCTDIILFDKLKLTYYRGNYDMYFATRRELEIVQQKQHEAQKTKIAHMQEFVDKFRFNAKRASLVQSRIKAIEKEIVVDAVEEEEHFTFSFFDAGQLGRPIIQIEGVTFGYPDKDGRQRNPLFRDVHLGIDQTSRVALVGPNGAGKSTLLNLIQNKITPWEGIIRVNPQLRIGIFTQHHMDSLNLAISPLQNMMNIYPHATEAELRAHLGRYEVTGNDALKPMKFSSGGQKSRVAFASLTFGKPHIVIMDEPTNHLDMGAIEALIDALKAFTGGVLVVSHDQHFITNICHELWMITDRRVVRFEGSFDDYKKVVLRGIRSKKQDVRRSKKQHDAVGQRRKKATHRSLLVAVAAVVGCVCVGGGVDRR
>Poteriospumella lacustris 2_rad50_38 2157|1917|strand:1(0...669) (evalue:0.00011)
GDATAANDSDDGCGEDEEDEEELKAVDKLIAEKEEILTKLMENIKGYSALKSEFEKLVDAINGLETEKKELEAELEKAKKSNQSSAQLEKIKERFTTVKEELRRMKDDRKNKEQAYKMMQKESKALDTMQRELQKLKESKVSLLKQQKTQFNELQKMKKEQAVKLQLLKKSDVKKQQQMNALKSELVKKERIIGHRDKEIGRMAMKLRACEDHITQLLKIQNR
>Poteriospumella lacustris 2_rad50_39 33539|12750|strand:1(0...960) (evalue:0.00015)
SVEDDVDPMSSSRPLDRSITSMAEDKSMGQVMKAMTGQDVLQLQMQLAKAMDDTSILRSRLRAELEHRQVLETKITDLTEKLSEARRGLSETKGALNKVQTVASQLITKRDEREVQLQQALDQNGIYERKIAELEMHISHLSHINEQNSNSNAEKANQAWIEKEKQLEETVTEMREKLSQARKEIIRVSEEKENVEYMLEAKKRRIATLEEHIATLNGNSPDMLASTRDSLLMSMLDLTRAQTAGNSNNGNGAVGSPNLRGSVAQTTNPFAAAIASAVAAASNANGNGSGGSVDVSQFESKISSLETDKRGLEDRLMSLE
>Poteriospumella lacustris 2_rad50_40 87606|22674|strand:1(2...1538) (evalue:0.00016)
SVLFPPGSNPQSYEQFLQAQHMVQLAQLAQPFNATRGSFASSLGDYDEQSLMSHATAANQGVASRSNNKPLKVVSGSQFRLTTKGSGPCPNCDAMDKANKKNKELIRTLKLQIIRMEENFKDLKYMKANNTTQPDPGLKLSTDNNTLVVSEDKEWEARCQALEDELAKLKKVLAYERNINENMRTNLEEAKKLHTSEMKQMSDDCLLANNRCRNMEETITQLRNSKADFELRILQLKTQLDKTQRELEETHLRLKAADHQNEVSLGQARDLETLKRDLDKLEAANKALSAQLRETKDALTEVTESRNQYRDSSESLDAKCKELEARLATALAEAKSATEQSNATRKRFDGMEANIRVAMQERDALKTLLSGKETENFQKQMTIEALQKTVQDLQQQLQDAAKKAAADSMMNKKALEKAIAGSVRLCVVAPTVNVHVNDTRHKFKSKISQSGLKSFLDAEVFEKYCFLYKQASDNAAPTGGNIEAWLQQMLAQMQLSIENHVNSAMDGSSLQ
>Poteriospumella lacustris 2_rad50_41 49964|16458|strand:-1(222...2235) (evalue:0.00016)
RLHLRMSEKLTRVAIIKEDRCKPKKCRQECKRSCPVVKLGKQCIEVAPNSKLAFISEELCIGCGICVKKCPFEAISIINLPKSLESSQTHRYGPNSFKLHRLPMPRAGQVLGLVGTNGIGKSTALKILAGKQKPNLGKFDHPPDWAQILVYFRGSELQNYFTRILEDNLKAIIKPQYVDHIPKAVKGKVGDLMSAKNQRNNLTQTLTELDLNHVLDREVEVLSGGELQRFAIAIVCVQSADVYMFDEPSSYLDVKQRLKAAHAIRNVVAGDDGSQRFVLCVEHDLAVLDYLSDYVCCLYGTPSAYGVVTMPFSVREGINVFLAGFIPTENLRFRDEELNFKMATNSDLFVSPDHHNMYRYPDMTKTMKGGGDSADAAGRQFILHVEAGSFTDSEIIVMLGENGTGKTTFIRMMAGLLKSDEAVKAEQDGDMDLAASLGVPQLNVSYKPQKISPKFQGTVRQLLHKKVRDAYVHPQFVSDVMRPMSMDAIIDNGVQDLSGGELQRVAIVLCLGTAADIYLIDEPSAYLDSEQRIAASKVIKRFIMHAKKTAFVVEHDFIMATYLADRVVVYDGRPGVETTAHSPQALIPGMNTFLSQLNITFRRDPSNFRPRINKIDSIKDREQKLAGNYFYLDDTDQRSCVGGIGEGRLGGARRSLCGVASLVPARLLWW
>Poteriospumella lacustris 2_rad50_42 9931|4451|strand:1(1...925) (evalue:0.00018)
GGGAVDVAQQEAYDELAELRKSASEMREVLRFMKKEKEMLQTRFTIAETENQRYVNQLQSLTKALDEVRSELKRRVEDDASHRSGGGVGGSGSGSGAMQSEAEFQRLVVEVQQLNILRESNQHLRHENEELVKRVRSLTAALETETAKVTPLAETIRRLEGEHAALQASNTQLTQDVSYWRTRLHTLVSRYNDVDPEEHRQVKAQLTEAQQQVAALTATMTETATQHADAMTKKDSELASQKSACETTEKTANTLRERLRQFKDRYTELDAKFKDATKEKSAKESLVAELEAKLNEALAAKTTLDTTV
>Poteriospumella lacustris 2_rad50_43 49971|16459|strand:-1(-2...2197) (evalue:0.00021)
RLHLRMSEKLTRVAIIKEDRCKPKKCRQECKRSCPVVKLGKQCIEVAPNSKLAFISEELCIGCGICVKKCPFEAISIINLPKSLESSQTHRYGPNSFKLHRLPMPRAGQVLGLVGTNGIGKSTALKILAGKQKPNLGKFDHPPDWAQILVYFRGSELQNYFTRILEDNLKAIIKPQYVDHIPKAVKGKVGDLMSAKNQRNNLTQTLTELDLNHVLDREVEVLSGGELQRFAIAIVCVQSADVYMFDEPSSYLDVKQRLKAAHAIRNVVAGDDGSQRFVLCVEHDLAVLDYLSDYVCCLYGTPSAYGVVTMPFSVREGINVFLAGFIPTENLRFRDEELNFKMATNSDLFVSPDHHNMYRYPDMTKTMKGGGDSADAAGRQFILHVEAGSFTDSEIIVMLGENGTGKTTFIRMMAGLLKSDEAVKAEQDGDMDLAASLGVPQLNVSYKPQKISPKFQGTVRQLLHKKVRDAYVHPQFVSDVMRPMSMDAIIDNGVQDLSGGELQRVAIVLCLGTAADIYLIDEPSAYLDSEQRIAASKVIKRFIMHAKKTAFVVEHDFIMATYLADRVVVYDGRPGVETTAHSPQALIPGMNTFLSQLNITFRRDPSNFRPRINKIDSIKDREQKLAGNYFYLDDTDQRSCVVGIGEGRLGEARRSLCGVASLVPTRFTVVYGLNTMLNSLVRKTQFCPFFICHGWRPSSLLFNDSCNSQVYGMDAQILYYSCKHSRITSLQH
>Poteriospumella lacustris 2_rad50_44 20140|8916|strand:1(0...1894) (evalue:0.00025277108000000006)
ENPSFVSVDVQNVGILFGDRCLLKNMSFVMKSGDRVGIVGPNGAGKSTQLKIISGDVEPSYGKIFKSPANLRLSFLRQEFLDHIDPSRSLLDEILSVFSEELSILQGIELLEAKIRSCVDNSVLERLLNEFHDLNNNAKALRTDHVRPKAVKAALLLGFNEDDLGRKMSHFSGGWKMRAGLAKILCQDPDVLLLDEPTNHLDLESVLWLESFLKDQKIPMLIVSHDREFLDQVCNRIIEIEDGCTVSYSGNYSKFLELRQIRLDQWRESYDRQMKRACEEEAWLKSAKGNPALAAAYKVRETALTSFRNSDAWKSPPPRERRFRFRFPAGSRSSAVLIEGKNISHGYGTGNSAVLFQDFSFELRRGQRVALVGPNGSGKSSLLRLILGAEEPRFGYIEHGGSSIQTSYYAQDQADTLNPDHSVLDSVMEVAGSEISLTEIRSLLGQFMFKTDDVTRKIKYLSGGEKARVALCRMMLTPANFLVLDEPTNHLDINAREVLEDALSAFPGTVLVVSHDRYFLSQVATTIFEVKDKVVTEFDCDYYDYLLKTEPSQGVLQLSRQVSGDKHRISHAKEVVFNEAQPSKTKNFGGSGIKSGDPFKGVKNAKRYGSQWWRQTSANVNASDKSLRRMQ
>Poteriospumella lacustris 2_rad50_45 17553|8003|strand:1(2...881) (evalue:0.000285031)
TGLTSPDYFASDCDAKIYGKSILSDMESIRYTLGVCPQHDVLFDTLTVEETIIFFSQLKGFSYDEAMAESDHLTHLFHLSQRRDHLGRELSGGQRRKVSVAIAICGGSKFVVLDEPTAGMDPLARRELWDLLSSLRHGRTMLLTTHYMDEADVLGDRIGIMALGQMQCMGSSQFLKTQYGTGYKLIFDKFESMDADGLAKLTEYVESYVPGAKYHVEDGSEHLAMYMLPFTALNKFGPFFSSLTADKLQKLQVSEYNLSIVSLEDVFLKVGADHTVTPAAESVVGIGNRSYRP
>Poteriospumella lacustris 2_rad50_46 96333|23868|strand:-1(1496...3497) (evalue:0.00029)
LVIMNTTLGMATTVNNGSNNNSNSNAAELFNPDSVNLTKAKRNHGELMELLDTLSGKLSHVSSTVDKEFLSAYRVHMLTVQAELKSLKNDVSKGEQMLNSDAQVAKLEKESKWFSDECARLKQHFEAMTKDSKQMRQRLLDMAEQRNFLCDQLKALLKRNKVLEAEIQQLKNGGDLQSLSISMGSASFFRAHQNQRGYHDDHSHGSSRKAAAKQQQSMKVSQQQPQPSTRTLPRKGYQGGADTNTNSSSKVRFDPASTDPGRKGTTDDAEDDDEEVDPMTLLDEEDEDDELAYLQQRLRTQQIRQTRQESARRLSVSLDADQDDDDDDVDEKSSPAYSRHSSSNRLQLPPPLQRAMASGRGDSLFNIRPASSSGPNSTSPPRSLRGSQSAIGLGAGRQPQPTRSASPPSYGGGMHHGAAHAMAQSMPALPSISAANAAKDSRNQGGIQQQPQHQPSQQELQQRHEELYKSELENLEGQRPRLEVALEESIREIFTEVRNRKKNGSLLCSTKRPTGVAFSGGSAASPTAAKSKNPWATNNPRDLPRGMQDVVQELDAQDHDIDPEPGADGARLIKMTPTITQRGGIAGLGTTQFSENDRFAAMVKYLAQPDVFEEVSKRLWAVFFPPTEEELRASGQYLGKRRGTSSAGGRTTRSPSASRAHSPSAR
>Poteriospumella lacustris 2_rad50_47 96395|23872|strand:-1(1325...3326) (evalue:0.00029)
LVIMNTTLGMATTVNNGSNNNSNSNAAELFNPDSVNLTKAKRNHGELMELLDTLSGKLSHVSSTVDKEFLSAYRVHMLTVQAELKSLKNDVSKGEQMLNSDAQVAKLEKESKWFSDECARLKQHFEAMTKDSKQMRQRLLDMAEQRNFLCDQLKALLKRNKVLEAEIQQLKNGGDLQSLSISMGSASFFRAHQNQRGYHDDHSHGSSRKAAAKQQQSMKVSQQQPQPSTRTLPRKGYQGGADTNTNSSSKVRFDPASTDPGRKGTTDDAEDDDEEVDPMTLLDEEDEDDELAYLQQRLRTQQIRQTRQESARRLSVSLDADQDDDDDDVDEKSSPAYSRHSSSNRLQLPPPLQRAMASGRGDSLFNIRPASSSGPNSTSPPRSLRGSQSAIGLGAGRQPQPTRSASPPSYGGGMHHGAAHAMAQSMPALPSISAANAAKDSRNQGGIQQQPQHQPSQQELQQRHEELYKSELENLEGQRPRLEVALEESIREIFTEVRNRKKNGSLLCSTKRPTGVAFSGGSAASPTAAKSKNPWATNNPRDLPRGMQDVVQELDAQDHDIDPEPGADGARLIKMTPTITQRGGIAGLGTTQFSENDRFAAMVKYLAQPDVFEEVSKRLWAVFFPPTEEELRASGQYLGKRRGTSSAGGRTTRSPSASRAHSPSAR
>Poteriospumella lacustris 2_rad50_48 13461|6416|strand:1(1...683) (evalue:0.00029)
SAMTQSTAGTSADGRTDVNGLAERCHQWEKVTEKLLVLVSEALLADQGKAEAMSLMRRSLRDSWNELSSSAGRDSPHHPQQGQAGDLGLTRQQQLEDELQAVREELDECREDLKRDEEIFAEKMKELKRYKKQVKELEADKATWQEKQKTMQQQLIKLSKLPKLFVTDFALEDTVSSIGPTPGGATGMPPLSPSKPPKPAGTTTTTMTTTTKDKRQKTNDKRQTTKD
>Poteriospumella lacustris 2_rad50_49 96318|23867|strand:-1(1325...3314) (evalue:0.00031)
LVIMNTTLGMATTVNNGSNNNSNSNAAELFNPDSVNLTKAKRNHGELMELLDTLSGKLSHVSSTVDKEFLSAYRVHMLTVQAELKSLKNDVSKGEQMLNSDAQVAKLEKESKWFSDECARLKQHFEAMTKDSKQMRQRLLDMAEQRNFLCDQLKALLKRNKVLEAEIQQLKNGGDLQSLSISMGSASFFRAHQNQRGYHDDHSHGSSRKAAAKQQQSMKVSQQQPQPSTRTLPRKGYQGGADTNTNSSSKVRFDPASTDPGRKGTTDDAEDDDEEVDPMTLLDEEDEDDELAYLQQRLRTQQIRQTRQESARRLSVSLDADQDDDDDDVDEKSSPAYSRHSSSNRLQLPPPLQRAMASGRGDSLFNIRPASSSGPNSTSPPRSLRGSQSAIGLGAGRQPQPTRSASPPSYGGGMHHAMAQSMPALPSISAANAAKDNSNRGGMQQQPQHQPSQQELQQRHEELYKSELENLEGQRPRLEVALEESIREIFTEVRNRKKNGSLLCSTKRPTGVAFSGGSAASPTAAKSKNPWATNNPRDLPRGMQDVVQELDAQDHDIDPEPGADGARLIKMTPTITQRGGIAGLGTTQFSENDRFAAMVKYLAQPDVFEEVSKRLWAVFFPPTEEELRASGQYLGKRRGTSSAGGRTTRSPSASRAHSPSAR
>Poteriospumella lacustris 2_rad50_50 96349|23869|strand:-1(1496...3485) (evalue:0.00031)
LVIMNTTLGMATTVNNGSNNNSNSNAAELFNPDSVNLTKAKRNHGELMELLDTLSGKLSHVSSTVDKEFLSAYRVHMLTVQAELKSLKNDVSKGEQMLNSDAQVAKLEKESKWFSDECARLKQHFEAMTKDSKQMRQRLLDMAEQRNFLCDQLKALLKRNKVLEAEIQQLKNGGDLQSLSISMGSASFFRAHQNQRGYHDDHSHGSSRKAAAKQQQSMKVSQQQPQPSTRTLPRKGYQGGADTNTNSSSKVRFDPASTDPGRKGTTDDAEDDDEEVDPMTLLDEEDEDDELAYLQQRLRTQQIRQTRQESARRLSVSLDADQDDDDDDVDEKSSPAYSRHSSSNRLQLPPPLQRAMASGRGDSLFNIRPASSSGPNSTSPPRSLRGSQSAIGLGAGRQPQPTRSASPPSYGGGMHHAMAQSMPALPSISAANAAKDNSNRGGMQQQPQHQPSQQELQQRHEELYKSELENLEGQRPRLEVALEESIREIFTEVRNRKKNGSLLCSTKRPTGVAFSGGSAASPTAAKSKNPWATNNPRDLPRGMQDVVQELDAQDHDIDPEPGADGARLIKMTPTITQRGGIAGLGTTQFSENDRFAAMVKYLAQPDVFEEVSKRLWAVFFPPTEEELRASGQYLGKRRGTSSAGGRTTRSPSASRAHSPSAR
>Poteriospumella lacustris 2_rad50_51 13432|6406|strand:-1(-1...1505) (evalue:0.00033981900000000005)
NAITGLNGTGKSNILDAICFVLGIQNLTQVRVGNLQELVYKMGQAGVTKATVTLVFNNADVTTSPVGYESSKQITVTRQVVIGGKNKYMINGHTVQQSQVQNMFHSVQLNVNNPHFLIMQGRITKVLNMKPPETLSMIEEAAGTRMFETKKQASLKTIEKKQLKVDEITKCIDEEITPTLENLRHERQDYHAWQAANAEYEKVERFCIACDYKAAETKVLTSEQDKENLTNEYDALLAQQTEKNQQADICADQIAEITKRRDEEMGGEMAELKKKEVDLSKELVKLNTTTANHQEQIVAEQESVKQVTQQITSVEKALTDKGREIETIGRQIGEKEEQLVDAEKEYVAKREKYHNACAGVADENTAELLSVPEQIVAWEKCERETTSKIQQTQQRIQHEKSSLAELKKANKNQSQSHAAIVRQVEDGRREIADLQQQARAGAPTVDEKAMRSQMQQLTTEIDRARDQYESLNAGLQARLAFEYKDPEPRFNRSRVLGLVAN
>Poteriospumella lacustris 2_rad50_52 81270|21695|strand:-1(-1...2405) (evalue:0.00035672490399999996)
ARKYGRSRITYDSNGFARSLFFVFFPSTMQKAEPKKAKKSALELKLEKAKKDKEEADKLAAAKAAEEAAAKAAEPPAPPVVVEEAPRAATPPPAPVAEEEVVPEPEGEDAEREARMKATMFGDDVFDEDARVNQEADAEFRELLERSKAGNLSNREKRKLAKEMESREREKEYQAAALKASMEGAQFAVSQTVIDPNDPQWQNALDIVIPNFSISAHNKELFFNSPLTIAHGRRYGLVGPNGAGKSTLLKMIAAGELKVPPRVDYLYVEQEVLADETPAVDAVLKADKVRWELVQEEKAINKLLEKNPEDEKANVRLGEIYEQLTQINAAASESKARRILFGLGFDGEMQVRPTKYFSGGWRMRISLARALFMEPTLLMLDEPTNHLDLNAVIWLDDYLQKWKKTLLVVSHDQDFLNSVCQEILHLDQKQVVVYRGNYDNFKEQEATRRKQMVKEWERQEKKLKELKAKGLTKENAEKAQLKSKAREPGARANKKQEAANAASGGTESASSQVTLLARPREYSVIFHFPKVVHLSPPIMEVRDVNFRYRPDLPWLFRGLNFGLDMTSRVCIVGPNGSGKSTIIKLITEEVNPPEGEVRRNPRLRIGVYNQHFIDRLPMAESPVEYLQRLFEEEDYQSIRNKLGKYGLEGHAHTIPIRDLSGGQKARVVFVELSLMTPHLLFLDEPTNNLDIESIDALCDALKEYNGGVVVVSHDARLIETIECQLWVVDNQNVTPWHKGFQDYRNHLLEQLEEQIAAILPGSGERPKQTTTATHVSHVSHVSCGGVGTRGPCWSGRSVYPL
>Poteriospumella lacustris 2_rad50_53 5816|3087|strand:1(2...528) (evalue:0.00036)
RLELFMSGFGQISLRLKEMYQMITLGGDAELELLDSLDPFSEGIAFSVRPPKKSWKQIGNLSGGEKTLASLALVFALHYYKPTPLYVMDEIDAALDFKNVSIVANYIKERTKDAQFIIISLRNNMFELADRLVGIYKTHDATKSVTINPKVFQPLVASSETQNEASVDGKKPAAV
>Poteriospumella lacustris 2_rad50_54 17640|8032|strand:-1(-2...1630) (evalue:0.0004)
FNQLDDLELCAGASKSLDFTHIVQSIRQIVSAMVELQSHSGSLPTESADLFQTVNTLNNALCNTKRKASIRIRKLTDENTDLEQRNRQLFAAVEEARVKLAASKEEFLKLQQSYRELDERVYQQATTTTATPVASGIAAGPDHDKETATATAAVDKAHSTASSSGSKALQMQILLLQQECAALRNSSKDKQQEFDDKINTLHAALVQAAKEHEHDRRQWRRDVSDLQQRLDIEQSTHQTQLNETNAKYAQHIADLEATVNQLQMELQRVTKQFHEQEHTLQSQQHNDQVIQQLQQEQQKRLEEIKSLQVSLQYTKESLRLSEDSLKNLRLQLRSKEKHLQEVLATYSQVEVQCESVKREAQEAKHAQEDTQSQLDRCQTAHRTLQQDHQTLQEKYQQLSADAKDVQERHFRLTVEHDRLHQVHHQLQDQLFTSRFDNDRLKGQWQQCQQQLSARDQASLNQHEQLSKELEHARQQLVAKDSDIAQFRSDIVTSQRHTHDLIDKFREEIQQLQAQLETQQGQQTEREAKWSAKVAALQQRYQQS
>Poteriospumella lacustris 2_rad50_55 20631|9107|strand:1(2...902) (evalue:0.00043)
LYRQKRQGPGNKRQFNRYRLSQCPLRFCFGKFQRMSSLIRWLYQLTLFVLCFSGIKSYRSPTKSLEGSSDGYGYFDQPYAVESRPQRSDGWKVAKSSVRMLGYGSLFYVGYSFARKVMQQSPYVHELRPSVQHNHMNETAQAIADVKNDVAELWSAILNIHNKQKELGDKLEKIDSTTTNKLDKMQRDLSSIQSIEDAVEELRDQLDSWKETVSALQSDVASRSESSSFDEAVSSLTNKMELLSQRIQFAELNAKKMEETLLRRMKQFFVACKDMILGTVQEEDQDEEADNPSSQAQHC
>Poteriospumella lacustris 2_rad50_56 64463|19097|strand:-1(-2...1450) (evalue:0.00045)
SQNLRRMMTTEVNQSNGVDTSKYLAVPHTDSPVILSWDNLVVATKTKTLLKGVRGQFCGGFWAIMGSSGSGKTTLLSTLALRLNTGVMSVQGDMRINGRVYTKHILKSMAGYVMQDDLLDGHFTVLETLQYTARLRMGSETTTEQRKARINEVLRLLDILHVKDVYVGDTRRKGVSGGERKRLCIAMELLPDPKLLFLDEPTSGLDSHNAMAVITILKKLVDRNACTIVSTIHQPSSQVFALFDSLLLMSRGRIIYQGAAPHVLSYFETIGFPCPENTNPADHIIFVAASDPALRKRRRADEDVDDETLEKAWKDEQVVVSHTDMTITDVESGSTPKTVEMVALAKTSGTTAYAPVSEDEGKEGTIAAVEEAVEEVALVATKGPFQAEKNVFAMTVDLSMGEEKAAFLATNHKRLSWASQWGVLFLRSIHSHLRKWDVLALNVVVTLVIAGFVCGSVWNDIGTNKASGSRRQPALFFCVIHQG
>Poteriospumella lacustris 2_rad50_57 5961|3135|strand:-1(66...822) (evalue:0.0005)
VQNLQQEKHSFEMASRSPSPNRGDKTSMERPLPVYSDFSHMSAAQGIGNIRFAVSLREENPDAIVARVFPLTKIVPVPKKEEKPKPKPKPKVEEKPCVRPDCAARKEKLGELKGENKGLRMRVEALANRLETTRNKISLTDKSIIMAEEKNDSLNGQIEEARNRIAQMEQNVDKAEVLNQALRRQLQALQQEIENVKSETKNQQQQLQELLEDKTERKIVFSKDHSHRDPKMAGEVSVLKFPGEEYDSDQF
>Poteriospumella lacustris 2_rad50_58 95939|23824|strand:-1(1619...2813) (evalue:0.00056)
FFFCISCFTSLTPFIVNLFSQQQLFEFQALVLLVPTMKKRGNTKQTGRGSSAPSEQEAVHSTTSESVERIQGVLKTLESKAIAGESIQSELDFLLTAYREISIKNKVESKRDEYLQQEILDLQQKNSDASQEVVSLRQDYRTIESKVEKLENLSRMLSNRVKSVESKANEDVKAEKEDRLKLSYEFSAKIKDISAKLDDLSKRREAVISENARLKDILRECFEQFDNDPSLQSGDNDPFDTSVTDADYDSDKDLDSDQRAEKKERKAMEDQEDQTKLKALKEQEEFLKAKSAKFMDVFDSFQQRLTESNQLFKLKQGRAEEIAKDIQAVEKQNNELTARIAGCTVSAKTLSDTIDKLREEKERYGKLIEKQKALIEKFQEDISSLEAARQYLYCKCQ
>Poteriospumella lacustris 2_rad50_59 24658|10275|strand:1(38...833) (evalue:0.00064)
IPHSNYHFTADLTLEVFNRTLLLLFKMHRLFGKPKPKVEAPTLGDTSSNIGNRIKDIDDKINGLNGELKRYSEQLKKASGPTAANIKKRAMETLKRKRMYENQRDQMANQQFNIDQTSFAIDSVRDAQTTVSAMKEAAKTLKKENKKLNLNDIDNMQDEIEDMLEDVGEISEILGRSYGMPDGVEEEDLDAELACLEDEWAAEAQAEAEAATPNTVSASAAAAMPASVFSLPAQPNSRMVNTAVPQQPLAQSAPAQSVAATSFV
>Poteriospumella lacustris 2_rad50_60 10204|4580|strand:-1(-3...1845) (evalue:0.00065229)
FLLDALQNADSYKAYRWAGLIAALGVLQAIVHHILFFVTMRIGWNWRTSCTGLIYDALFKLEGADMHSVQNGKMVNMISNDVTRIEEFAVFICFTWEAFLEVVLVLLILIYILNIPAAFAGVGTTFLFIPPMLYLAGQFAKLRGKTAAATDQRVRHISEIIDGIGQVKSYAWETPFFDMIGRLRKQEVKNITGSQTLRSINQGLMYCTPALVSLVTFGVFWGTGGDLTVPVVFSTISLLQVLRMTIGRMWSRSIETGSDAIASCLRIEAFLDRVYGHDVPLSPSVVESRGDYESIPTANVGQNLEIAGNAADTEVDTLLSLRASGCSYGSSSTILSNVSLSLRRGKVTMVVGAVGCGKSSLLSALLGEMTLSEDGKRFVQEGSRVAYCAQRAWILAASVRANVAIAGQQDRGPSANFKKPVGIDEDLYQRALESTLLGHDLQRWPGHDETEIGERGVSISGGQRARLSLARAVYSDSDIFLLDDPLSAVDVHVGKSLMHDCILGHLRARGKAVVLVTHQLQYLSMADEVVVLSKTGEQLFIGSYGDFLSRKEEFQFLELGGQDGDDVVAESEETPIGAASAEAPEAASHEQDAPANEGSDADVERPKDVEQVHVV
>Poteriospumella lacustris 2_rad50_61 13439|6407|strand:-1(-2...2080) (evalue:0.00068)
RGTAELALDLVRFEPSVRKAMEYVFGGAIVCSSSDIAKAIAFDRNIRVLTVTVEGDTFDPAGTVTGGAVSQLGTLLQKIEQVRGAQATIASKSQQLEAIQTQLSAASRQLEQQRNVQGQIDLKTHALKILEEKLGESDYAQLAQQIQETEASLARQEEEMVTLQELLKKAKAELKQLATAEKSKAKQREQKLKEFENEVKAVQKVSSTIKSELMQLKSRRDALDAERHSLQNEKATLQEQLQISEAALKRLRQEAAVADEKLVTVRAAYEEAKLAVQHKQEDVNRCSKEIQVLQQKRDTFLKEAQNASLEARKITHRLKQWDKDFKEASKVIANLVKQHPWIEREKAFFGQSGTDYDFTNTDTASAYRRLKELKAEQDKLSKKINKKVMGMIENAEAEYEDLNRKRQVILNDKAKIESVIEELDVKKAQALKKTWQQVNRDFGSIFSMLLPGTQAKLEPPEGMDVTEGLEVKVAFNNTWKESLTELSGGQRSLLALSLILALLLFKPAPMYILDEVDAALDLSHTQNIGMMIRSHFSSSQFIVVSLKEGMFNNANVIFRTRFVDGISAVQRTVTNVRGKAGNAGLLTASAAAETENEDANAGGDVDEDDSAPAKKRGRGAASGRGGVKAQAQVWLCLNLHFICFFFVSEARFVQRHPATCERSLWQMSAIAPSRLHVLNANNLLHLVFMLTWG
>Poteriospumella lacustris 2_rad50_62 74960|20729|strand:1(2...2204) (evalue:0.00083)
IGLARRKQHLRLVNHHPVDSYNMFSGLGNFPDLNSTFAQLSNFSLDALQSSETDPKAAEAASSGDSLNTVQAQANTESAGVANDSAIDHSVIFESQLESLREENTQLSERAKAFEEHVQVQEQELRRLREQLSKNESEHASASRQWAEEKSRLSGQVEELGHKVKSQEREIIALRESRSDDTDGSSNALDEVVNSLKEENSRLTEKASDLERSLKADSRVQELEALLQEHERKYHAQLQNIENDHLRVLTGKEDAHAQESKKLQQQVDTLTKKLEKTRTRAEKETAELQATLTEAESRYQRQQDEWRSDFDAKEKEAASLKATWDAERQSLQSKTEELQVAHRAALQAEQERHQEALASVQLQAQRLSEQASSSTEQSQRDHDERERLVATLQAQQAALKQQFEQKEQAFQNLSAELQLAKETQQSTLSKLAETQEELAKKTTQVEELTSKLHTLSGKLRELMQRHSDLKAENTSLSQEKDSEVVKLQLKFEAQREQLDEQRSKLHDITERYHAVQKLWSETQKEQQQWEDDRTQVESRMQALRMQLEEKETEVATLQAAKRRVEEDLGGLLRESERKYSHLSEEFRQLQESSGNNAEQAQALENYKRRSQLALKKATATSASLQEENGQLQQQLRTVTEELAQVQSLETQLRQTIATLEETIAARDSAAAAWQDERRQLQQQIDDLQASLQRLEARSKSSLASATQDTHALESSFSRASGLFPPALDTTEPPA
>Poteriospumella lacustris 2_rad50_63 67216|19546|strand:-1(-1...1391) (evalue:0.00085)
QLPKRLCSRAERNGRRQDSGSLYSRQMSYRELRNFTEIMRALGYPRLISMENFRTPNFELVADVLYWMVKLYDPDTTISDRVEFENERVDFLTGIASLLASKARLKLNTKKLYASDGRAVQELLKLATLLHKATRSAQPRHRQQSTNAEDDTPPPQIKMQDVKDARKLASELTQSGARLYDLLEAELSERGERSKALRFLDVAAAAPEGSKDQQAVERKVRDLIDNTRQAVEDAKKEAEELEADQRTLAAKITKRSEELERTEKRLKSLESVKPQFLEEAEKLEKELQRYYEVYVERQRNLSYLEGELDRFRMAEEEAAKETEARLKKMRERLLKEEVELMRGGAEGRALAAGSEAGGGVFGNKNATNGRVSGGIASRGGRGGRSEDEDDADRRGNRRGNGGSGGKGRRGGRSDDDDDEEEEEDDDDDEELSVNERYQSGGGRGPSQQQAQAPGRGGLHHSGG
>Poteriospumella lacustris 2_rad50_64 18319|8279|strand:1(1...1214) (evalue:0.00096)
KSWYALNNLKKKELLVELGHLEAGLSKLDSAAEVVHDLRTNAKQQEKDLRVAQAAADRAMEEISKAITSSTDRRNEVGEIKRTVADNEEKTKARKAEIENELADIQPILDSAKTAVGSIRNEHLNEIRSLTAPPEAIADVLAAVLMLLGVQDLSWLSMKKFLGNRGVKDDILNYDAKRIDAELRKNVAKLLKKKPASFDDANIQRVSVAAAPMAAWVKANVRYSLVIEKIEPLQGELEEEIAKLEQSQKRLKRCEDELQEIDTRIDAMKREFASRTAEAERLKANLSIAGTTLDKAEKLIGQLSGEQTRWKTQAGQLRGDLSKLPLKMLLAAGFATYLAKTPEGVRAMMLARWQEVVGIHSFTFKRTLTTESELLQWKAMGLPSDDLSQENGLVIRYAQDRVPF
