# Supplementary material for: Putatively asexual chrysophytes have meiotic genes: evidence from transcriptomic data
Source: PeerJ. 2019 Jan 16;6:e5894. doi: 10.7717/peerj.5894 (PMC6339481; doi:10.7717/peerj.5894)
Supplement: Supplemental Information 1 — Identified loci are in FASTA format. [file peerj-07-5894-s001.zip › supplementary_material/Poteriospumella lacustris 2/msh2.fasta.fasta]

>Poteriospumella lacustris 2_msh2_1 51875|16826|strand:1(0...888) (evalue:6.343296978756603e-10)
EGRHPVLEKRFADSDTPYLANNVHLTAAQASQGGSASSASDRLVQIVTGPNLGGKSSYCRMVALLALLGQLGAYVPARRAEMVVFDNILTRMGSEDDLHSGRSTFLCELVRTNAILRHATSRSLVVIDELGRGTATHDGYAIAQATLWYLLDRIRCFTLFITHFPQIAQFRRQWLRRSAVADQPSGEGHEDTDPIGIDGTVEAHVVLSHMSYVERVVDATTGETEVTFLYKLVESPARGSFGINVARLAGMKKSILERAMSKAREMQEVTWSQWSQGRPSTAMDVLDEDRPTVAL
>Poteriospumella lacustris 2_msh2_2 51882|16827|strand:-1(-1...467) (evalue:0.00017)
AAIAQELQAIRTQLRKPQLRFTSLRSGALSCIEHLIELPLAEEKKVPGHWIKMNSTKQVVRFHVPTVIAWQEQLYRIRDECKIVGRDTWRSFVSEVKVAIHEAMRTATAVLGALDAMLSLAQVSAQPGYVCPEYTAESIASTAGERRLHIEEGRH
