# Supplementary material for: Putatively asexual chrysophytes have meiotic genes: evidence from transcriptomic data
Source: PeerJ. 2019 Jan 16;6:e5894. doi: 10.7717/peerj.5894 (PMC6339481; doi:10.7717/peerj.5894)
Supplement: Supplemental Information 1 — Identified loci are in FASTA format. [file peerj-07-5894-s001.zip › supplementary_material/Poteriospumella lacustris 2/mus81.fasta.fasta]

>Poteriospumella lacustris 2_mus81_1 47049|15866|strand:-1(41...659) (evalue:4e-06)
SCKLRGISRQHFILCIQMIFKSGDEFDFEGALQSLVEKYGKEEEAAPAPKKTAKKAVKSEDDEGESSEAGEKKTRKRKKAAEGDEEDEDSEDKKKVKKTSVVAEERNRPVAEAIKEMADIYFKNKDMRKGGVFSKAAKALRETELPITTAKEAMSLKGIGKGIAGYIEEMLQTGTINKLEELRAGIAQTLILDALSHLFVQCSDP
>Poteriospumella lacustris 2_mus81_2 47047|15865|strand:-1(41...737) (evalue:5.2e-06)
KSNGKMNPREAAEHLFSQAKDAKVRFPKIFDESKIRQTCGATVMIFKSGDEFDFEGALQSLVEKYGKEEEAAPAPKKTAKKAVKSEDDEGESSEAGEKKTRKRKKAAEGDEEDEDSEDKKKVKKTSVVAEERNRPVAEAIKEMADIYFKNKDMRKGGVFSKAAKALRETELPITTAKEAMSLKGIGKGIAGYIEEMLQTGTINKLEELRAGIAQTLILDALSHLFVQCSDP
