# Supplementary material for: Putatively asexual chrysophytes have meiotic genes: evidence from transcriptomic data
Source: PeerJ. 2019 Jan 16;6:e5894. doi: 10.7717/peerj.5894 (PMC6339481; doi:10.7717/peerj.5894)
Supplement: Supplemental Information 1 — Identified loci are in FASTA format. [file peerj-07-5894-s001.zip › supplementary_material/Poteriospumella lacustris 2/mer3.fasta.fasta]

>Poteriospumella lacustris 2_mer3_1 87023|22569|strand:1(1...3455) (evalue:4.954361412025037e-06)
AVYTSPIKALSNQKYRDFTEKFGAENVGIVTGDVSVNPKAQCLIVTTEIFRSMLYKGADTVRDIEFVIFDEVHYVNDAERGVVWEEVIIMLPEKITLIFLSATTPNAAEFSDWIGRTKRHKVYLITTDKRPVPLQHYIYHDQEMYRVLDGSTKQFNAAAIQQCINKQKEKAKPKPMSAENQNMKNQRMQEKANIAAQRAGGNSAKAQQIKQQVFQKDAKFHSKGSGGVAQGGPSNPAGTKQQWLQLIKLLQAGGREASGGLGEVSFGVGTTSTVLTAKARAEKEAREVKYEDLPADLRAKISKKEYEKEARDVRGSEDEPEKNTNGLLPVVVFSFSKKKCEEIADYLKGQDFLTSQEKSAVATLYSSIITRLNPDDADLPQVQRVFECLRRGIGIHHGGLLPILKETVEILFSQSIVKVLLATETFAMGVNMPARVVIFNGWKKHDGRELRELLSGEYIQMAGRAGRRGLDTFGTVILAVWVNDPPEESAVRRLLTGPPTILLSKFRLRYNMILNLVRVNNLSVADMIKQSFTEFASQKMLSSHNIVHKLKKYEEYSTYLEDQRVRARELQSSESAASATAMEEQDRVVQSLVDKLYTAQSMSYQQLAYLIQKKASDLSTVLSKGRLVYVNVDALVAAPRLLGLQELGPCFAVVLADPPTAEAAKQAKQTSWGAANKPGSQKLSAAALERKALLAGMSTMSSKEPAAPTTKISEKTATVWVMLLLDHPHHGSPVDCSDELTPTLDANKPATRYGFSASQESLRYLVTEIALQDIAFVLDATVPTAAVGGEEDLPTICDAAQMTVVGNMSDLTLKDLRKERVTDIDFVDRHVRLMSLWKDILRVVPSLSIIPYFPREFTLMNKKAIVGRKLDMMKRCISDESLSLFPDFQQRLGILSFLGYLDRDTQTITTKGRVACELNACDELLGTEYLFHNVLEPLNPPEAVAMLSALVFQEKSDNEDQLTTRMEVARTTMRTIYEQITQLQEIEGIEIDADSKPPLNFGLCAVAYQWARGVAFKDIMAMTQFQEGTIVRAITRLDELCRDVQKAAQVMGNPSLYRKMEAASQCIKRDIVFAASLYVNAEEQTAVSLFVAGYQLRQFVGNTTSEIFSSKLKQTANEQSLHTAFEPKQTTPATLIDCCVNPPHLKACLLQ
>Poteriospumella lacustris 2_mer3_2 16382|7562|strand:-1(187...499) (evalue:2.2109611631811317e-05)
GHIRLLCSTSTLAHGINLPAYLVVIKGTFSWRGSVNGYEKLGRSEIVQMVGRAGRPGFDTNGVAVVMTNQEDLHLYSNVTSGIEQISSQLEKSLNEGEVVQRC
>Poteriospumella lacustris 2_mer3_3 91390|23182|strand:1(0...1461) (evalue:2.33457e-05)
QLNFIFENFVLTSTEMSKASSTTNEFQNLGLSLVLTTAVAAAGYTQPTPVQRKAIPPALLGRDLMVAAQTGTGKTASFALPILEKLFCQDPSQSNRSRLRAKKTKVLVLTPTRELAAQVHDSFKTYATNVDLVSTCIFGGVGAQPQVDAMAKGVDVLVACPGRLLDLINQKSVDLSEVEIFVLDEADRMLDEGFEPAIAQIISQCPAGGTGLLDRQTVMFSATWPESIRNLAEKYLLPNVLRVTVGSEELCANHRVTQIVEVVEPHQKDRKLLELLEKYHASRRNRILIFVLYKKEAADLQQRLANRGFNVTGIHGDKSQHDRTAALEEFKRGTTPLLIATDVAARGLDIPQVEYVINYSFPLTTEDYVHRIGRTGRGGATGTSHTFFSDSDKALAGALVGVLQEAGQEVPPEIYKYPMVTKKKSSKLYGDFGPKNDLAGKKATKITFDQTCLPVTHNRESSCWRHASSVVTCQRCNVYYLCTMNPK
>Poteriospumella lacustris 2_mer3_4 45685|15573|strand:-1(138...2031) (evalue:3.94785e-05)
ITFHLRHCIAVAMSDIEERKLQKKLKKLKERSAEAPSSSSSSTKAAAVAATSVVEAAPAEEKKSKKRKHEEAVEAPAPAAVEEAGDDDAEEDADDSADRSGDDPSPAEAAEAARSVAVSGIFSDQMFAALPISDATKQALQKMGFTQMTQIQARSIPECLTGSDLVGAAKTGSGKTLAFLIPIVELLNRVQFTRKQGTGAIVISPTRELSLQIYGVLRDLIEYGHFPQTHGLIMGGANRKAESDKLVKGVNIVVATPGRLHDHLANTRGFVVQRLQMLVIDEADRILEQGFEEDMHQIIKLLPKERQTILFSATQTRKVEDLARLSMRSNPVYTGVHDDARAATVEGLQQGYVVCPADKRFMLLYSFLKKNQNKKIMVFFSSCNSVKFHSELLNYIDLEVMDIHGKQKQQKRTTTFFSFCKQDKGILLCTDVAARGLDIPAVDWIVQYDPPDDPREYIHRVGRTARGTNTQGRALLFLLPEELAFLKYLRAAKVTLQEFDFPASKIANIGGQMTMLIEKNYYLHKSAKDAYRSYLLAYASHAHKDIFNVHEIDLQGVGRAFGFTVPPRVDLNLSARGDKTETRKKRRQNLDDGAGGASGRKDKYRQTGQAFSATNPYGKRAEGDKRQFVR
>Poteriospumella lacustris 2_mer3_5 45668|15571|strand:-1(159...2052) (evalue:3.94785e-05)
ITFHLRHCIAVAMSDIEERKLQKKLKKLKERSAEAPSSSSSSTKAAAVAATSVVEAAPAEEKKSKKRKHEEAVEAPAPAAVEEAGDDDAEEDADDSADRSGDDPSPAEAAEAARSVAVSGIFSDQMFAALPISDATKQALQKMGFTQMTQIQARSIPECLTGSDLVGAAKTGSGKTLAFLIPIVELLNRVQFTRKQGTGAIVISPTRELSLQIYGVLRDLIEYGHFPQTHGLIMGGANRKAESDKLVKGVNIVVATPGRLHDHLANTRGFVVQRLQMLVIDEADRILEQGFEEDMHQIIKLLPKERQTILFSATQTRKVEDLARLSMRSNPVYTGVHDDARAATVEGLQQGYVVCPADKRFMLLYSFLKKNQNKKIMVFFSSCNSVKFHSELLNYIDLEVMDIHGKQKQQKRTTTFFSFCKQDKGILLCTDVAARGLDIPAVDWIVQYDPPDDPREYIHRVGRTARGTNTQGRALLFLLPEELAFLKYLRAAKVTLQEFDFPASKIANIGGQMTMLIEKNYYLHKSAKDAYRSYLLAYASHAHKDIFNVHEIDLQGVGRAFGFTVPPRVDLNLSARGDKTETRKKRRQNLDDGAGGASGRKDKYRQTGQAFSATNPYGKRAEGDKRQFVR
>Poteriospumella lacustris 2_mer3_6 16381|7561|strand:-1(-2...319) (evalue:4.0800878868302965e-05)
PLEVHTLNYGPAPNPFLFERSLDSKVADVIRRFSDGRQVLVFCSSKKNTETVAEKLHQANLAGTRGAHSASSIPHIEDRVLLALIQHGIAYHHAGLLPSDRSAVEA
>Poteriospumella lacustris 2_mer3_7 13660|6527|strand:1(1...344) (evalue:4.78923e-05)
MTTEVFRNSLYGSYRGPRLSKLFAVCFDEFHYMNDPERGTVWEECIIGCPPETRILALSATMGNVNEVQRWFSTVHGPTDLVTSTYRPIPLRYYHASKKGLLPFFVDPHSGPGA
>Poteriospumella lacustris 2_mer3_8 16692|7666|strand:1(96...1192) (evalue:0.00016)
RDPTASFEKAMSQHTLETTTYEELGKERIQTYPTDRVPSYQKYWRTHGAEEIAAYDKFWRSRRDVRWVEFPGKFEWNKHVRKRQFKDLITEILMDLEPQSTFNPADLWARLKSAAVEKNSKNRSKEEKMKIVHMVTREKVNLLREITQIRNSKARGDLMTINRTISIPEARCILLAEVLNLALAEHSSGRQDPIQCKKLIFELSWVVEGIDPKIRTNAVAFVPADIRKVINNSLPADIQKDTKFLNEFMADHWRTLKASMETDTTVQFSAKNTSLMADSPSGVDGVLARAVQLRSDEPDIIRFQLMKMSDCLPPLSRFVFGHSLDPWQIQVLTWIDEGKSVVISAPTSSGKTVLSTYVAVIFKSD
>Poteriospumella lacustris 2_mer3_9 44782|15396|strand:-1(-1...1673) (evalue:0.00018150698166666666)
YDFPLVLKDEEGDEHNRKGQLPEIGRMDPVKETASLPEVPKTADVAAEPAVPPAAPVDKPAAEEVADASKAVDGPPTGAKDAVEEVTDQFASSTIFGGKSLDELHKIQEKVSHLSAGVLFTDPSLRIPPPILDALTVHMRFERPSQIQATTLPLILDNKNVIAQAQSGAGKTIAFVIGMLSKVQLNYPITQAICMSPVRELVNQIISDAVLPLSINLPGLRVEAAVPGTTPSGPVCQSHIVVGTPGTMKRWVQDQYVRLDHVSIFVVDEADHMVREKGLAKDTLDIRRRLDPRAQVLMFSATYTKDIIELAKKVNPRAYVITPRTSEELVLDVIFQVKVNVNKVPGGKLQVLKDIYDYMTMQQSIVFVERREGANKVAQFMRDSGLSVSVLHSDLTGPERDQVMAEFRRGVTKVLITTNVLARGVDVPAVAVVVNYDLPTRRNGQRTEADPATYLHRIGRSGRFGRKGTAISFVETAEDERILQTIEQSYFPSGQPMLKEWDATDIDGLTRAVEDRPATGAIMPQALEGNEVASVNVSILAQGGPTSQGGIRVNFVT
>Poteriospumella lacustris 2_mer3_10 45949|15634|strand:-1(33...1395) (evalue:0.00020437746364403313)
CFTTVTREYLQVLRNVSDCEELHRPVRRDEKKNLNDLKSLIRFPLKDKVQLPQQKSNILLQLAINRTVLKDFSLKVEQAEIVEKSIRLLKCIVELAINRCFGKLLESALLLDRALKVRLWETSNQNIFAQCKNLSIETLERLKELGKTKIHHIFGASPQMLQSEVGCSHDEIRALLCFSNEMMANKLMVDLSESNESEIIIRIRPAEAMDNRRKSAVIHYQLVCYERESGDLICWRSLPVGALEQEYRLRNTKAISIDRFRCALLANVVGIDFYIGISPLQRDNHFEEVITRKPSVAGEKSKIAKAVKSRVTPNSHPPVSRTIKEPGMNAIDLDRFRYRQEPQSTMRTVSEFVDANQATEPHLKDNTEQEVLQKRHLPSEIRSTGSIKRFRSSMDSSGLLETLRNPQTVEKPASIIPDRSALTLKPGETPARDVPAKAHSGETDMSFFDEAFL
>Poteriospumella lacustris 2_mer3_11 5050|2745|strand:-1(-1...437) (evalue:0.0003)
TKYIARTGTPLKTSEMLQMAGRAGRRGHDVEGSVIIMQNDEEEPSLGHRILVSRIDGIKSRFRASYGLTVKLLQRYTLSQSQSMLERVFGAFCWRERMSKRNPKGGRGDGAMIETHRAILAKYGWSDASEYFRLVRLYDNDGGDG
>Poteriospumella lacustris 2_mer3_12 27015|10926|strand:-1(-3...384) (evalue:0.0003166539)
MKEKPGDNIAIMEHPLIRGLKRGIGLFIDEISFPSYRRAVQRLASEGKLGVVISDSSLAFGVNMPFRTCIFCGEMNGRLDELMAQQMSGRAGRRGLDNQGNIIYTSLRLDLLRKLMIGKISDLTGHQN
>Poteriospumella lacustris 2_mer3_13 72194|20335|strand:1(2...1798) (evalue:0.000385543)
RLFQSSKLYLSSTIDISPTDGTPDSQVRRDIDTSKCKFGSLGLNEGLLKGLTVQNILDPTPVQKAVIPRILSNENVVMTASTGSGKTLAYILPALQSMQNEEMLGYQRSVKRPRCLVLVPTRELARQVLGAVKGLGHHAKVSSTAVIGGEDYSTQKMSLNRMVDIVVASPGRLMQHRQRGNVFFSNVNKIIIDEVDTMLTQGFGSDIRGILKNVFQRAERTNVDSGNGDEEKSQDKVQVVMATATLTKLVRSLLEDMENGGFNIEYSDPSNKTPARLTGSEIRINMKVVEVDGVHRILPNVQHIFEPSGGGDKISQLKTVLAQMRQKRVLVFCNTIDSCRAVDYALNEDGQSKTLSYHGDMNSLERQGNMDAFRRGDTKILVCTDIAARGIDIPDIDHVVMFDFPMNPIDYLHRAGRCGRAGRKGCVTSLISKRDEVLANAIQSCIKKGLPIDSLSASKRDYAAGGKLAFVAGRSSERPETRGPREGRRGSNESRSKGQHRGEKSFKKEVNRASLKGETRTKRFLAKTSSPRSSSSRTGRQDCPTARIVQFSACLMDENQLLMTEKSLLFVVIVLSLLTVTRHSTCVSRPYGFPKVQS
>Poteriospumella lacustris 2_mer3_14 33396|12711|strand:-1(360...2445) (evalue:0.000421752)
LVSPSKIEFVVMQNGGKYVPPALRGSTAGAPEGDDRGDGSGRPARRPFDDEEGRGGYGGRGGYNSGGYNSGGDRGFGGGRGGSGGYPQRDFYGGGGGGRGGGGYGGAPRYGGDSYGGGGRDSSYGGGRESSYGGGGGGYRGGTRKNELGFHGDMRPNPRVEEELFFKNETQATGINFDKYDDIPVEVSAGCPDPYNEFTVDTIGPQLLKNLVLTKFTKPTPVQKYSIPIGLGGGDMMACAQTGSGKTAGFLFPVIAMMLRMGPLPEPENRRGKNTAFISTLILAPTRELAVQIHEEAQKFCYCTGIRPVVVYGGANIQNQQRELDYGADLLVATPGRLVDLIERGRVRLDNVRFLVLDEADRMLDMGFEPQIRRIVEAEGMPVDRQTFMFSATFPMEIQRLAGDFMRNYVFVAVGRVGSASKDVTQTVEWIENADKIEFVLDFLGRVPDGLVLIFVETKRGADYLEEVLTRYNFPASSIHGDKSQREREDALKSFKTGRTPILVATDVAARGLDIPNVTQVINFDLPSNIDDYVHRIGRTGRAGNVGHALSLINDKNRNIAKELAELLVENQQELPAFMERYLGSHFHGGGGRGYGGRGGGRGGGRGGPRFGARDIRREQGGSSGHNDMGSHGGRGGGGRGGASASAGRGGFGGSSGGHRSGGDFHRQDAWAAEGDNSAWQTTRWSIGYEGQFL
>Poteriospumella lacustris 2_mer3_15 69195|19883|strand:-1(-1...2069) (evalue:0.000720738)
KSIRKQVNKDIRRQKYSRKGYTWIIMKNKHRQDRKKRSRKEDSDSSDDERPKQPPKKQKSNDGPPVNRRMANTKEVIRTRDFKLKLWTGPPGEEVPSEETKQLRKSIGVNVRGECKDAPAPVLSLESEYLPPLFKAYCQQHHIVNLTPIQKQSWPSILNGANIIGISPTGSGKTLAFALPAIHHILSAPSSSYQSNKVSPFVLVLAPARELAIQIHSVFKSCRQVKSALLYGGQEKQAQIDSLRSMGKQCKVLVATPGRLLDILHDEDCPLDLNQVSYQVIDEADRMLAMGFLEQLQDVSTYMHPARQILLFSATFPGKLREVCSQWIPQHIMIRVNTIDMNDGNAAKTEADTTAAVKAAAVVDAAASTESSEVAPEKPSTKKTPAVAAVSASAPTPSTNETAEADPASAPAPAPAPAPVKPTSLPASALTVSPTIQQVIHVCAAHKKPRLLIKFIERIRAKEKEEKRRQADPMIVFCNKIKTLGFLNTFLKKQNIPFAMLHGNIPQSQREENLNNFRSGKVNLLVATDVAARGIHIKRLRYVVNYDFPTNLEQYCHRIGRCGRLGTDSGLSAGVVAGAGTMAKAEMTGFAYSLMARNMAPLANDLIALLHSVGQAPEPNLQRLADDFNLGNLFEFGEESESDEKAEEQHENEEEEAHEEEQRVHMYCCELLTCKYKMDGFVTIYIAGR
