# Supplementary material for: Putatively asexual chrysophytes have meiotic genes: evidence from transcriptomic data
Source: PeerJ. 2019 Jan 16;6:e5894. doi: 10.7717/peerj.5894 (PMC6339481; doi:10.7717/peerj.5894)
Supplement: Supplemental Information 1 — Identified loci are in FASTA format. [file peerj-07-5894-s001.zip › supplementary_material/Poteriospumella lacustris 2/lig4.fasta.fasta]

>Poteriospumella lacustris 2_lig4_1 46818|15826|strand:1(0...685) (evalue:1.7e-09)
AAPAKGKSSSSGAVATNKKTATKAAPTQASSDAPLAGMVICITGTLSVSRAAFEKLITQHGGKNVKAITKDCTHLVAAEGEAGTKKYQEAEARGVEIVDEEFIHELIEGEAQDDDDDEDEDDDEEAADDHDEGDENDEDDDEDDDDEETYRRRRAKAKKAKEAPKKAASPLAGMVICITGTLSVSRAAFEKLITQHGGKNVKAITKDCTHLVAAEGEAGTKKYQEAEA
>Poteriospumella lacustris 2_lig4_2 17221|7856|strand:1(1...364) (evalue:0.00016)
MVGKTFPPPPSQPQEFRQYSGPLLPKDQDQGVSVVEMRSSGKRSSEGSLTGCVFAITGTLSEPRAKFEEFIIQHGGEVVKSVTNTCTHLVSAESGTKKCEDALAKGVVIVDEQWVRNKVEG
>Poteriospumella lacustris 2_lig4_3 228|295|strand:1(2...458) (evalue:0.00023)
AQSSVQGPKILTGNKFLLEGFSDEEEKQLRSVIVGQGASVARAVGSKVSCLIAKVVGGPIFRVCVENKIPIVSPQWLVSCVRLKRWVPLEEHAVPAFSGLIVTCTGFEAADRDEMKVAVERLGGVFMKDLVKGTTTHLICFTPSGAKFECAR
