# Supplementary material for: Putatively asexual chrysophytes have meiotic genes: evidence from transcriptomic data
Source: PeerJ. 2019 Jan 16;6:e5894. doi: 10.7717/peerj.5894 (PMC6339481; doi:10.7717/peerj.5894)
Supplement: Supplemental Information 1 — Identified loci are in FASTA format. [file peerj-07-5894-s001.zip › supplementary_material/Poteriospumella lacustris 2/rad23.fasta.fasta]

>Poteriospumella lacustris 2_rad23_1 5099|2769|strand:-1(-1...458) (evalue:1.4e-07)
SYSRLTHSSTLIITVAKGNMSSTLTEEQKRDRVQQVVGIGFSEEQAVTALQMADYDVNRAADLIVQGVIYENDNEFDLIATAEPEPKIRKPTVFNSRQTKSSTTSSVGSTSSIDGDEVAEYEDSRISSLKEMGFSAQEAIDALIACNDDVNE
>Poteriospumella lacustris 2_rad23_2 22550|9765|strand:-1(381...1767) (evalue:2.545969875263186e-07)
IKAIILDYSSPSLWIEMKISIKNLKGEVFTVESEASDKVAALKNKIQAARPDLVADRQKLIHSGKVLKDDQSISELGLSESDFIVCMVTKEAPKKPVTSSTPAVAATVAPAPVVAPSPTPAAAAPSVSAPATTAPSSAPVNAEALQALVSMGFPEADARVALTAAMGNPDVAYEFLLSGIPDHLLNQSSSPVPAQSQSANSGSVSIEQLRQHPQFNMLKQLVQQNPAALPQVLDLIGQQSPALYAAIQDNNDAFITMMNEPIVENPVPSAAVPPTPPSPASPAGGLAGALGDPSQVMQLLASLPPQQRAQFAQSAGINPQELEELLVILNSLPPEQRQQFLGGALGALGGGMGGGMGGRSPAHVVRLTEEEMAAVNRLTELGFSRQQAAQAYLACDKNEELAANFLLGGGFDDDMQDFGGDDGGDDEDDNMYGQSRELPPEAMLVCKRNVTTQSTGELIIN
>Poteriospumella lacustris 2_rad23_3 93943|23546|strand:1(2...1183) (evalue:5.1e-07)
SSFDAKHAFVVQNTEELLVPLTLETIPNAQQFREAISSLSPEQQRFAQAYRSMQLESTLFGICIIQVKPQLEKVLNLPPDALTKEIRLTQDLMKLFVQYQISADLLSYEPPPAATQASSVSTAAKVEAVRANVEKMLRLLEAMKEEEVRQQYVGGMKVFVRTLAGKTLALMVDPFADVTVLKGMIRDREGMPVDQLRLIYAGRQLEDGRSLIDQGVHNEATLHLVLRLRGGPSTAQPQALEDLIASLDRQSEVSYAMSVPVLNEQSGQIALNNERPKKKEKGSKGMIKGPPSRFSGRSAAPIVVHSTLRGASEVLEECDEAECGVASIMGANDSDADGCEDQLVALNECATDLDALPASAAPTTDADGLPEVNQLEESNRKQRPRSKEQETNE
>Poteriospumella lacustris 2_rad23_4 93928|23542|strand:1(2...1335) (evalue:4.2e-06)
SSFDAKHAFVVQNTEELLVPLTLETIPNAQQFREAISSLSPEQQRFAQAYRSMQLESTLFGICIIQVKPQLEKVLNLPPDALTKEIRLTQDLMKLFVQYQISADLLSYEPPPAATQASSVSTAAKVEAVRANVEKMLRLLEAMKEEEVRQQYVGGIKVLIKTSNGKTLTLMVDPFADVTVLKGMIRDREGMPVDQLRLIYAGRQLEDGRSLIDQGVHNEATLHLVIRMRGGGGGDRSRKFEDLIGQMGQQSVVSNAMSLPVLHEQSGQISLESERLKKKRKGSKGMIKGLLSRFSGRSTAPIVVHSTLRGAPEVLEECDEEECGVASIMGANDSDADGCEDQLVALNECATDLDALPASAAPTTDAAGLSEVKQLDKSNRKKRPRSEEQETNEARFDVSQVPKLLDDAFDRLDLDHAVRPAIIHLGDVWRHRKARPLAQRSHTG
>Poteriospumella lacustris 2_rad23_5 48210|16079|strand:-1(157...1534) (evalue:1.7e-05)
LIRSLDSNNLILLSQFIGHIYFSSSLLSESPSTPSIMRGNAQYQRVSNNEDNVEMGEIANPMQEPASGGASEYLTVKVMLREQVFEITGLSPSDAVGRLKEYVASATEVPVNRQRLIFSGRSLTPEDKPLSFFHVTNNSKVHLFPLPAASPVPPVATPNNNNSASTTNAPATALNVRPAGANLEFEHADMHTPLHFNSAVQQQCREVKLWSLLLLFLSMMALFNNLSYFSATGKLGSGNLDTVVFVLDTMVSGLGSWVGMLGLKSVRTLDLADVRKYVRWLGVVAVVSMIMRILWVFDVVYAVQRAVKNSENAADTGSGTGTPDSGTGGETGDSSSGEVIDKKAITAFGIQATLVAMICLFAWSSCFRRAVSFYRVVAWHDVEAQQQQSQQQSAPTTNGAAASIPVAPATANVAAVAAAVRPTASAPTEVQTPAFLQRSLSFLFLSIGLRRQTSCDQL
>Poteriospumella lacustris 2_rad23_6 56675|17710|strand:-1(143...1076) (evalue:3e-05)
SSEQKMSGFFENAPVTLGVFTMTIFFSFFYGETEMLRIDSKNVWSATGFWRFIFGHLAFSSMAQTVVGLLLLYTYRSFERQMGSRKYGGFLFLSWLYSNIVYLVLLSVASAAGSSFSPSPGPFFFIFAQLAFFYRYIPKIYQNQYVLAGISFSEKSGIYLLAAQLLFSDGLESIVAGLIALSFGLIYSQNLVRVQRFRLPAFIENIFVSISSAISLVLPRAAPPQNRAPVRAAANNNFGARAGNQDQYLDDSDFFGNVPVNRPAAFQTLSEPDEESINTLMALGFDRNAVVQALRSAGNNVDAAANRLLR
>Poteriospumella lacustris 2_rad23_7 56577|17689|strand:-1(935...1946) (evalue:3.1e-05)
HLIALPLRRRQRVFLYEFRSSHKSDMPYMKEEELEAEDPFFLNLNIRCTSGNRREFTLRVEATATVDQFKQQVRSFLGLGGDQNLRLIFNGKLLGPDSCTVESTDLRNNSYVHAVISPNVRQSTTSSNSDAMVGDRAADEGAAIDGRGLNSLLMSIEGDARHRLSREQVHALRAYFAPSIREYAERHLTRGSGESEEDFNLRAETEWMAAQPTHSEFRLNLNIAATHALFRSAAGGGTGGLVFMHVESDSDRSNSEGTCRDFFFGLSLGYALGIMMIFCVWDANVPYRQKLGILTGIMIQIVVGMILRKNMAESSGSSSGSLRGSDNTGGAASSPI
>Poteriospumella lacustris 2_rad23_8 16391|7568|strand:1(1...469) (evalue:4.859921282867285e-05)
KSQFNSYLRRNSSAMQIFVKTLTGKTITLEVEPSDSIDNVKAKIQDKEGIPPDQQRLIFAGKQLEDGRTLADYNIQKESTLHLVLRLRGGKVHGSLARAGKVRNQTPKKEKAEKKKTARGRAKKRLQYNRRFVNVVTAPGGKKVGPNSQTKKQIV
>Poteriospumella lacustris 2_rad23_9 14932|7087|strand:1(93...1260) (evalue:5.7463105e-05)
PGEKRWDREVIRKEPDFFHVFVLSTSNSDKMGILPVLILVLFATLSCAKISFRTMIPAMRLSSWRSDRSAARLKRIVAIRGGMQLFVKTLSGKTISVDVEPDESIESLKSKIQEKEGIPPDQQRIIFGGKQLDGMKSLSDYDIDEESTLHLVLRLRGGEEQDIDICRWIFVNKVALFPNTLVKYNGPPRLYMCNSLSVAWPVTAWWGTIRSRPLSRAARSRTIVSSRWTTASSSSAAAASTTEPSSTAAASTTEPSSPTSSTESSPSSREPPRHRIDSRSIQTKNCISLELSPFLDAVEEWRMPKHGRHNDKTNLRASNVCHLHNGLLSIRINTNTVLQHAVHVVLRIVKGSSIYTSILQLHGDDTAHRIMQKDDWNSSSSLASDRHF
>Poteriospumella lacustris 2_rad23_10 16401|7571|strand:1(16...478) (evalue:7.278631185725143e-05)
AISCRSHYLYSTMQIFVKTLTGKTITLEVEPSDSIDNVKAKIQDKEGIPPDQQRLIFAGKQLEDGRTLSDYNIQKESTLHLVLRLRGGKVHGSLARAGKVRNQTPKKEKAEKKKTARGRAKKRLQYNRRFVNVVTAPGGKKVGPNSQTKKQIV
>Poteriospumella lacustris 2_rad23_11 43087|15038|strand:-1(1169...1919) (evalue:7.8e-05)
QPSPSHMSIPNNGRKRGGGVKKANMNAAMRETKVQKMEKLKSLRRLCSPETSSVEITVKQFCNKDVFRVKVPKKESTTVHDVKNAIEWTLGYPASAIRLVFPCHELKNEARLKDIPLKSDSVMFMLLRKDFIIKKARFVVMSVSGARCFLELPIAVKVKRIREAVASKLDINIEEFSIWMRDQTALSKNMEEKTIGEAFNITPQRQQQRDEFLVIRRRNDVPVTRSQLLRMFQHWSKGVDKAKMATATI
>Poteriospumella lacustris 2_rad23_12 71351|20207|strand:-1(500...3368) (evalue:9.2e-05)
LSNCLETLVEIQLQVKDEVAAKRERMSQIAEVLPLLRGEMSKMRIPHTRDKVYKDECVYTFDSPYSDSGLYVNTITFNGVGERFLRHDARVSGCKIYLHQKWTQVPHVRSEDEKTQEEPTKLAIGVEGGFGNDPKFDVVKEHNLVVVRGSDLVTIPLPCTELPEFFSNVLNGIISHGGMKQTMQLASWNADQEKIVSKYADGLPQVNPSGMKISQDPKQWKDAASDATDNLWLNLSTGYIGGGRKNWDGSGGSGSALQHYIDTGRKYPLVVKLGTITAHGADVWSYAEDEDCLVIDPHLADHLSFWGIDIMTLEKTDKSFGEMEVDLNKSYGWSKLMEGSEQLEPLSGAGLVGLRNIGSSCYMNSALQCLLAIPEIQQRYYGNHAAIVESLPVSHNQPANEIAVQFSKVADALLSDRYAVPLTTEAVVEGGSTVVASLSEQAIDASTLEKYVVAPTMFKHAIGKDHPEFSSGRQQDVTEYLTYLLDVLKRDERTSLGRFAATSTQHPTASLFEFHVEEKAKLVGGNDVKLAKIGANTLRSMMELPVPLDKAVRKPVVDDDEAEGKASEAKRPRVDDPAHDMEQLLVPLTACLDAWQGTEVVQLDHPTRGQRLPFLKTLRVKTFPRYLIVKLQRYYIGDNWTQKKITAEVPMPLHLDLTSLQAEGLLAGEEELVETATASGTSSASAAAASSAVTPDENLVAQLVAMGFSENGAKRAAIATRNADAEIAMQWVFEHMEDANFNDPPVIEAAPSTTGASSGDSGNVIDEGSIEMLSAMGFTAEQARAALTATSNNVERAADWLFSRMDDLDAAVAEVLSGAGATASSASSSSPSGSAATGPEGLAAETPAEGKYSLMSVISHVGKSAEHGHYICHVLKDDRWVLFNDEKVGKTERPPLGYGFVYIYRRNDGPGTWQLVLVVCCFVVVHGACNLFHIHNLLSKERFCNDVFHQFKPHQ
>Poteriospumella lacustris 2_rad23_13 35003|13108|strand:1(2...906) (evalue:9.51141250115e-05)
IERLADLVKCWWLSETNSSGMAEITVHIKCSNADKAVVQIDTSSTVLELKVKVQEQLNVAPAQQRLIYKGRVLKDEATVESYGVENEHTIHMVKGSAAASAASAPSSSGSTATPAPAVLPSFSLPPASSASGSSTSSGQTSQNPFANPFAMGGLGGLGGLGGPGGMAPGNMNRLQEQLLQSPEMMEQVMNSPMMQALMDNPEFMRNIMMNNPQMQGILDANPQLRQMLNDPAVLRQSMEMMRNPNAMRQAMRSQDLAMSQLENLPGGFNALRSMFENIQEPMMEAAQNPQAQQGSSQGTTS
>Poteriospumella lacustris 2_rad23_14 20112|8901|strand:1(116...904) (evalue:0.00012)
KMASLGRIRKEMEDIRNDRHSGVSIVPDPSNPQHMVGSITGPPDTPYAGGKFEVDITIPNEYPFSPPKMKFITKVYHPNVSSVTGAICLDILKDQWSPALTMKTALISLQALMCAPEPDDPQDAVVANVYKTNRTTFDATAREWAITYAGASGEVTAAAAAAAPPIPPSVQKLMDMGFSQEAATQALAAARGDENLAIEALLTGAQNGAMGGVLSQSSLYLSDCTCNRKFLYIVAIRLLQIVQFQLFIDAAIIGNRSQEKKK
>Poteriospumella lacustris 2_rad23_15 16393|7569|strand:1(31...559) (evalue:0.00013245347920098)
TFISISSVERRLVFKMQIFVKTLTGKTITLEVEPSDSIDNVKAKIQDKEGIPPDQQRLIFAGKQLEDGRTLADYNIQKESTLHLVLRLRGGAKKRKKKVYTKPKKAHHKRKKVKLATLKYYQVDKDGKVVRSRKSCPECGPGVRLAIHKNRLACGACGFKEDKQILGRIKEATRS
>Poteriospumella lacustris 2_rad23_16 16397|7570|strand:1(1...526) (evalue:0.00013775693150080002)
KSQFNSYLRRNSSAMQIFVKTLTGKTITLEVEPSDSIDNVKAKIQDKEGIPPDQQRLIFAGKQLEDGRTLADYNIQKESTLHLVLRLRGGAKKRKKKVYTKPKKAHHKRKKVKLATLKYYQVDKDGKVVRSRKSCPECGPGVRLAIHKNRLACGACGFKEDKQILGRIKEATRS
>Poteriospumella lacustris 2_rad23_17 16404|7572|strand:1(16...535) (evalue:0.0002029423325009)
AISCRSHYLYSTMQIFVKTLTGKTITLEVEPSDSIDNVKAKIQDKEGIPPDQQRLIFAGKQLEDGRTLSDYNIQKESTLHLVLRLRGGAKKRKKKVYTKPKKAHHKRKKVKLATLKYYQVDKDGKVVRSRKSCPECGPGVRLAIHKNRLACGACGFKEDKQILGRIKEATRS
>Poteriospumella lacustris 2_rad23_18 16408|7573|strand:1(31...502) (evalue:0.00020369183428581712)
TFISISSVERRLVFKMQIFVKTLTGKTITLEVEPSDSIDNVKAKIQDKEGIPPDQQRLIFAGKQLEDGRTLADYNIQKESTLHLVLRLRGGKVHGSLARAGKVRNQTPKKEKAEKKKTARGRAKKRLQYNRRFVNVVTAPGGKKVGPNSQTKKQIV
>Poteriospumella lacustris 2_rad23_19 102657|25211|strand:-1(-3...456) (evalue:0.0002610368622727273)
DYNIQKESTLHLVLRLRGGMQIFVKTLTGKTITLEVEPSDSIDNVKAKIQDKEGIPPDQQRLIFAGKQLEDGRTLSDYNIQKESTLHLVLRLRGGMQIFVKTLTGKTITLEVEPSDSIDNVKAKIQDKEGIPPDQQRLIFAGKQLEDGRTLS
>Poteriospumella lacustris 2_rad23_20 19321|8612|strand:-1(1133...1583) (evalue:0.00038952666695)
ENHNIFKISQQIKSLTQCCKMQIFIKTLTGRKQQFNFEPETKVLQVKQALQEKEGIDVEQIRLIFSGKQLSDDKALSEYNIAAGGTIHMVLQLRGGRNQTVQVLLLQILPKKTSINLHLNIINCALFLVSSTTPIVFHVFQCTVSRSGR
>Poteriospumella lacustris 2_rad23_21 99263|24267|strand:1(93...999) (evalue:0.00069)
LERFFHIDLMMGSVFLVLAVVVVLVALSHAMPSVPVVANVRGKKYEVKAETVGEFSDKVEELTGISSNQQSVLFRGKVLSSSDRLEDIGINAGEVLNVVKGRRAAVKPAPAKASSVDTTSAKKSSNDLGDDLDLNNKSPEDILKDMDPQQLEEARRKMDAFLESDDFLKQFDDEEALEKQRQDMLANMERYEKMMPGWSQQVSDIISDPEKWKQAMANAKQQLLQLREARRQQPGGSAPHPADSALDNSSVDDIVDDDENQIRFHVQRWLERNVLQSVNHHKPFLIELDLFEQGYVPVTVS
>Poteriospumella lacustris 2_rad23_22 99230|24264|strand:1(93...999) (evalue:0.00069)
LERFFHIDLMMGSVFLVLAVVVVLVALSHAMPSVPVVANVRGKKYEVKAETVGEFSDKVEELTGISSNQQSVLFRGKVLSSSDRLEDIGINAGEVLNVVKGRRAAVKPAPAKASSVDTTSAKKSSNDLGDDLDLNNKSPEDILKDMDPQQLEEARRKMDAFLESDDFLKQFDDEEALEKQRQDMLANMERYEKMMPGWSQQVSDIISDPEKWKQAMANAKQQLLQLREARRQQPGGSAPHPADSALDNSSVDDIVDDDENQIRFHVQRWLERNVLQSVNHHKPFLIELDLFEQGYVPVTVS
>Poteriospumella lacustris 2_rad23_23 99218|24263|strand:1(93...999) (evalue:0.00069)
LERFFHIDLMMGSVFLVLAVVVVLVALSHAMPSVPVVANVRGKKYEVKAETVGEFSDKVEELTGISSNQQSVLFRGKVLSSSDRLEDIGINAGEVLNVVKGRRAAVKPAPAKASSVDTTSAKKSSNDLGDDLDLNNKSPEDILKDMDPQQLEEARRKMDAFLESDDFLKQFDDEEALEKQRQDMLANMERYEKMMPGWSQQVSDIISDPEKWKQAMANAKQQLLQLREARRQQPGGSAPHPADSALDNSSVDDIVDDDENQIRFHVQRWLERNVLQSVNHHKPFLIELDLFEQGYVPVTVS
>Poteriospumella lacustris 2_rad23_24 2905|2082|strand:1(1...475) (evalue:0.00099)
AKIQDKEGIPPDQQRLIFAGKQLEDGRTLSDYNIQKESTLHLVLRLRGGVFDPSLAALAKTFNCDRMVCRKCYARLPPRAKNCRKKKCGHTNQLRPKKKLKQTSSLCFCSLWAKEKLCKQLLIPSNTSPRESFVLPATHSLVCGPSRRSTSIGKDSA
