# Supplementary material for: Putatively asexual chrysophytes have meiotic genes: evidence from transcriptomic data
Source: PeerJ. 2019 Jan 16;6:e5894. doi: 10.7717/peerj.5894 (PMC6339481; doi:10.7717/peerj.5894)
Supplement: Supplemental Information 1 — Identified loci are in FASTA format. [file peerj-07-5894-s001.zip › supplementary_material/Poteriospumella lacustris 2/mph1.fasta.fasta]

>Poteriospumella lacustris 2_mph1_1 17831|8093|strand:1(50...956) (evalue:8.26782e-24)
SVMERYQKLEKIGEGTYGVVYKAKDRKSGKIIALKRIRLEAEDEGIPSTAIREISLLKELRHPNIVRLFDVVHAEKTLTLVFEYLDQDLKKYLDVCESGLELNIVKSFLFQLLTGVAYCHHHRVLHRDLKPQNLLINREGELKLADFGLARAFGIPVRSYTHEVVTLWYRAPDVLLGSRKYSTPVDIWSIGCIFAEMVNGTPLFKGTTEDSQLDTIFRFLGTPNETTYLTFHELPEYRDNFPVYPSPESLHSLVPKLDDVGVELLSKMLEYDPAKRISAASARQHAFFDELPESLRNSAPY
>Poteriospumella lacustris 2_mph1_2 1727|1768|strand:-1(-1...1388) (evalue:4.80373e-23)
FSIQSERVFLAISSGEKMSAKNFQVLEMVGKGSFASVYKVMRKDDGKIYAMKRIKINKMSRKEIADSLNEVRFLSSVRHNNIVGFYEAFLENNETELCIIMDYCSCGDLAQKVERYKKRRQYIQEVRIWGYLIQSLRALQVLHQHNICHRDLKAANTFLAEDGSIKIGDMNVSKRMKQGRLHTQIGTPYYMSPEIWNNCPYDERCDIWSLGCMIYELAALRPPFLGDSFAALKRSVVVGRYPSMPPVFSEALSTVIALMLRVSPTQRPTAAQMLSHPEIMKKVSQLNFGGQEPIERGSIMNTIKVPMALKRLNEALPKACYPSQMSARDHHDLAPVAENEPVSARSNGAPPAPPSRRPLAPINNVRKSTDSEGSGKESAREGRKLCDPPSSMMPRPPLAPLMEKEAISRSEPSEPAPKVRFNRRLWQCCGRFCILCVSCVWLCEVLQVQLISRLLIVHIIIP
>Poteriospumella lacustris 2_mph1_3 5269|2840|strand:1(1...910) (evalue:1.33094e-21)
DEKPSSPLKWIKGDVIGEGTFGKVYKGLNQSTGELLAIKQFYLADGSAEEVDDLQKEIAVMWELDHEHIVRYLGTSKTDRFLYIVLEYVTGGSIASMLAQYGPFTESLIRRFSLHILSGMQYLHSQGIIHRDIKGANILVTDAGIAKLADFGCSKRLAGLCTTSLEESMHIMRGSVPWMAPEVIKQAGYGRSSDIWSFGATLIEMATGKPPWSEYTNNLATLFHVATSNQPPPTPSHLSGQCRVFLESCVRIDPELRATAASLLQESPFMQEEIERAAEQTRRRGQQAAATQQQQQQTVVVPA
>Poteriospumella lacustris 2_mph1_4 62522|18704|strand:1(0...3002) (evalue:6.42577e-21)
GGESAAPQYIGNYEVLRSIGKGKFAVVYRARKVGDDQVVALKRISVDMMNEKAREKCLKEVRLLQNLDHPNIIRYMDSFITENDLIIVYEWAAAGDLKRQLRKAQEKGTGFEERVIWKYFSQICLAIQHMHEKRIMHRDLKPANIFLTLDGTIKVGDLGLSRELSADTIQAHSKVGTPLYMSPEVLKGDGYDFKSDVWSLGCLLYELAMLKSPFKGEGLNLYSLFQKISNGEYLPLPDNYSEELRQLAYSMINIRPEDRPEVNQVVEVAKRMRQQTANMRGTLQRENSINSSSTPTTTNDTVESNVVKQPNTNLSSNAPNPLSRTPSKTALEAKEEALNNRESRSREANPYGRRPDSEEANNRESRSREANRFSRQPDTEETNNRESKSRETRSRESKSREANQYSRPDPGDNEAKPSNSIPVATYPEPSYRVPPKAQAEAKEDAPYPRDTRPRETSTIRKRQNGEERRLSTDEDTARRKLEANKTQQEFANKQTTNPDEIGQANQAIALMEIVYSKLIVLRYPMDDPDIKLNTREYGGKGKLLPIHFTCDPKAFGTMAGQDRGYVFNSLSRLIHAVTFLCEKINPQSLMAVQAIDREFGAPMTSAKQLLLAAQRAGEMDEQLAAATPTSISQGYGYNACLLLNHFADCALKAIKFEVKLPSHASALEALDVPMEEDDDEIEDLEVAEGEDEDGHVDSEVNELAISASGTLGSSRGRFYFAEMTTIDPELWRQETERVTPLLRKYEGTMNNVGGLSATWRTHLDLLVNHVREVIQGETTNKTKKEVAPRLTSSAIAESISSLRSNLQESLSKIQHSEKLLTGRATFTGFALEYEGYQKSLVQLQERCTELNAQVSAHNASLAEIEENLDEASRLLEEKTSGENGLGTNSPIVRIKEAIRTLQEELNQMHITISILNNDLLQRRKEVVYNKKSSKKKSKKIEESTTFDDDDVQHGHGLRYAVRVYGLSIIHQTNEWVETFPLPLFSSCKELYMITSQFQTA
>Poteriospumella lacustris 2_mph1_5 37756|13822|strand:1(0...1043) (evalue:1.15585e-19)
TVVRLLNQQRNIYDFYDMGELLGSGAAGHVYRGIKKDTGQEWAVKVIDTRQMADQDASVVTKEAALLRSIHHPNVMRLEDIFAHDTKIFLVMELSSGGDLFERISNKSRYTEEESKHVMVYILDAMKCLHDLNIAHRDLKPENILLPHKHDDTWVKITDFGLAKVIDEKGTKTYCGTPQYFAPEVMERKYSVNHHGTYSLAADIWSCGCIMYVLLMGSFPFNGSSERALYQCIRKGRYNTQHPVFAALSAEAKDLLARFLEVDPDRRITAAQALQHPWLAELHHQYIVNRRASFSSVPSSQSNGSSGSSQPPAAAAAAAAVHGDSMLMSVVSDLPTTTAAATAVAAA
>Poteriospumella lacustris 2_mph1_6 76055|20899|strand:-1(74...1427) (evalue:3.56772e-19)
IEKTFEDHKRYVTKGSSFLWMMQQSETMSEEIEKHVVRKFEICQRLGKGAYGIVWKAIEKRSRAVVALKKCFDAFRNATDAQRTFREIMYLQSLSGHENIIRLQHVIKAENDRDIYLTFDHMETDLHAVIRAGILADIHKKYIIWQLLKALKYLHSADLLHRDIKPSNILLNADCHIKVCDFGLCRSVAEVAGPAPVLTDYVATRWYRAPEILLGSTMYTRGVDIWAVGTILGEMINGRPVFPGTSTMNQIERIIEVINQPSKADIEAVASPFTATMLESLPPLNFKLLGDVFPTAAPEAIDLIRSCFHFNPTKRPSAVDLLQHVYVAEFHNEEEEPIYPHGPLRLPIDDNVKLTAPQYRERLYQEITNRRRETRKKEQARQQVAASGTLPSVAAPAGAAASAAGAVQMYLNQLFDASVSATWFEGFERLQHNFFLMECCGWLRVFLSAL
>Poteriospumella lacustris 2_mph1_7 71946|20295|strand:1(1...1948) (evalue:1.04653e-18)
LLADEHRDVSLFSIDGLSSCLLFKKAVVAFSFFFSLVFVLRSSCLLAEFLSKSQVESMSAFDSTASSSTLSVGHLVTFRNRDIISLSRGCDAETFRGILTCCLYSGVQSILDADRNSFTGRTRARVHHIDRFEESFFSKFGVFLEDDSSSEENPTKRRRTDNHGLLPEFLILEKDLAQCESYESVFSLLSNISRCISKCREGNTHSRLQFLQLLEATHGTPHEILSKLSAETIHTKGSNDNQDSDGQVKWRIELIEPALVDSTRQLFTEVFEMNAEVGKGGYGVVHKALCRPVNSNVAIKLLDRKKMDKKHEDGLRHEVKIMMDLSHPHIVKAYDLFGDSNSFYVVMELITGGELFDRIVRKTCYKEAEARQLARTLLGAIKYMHDHNIVHRDLKPENLLLTSDKNDFDIKVVDFGFATEVDGENLRAHCGTPGYIAPEILKDLPYGKSVDMWSFGVILYILLGGYPPFYDKNQQLLFRKIMKGAYVFHPEYWQEVSDEGKDLIRKLLVVDVPSRLTVDQALSHAWFAGEEELLQKRVLTYGLSELRKFTARRKLRAGIRSVLALKRMQSLASASLRERSLASAMTSISEGSEADEDDDEPKSAAVAAAEPVGKQARWSDGSLLFCSSVAPSPFTIAATPFPFIYINN
>Poteriospumella lacustris 2_mph1_8 25824|10559|strand:-1(49...1447) (evalue:1.31354e-18)
NHQRILLVGNKYFHIYLLQKLICLCIWRYCERRTEMGCTQSAGNQVSNPTSNPVADAPKTNLPHTIQARYKLGEQIGEGGYSVVRVGTSNIDKKKVAVKIVKRQGLSQEDEESLRSEVEILLKLRHPNIVQAFDFFEEVPQFYVILEYIDGGELFDRIVKKTFYNEKEARDLVFIVLTAIKYLHDKNIVHRDLKPENLLLTSKSDDANIKIADFGFATKVDGLSLTAQLGTPGYIAPEILTKKPYGKPVDMWSFGVILYILLGGYPPFHDENQKRLFTKIRNGDYQFHPEYWGGVSEEAKDLIRGLLTVDMKRRLTVDQALAHPWLKRSAEDLAARNLDANLAELRKYQATKKFRAGVKAVMAINRMRNLINYDPDEEQTQTISNEPVGGRSICTTRRLLCFSLFFRSSPFIFTASIAFLFLFPFVFASSSLGIQFLGGYSGFSFVALCLFQRMQLQTPRFRCYC
>Poteriospumella lacustris 2_mph1_9 76411|20958|strand:1(0...1341) (evalue:1.62095e-18)
EEIRKICMDRRDNPHKNLSFVQLRREEIMKRSRWDEDSDDEEDRAKTKAAKKAAKEAKKSKNAQGSTSEADKAAVEPPKDQQSVQPLSQPLHASKAAIKLHGRKRLPPYMPSRSVENYERLNYIDEGTYGMVFRGRCLETNEVYALKQVKLNPDEVARIGFPQTAFREINILLALNHPNIVKVREMVIGSTIDKIYMVMEYCENDLRACMHNNRQSFSTGEIKQLMYQLLSAVDHMHSKGYLHRDLKTSNLLYSNKGILCICDFGLARKFTDPPEKPYTFEVVTLHYRPPEVLLGSRMYGSALDMWSVGCIFGEMLLNEALFPGEGEIDQINKIFRVIGQPTETSWPGYGQLQIANQISWQRFPNRNCLREKFPKISFSGGIPLSDVGLALMERLLDMNPATRMTAADALMHNWLNDESPAPTPIDQMPRFQSQNEARAANASKQQ
>Poteriospumella lacustris 2_mph1_10 76403|20957|strand:1(0...1341) (evalue:1.62095e-18)
EEIRKICMDRRDNPHKNLSFVQLRREEIMKRSRWDEDSDDEEDRAKTKAAKKAAKEAKKSKNAQGSTSEADKAAVEPPKDQQSVQPLSQPLHASKAAIKLHGRKRLPPYMPSRSVENYERLNYIDEGTYGMVFRGRCLETNEVYALKQVKLNPDEVARIGFPQTAFREINILLALNHPNIVKVREMVIGSTIDKIYMVMEYCENDLRACMHNNRQSFSTGEIKQLMYQLLSAVDHMHSKGYLHRDLKTSNLLYSNKGILCICDFGLARKFTDPPEKPYTFEVVTLHYRPPEVLLGSRMYGSALDMWSVGCIFGEMLLNEALFPGEGEIDQINKIFRVIGQPTETSWPGYGQLQIANQISWQRFPNRNCLREKFPKISFSGGIPLSDVGLALMERLLDMNPATRMTAADALMHNWLNDESPAPTPIDQMPRFQSQNEARAANASKQQ
>Poteriospumella lacustris 2_mph1_11 7498|3609|strand:-1(475...1891) (evalue:3.29555e-18)
TQKARSSTTNFSHTDTVRQTPKKRFHRKMSYHTFKASGQQFEIHSRYSLIRPIGHGAYGVVISAMDRESGQKVAIKKVSRAFEDPIDAKRILREIKLMKNFSHENIIRILDIIPPSPTTEDFEDVYIVQDLMETDLHRIIYSKQALTIDHIQYFIYQILRGLKYIHSANVLHRDLKPSNLLLRSNCDLKICDFGLARIDDVADLTEYVVTRWYRAPEIMLACQEYTSAIDMWSVGCIFAELLARSPLFPGEDYIAQLRLICDKLGRPSERDLDFVTSERARKFMLSLPDKPAVPLAELFPAHRNEKEALDLLRKMLEIHPRKRISLEKALEHPFLESLHNPDDEPVHEHTFSFEFENEDLSRERIQLLIWEEIKSFHPDLPSTYPSSKRRPSKVQNDEGADSKSESKSSDEKDTKGEAASHKQVYAKSFKEVTASSIFSHIFSTFQKKDLILFTDLVELFAFRNQRLLSQL
>Poteriospumella lacustris 2_mph1_12 19198|8578|strand:1(0...1140) (evalue:3.34465e-17)
SIYQMMEILEETVGISKRDRYQLLESLGEGSFGQVRRAKDTFTGQVVAIKQVRLMSKGRYLPKAVFREIESLRQLSEGQNIMKIIDVYGSETSVCIVMEYVEFSLADVIEKSTTPLPRSHLKLYFHMMFNAILYCHSNSIIHRDIKPSNFLLGSNGILKLGDFGLARIWDSQYSEDLSHQVSTRQYRAPELLFASRRYTSSVDIWSIAVIMVELVTLRPLFPSSNDLDQMFKVFQVMGTPNPERWPGVESLPDYEKVHFQEMEPVDIKLIMPGAHADDVAFIQEFLILDPTKRMSASNALTAHPYFVTVPFPCSPWELRLPDSLPTKKAARRKFIASVDDVLSLEFQALRDSQMQINHCISQLSVTLCPLDEELLATRL
>Poteriospumella lacustris 2_mph1_13 71936|20294|strand:1(232...2647) (evalue:3.8492797530000004e-17)
STATKRNVTEMPSYQDARTCGKCEKPFGIMTLHKHLCSACGGGFCRNCSNHFLILSQVDLEGFATWESIKVPTKPQRCCDFCFDRINARKKGGTAAAVANTVHAKYSIGKKLGEGGFAEVFEATNKVDGNKVAIKCIKREAMEKEDIEAIFQEVRVLESLNHPNIVHLFEFFEEPTHYYMVMEVISGGELFDRIVAKTFYNEKEARDLVVVLLRALKYMHDRDVIHRDLKPENLLLTSPSDDADIKIVDFGFAIGVDGLNCTSQVGTPGYIAPEILNKVPYGRPADMWSFGVILYILLGGYPPFHDENQTKLFKKIKNADYVFHTEYWGEISEDAKDLIRRLLTVDMHQRLTVDQALAHPWVNAADEQLTAKNLDTNLQALKKYQKTKKWRTGVKAIMAVNRMKSLMASPTSRSASIDVPHTLDARYTLGKKLGEGGYAVVKEATGKIDGSSVAVKILNRKKMDKKHEDGLRHEVKIMMDLSHPHIVKAYDLFGDSNSFYVVMELITGGELFDRIVRKTCYKEAEARQLARTLLGAIKYMHDHNIVHRDLKPENLLLTSDKNDFDIKVVDFGFATEVDGENLRAHCGTPGYIAPEILKDLPYGKSVDMWSFGVILYILLGGYPPFYDKNQQLLFRKIMKGAYVFHPEYWQEVSDEGKDLIRKLLVVDVPSRLTVDQALSHAWFAGEEELLQKRVLTYGLSELRKFTARRKLRAGIRSVLALKRMQSLASASLRERSLASAMTSISEGSEADEDDDEPKSAAVAAAEPVGKQARWSDGSLLFCSSVAPSPFTIAATPFPFIYINN
>Poteriospumella lacustris 2_mph1_14 100667|24490|strand:-1(142...2143) (evalue:6.73816e-17)
KSCRRHQTVQLLIIMGAAATTGNKGMPAGNRKFNQCYMLAKELGSGAFSVVKLGIHLETSKKTAVKIVSKKKLSEEDFASLMTEIEILAELNHPHIIKLYETFDEGTDFYIVTELVEGGELFDRIVSKAHYTEKEARDLIKLMLETMAYMHGQGIVHRDLKPENLLLCSETDDSDIKIADFGFAKRVKDLSPKETACGTPGYVAPEILRGDRYGAEVDVWSMGVICYVLLAGYPPFYDEDQKRLFKKIKEGRYHFHEDYWGNTSPEAINLIQMMLCVDQSKRWTAEQLLKHPWITMGDETLEAKDLTNSIVVMKKFNARRRLRAAADAVIMANRMNRMLGRFRANGEDSTSVSMQKKVSLLDPDALQAVQTAPADGTENAEAEDFNRLRTRLSFDTSDTNPDEPSLHPALDLLNDKELENAQSFSHPLAPSFSLASSLARLFFASFPPCAWCRRCFWLWCLFSLCIYGLSTHTIEQHLLPISNNNKPTNPAHKIQENYNKRHGNACFVTLFCTFVIDLSLARACWFSSFPSLLPSSLLPTQVSSCSFLFIVCPQQTSPYPLLLSCLLALAVDLYTRLCSSSSSSSAFLPTPPSLSFFTSTSFALQIGKKLESNAKCKPRVEQYAQLGLATSVECVCIHHHMERVQGTPTISPGGTALRRTDLGRYT
>Poteriospumella lacustris 2_mph1_15 19205|8579|strand:1(0...831) (evalue:7.49771e-17)
SIYQMMEILEETVGISKRDRYQLLESLGEGSFGQVRRAKDTFTGQVVAIKQVRLMSKGRYLPKAVFREIESLRQLSEGQNIMKIIDVYGSETSVCIVMEYVEFSLADVIEKSTTPLPRSHLKLYFHMMFNAILYCHSNSIIHRDIKPSNFLLGSNGILKLGDFGLARIWDSQYSEDLSHQVSTRQYRAPELLFASRRYTSSVDIWSIAVIMVELVTLRPLFPSSNDLDQMFKVFQVMGTPNPERWPVSCGVLFLLSRIVCSSKAEMLLFIGRRKSS
>Poteriospumella lacustris 2_mph1_16 34032|12884|strand:-1(-3...1653) (evalue:7.7767e-17)
VNSGHSKKMVKKVGKYELGRSLGEGTFGKVKYAIDTETNEAVAIKILDKEKIQKQNMGNQIKKEISIMKMVKHKNIVHMVEVLASKTKIFIVLELVTGGELFDKIVQVGKLSEEQARFYFRQLIEGVEYCHKLGICHRDLKPENLLLDEHGNLKISDFGLSSLYVGDADGEGTTRTELLHTTCGTPNYVAPEVLSDQGYDGKKADVWSCGVIMYVLLAGFLPFDESTIVALFAKIQSADFTYPSWFSPEVRSLIDQMLVADPHARITIANIRNHPWYTAGMDTDTGVATSEPAAPTADQLEKAFSPDAGEYEDDEHEAEMTAPARLNAFDLVSQCGGLLIDRMFSPEIFYSAPSGGEAAAAAVTSNAAQAKSYANLGGTILFGANNAKGVKAYHFTSHTSPQDLTHAIYDALQTMGFTFETERAKSEQIGIIRANFLSAKGMVGVYIQVFILTPTLSLLEIRKGKGDILEWNTAYSELVERKIGHLINRPAQGDAKSTFQASPRPCPFPPTRESSPLGLTDHFRSSCKQIEDLQRSWLIGLFHNHVYSYVV
>Poteriospumella lacustris 2_mph1_17 73980|20590|strand:1(359...1808) (evalue:8.80319e-17)
REKNRRLSTFVLQYQSHFSDDTMDNIPIVLGQYRLGKTLGIGAFGKVKLAHHIITGLKVAVKILNKGKIKHMEMAEKVRREINILKMCTHPHIIRLYEVIDTPSDIFVIMEFVSGGELFDYIVSRGRLPPDEARHFFHQIVSGIEYCHHHRIVHRDLKPENLLLDADNNIKIADFGLSNVAHDGDFLRTSCGSPNYAAPEVISGNLYAGPEVDVWSCGVILYALLCGTLPFDDESIPNLFKKIKSGMYSLPSHLSQSSRELILRMLVVDPMKRITIAEVRQHPWYQHKLPQYLTLPPAAIEMQERYIDTEIVGKVCALPFRGVTEALVMEAVSSSSSAVGAGIGVGVQSATTTAAGVIEFKRNDIRHDLKVAYELLLDEKRHKKRIEDVILAFQDASTTPPGTSPRLQQLAMMSPVTSSWSMKSMQGGSSSSHSNSNNNNNNNKEIPTARATRTVIGIKAATNDETTTAARLMLHKNKQKMN
>Poteriospumella lacustris 2_mph1_18 74303|20635|strand:-1(73...1798) (evalue:4.01992e-16)
FLNFSLLRDQLISHNPAIQALPGFDVNNFNYDYLESARVFLDRWLQNLSANTYILRMQSMYQFLCLDANMPPPYLEIFARHEVGGANEDIEMDEMFDGDEEWDHNGDDHEEDHMDDDGPNTVFTNVDSHVDKGNRKHAARSPGLSSSLGRNSKKSKQEMQCEDEDDAREIQSLSVVEAEFIYDKKDEDQLQPGNNAVAPRRTINLEAFKIMKVIGKGSFGKVYLVRDKASSMLYAMKVLKKDYIIRKNQVEHTKTERSVLGYARHPFIVGLNMAFQTADKLFFVLDYCGGGELFFHLGKVGRFPEERSKFYAAQIVLALEYVHKLGVIYRDLKPENVLLDQNGNVRLTDFGLSKEGVSDHSTGANSFCGTPEYIAPEVLLRQGHGRAVDWWSLGALLYEMITGLPPFYSRNRETMFEKIMKAELTFPPTVSETAKDLLSKLLVRNPDHRLGSGEADAHELKAHPFFHDVAWEDLETGKLPPPWVPTVTGSLDTSQFDAEFTSMMPIVSPDVRDAYFGSLDRAFEGFTFVDDSAAQYMTNRSGNNSSMRNKMSAGAATAATMLATKKQTPPPFPS
>Poteriospumella lacustris 2_mph1_19 61197|18476|strand:-1(784...2602) (evalue:4.43739e-16)
LELHRRDSEQVVLHKQLSVAFGFSSAITQQYSKVMRKYRLVAKKGEGTFSEVLKAQNVKDGKYHAIKCMKNRFDTIDQVNNLREIQALRRLSPHEHVITLEEVLYDQPTGRLALVFELMDANLYELIRGRRHYLNPNLIKSYMWQLMKSLDHMHKKGIFHRDIKPENILIEGPSEVGRGLKLADFGSCRGIYSKQPYTEYISTRWYRAPECLLTDGYYGPEMDLWGAGCVMFEITSLYPLFPGSNELDQVSRIHKVLGTPSQEVLNKFRSKGASHISLDFPPQKAIGIPQLIPHASPDSIDLIVKLLKYDASERITAREAMRHPYFKEIREAEAKQQAEGKIAQPGSTMPVTGGSNITAGQAGAQAGTISGPGSIAPSKPLPNIVQNNSDAHSVKTGVSGDGHQHYLMGQKGGNAPPQPSAGGAQYKLASNSTANSNGTGNVSSLPPIVSAGQGSNTMNQSKYVDPKTGRTMNQSSNQQKKRKKYKMNYAQQQRVAQNSESVMKAYGVPKVFGANSGHAAEGSSGGGQVNYMRYDGSKVPTGVGAGGVGGGGSVAASSNASAGGFGGAGGSYGLYQQGSKYNGQKKFQPLSLEPYSLAKPSGVHQ
>Poteriospumella lacustris 2_mph1_20 12392|5786|strand:-1(-3...696) (evalue:5.60217e-16)
MNKYEVLGVVGEGAYGVVLKCRNKESNEVVAIKKFKESEDDEILRKTTLREVKILRMLKHNNIVSLKEAFKRKSKLYLVFEFADKNLLEVLEEQPSGLDPEVVRAYIYQLVLAIHWCHSNSVIHRDIKPENLLINLRTKTLKLCDFGFARVISRNNEELTDYVATRWYRAPELLLGSANYSFGVDMWAIGCILGEVSNGQALFPGDSEVDQLYIIQKVLGPLTPEHQEMFML
>Poteriospumella lacustris 2_mph1_21 48174|16068|strand:1(2...1181) (evalue:6.24342e-16)
ERFGSLVGSTTRETTKHYYYLGIPPRRLEHPHFWYSGLRPAHGKKNLLQTRVSLFFSSVDPQHSSRPSSVRFPIFSFSQRRSNMVKTVGKYDLYGTLGEGAFGKVKYAVNTETNEAVAIKILDKDKIQARNMGAQIKKEISIMKMINHHHVVAVKDVFATSAKIFIVLEFVGGGELFDKIANEGKLPEEKARFYFKQLVDGLEHCHNNGICHRDLKPENLLLDTDGNLKISDFGFSTLSVGDADGDGGTRAELLHTTCGTPNYVAPEVLGKDGYDGKKADVWSVGVILYVLLAGYLPFDENTMAALFSKIKSADYEFPDWFSAEARDLIAMILVPDPHKRPRLSDIKHHPWMLKGDSGPTPMPPTNHAANHGAPPSVNPVNNYGNAATHMPQT
>Poteriospumella lacustris 2_mph1_22 13207|6293|strand:-1(-3...666) (evalue:8.24929e-16)
KILGAGSFGVVCSGVDLVRQERVAIKKVLAYCGDDWDARHALREVRLMRLLSPHPNFITLLALSTNPRGGEMYLVMEMLETDLHRIIRSNQTLSESHCKCIMKQLLEAVKAMHSVNVFHRDLKPGNILVTKDCHIRVTDFGLARYMHNSTLEGRNDANPITKTVVTTLYRCPELLLSPDDMPYTAAIDLWSVGCIHAELLLRRPVFPGKNEMTTVQKIFEIF
>Poteriospumella lacustris 2_mph1_23 11522|5303|strand:1(0...965) (evalue:1.04372e-15)
GSQDAEDMYKDCVDGGHADAVDQEVTTKQVTSIEITIGPQHFDLLKLLGTGAFGKVVLVQNRLSKELYAMKVISKKLLRKKNNVQYMKSERQILTKVKHPFLVGLKFAFQSETKLFLVMSFLSGGELFLHLRRRGLILEHEVEFYLGEMILAMEFLHHQGIIHRDLKPENVLLRHDGHICITDFGLAKEIGDGQSARTLCGTSEYMAPEMLTRTGYGKAVDWWALGALCYEMLVGKPPFTANNQKELDKKIMFEKFTVPSYLTANATSLLRGMLEKDPTKRLGCAKGNMFSIGGVAALKRHAFFDGLDWVALEHLELTPPI
>Poteriospumella lacustris 2_mph1_24 27003|10923|strand:1(70...1157) (evalue:1.35775e-15)
DQHSSLSSSHLFCRMDRYQKIEKSGTLGEGTYGVVYKARDKNTGEVVALKRIRLEIEDEGIPSTTLREISVLRQLKHPNIVLLNDVVQSEGRLYLVFEFVDKDLKKHFESHDGMLDAMTIKSFLWQLLRGTHYCHVKGVVHRDLKPQNILISRSGELKIADFGLARAFVPPIRPFTHEVVTLWYRAPEILLGSKSYALPIDMWSVGTIFAEMVTKRPLVPGDSEIDEIFKIFRILGTPDETSWAGCTSLPDWNTSFPVWPPLSLTKFVPGLCEEGVDLLEQMLALDPRRRITARDAMSHPYFADFATTQDMQMELPRRLIGGGGRHCVGMEPRTIRTRPRLAGSRNDQTTPRIAINYSLFTQ
>Poteriospumella lacustris 2_mph1_25 25307|10439|strand:-1(-1...1133) (evalue:1.378e-15)
LTDTYVFGALLGKGSSGDVYEAAPKSSCDNESPPTDFPYAVKVIPYSVPGRKDDDEKMKNKNLLNDRAAIANELAIMQHLQCDTTYVVRLVEVHETADTLYIVMERARGGDLLSTIAALPTLSEALVKDLFRQLLEAVQYLHRMGIAHRDLKLSNILCDHNLDTLAEGEEPRLQVKLADFGISCHLDSPTAVVKTVIGTRPYLAPEVYHHASGFAADLWALGCVFVELVTGQVAFSQRETPLTSLEALFNANNNVYNSNLAQTRTKRRRSFEKLPGWDDEVHPLAKHLIEGLLNWDASKRLTAAQALRHPFVHTPKHGAAPSKATNSSTAWWKFWEWRNRCRQIACCDDATAVQTVDARRVEAPRPARLLTTARASP
>Poteriospumella lacustris 2_mph1_26 25298|10437|strand:-1(-3...1197) (evalue:2.33191e-15)
LTDTYVFGALLGKGSSGDVYEAAPKSSCDNESPPTDFPYAVKVIPYSVPGRKDDDEKMKNKNLLNDRAAIANELAIMQHLQCDTTYVVRLVEVHETADTLYIVMERARGGDLLSTIAALPTLSEALVKDLFRQLLEAVQYLHRMGIAHRDLKLSNILCDHNLDTLAEGEEPRLQVKLADFGISCHLDSPTAVVKTVIGTRPYLAPEVYHHASGFAADLWALGCVFVELVTGQVAFSQRETPLTSLEALFNANNNVYNSNLAQTRTKRRRSFEKLPGWDDEVHPLAKHLIEGLLNWDAPKRLTAAQALRHPFVHTPKHGAAPSKATNSSTAWWKFWEWRNRCRQIACCDDATAVQTVDARRVEAPRPARLLTTAHCNLQRRYYNRLRKLQQQASYPNSPS
>Poteriospumella lacustris 2_mph1_27 31550|12242|strand:1(1...1051) (evalue:2.67264e-15)
SNRSKVSLEDFELVKVIGKGSFGKVTLVRKKTDQKLYAMKVLVKSNIVKRRQVEHTKAERRILETINHPFIAKLHYAFQTQEKLFFVLDYAAGGELFFHLSRMKKFPEHVTRFYCAEITLALDALHQYNVIYRDLKPENILLDQEGHIKLVDFGLAKEGVSDAAEGAHSFCGTNEYLSPEVIDRQGHGYAVDWWSLGMVTYEMLTGLPPWYTQDRDKLFENLRSAPLKFPMSVARTPALFIQALLNRNPLKRLGANGGDEVRRHAFFATIDWDALYNRRIPPPFEPCRNRGAEDTTNFEREFTNLPVHSVDESVSPLLKDGDASFLHFTYEEESTLESLRESFAANRHK
>Poteriospumella lacustris 2_mph1_28 31543|12241|strand:1(1...1051) (evalue:2.67264e-15)
SNRSKVSLEDFELVKVIGKGSFGKVTLVRKKTDQKLYAMKVLVKSNIVKRRQVEHTKAERRILETINHPFIAKLHYAFQTQEKLFFVLDYAAGGELFFHLSRMKKFPEHVTRFYCAEITLALDALHQYNVIYRDLKPENILLDQEGHIKLVDFGLAKEGVSDAAEGAHSFCGTNEYLSPEVIDRQGHGYAVDWWSLGMVTYEMLTGLPPWYTQDRDKLFENLRSAPLKFPMSVARTPALFIQALLNRNPLKRLGANGGDEVRRHAFFATIDWDALYNRRIPPPFEPCRNRGAEDTTNFEREFTNLPVHSVDESVSPLLKDGDASFLHFTYEEESTLESLRESFAANRHK
>Poteriospumella lacustris 2_mph1_29 2296|1964|strand:-1(144...1539) (evalue:2.71597e-15)
NRWAKYTWLQAFYFLFCCRVPQNFGSELFLFFSGLVNWIKMIANVQDGEVERRYKFGRTLGQGTFATVKLATNIAENTKWAVKIIKRSALSSEDEQSLRMEIQILQLTNHANIVSVKEVFYCKNYVYLVMDLMTGGELFDRIVTKDHYSEQEAKTALQQIVVAIKYCHEKNIVHRDLKPENILYQSPADDAPLKIADFGLATLIRPNQLMTVACGTPGYVAPEILRGIAYGREVDIWSIGVILYILLCGFPPFYDDNNKKLFAQIVNARYSFPDPYWTNISPLAKDLVSKLLVIDPKKRLTCDEILRHSWMLEDGRNMSLDHFRPNMKSFNARRRFRSAIRAVQLTQLLHRTARSSKGAVNTENPSLLDVVENTDSVGRTNSILSVDLPSETSFQKPVSTEGETENTSFQSSRAESDSQQLPPKTVAKSIETPTPANESNANTSVPTATAIGSETPSQIAVKVS
>Poteriospumella lacustris 2_mph1_30 41306|14610|strand:1(1...1015) (evalue:1.0224e-14)
VQLFDVFEIDMNSFATVLEYCRGIDLDEKLKRHKTLQEKDAKAIFMQILSGLRYLHHPYSYNASGLYLGPDGADNSTETTTSSTTTTAASSSSGSSGAVSNNNVVHNTNSSTLIASSHGSGPGGNTGPTSTNNANNSHHQVPNHLKRLSVIHFDLKPANILFDEFGDVKITDFGLSKVIDEAHEGTSMELTSQGAGTYWYLPPECFEKGPNPPRISSKVDVWSAGIIFFQILYGCRPFGEGKTQENVWTENIIYNASTVDFPNDAKAPKVSDDAKDLIRACLTRDQRLRPDIVGVCQHPYFKTKQPRHSFGSVFFFFSCVAFGVILSPAEMTRGLLGK
>Poteriospumella lacustris 2_mph1_31 30977|12115|strand:1(33...2025) (evalue:1.09305e-14)
QTLFPCKILAGSCRGSVCQRKFQSNKSMGNKQGKEPEAPKSAPQKPSSAPAGRGPTSGPIKGDVSNPAAGNSSNQRTAAATPPPPPVEASVGDYSHFNNKLTINDFDLLKVLGKGSFGKVMLVKKKDDPNGTLYAMKTLRKAQLIKRNQLAHTSTERHILQNIHCPFLVHLVYAFQTPDKLYMVLDYMAGGELFFWLKKDKKFSENRSRLYTAEITMAIEALHSADIVYRDLKPENILLDEAGHLRLTDFGLAKSGVTGAGPEGGTKTFCGTPEYLAPEILENKGHGKAVDWWALGTLLYEMLTGLPPFYDTNVQRMYHKILHEPLRFPKSEGRQISDEAKELLRGLLERRVASRIGSGPTDAAELKSSRFLSVYDFAGIAAKTYEAEFRPPAATSITDVRNFDKEFTSEPAADSMVVSHMSETMVEKSNFEGFTFKGELKINQFILAKRHIRSVVINLKVCNFLQVDASLMVTLDQCKVASLSESMQVIKSKAIQTSQFHTQFRNLSCVFCRDHVLQNARHGILGKERVHPVFYHSTSLQCERNRDINKTLSEKSDVLNELGNFFVSIVGRTGKIKSGAAIVIIVLNKRMKTLGHICNIHGLHQILTAVDEGEKWESFRSFGNQIQKSVLGAENSVQADDNSVINDFSDSSFSFCLASGPAR
>Poteriospumella lacustris 2_mph1_32 97245|23970|strand:-1(1557...3429) (evalue:1.45792e-14)
EGQAVNTVEPATTSTIPVAAPRRRRTRNLETMRIQAKVGAGMYGVVYSATDTTDNTIVALKKINMERETQGFPVTALREIKILASLNHKNVVHLREVVTYGGDESHNEEHLVKQGFNIGDVFMVFEYVDYDLSGVLKARHYFDLSPDLIKSFSHQLLTGVEYLHSKGILHRDIKGANLLISKGNVLKIADLGLARHIPPAGHKLTNPVVTLWYRSPEVILGSKFYGPEVDMWSVGCILGELWSRTAMFNANSEPHQLELIFSILGCPPAPLLAKFRELPDWEKCGFQNFHYTSRLSQSAHSHKMDPAAFRLMQALLEMDPEQRLRAPQALEHEYFTQGSPVRSPEEFPVLDLALAEADYHQRKAAEARQAQMQAEAKRAAEVQRASAGHSISVPNREQRQRELAQNSRNRFKLKSSGSAAASGGANNASAGGSLPPAASSIDNTAMDTSSSPASNQQPPPPPYIGGDGGRDTNDALEEIGGSFQPTIVAIGRGRPSSDNLNPAKRPRQGQADVLALTLVAHDLYMDLFFVVALGWLFFVLLHCNDDMLTSRLLTNRHHQLTAAYTLQQTNRTDRTWSVIYSSQSSSSSQRSTLSSSWSPSSWSSLSSWSSSSSWSSSASASSE
>Poteriospumella lacustris 2_mph1_33 66487|19421|strand:-1(1061...2747) (evalue:4.44138e-14)
ITPKLLLPVCLIRLYFSAFSLSIFRFDREMSTTYDEDGEESGPVVVEGIENEPQRVVSHTPTSQRIELQPADFLFGKTLGEGAFARVVHARSKRAGTDFAIKIMEKRHIKKENKTKHVIMERRILTMVSHPFIVKFHFAFQDPEYLYMCMELVPGGILLDVIQEKLKDNETRGIVDVACDVPTTKFYMAETVVALEYLHGLGVLHRDLKPENILVDRTGHIKITDFGTAAICSDNQSPRTSFVGTQDYVSPEVLTGERTATKACDLWAVGCMVYQLLSGRSPFRAATEFLTFELIMGHFRNEHPITYPDTISSDARDLIGRLLLPSDNERLGAGDDDSENGYPSLKAHPFFAGIDWEALPTVTPPYQPIPPKLPASEDMKDGASTEWLLDADPTPITPYYRISDVKGSADDGNQQWNRFFKEGESHVFSSTIYKTVGLFSKKRQLILTDTPRLIYVDPVSMEQKGEIPWTKSHPISCSVVSTEKFEVFCETTKRTYYLSAKDVGAEMWAAQINAMLNSQLHRSTTSSNRQISFQQGISFPAALFSRPSSLRNTPPQPPPIH
>Poteriospumella lacustris 2_mph1_34 98213|24136|strand:1(1...1693) (evalue:4.82288e-14)
EDVEPLLQQLRKEVDILRRINHPHIVAFQDFVETKRLLFIVTEYLPGGELFDYILKHGPLPEDLACTSLFGIFSAVAYLHDRGVIHRDIKAENVIFFHKVNGEVSLKLIDFGFSTILKHDLTGSFLGTGGYIAPEIRQNKQYSTSVDNWALGVLLYCTMSAKLPFSISLEALPADRTECSSHFKLRFPAKQWCGVSDLCKDLIRQLLNVDPFTRLTAKESLNHPWFRPARHQKTLEAKKSPTAASTACTTPRSLEEELHGAVPNNERNILSPSRMYRVEKQSSDHEDDGQTESEDSETGSVNNRVRGKLLRSLHSELRPVQSLIQLERKHRSRNDLLSPTSSTMASQGDVASAPRIDEKRNSSSNLADCSNQDDGYIIGDVGTGAMEEQQPSETNGVSSKVPTLWDGIPPSFTSLPSSHTELLKDSATPQSEDSVSVKTPRDLIHSKHVQDQTKLPSIHFVSHIQHLHGDGDHKRPKRTAVAHEEQKENSSVPLHDDAIDTKDRGKRLTSRYPLSAHDLESLPHTFWRQAIHRDTSFVAEEMHDNMAGALFYYTYIPMNSTFR
>Poteriospumella lacustris 2_mph1_35 44570|15356|strand:1(0...1440) (evalue:5.5036e-14)
EEDEEEEESASASDPDGADGKKIKGVSLDDFELLAVLGRGGFGKVMQVRHTATQEIYAMKILKKSELRRRRQVERTQTERNILANVRHPFIVCLHYAFQNSQKLYMVMDFVQGGDFFTLMRKFRRLPEDWVKLFVMEVAMALQHLHDREIVYRDLKPENILLCRDGHLKLTDFGLSRYFETRPPAPEDIVDGKEQDYVTRSFCGTEQYMSPEMLLQQGHNFRMDWWCLGLLMHEMITGKHPFHGATHYDTLRNMVTKPPNLDPRLSPGAAGLIRALLVKNPRTRLGGREGITELQNVAYLSVPSVSVTWDQLMRKEIEMPYKPKLVDDADISSFETTFTKEKPVDSLADGGPGGDEGDKDDKKKKKKGGGGVFSSIFGSSAKTSAKKKEQAAAKAAAQDDAFKDFSFAKSDAVEQLSTATAATNLDARQNGHAIYQYSPGSISHPVVVFSLVLLPLSSRLQTSTQLYLQSPRKQQLVLTV
>Poteriospumella lacustris 2_mph1_36 26912|10893|strand:1(1...1075) (evalue:1.17885e-13)
LHCILSLSSMSDSSKNESSGEKYRQEKMLGEGTWGFVFLARRQKDNLQVAVKRIKARDTHLGLNFTALREIRFLKAIKSINVVELHDVFISNGNLNLVMEFCPSNMEKVIRNKSIFLDTSHIKRYMKMLLDGMLCLHDHYIIHRDLKPENLLIGYDNQLKIADFGLARTHGSPNPMTNEVVSLWYRAPELLLGARYYGAAIDMWSVGCIFGELMLRSPLFPGVETSISQLAKIYNVLGTPSEDVWPGISSLPSYVEFEKVEPLDLKQLFPKRNGSVPSEYNLLLSLLTYDPSKRLSAREALRDEYFNDEPSMCAIDDLPHNSSDKNGKRSREGTEYKETEVDAKRQRFQLVNNKTRQQ
>Poteriospumella lacustris 2_mph1_37 52792|17005|strand:1(74...2691) (evalue:1.19257e-13)
EVVFGVTVRRKSHSSLRLGIILRSFFVSPVGLHCRAPVLCVRRVQPVVDQIEKVTSDCVQKNKIGMAVGHQKMKLFDYLRPNGGHSTEAKLAFQKFDHDELHVLKKTWQDLADRSNGKGIDKETFLQYFPLHGLLGERLFAQFDSHKRGYIDFDEFIMGLATVGRGSTDDKIHFVFNMYDVSHDSTVSKQELSTLLNHIPRDTFAHASHHSMGHGLLPTVTKDGIANVDSASESEKGSVAGDAPSVVDASEGRHGYEDEVDNWTNQDLVEKAFEDCDINNEGRLNYEAFKMWVMKNPQIMDYIQSILPYAGPKDDHRHSHKKETLPHLKRIQSRMSLGRGMHSPDDVYGLQRETSAKRNSLGPMGRPRLGTLQYESGAASPAPMSPFFHGGTISRNSSFSAHATLPPPLVHTQSGTPINRAPSVDGTIVDSEEQARQLLAHAMSITQNAELRAGIQQLIDTHLHQYGDINGDHLIQLDRMNTSDVYNQFVTMENYLWKKGKSVFHLLSKRYYLLAGNCMYYYAHKDDVRVKGVVFLTGCIIERKKDEEMELRGYFGFEITHQDLCTGEHHRHETRTMYCRSEEEREKWVTNLQHAAHVVPIEDDYVLGKELGRGRFSVVCECVHKLTNKHCAVKIIDKATIEPDEKALLRTEIAVLKLVNHPNIIRLEGLYESKQYLYIVMEMLKGGELFERIVGRPRFTEVEAAKLLRPLLESVAYLHDLGIVHRDLKPENILCGEELDDLKIADFGLSKMILPKEKMDSACGTLSYVAPEVLTMQGYGKEADMWSVGVILFLLLCGKLPFDGEDHNEIIRRTIQGDLIVNPNVWGKLSEDAKSMILQLLTKNTKDRITARDALKHPFIVNTLAVARRSTM
>Poteriospumella lacustris 2_mph1_38 57|84|strand:1(2...421) (evalue:1.37881e-13)
TVQQIAKQLVRALHYLHSNRIIHRDMKPQNVLIGSNGRIKLCDFGFARAMSNNTIVLTSIKGTPLYMSPELVKEQPYDASSDLWSLGVILYELYVGQPPFYTNSIYSLINHIVKDPVKYPNDISKEFKSFLQGLLQKNP
>Poteriospumella lacustris 2_mph1_39 94368|23612|strand:1(134...1763) (evalue:1.54968e-13)
FQLHYFRTSRMGNCCSSISELIFGSPARRYYPIVSTEPASSKPKSSPSQLHSTASSAKTEAVNELVPMIVTTANPETSPMTDSTSKSTPPISIGRGNSSPSASTAMGPPNSSKGGSFHTKYELKEEIGVGSTSKCYKCARKSDGKEFACKVIDKRQVEMKFSGLLDQFNIEIKVLKALNHPNIIHLEDTFETTERIYMIMELMNGGELFDYVVDKGTLSEEEASSIVRKIISAVQHMHRLNIIHRDLKPENLLLTSRDGKPEVKLIDFGLAKVMQEEVASSFLGTKGYLAPEMLQRHSYDKAIDMWAVGVIVFVLLCGCLPFDDDSSRISSESAARKKFALRFPKWASGLSASAKDLLHNLLEIDPKQRFTADQAMNHPWVAGRTVLVDNYLQSPCILGERRRELRSPLASASIQDIYNSVTQGVYGSVGRPGMMNSALTGGGRAPPNVTVTYYGRAAAPDPTQGYGSTASAGNTRGRKNSFQTPRHRPFVASSLALPFTTPPLHSSSLFFFKSFVSPAKFLNKNATRNGWKAHLCANGEHT
>Poteriospumella lacustris 2_mph1_40 30395|11978|strand:-1(841...2434) (evalue:1.87734e-13)
TGSKSKPAAPAKPEEEKLTVADFDLLKIVGKGAFGKVMLVRKKNSNDEGKVYAMKVLKKDVIAAKGQIEHTKSERDILFEVRHPFIVRLRYAFQSEDKLYLVTDYYNGGTLFYHLRKSRHFTEERARFYAAELLLALDHLHSLNIIYRDLKLENVLMDHQGHLALTDFGLSKQNIDETGGASTFCGTAEYIAPELLRGQKYNVAVDWWSFGILLFEMMHGRTPFYDKNRKLMFYRIINTEPSFPPTFSPEACNCIRGLLRVDENERLGSGPNGAEDIKNTDFFRVLDFGKLYRREIPPPFTPEVTNELDTKYVPKAYLQAEARDSDDKPAGGGKKKKDDLNFEQFTYAGDRAMDRQTSRLPRGWAERNGRECGGRVPCEAQKRSRFSSSCTSVGGCVLFCGFFLFSVTAMAPTRDRSLAAHRLSRRCPASSAPHPPPPYQRLLLFRFYLLLTSTPTALASSCNFFRCEPPKDPQKVKKHQLQLQMPSHCPICYYFRRRQLFARVSTCWPHNDHHAGRRKNSKNSIGAPQW
>Poteriospumella lacustris 2_mph1_41 6777|3408|strand:-1(1519...3475) (evalue:1.16336e-12)
FEMSRGLSLEVSMNKDGFDALGSTYRDEGLSIGADHMRLFGEEVQFEVAFSDLAIGSVLGKGACSSVYKARHKRSGEAYAVKVFNVFDRTQASQLYNEILLLTSFQCDALISLKGAFHDHGSIGIILEFMDRGTLEFLKDPRVKSTELSVAGIAFQIVWGLAYLHYEKQIHRDVKPGNVLMNSHGQVKLSDFGISKELDSTTALSNTSVGSNPYMSPERLEGDRYDASSDVWSVGISIIELWRKKYPFVSIRGSPIDLCGEIKRFRYDEWMPDDEFPPFMKRFLISMLAPNPEDRATSYELTTSPWLESCRILSLEDAQIAVQQWLMELDSDRRLPNRMDSKATSAQFRGISAVKARDLCEMSMSLDASKNSFGVDELAGSRSMNNPFTSSGNFFSVPIHGTHAAEQKFGGHSKRAGAKDDDDQEYEEDFEDVEPMDVDTRYEYKRNDANVRHGRKQVDGGGINPNMAPLHFWGKVMQVLTKIYNVKNKLLRLPARFQQNSMQSLQIFHSFALNIECAIWHDERDAKPHVIKFAGSPQRWRSVVDCGIVQPSQRHRSTTHHGWSLSCVTTCFIHGTDSVRRSDRIYLGTQPNRFHLCKFQGFAMIICLNKEFSCLAVASQQALLWCTLSTMFNHVHAFPQDVQEAPLRRSQ
>Poteriospumella lacustris 2_mph1_42 14199|6831|strand:-1(467...1640) (evalue:1.25221e-12)
AARPEKYIVSFYDAFHNQEDGVVCLMIEYMDGGSLQEIVDAGGCDEESTLANIAVQALKGLNFLHNCNQIHRDLKPGNFLISHRGEVKVADLGIMKQLPPDSIAPNGQRVLARTNTFVGTATYMSPERIDGKEYSYPSDIWAFGLSILTLALGRLPIDTSGGYWTILQSIRDAASPNAPDTFSPEFRDFIHCCLKKNPDDRSTCKELLKHRFLKKACPEDLTYGQNDERGKQELHSTVRAIKAHVDTLKQDVRQRYATEAEYLSEAATPLHEKLFGNLWSDSTMTVLRRLLLSVNSKEHGSEAGNDHGGEAKRDRRFTRPRLLQLARQLHLSVDKVHREVAQIMETMETEMQTGNASPQPEAENLQLVLNAVVPFQLIPFLLAVMDEHWG
>Poteriospumella lacustris 2_mph1_43 53178|17085|strand:-1(-1...1496) (evalue:1.59854e-12)
LYSLQRGTMNVLQDYLQSLFCCSNFALTVDGLSTGELIPDEFKSFHDIYELGDVIGEGGNAVVRAAICIRTGEKVAVKIAKRSELDQRREPAMKREFDIICNLNHPNIVRAIGLYEEAQNYYVVLEHMRGGELFDRIVRKTQYSEKEARDAVKCILSAVQYLHDHDIVHRDLKPENLLLSDQDDDTSVKVADFGLARMIDGNVLMSKAGTPEYWAPEILESKLCGKPVDMWAVGVIAFVLLGGYTPFHSKKRETLFANIRKAEVKFHPKRWSSVSEDAKSFIRALLVYDADSRLTAADAMKHPWIASADDALSQQNLSESLEELRKFNAARKFRTGVKVLTAVAKFKQKLKKSAASPADVEVSGTDEEVISMDNPASEETSQESDEEQEEANSSQRATKCEYALSLALLDLTSFLFICHSSRTTFCCVLLAKSGRLTWTYSFHLCSQEIDASVLGSSILLCVIRGIRGIIVLDDQIVVVIIQYLIDLRKPDLISPFSW
>Poteriospumella lacustris 2_mph1_44 35427|13227|strand:-1(-2...1330) (evalue:1.77405e-12)
LTIQTRSLIKSPTNRSLERLIQCTVCFKCHFCGAQRPTENRIRRKEMSVARVYADANASRSADYWDYENLSIHWGNQDDYEIVKKIGRGKYSEVFAGVNVVESKKCVIKILKPVKKKKIKREIKILQNLRGGTNVIQLLDVVLDAQSKTPSLIFEHINNTDFKTLYPTLTDYDIRYYIFELLKALDFCHSNGIMHRDVKPHNVMIDHEKRQLRLIDWGLAEFYHRGQEYNVRVASRYFKGPELLVDFQEYDYSLDMWSLGCMFAGMIFKKEPFFHGHDNYDQLVRITKVLGTDELFDYLEKYDIELDPHFDGILTPHSKKPWTKFVTAENQHLISDEALDFVSKLLRYDHQERLTAQEAMAHPYFAPIRNSTINVSEPEHVPSTTEAAEVDDSRAAQSSSDKNAQCTNCFSLNSLFLFLSLSGLQSTVCFCNVSVQSLLISTP
>Poteriospumella lacustris 2_mph1_45 53747|17209|strand:-1(-3...1848) (evalue:2.50913e-12)
TAEDSIEENKKYFIHPHCSRFINMAENPRQQRRSVFAKVTDAIKGLFESEEPAEPEFNISSPYNFKHTHHVQADPHSSTGFAGLPAPMRQILKASGITKEETDRNPQAVLDVLTFHMEGPQPPRLPSRLSITRKINREQLLRQESYKDYYGGLKKLGQGASGVVYSATCRRTGRKVALKIAAANEMNELINEIGLQSLSRHPNIVEFIEAFQGPDEICIVLELMVGGSLTDCCDTKRPMSEPMIAYVCQAILMALAFMHREYRLHRDIKSDNVLINYEGEVKVADFGFAINLTSEQLKRTSVVGTPYWMAPELIRGQEYDSKVDIWSLGITAIEMAEGEPPLLNEPPLRALLLITTNKAPTLNNKKYRWSPEFNHFLAQCLQISPDRRASAEQLLLHPFLQTACTEEQFASFADQCLRKKGGKKQAYTSVRVRCRRLCVLVWCVRFALLLPPLPPPTPHPLFLLLRPSRIVSHSPRIDINNKNKTKHSHTKTQKYLSRLLCRERVVASYGVIASLSVCQSHTPLPSHHHLLAPHMLSTRPHSARYPPMCLLDSATDRPTRPTTAGVPSPVLHPPSSILHRPSTIRLLFLIPCAVCVRLCVCVCVCKVKSTQKRNTA
>Poteriospumella lacustris 2_mph1_46 49607|16371|strand:-1(-2...490) (evalue:2.66539e-12)
VMKRMRHHNVVALREVIDDQNARKIFLIQEFMEKGALMPDAETCDPMDVDVARKYFRDILRGVCYLHSEGIIHRDIKPQNMLLSEDGTVKIADFGAAVFTGAQQKVAFGGTPAFMAPELFLSGTKIDFTKSPGIDVFALGATLYYMLMGRPPWMAKNQIDLAK
>Poteriospumella lacustris 2_mph1_47 70348|20052|strand:1(1...1765) (evalue:5.25745e-12)
GEGQFATVRSCSLDGATDDGEYAIKMIKKESISSFTSLTRVSNEIDNLRILKSSFVVSVIQVIHTQSMLYLITEKGGSDLFEFFEEHPDGVPESWAREIIGNVLRGVMYCHEQEICHRDLKPENILLSFDPRAGKCIDLKLCDFGLSTKFKPKQVLSDFCGSPGFFAPEMIIHGCYFGDKADVWSLGCILMELIMGHEKFCDVWMTAYDYDILQDKDQFTTTIAEAVEHLPDYLSFTSELNDFVMRFLELRSSRRPSVRTIAQHPWLEGFLAEELSAFMMARSLSGTASNGLAASPSNSFLLESEVSSKVGFVPRELIDAAYNNISDKERKQMEEYIQHHKNENAHDEVMHLPPITPATPSITKAKKILRKGNELANTNYGHIMTHLTNGTSESEKSLSEKSSNGSSTGSGHHGNSVYDQYPYLSMTPETMSPAPSLKHQSFLSPGRSPLPSVAEAHEGSQDPYDSNQNNHANHVYNSPLPSRNVSSSDRLAAANGTAGVGGGGVVDFESGSKPSLIMSQSDGKIWQNSSGSSSINGSKSMDHDEQLFCVSNSACNKIKTKTVQQQKTIKIQLYFVSPTPPPSCSLFS
>Poteriospumella lacustris 2_mph1_48 58642|18030|strand:-1(-3...2082) (evalue:5.76506e-12)
SEDVVDGEEAFGFVVNFHVENMPEWHFRAASEEERENWLIKLNQAHAISKWLNEYQRVKILGIGGQGIVYELLHTSTGRHWAMKEIEIKSERQMAAAVAEAQFLKRIVEKVAHPNILHIEKVFQVGSKFFMVFPLCTGGELYDAVVSKGHFTEHDAAKIFREIMGALEALHDQNILHLDIKPENILLESREPDAKVFVTDFGLSKFSSDLAKQPPFNEKDFVEKRTRCMLHHEISMEHVRGTYGYMSPEVILLGYSSAAADVFAAGVVLYILLCGYPPFHHRSHREKLIATVSGSYRLEGEEWDFISDEAKDLLRRMLETNPLQRITAKEVMAHPWVVNIDDADFPFAVKSMSSLASTSHDEATTKAAVEDTLKALKLSAPATINSTTSTVKTVSSGSRHTNLSAAVHNLASHVQSLKSERMAATITKLMSAGGKAAGYSHLAEQYLYTLKAAGGGAAAHGANGGHGGGGAGVPGAAAGRGGGSGGGGDHSGAAAPLGTLAAASPAAADDHESNPYSMHQMLMMVDKEIRHALARAIFRYFGTNGTLSIDQFLTLRKNFGFQSGLPGATGSFLNAGDIVLVQMIDRDGDGSISLEDMMSTFVGVNQLQESYLRIIFRIYTEAQWYFGQHLNYRHAMQQWHNQAKEYQQLQQQQQQQQPASMDTGDDEAKPANGGDAGDGGDGDGDGGGDGDADG
>Poteriospumella lacustris 2_mph1_49 52528|16952|strand:-1(200...3293) (evalue:6.65747e-12)
FWQWELVEEIMDTALQSSVYVSSPEFAGWLLKRGFHWRKLWKKRWVALHGAEIVYMDKEPTLENSSNMTITKAQITTATVIDREDLEGNPNGFAIHINDGHTPTWYLRAESAREKKSWLMRLSHVHTIVRWLEDFEKVKVLGVGGTGIVYELLHKSNGQRFAMKEMEIKNKAQMQMAISEAEMLKDIMENVSHPNVMHIEKVFQVGSKFYLVFPLCTGGELYEHIIRRGHFTERDAAIITRDLISGLFALHSHDILHLDIKPENLLFDTMGEDAKIKITDFGLSKLFNDTMQQQQKSRFSMALMEEKLRMFLDTGELNRDKLRGTIGYMSPELILCGHCCKGTDVFAAGVVLYILLCGRPPFNSKSNREVLERTARGQYNMVGAEWDEISEEAKDLVRRMLMVNPDERISCDDILQHAWIKQLDEEMDESSLSSQSSSTLSTTLSPTHTKTLSLSSSTRRITAGNSGHSGPNLASALRLLSGHVRQRQSEKLASSMTRLVSIMQQQGRGRSGSTLASMFLIPMSTHDIELIAKHASANQAEDFEMESVLLNTDFREGLSRAFQNICGTGPDGLSQGKMSLEQFMLVLRHIYSYNPGISSASADRGSASGASATAAAAGTPAASQTPSQSGQASALSNVGLGPLIVSRFIDRDGDGYITSDDIFAAQALILQRQEIFLKVIFRLYTEAIWYPGRQLNLQWMLQQIPGKGISGKDAVPREVSVLQSGEPNCLHTVVEPPKFITQRHVAAVFEKLGYDPSCANKVFQILSEAVQRFKMKQQSMGSDDSGETGEESSSGKATAAASSSTPTKPNAALAAAFGETGDGESTSATGMTSGSRKSVTGASAPGEQSSDKDGAAAAAAGGRMDFADFCRAVEFDDVLLQAIFRKSRYRVMNIIQEVESRVRSQSQKLPSMPEDGDEDATPRRSSSNGRGRSREIAAALIEEEIRVAIQAKSDDSKRSFPIANAVGRAIGGLAAKVLGSKENEESTESTSAKRDSTGRKSFFGSSSAAPSTPKSSAPHGDDVDSDDEVQ
>Poteriospumella lacustris 2_mph1_50 46158|15677|strand:1(1...1873) (evalue:7.2875e-12)
RAPAAVLAAYSTGGMNNHLHNGGGAVGGGGGAEGDDMDGRPLHMMQQPSQQTATTAASTSEWTMTNTNNTMMMMSSAQALSSTSQVRNTSMDSFSNLSNGVIIDPEAMIHIGLTTVPNQFCTKQDALELKKLLLLSNGVRGGIVPSSSAVMDMYMVGKVVGVGSYGKVRCAWHRLTGSKIAIKTYDKARLKDPAHWKRVYSEIKIMESISHPRISRLYEAVETPKRMHLIMECLDGGNLCSYVKAKRRLSEEESRKIFVQILQAIDYLHNTLSVAHRDVKLENVLFVGQTSGSSSGSSGGGGGGSGSSTNGNEVTSGGFKGDVKLIDFGFSTVCPPGKKLKVFCGTPSYMAPEIVRRVEYEGKPVDIWSLGILLYALLCGCFPFRAKAYPDLYRRIARGTFTIPDELSPAVKDLLRQLLTVDPDQRITAGQVLKHPWLAPQVPIQNQNVERLRQEMTILISEKAQDDVDEQVLAELVQFGLSKEEILRLILSKTHASVATLYYLLLDVTVQRRRLLGGGVSGHGGRGVASSSSSSSNGALRSSKVITGASSAVPTTTTASGAMPMMNAKGVLVPGQGGLGVLTSAGGGNGNGGSTSATSKPRPSSANPMTSYQHQYQQQQQQQQ
>Poteriospumella lacustris 2_mph1_51 9348|4228|strand:-1(2009...2999) (evalue:1.08679e-11)
TMSGTVRTLPTPIGLSDFDIGVTLGTGSFGRVRFATHKGTGSFWAIKMLKKAEVIRLQQVEHMISEKNILSNLDHPFIVRLSATFQDVKFLYMVLEYIVGGEFFTHLRKAGRFDHVASKFYASQIILVFEYMHTSDFIYRDLKPENLLLDKLGYLKITDFGFAKRVAFKTYTLCGTPEYIAPEVLLNKGHGKGVDWWTLGILLYEMMAGQPPFVDDDPMGIYQQILAGKVTFPRHFDRNAKSLIKKLLVADLTKRYGCLKGGADDIKKHKWFQGYDWEALLQKQLPAPIVPPVTSDADTSNFDPYPDSLEEAPLPVLGQNKDPFLEFQA
>Poteriospumella lacustris 2_mph1_52 23454|9992|strand:-1(336...1668) (evalue:1.12706e-11)
RRQVEHTKAERRILESVSHPFIAKMHYAFQTAEKLYFVLDYCAGGELFFHLSRMKKFPEHVARFYCAEITLAMEALHANSVIYRDLKPENILLDNEGHIKLVDFGLAKEGVSEAAEGAYSFCGTNEYLSPEVLDRQGHGYAVDWWSLGMVTYEMLTGLPPWYTQDKEKLFDNLRSAPLKFPMSVARTPALFIQALLNRNPLKRLGANGAEDVKRNAFFATIDWDALFARRVRPPFEPCRHANEEDTMNFEREFTNMPLHSVDEGTSPLLQDGGDGAFLHFTYEEESTLESLRDSLAASRHKQIIRHASNPPPPIDIIVCVCVPACVFCFFVIAAHPPTPYPIIPHPPCIIHVHTLGPWFCSVTSVSVLLLHLIPPSLSMDVAVLVVVSHISSASAQLSLCLSSLSLHGTRPEGKRFAVACTRAYCTRRVLVQSPRLSVVLSFS
>Poteriospumella lacustris 2_mph1_53 68820|19824|strand:-1(-1...2708) (evalue:1.15075e-11)
EEVDLTSFHPYLRTAYYLFSPTAVTNQKMGSSASIQLSPRGSTVVEENDLQAQAGGQSKKEVQGGANRRNGKRIFERQETSYDMDLNSLLVGEVIDEPSRALITNALSGFFFLQSNPDEANPKMELLMKGMHREEFDEGFLLITEGESGSKLYVVESGTLEVTINGTVIREMGRGNMLGELALLYDAPRSATVQCKTKCVLWSLSREIFKKIQAISATANQIQRARWLIASPELATLSAIDLSRLVGTLQAVNYQAGDKIISEGDLTTHIVLIERGHAGIASSKLPMNTPRNEVDKTFGILRPREGKRRSVEFMNARELGKYLENSNDIVSDDMTEEHSAEKEKFQAMCEVYEGCMIGIGALRGRANLPDAWPWVKTDKGEGAQSPISIVAQTNMNCLVFSVEVFENLFGPAEKVIKSTGKRGSIVQDDKPVVKELTFDATKFKMKYILGSGSFGVVTLAEYRVDKAQPPVMYALKSLSKLAVIETGQLRHVLDERKILSIMDSPFIMKLFGTYQTPHQLVMVTEPLNCGDLWSVIYETPPYCDNCGIPFNLCAFYTTNLVLGLSHIHEKGVIFRDLKPENIMLDEKGYLRIIDFGFSKKVPYTKTDANGEVKVYAKTYTLCGTPEYLSPELIFNLGHNHASDLWALGVIIYEMLMAVTPFAPKRPDNVTELFTNIAMVKKNGLVLSSRIDQHAGNPQARALIAAILKADPAERIGVMEGSTRSILNHAFFASVDIEGIKGLTHVPEFIPIPNQHHEPLSNLMPVRPFNGDQSLFSEFQQLIVSQSHGVRWAGCAVRRGPFLVATGSCGRRRSLLVCGAWRTGRVHGAWCVAIVDDDRRPLSLFAISFCFSCALIFLPAATLSLPVCLLWLCFMIPRPRPMQLTSTQNRNNQTNHIIFRISS
>Poteriospumella lacustris 2_mph1_54 101726|24776|strand:1(189...1197) (evalue:1.20916e-11)
MSKSTSRRSLSIDTKAQDYFEESFIANGDVFIKDNVAINATGIAMRDNPKKFTLLYEELIIGEMIGRGSSSVVLQGVHAPTGTQLALKVINLFDRSKREQLIREICTLYDAQCPNLITFYGAFYREGAITIALEYMDGGSLANVLEQVGPIPESVLANMAFQILWGLAYLKHDKRVHRDMKPSNLLINSRGEVKVTDFGVSAELQSSISKCGTFVGTFKYMSPERIKNRPYDYMSDIWSLGLVLMECATGRYPFDERANCIEVAQTIIDADFPELPRSYSRQFREFLYHCLQKEPERRLPAEQLLGAPWLIQNGAVDREAAVHNVLSWINTINGV
>Poteriospumella lacustris 2_mph1_55 68806|19822|strand:-1(-2...2779) (evalue:1.33488e-11)
EEVDLTSFHPYLRTAYYLFSPTAVTNQKMGSSASIQLSPRGSTVVEENDLQAQAGGQSKKEVQGGANRRNGKRIFERQETSYDMDLNSLLVGEVIDEPSRALITNALSGFFFLQSNPDEANPKMELLMKGMHREEFDEGFLLITEGESGSKLYVVESGTLEVTINGTVIREMGRGNMLGELALLYDAPRSATVQCKTKCVLWSLSREIFKKIQAISATANQIQRARWLIASPELATLSAIDLSRLVGTLQAVNYQAGDKIISEGDLTTHIVLIERGHAGIASSKLPMNTPRNEVDKTFGILRPREGKRRSVEFMNARELGKYLENSNDIVSDDMTEEHSAEKEKFQAMCEVYEGCMIGIGALRGRANLPDAWPWVKTDKGEGAQSPISIVAQTNMNCLVFSVEVFENLFGPAEKVIKSTGKRGSIVQDDKPVVKELTFDATKFKMKYILGSGSFGVVTLAEYRVDKAQPPVMYALKSLSKLAVIETGQLRHVLDERKILSIMDSPFIMKLFGTYQTPHQLVMVTEPLNCGDLWSVIYETPPYCDNCGIPFNLCAFYTTNLVLGLSHIHEKGVIFRDLKPENIMLDEKGYLRIIDFGFSKKVPYTKTDANGEVKVYAKTYTLCGTPEYLSPELIFNLGHNHASDLWALGVIIYEMLMAVTPFAPKRPDNVTELFTNIAMVKKNGLVLSSRIDQHAGNPQARALIAAILKADPAERIGVMEGSTRSILNHAFFASVDIEGIKGLTHVPEFIPIPNQHHEPLSNLMPVRPFNGDQSLFSEFQQLIVSQSHGVRWAGCAVRRGPFLVATGSCGRRRSLLVCGAWRTGRVHGAWCVAIVDDRRPLSLFAVSFCFFLRRLSGQERRRLGRWRPLRARCSFYPPLRFLLFLFVRFGFLLFMELYITSTGVVTSDTQNLKTTTNIQTFLHQEWH
>Poteriospumella lacustris 2_mph1_56 93822|23523|strand:1(0...1818) (evalue:1.43308e-11)
GGSLYDLKEAQKGTFKENELQTIIAFCVMGLAHLHAQMSIHRDVKSGNVLLTRDGRAKLADFGISAQLTDTIMKRRTVIGSPYWMAPEVIQETSYDGKADIWSLGITLMELCDGSPPHFNVHPMRAIFIISSKPAPTLKDQDRWSKDLHHFLSQCLVKDCEKRASAADLLAHPWIQKAVKEIGPSGRSSPILANLVNENWDEIEKIRVARFKLPENIPVGGENSAADPEQSAIDEDNTATMRVRAARSNNSSGIPATRQQIRNLTLTRSMTPSSRYRGAVEDQEDFSSTLIRRPLPPVQAQDGTFVRAPTVSSASLADHKHLSPDRSQAKGSYQLPHNHDGTFVRAEPRRRTSGMQDMDRDGTLVVHDGNSYSGIAGSKVIDQDEEEGDNNGTFARRRTTSGSKNDDRSDLQAALRYFREESSGAVNANVVPTSTPPHKPPIVPSAEPKEKPTPLRLSTKDVRDREDDEVYRTYDSKEVVLSPSNRTDSELEILNTLTVAGADSDPMKELLKKDILRQISVLKKQYRDDLEKLTQSYEARRKALKDALLSLSSDGVPVKGAGPKDKMSSADKGERKKGVQPACFVVVSQKQLCYGVLISGHMNWE
>Poteriospumella lacustris 2_mph1_57 98224|24137|strand:1(1...874) (evalue:2.18787e-11)
EDVEPLLQQLRKEVDILRRINHPHIVAFQDFVETKRLLFIVTEYLPGGELFDYILKHGPLPEDLACTSLFGIFSAVAYLHDRGVIHRDIKAENVIFFHKVNGEVSLKLIDFGFSTILKHDLTGSFLGTGGYIAPEIRQNKQYSTSVDNWALGVLLYCTMSAKLPFSISLEALPADRTECSSHFKLRFPAKQWCGVSDLCKDLIRQLLNVDPFTRLTAKESLNHPWVRALILATFLVRCSSLCIPFVFLHVVSSSPAPKDVGGKEISYGRFDRLHDASQLGGGVAWGCTKQ
>Poteriospumella lacustris 2_mph1_58 24954|10359|strand:-1(967...2827) (evalue:2.38875e-11)
HSNQKIVIALHVLLLQAGQSTQFFFFLISEKVASLTSTPKNSASKGEKKMHNFKYKPDSFRSPATPSIVRSKRSAAKTSPPTSVRSNLFQSITDGDTTDYFVYSSPNRTPMTQVDPQYSGNTLDTKMLLLSSDLNSFGNFVDEFTMIGVVGMGAFSEVCKVESKRKPSNFFALKRCVKYFRSEGDRDRMLVEARTLKLLNEHNDTYLPKFFSAWQENGFLYQLMEYAEYGSVHDIAQKHGSRKLKLPDQFLWWVAHDVLQGLQVIHACEHVHLDIKPANLLIFQGWVIKLSDFGMSTRVGVGRDDKEGDSRYMAKEILNDLNRLPSADLFSFGLSLYEIASIHTMEPASEIDGILGRPLSLPTEGEGWHRLRDGAAPPLVGRPQTMVNMVQSMLHPNPDRRPTASQLLVVSEIATGRNGIASLQPGQVLIDPIIPRPIINRSSSFEPDMFTDQKRSSLNHGSCGGDELGTLSALLLCIVYFQPTMCSSLISSVLLEMHVIVSFLFLLFLFVCLFAACLHSFCFSFACHARVFVCIYCAYAPTTVQKFKKKIVTLRRRIHIYTQKIFSKNQSFSILLRRLLECVCATQLHKRQGHDSVNRGESACPSKSCRHSRYASYAV
>Poteriospumella lacustris 2_mph1_59 70547|20084|strand:-1(1338...2349) (evalue:2.90978e-11)
LIYLTFYLIIWASHCYGQQCKDVAFVKSVSSRAHWHHDDVEIQYGNGSDYRLVKRLGEGSYGEAYLAVKAVDNYPCVIKIYKDKMSRSKMVRELLIMQNLCGGPNIIKLYDVVKEGVKGLPAVVIEHVNFTDHRTLYPTLSDRDIRFYMRNLLKAIDHMHRNDVIHRDIKPSNVLIDPNKRIIRLIDFGLSRFQYHGANHSSGGTLNYMAPEILLGHKRYNVKVDIWSFGVMLAGLLFRRDMFFNGDTKESQLLSYTNVLGTQGLIDLAKDLDVEIDKNATYAKYNLPERKWESFVVPSTKSLVTPEATYALRSILRFDPRDRMSASDLLKLPYFM
>Poteriospumella lacustris 2_mph1_60 70537|20083|strand:-1(1257...2268) (evalue:2.90978e-11)
LIYLTFYLIIWASHCYGQQCKDVAFVKSVSSRAHWHHDDVEIQYGNGSDYRLVKRLGEGSYGEAYLAVKAVDNYPCVIKIYKDKMSRSKMVRELLIMQNLCGGPNIIKLYDVVKEGVKGLPAVVIEHVNFTDHRTLYPTLSDRDIRFYMRNLLKAIDHMHRNDVIHRDIKPSNVLIDPNKRIIRLIDFGLSRFQYHGANHSSGGTLNYMAPEILLGHKRYNVKVDIWSFGVMLAGLLFRRDMFFNGDTKESQLLSYTNVLGTQGLIDLAKDLDVEIDKNATYAKYNLPERKWESFVVPSTKSLVTPEATYALRSILRFDPRDRMSASDLLKLPYFM
>Poteriospumella lacustris 2_mph1_61 23642|10037|strand:-1(138...1701) (evalue:3.57075e-11)
ETNKMMDTSTSEYQRTPDAPRTAVTTNEEQTDEAGRMDEDAGDGAEDAEGDDQPSVPIRDSSERPVHKLSVKLLDTYKYINKVYYEAKAKRLREQKESSRGGVHNDGFDDQHYDYILQGDEILKDRYILKHRMGKGSFGQVVCAYDQENKCEVAIKIIKSRKPFMLQAKTEIDILLKIQEKDPQDERHIVRLLDQFVHRNHQCLVFEILSFNLYELLRNTRFRGVSLNLIRKFSIQLLRALELLSRSEVNIIHCDLKPENILLRHPKRSAIKMIDFGSSCYQNKRTYTYIQSRFYRSPEVLLGLPYSQKIDMWSLGCVVVELHTGEPLFGGANQVDQICRIVDVLGMPPLEMIRASPDKVRTLFFEKIKPGEESTLPAVCDTSCTVLDPNENVLYVLKRPNKDMPKPRKLEEIIGVYTFGPGGRRVGEPNHNQARYLEFLDFVERLLVYNPDHRAAPADLAIHPYLCFVEEAEAARYTGGSRPVGEMMEASSASSTTMAAPVAGANSSSSKDAASTANGD
>Poteriospumella lacustris 2_mph1_62 91726|23228|strand:1(2...2435) (evalue:5.79467e-11)
SLGPEDLNRIIDCMKPTFATANEQIIRQGELGDLFFCLESGNAVATVNGTEVMRYESGGCFGELALIYNSPRAASVIATTACKLWTLDLRTFRYILATTSSSKMVTRCEFLKKCSFLDPLSNEQISKLAGALETVTFEDGDYIVRQGDVADSFFIIEEGSVKCTQIKSTGREVDLLTLKAGDYFGEMALMLNDTRHANCIALGKVRCLTLDRIKFGMLLGSVQEVLAKRMRVRILQSVPLLAKLPEAKLIKLSSVMRVQSFADGAYIIRQGEEGSRFYIINEGEVRCTRITAPGKEEELIRLTAQEFFGERALITNEARKANVIACGPVECLVLERSSFQSLLTDVQDDLVNEIQKRENKEKPAQVAEEQVDLGPRTNFNYDELRIMRTVGTGTFGRVKMVQHIATGQVCALKCMNKSEVVASHQERNIMAEKNLLFECSASPFILKLLQTYNTPNQIMMLMEFIQGGELWSYIYEKTDTVPRCQAGGFELPAVKFYAANVILAFKHIHNKNIAYRDLKPENLLIDGKGYIKMIDFGFAKKFPYTKNGQKHDKTYTLCGTPEYLAPEIVMSKGYDKAVDYWALGCLIYELYLARTPFQADYTTKIFQNIIAAEKVLSFPRGMDPQHVALVKKLLSFNPAFRLGTLSGGIEDIIRDPFFSTVDWNSITSQEAPSPFVPPISSGLDSSNFDDYEEEENIPEYVGTQEHFNNFQENEHDIVRLIDIYDLPLYPFILIKIEAYFLFIFTTVLFALQWLLNQLKLSFPSHQPHVDCTLDDRIIFAHGEHTFTLTSSVFSTPCSWYRKGTSNVFTA
>Poteriospumella lacustris 2_mph1_63 91715|23227|strand:1(2...2435) (evalue:5.79467e-11)
SLGPEDLNRIIDCMKPTFATANEQIIRQGELGDLFFCLESGNAVATVNGTEVMRYESGGCFGELALIYNSPRAASVIATTACKLWTLDLRTFRYILATTSSSKMVTRCEFLKKCSFLDPLSNEQISKLAGALETVTFEDGDYIVRQGDVADSFFIIEEGSVKCTQIKSTGREVDLLTLKAGDYFGEMALMLNDTRHANCIALGKVRCLTLDRIKFGMLLGSVQEVLAKRMRVRILQSVPLLAKLPEAKLIKLSSVMRVQSFADGAYIIRQGEEGSRFYIINEGEVRCTRITAPGKEEELIRLTAQEFFGERALITNEARKANVIACGPVECLVLERSSFQSLLTDVQDDLVNEIQKRENKEKPAQVAEEQVDLGPRTNFNYDELRIMRTVGTGTFGRVKMVQHIATGQVCALKCMNKSEVVASHQERNIMAEKNLLFECSASPFILKLLQTYNTPNQIMMLMEFIQGGELWSYIYEKTDTVPRCQAGGFELPAVKFYAANVILAFKHIHNKNIAYRDLKPENLLIDGKGYIKMIDFGFAKKFPYTKNGQKHDKTYTLCGTPEYLAPEIVMSKGYDKAVDYWALGCLIYELYLARTPFQADYTTKIFQNIIAAEKVLSFPRGMDPQHVALVKKLLSFNPAFRLGTLSGGIEDIIRDPFFSTVDWNSITSQEAPSPFVPPISSGLDSSNFDDYEEEENIPEYVGTQEHFNNFQENEHDIVRLIDIYDLPLYPFILIKIEAYFLFIFTTVLFALQWLLNQLKLSFPSHQPHVDCTLDDRIIFAHGEHTFTLTSSVFSTPCSWYRKGTSNVFTA
>Poteriospumella lacustris 2_mph1_64 34664|13035|strand:1(2...1328) (evalue:7.23225e-11)
IPGELKRAPLTLLSWFGLIVALIFFVDINESEDDRSIGSSDYSLDDCLSDPPYHLSNPVAIAMKQIVEDCFKRKSSTIHDQIGILLGLHSALKDDVVELEVSEFDIGNDNPNYRIVSIGKGGFATVYRAHHKGKQKWLALKQLQGTESHHIEAFKHEIMLLCQLRGNEHVVKLYGVMKRGLVANQDDVNVFEDKVASHHVIMVSEYCSQGNLRDFINVCLNKRKEAGFNYVVDELPIMIDILLGVCNGMKVLHEQNVFHRDLKPENVLLEIGDKGRKFVAKVGDLGISRTLEHQRQQSESLLTSMGTVVDIRGSLWYLAPEVFLQKKCNLLTDVYSFAILMHDCLVTSDFWKKFSFTFNDEGQDPNVVLQWVRYQFVKGVRDNIVHPILNGDPASCFPSIPPDERAKLEDIMRTSWSFERKNRLPFSRIYEQIEDISESLG
>Poteriospumella lacustris 2_mph1_65 81589|21746|strand:1(0...829) (evalue:7.28511e-11)
GGDLCYHLRNSGCFSLDQTRYYAARTLLGLSILHLHGFVYRDLKPENILLDSEGYSKITDMGLAKYVDNKARGVTGICGTRGYWAPEMLIHDEDGHKSRYSFEVDWFSLGCCIHEFLLGMSPFRTDAAKNYGEGFDHTTRAGKDHAMDLAVMEMEPDLSKITDDDCRDLLMGLLNKNPHRRLGSKGFQEIAHHPFFKDIPWESLHRVPPPFHPGKKDNVVRGSELGSFEDEKEIGTVRLDAEDQEFYADWNYISKKGAQEELVEYFVTAAQAASQG
>Poteriospumella lacustris 2_mph1_66 11150|5133|strand:-1(-2...1996) (evalue:9.32785e-11)
YSQQIHRKARSPHCRPTAQTALVHLFPHSSTIGMSLGGGNLQQKSRRLQNKDRSHSEAAVFTGAFDLSKADAYVVNSAEIYSWKKKKAQDGTIYAVYCIHVALKSGLKWIVERRYSQFRELRKEINQVRPDLKVLVFPKKNWFFNLSKAALSHRLTQLNQYLGALVTVTPQLLEIAIFLEVQMRSAQMKKDPTGGKSSNPSKGDGVKRSLSFGSLQGSVSIHDFHLLKVLGRGSFGKVFLVRPVRGGQSEVYAMKVLKKSEVIRRQQLEHTLTERFVLATIRNPFILSLQHAFQTSDKLFLVTDYCPGGELFFHLKRLRRFTEGMVRFYSAEISSALAHLHSHGIVYRDLKPENILLSRKGHVTLTDFGLARRLSVTPSTQSAGSRARQELTFCGTPEYLSPEMILHRRTRCGYDYLVDWWALGVVCFELLTGLPPFYDRDFQKMCDKILYRPLSFPSSTMSRTGTGSSTGLTRGAEDLIRGLLQREPGRRLRFIEALGGESAATQSHQQFMLQRHSFFEQTDWERVVTGHADPPYTPARPRDTTDTCNFDSEFTKLPVRYSDSPVDEATASALSPADQRLFDGFSFSIEPEQDDETASRDSFASVSSISSARTVQVKETFIVGIDRAERVAGGYRHTRQQLAIEDRIHTRQPCMDHPLKTKTQW
>Poteriospumella lacustris 2_mph1_67 52521|16951|strand:-1(19...1543) (evalue:1.18701e-10)
FWQWELVEEIMDTALQSSVYVSSPEFAGWLLKRGFHWRKLWKKRWVALHGAEIVYMDKEPTLENSSNMTITKAQITTATVIDREDLEGNPNGFAIHINDGHTPTWYLRAESAREKKSWLMRLSHVHTIVRWLEDFEKVKVLGVGGTGIVYELLHKSNGQRFAMKEMEIKNKAQMQMAISEAEMLKDIMENVSHPNVMHIEKVFQVGSKFYLVFPLCTGGELYEHIIRRGHFTERDAAIITRDLISGLFALHSHDILHLDIKPENLLFDTMGEDAKIKITDFGLSKLFNDTMQQQQKSRFSMALMEEKLRMFLDTGELNRDKLRGTIGYMSPELILCGHCCKGTDVFAAGVVLYILLCGRPPFNSKSNREVLERTARGQYNMVGAEWDEISEEAKDLVRRMLMVNPDERISCDDILQHAWIKQLDEEMDESSLSSQSSSTLSTTLSPTHTKTLSLSSSTRRITAGNSGHSGPNLASALRLLSGHVRQRQSEKLASSMTRLVSIMQQQG
>Poteriospumella lacustris 2_mph1_68 101082|24581|strand:-1(553...1945) (evalue:2.96529e-10)
RHQTSVACYIFHFWLQNPLFHLLYLSSPEYQNCERQRMGSAPSKIKAAPAPTTPQSPPGKSPSTNNRSQGGERSHSESRSPRPSRIENIHPVNPDIKVHSVISMELDWDHNKAMEVPLGECTDEQLLAEVARRKLDLHDKITDALIKETYDIGKILGHGASGKVYLATHKITGQKFACKVVKKNNSMNDAQSMSTEIEIMKRIRHRNIVSMYELYETPKCLWIILELVDGGDLHHFLAHTMHYNEVMAARQFKQILTGLHYLHALGVVHRDLKLDNILMSGSGANCEMKIADFGLSALVRIDEEGYDPEESGKRKNYRQLKDMWGTKEYFAPEVIEQAYGPQADVWALGCVLYEMLSGEQAFPVKEGDTESKFYGRIMKGDFDLTKPVWKKISPEAKDILVKMLKVDPNARVSASECLLHPWITGQAHRAEHLVHLEDAQRNMKARLERRAKRAAQQAQTSNQ
>Poteriospumella lacustris 2_mph1_69 103702|26153|strand:1(2...310) (evalue:4.08467e-10)
GDCGIVHRDLKPANIMITEDMEDVKIIDFGLARTIANEKLNDMTVGVGTYQYMSHEKLDGLYYDGRDDVWAVGCIFVELILQQALKFTPAKRDVERHEKLLA
>Poteriospumella lacustris 2_mph1_70 61799|18584|strand:-1(-2...1534) (evalue:4.40762e-10)
ASSKAKSVNWDLGGQYRTVEVIGKGSYGQVVKAIDQRSNAFVAIKRMEVAFDEAINARRAYRELRILRHLNHPYIVPLLDVYAPQLETGLTRSLRLKKVSNDESKEGDDVKEDICVPIPRNLGHIYLVFEHMDTDLSKIIKSNQFLSDEHVQFILYQVLEGVQYIHNMNIIHRDLKPANILVSCADCSIKIADFGLARVAGSHYFNREGSTSSDSSEAPSRRYSHSFSSDSLESPRSKDAPAPPAMRRSLTRHVVTRWYRGPEVILSQPYSCAVDYWSIGCIFAELISMMQENQTDHKKRKPLFPGDSCGDLSIEDESIANFQEQDDEGYKHAAPSFDCGDLGDHSLEGEELDFSRLSIDSTREDIQRDSRWANLAQEEMRKYQNQKSQLNLIFDLIGTPEPSDLVFLDDRTRAMLLAIDKKPPKNFKALFPSATAACLDLLSGLLQFHPGKRILPTVAMEHSYFDIIKAQGYVSSASSASNRSTDRERDSHSSSSPKSGSTDSGETSTGS
>Poteriospumella lacustris 2_mph1_71 2463|2002|strand:1(0...1560) (evalue:8.87777e-10)
VSVDSAIPRGLRVASFSLPVSQRESQSMGGCNSSTARPHHAPPQQQPPTAPAKTESSNGQSGGGHHHSHKRESHNSSNMHIVNPDIKIHTVVSSELDFDHEKAMTIPLGEVTDEQLLAEVARRRLDLHDKITDAVVRETYEIGKILGHGASGEVHLAIHRVTGQQFACKVVKKNSSMNDAQSMSTEIEIMKRVRHRNVCSMYELYETPKCLWIVLELVDGGDLYHFLARSEQYNEVIASRLMKQILSGVHYLHSLGVVHRDLKLENILLSKTPGSVGDIKIADFGLSALVRIDEDGYDPEESGKRKRYSALTDMWGTKEYFAPELIEQAYGPQADVWALGCVLFEMLTGEQAFPVREHDTESKFYGRIKHGEFNKDIPAWKKISNEARELLTNMLKVSPVDRWSSSECLLHPWITGKAHSERHLQPLQDVQEAIRARIERRRRKAEGRQPFPRFVCGTRQIQVYTALDIYTYTHIRQILSYIVASVLKCCESSSLRSLCACNWSRHLLFGLKDSNQLCY
>Poteriospumella lacustris 2_mph1_72 77669|21153|strand:1(0...2304) (evalue:9.12934e-10)
KVSLYSLNNGIHTQFNIFSIVGWDPEFFLGSVETMEEPSKPPAGAKPGSEPTSPGQTLDPPADIRQMTIKNLDTGEEFIIGENDPDFEFDTFEIGGKREDATAQTIQDQTEANTQHNQSVQERISWLRRLYNYIYGAKHSSENIEQKAAQNAEDPEKNKSKTPFTKLSSFKIRRELGRGAFGRVLLAEAKTDGKLYALKIISKKNMRSSDKRQAKAERDILFAMTLKAPHPFTSGLKFAFQSENNLYLGMDYIPGGNLRELIKKFKYLPEDWVRFYAAELILAISHLHSLNVLYRDIKPHNVMIDARGHLILIDFGLSKQEISHPRGALSLVGTPDYSAPEVLRTGVQQIEAHNRKKKKQSRQPKPMDDPTMASTHIGYGKAADWWSLGIMIYEMLAGKPTFRGVDLRETYQRILYAKLEFSPEERFSESAKSLLSGLINRDPAQRLGAWDNPPRDIMDSPFFDGIEWDGIYERRQDGPYVPEVPAFLQSRKSSVTKMSVASPCKDTVIGTTGEGLEAAESKPVGNLLVFTPPPYHRVNEETKEPVITPATYINEGKEEEESSDEESDDEAVIPGLRDSVFITSQGQNRLPDWSYIDEAVLAEYLTQEANGTLNNGEGAEGAAAVSKAEKKKKKAKAAAELAEGEAAAAAAAAAAPEEVATTTNVVAEDVQSTAVAAPAESESVPDVPTEPATAVEDIAVTVPQADAVANDTSATPVDEEPIASTASESTQTSSFSLNPPILFLNTIIKAVSVGVYCCSFVETITVE
>Poteriospumella lacustris 2_mph1_73 54676|17384|strand:-1(257...1391) (evalue:9.8073e-10)
EYVRKSFFLCMTSWLYQTYNSTVVNLSPFSICLTRQLLRQGEMSIARVYADANTERPADYWDYEAASFDWGDQNDYEVVKKIGRGKYSEVFAGYSVKNGHKCVVKVLKPVKKKKIKREIKILQNLSGGSNVVQLLDITKDPLTKTPCLVFEHINNVDFKLLYPTLSDIDVRYYIFELLKALDFSHSMGIMHRDVKPHNVIIDPERRILRLIDWGLAEFYHPGEAYNVRVASRYFKGPELLLDFQEYDYSLDMWSLGCMFAGMIFKKEPFFHGSDNYDQLVRITKVLGTDELFDYLDKYDLDLDPHFDGLLTTQSRKPWNKFVTSENAHLVSEEAVDFLHNLLRYDHQERLTAKEAMDHPYFAPIRNMAASATRQKEE
>Poteriospumella lacustris 2_mph1_74 47870|16000|strand:1(64...1591) (evalue:1.00952e-09)
IGNGDCSYHRQFCKVHLSTFSESFLVFELNFKKYTRMAAPQQDQDLPTNDPNLQNPRDVRSDTISYDAQKMIGHGSFGAVFLAKVSDTDEVVAIKKVLQDRRFKNRELQIMRQLTKQPHPFIVTLKHHFVSKGSKSDDVYLNLVLEYIPETIYSVSKYFTRRKEYMPIFSVKLYMYQLCRSLAHIHGMGICHRDIKPHNLLVDPVRHILKLCDFGSAKAFVKGEPNVAYICSRFYRAPELILGATDYTTAIDVWSAGCVFAELLTGHPIFPGISGVDQLVEIIKILGTPSRDEVRSMNPANADFKYPTISGKSWNTIFRPSTTPDTIELIQRMLCYNPEIRTKSIEACAHNFFDELRLPTTTMPDRTPLMPELFTYTAEELVMATPDVVSVLQRRLPDGSLNPATTAASATPAVAQPQSIAAAVPPATAATETVVSATTEATEAVPTAASAATVVPEAVAPSAEAAAPAAAAEATEGHQEQLTFVVRFRNFAPVLFMPTLSLPSSDYL
>Poteriospumella lacustris 2_mph1_75 47876|16001|strand:1(1...1378) (evalue:1.01189e-09)
LSPCQSQDVRSDTISYDAQKMIGHGSFGAVFLAKVSDTDEVVAIKKVLQDRRFKNRELQIMRQLTKQPHPFIVTLKHHFVSKGSKSDDVYLNLVLEYIPETIYSVSKYFTRRKEYMPIFSVKLYMYQLCRSLAHIHGMGICHRDIKPHNLLVDPVRHILKLCDFGSAKAFVKGEPNVAYICSRFYRAPELILGATDYTTAIDVWSAGCVFAELLTGHPIFPGISGVDQLVEIIKILGTPSRDEVRSMNPANADFKYPTISGKSWNTIFRPSTTPDTIELIQRMLCYNPEIRTKSIEACAHNFFDELRLPTTTMPDRTPLMPELFTYTAEELVMATPDVVSVLQRRLPDGSLNPATTAASATPAVAQPQSIAAAVPPATAATETVVSATTEATEAVPTAASAATVVPEAVAPSAEAAAPAAAAEATEGHQEQLTFVVRFRNFAPVLFMPTLSLPSSDYL
>Poteriospumella lacustris 2_mph1_76 47855|15998|strand:1(64...1609) (evalue:1.15208e-09)
IGNGDCSYHRQFCKVHLSTFSESFLVFELNFKKYTRMAAPQQDQDLPTNDPNLQNPRDVRSDTISYDAQKMIGHGSFGAVFLAKVSDTDEVVAIKKVLQDRRFKNRELQIMRQLTKQPHPFIVTLKHHFVSKGSKSDDVYLNLVLEYIPETIYSVSKYFTRRKEYMPIFSVKLYMYQLCRSLAHIHGMGICHRDIKPHNLLVDPVRHILKLCDFGSAKAFVKGEPNVAYICSRFYRAPELILGATDYTTAIDVWSAGCVFAELLTGHPIFPGISGVDQLVEIIKILGTPSRDEVRSMNPANADFKYPTISGKSWNTIFRPSTTPDTIELIQRMLCYNPEIRTKSIEACAHNFFDELRLPTTTMPDRTPLMPELFTYTAEELVMATPDVVSVLQRRLPDGSLNPATTAASATPAVAQPQSIAAAVPPATAATETVVSATTEATEAVPTAASAATVVPEAVAPSAEAAAPAAAAEATEEHQACAALTFSLSRPRFRNFASVLFASPLLSSSDVQSW
>Poteriospumella lacustris 2_mph1_77 47671|15981|strand:1(1...1396) (evalue:1.18979e-09)
LSPCQSQDVRSDTISYDAQKMIGHGSFGAVFLAKVSDTDEVVAIKKVLQDRRFKNRELQIMRQLTKQPHPFIVTLKHHFVSKGSKSDDVYLNLVLEYIPETIYSVSKYFTRRKEYMPIFSVKLYMYQLCRSLAHIHGMGICHRDIKPHNLLVDPVRHILKLCDFGSAKAFVKGEPNVAYICSRFYRAPELILGATDYTTAIDVWSAGCVFAELLTGHPIFPGISGVDQLVEIIKILGTPSRDEVRSMNPANADFKYPTISGKSWNTIFRPSTTPDTIELIQRMLCYNPEIRTKSIEACAHNFFDELRLPTTTMPDRTPLMPELFTYTAEELVMATPDVVSVLQRRLPDGSLNPATTAASATPAVAQPQSIAAAVPPATAATETVVSATTEATEAVPTAASAATVVPEAVAPSAEAAAPAAAAEATEEHQACAALTFSLSRPRFRNFASVLFASPLLSSSDVQSW
>Poteriospumella lacustris 2_mph1_78 84705|22205|strand:1(82...2389) (evalue:1.21281e-09)
RKEMGAGASAENARTTVAHLLTGKPVDASDIRDLEQARAEIRNLRRIARDFQNQLRDEMKNATGKNGAKKREAVLDRGEQVKASSNFVPKVVEKSQLIRTLLMEVVQSNILFSSYANEEQNAIVDAFDCRRVGADVFVIRQGENGDHFYVVESGSLEIFVRGKDGNETKVGNTLGPGASFGELALMYNTPRAASIKTSSDCVLWEIDRTNYRGILVYFKYQRNRQYMEFLRNVSIMGKTLGSIMNDDELEKMTVSLERETYETGDVIIRQGNVGDNFYIIAEGDVGVFRTDESNKESKLTVLHTGAYFGEKALLKEDVRQASCIAESRVVCLTLGREDFIDMLGSMEDILSGDRPAPTDPSANAAHAPTVEETKEGFLMDDVTLNDLEIKATLGCGAFGRVKLARYAKNDQFFALKCQAKRSIVESGLQEHVLNEMRVMRKINHPFIAKLYVALQDRHNIYFVLELLQGGELFTHLRNRGKLSEQAARFYAATVVYAFSTLHAKKIAYRDLKPENLVMDSQGYVKLVDFGLAKQLLSGKTWTLCGTPDYLAPEIILNEGHDMAVDYWALGVLIFEMVVGAPPFYAEDPMEVYEKILSGNPAMPTFFTRNLSDLIKKLLRSQQGKRLGNTRGGTAAVVKHKWFSSFDWASLENGEMKAPYTPTVASKDDVTNFDRFDEGELPPVSDWNPDLSKQRDEEPSTDSALEGAVFFAVYSSTSHLIRLRLPSLTHFIDRARCKCIVVYSPFVITDRWTPCVSILLLLFSTFVLR
>Poteriospumella lacustris 2_mph1_79 30740|12059|strand:1(48...2667) (evalue:2.33177e-09)
NRKKMGCCQSSAEESRPITSNSNNRSSAAVRKGKKDKIELAFKAKRANVFTEGVDLGRNAFSIKRVPKNAKQTQLILSAIDQNYIFASLNSEDRSEVVISMETIQISGGENIVTQGQDGDYFYIIESGSLTVLVDNKPVATLTAGQSFGELALLYNSPRQATVRADSAASLFSLDRETYRFIVAQSSSNRNLEIKKALGRVPILVDLTDDQLDKIVDAVEVFPYKAGEVIITKGQVGNIFYMIKEGTVSVTDVGEKFSDHNLTAGDYFGERALLTGEPRAATIKAVTDVKVMALDRENFDKLLGPLRDVLDHNMNLRILQSIKLFEKLSNQEKKKLAQCFQLERFTTNTAVVKQGEPGKKFYIIKDGACKVLADDKEVGQLSQGTYFGEMALLDDEVRKATVVATAPTECFVIDRETFTRILGSLRHIMSRETQQRLEVLKGAGPRDESEPQLNLAFTDLQQLAVLGSGTFGRVTLVQDKKSKNVYALKAMLKSEIVAHKQQANVLNEKNVMITSNHPFVLRLYQTFKDAKKLFMLLEFVQGGELFSVLHTSTSDGVPDHQAKFYGAAVICALGYLHSKDIAYRDMKPENCLIDRHGYPKLVDFGFAKVITGKSYTLCGTPEYLAPELVLAKGHTKAVDYWAYGILLYEMEAGYSPFSDPHGMDQVVICKNIVSGRLVFPKNFNADCKELVKRLLSREVQTRLGNLKNGVDDIKQHKWFETFDFDGLLRRQLKAPWVPNVKSVTDTSNFDPYAADDHVDTGYVDTGNWDRDFQTITITMNRHSTDSRWQSHVSHTSNRPGNVMPRETVQRRRNETHTFLKYGLLCLGDSAIPPVSISFCRLSSPLSCAFFVSKQARRHILVLIVSTDLFFSL
>Poteriospumella lacustris 2_mph1_80 34042|12885|strand:-1(57...1176) (evalue:2.34356e-09)
FSWKRCSILAPAVVLSRPRKETFRMSSRLIDCIQSVFRTIYEYFYSFVFGQVISFPVSRISVSHSSSSSRQIGEGAFSVVLKVKDINDGKSYAVKKMLLQSPENVTMANLEVDSLKRFKHPNIVQLLDVVTCVEGNNNLRVMYLLLPYYQRGNLRDVLNLVLNKATQRPPLSSILRDFQHICEAVKVLHHYQPSYIHQDIKPENVLINDNGRPILTDFGSVRKAFQKIETRNDILRVTDEAAQFCTASYRSPELFDPPKGINLDTRTDVWSLGCLLYAWWFGYSPFESQFVGDKIKVVPCSILRVLSRISWKSNPTAEDALVLELCEWILEKEITKRPFVTDVIDRVQLAVDQLTGGARGHVVQNYVDPTQQ
>Poteriospumella lacustris 2_mph1_81 13477|6421|strand:1(1...758) (evalue:3.03127e-09)
NFLRPSEFRVVSTAHLLFGVATAPSRELAMSKEKFASAKFSDFSDLSELYRSHSGAIYKGKFKYDNKFYVLKEKKLSELGRAKDVMNEVKLLLQLRHVNVVQCEGWFRDIERGTLFIVLEYCGGGDLSQIIEQRKRMRRRFSESEIWFIFKQICQGVCHLHQNGIIHRDIKALNVFYDPPHERYKIGDLGVSRQLSEQTMMVKTFYGTPLYLSPELVENRAYNEKTDIWSLGVLLYELCALQPPFRAGTLME
>Poteriospumella lacustris 2_mph1_82 15721|7345|strand:1(1...1978) (evalue:8.83811e-09)
FVTLEIQRAYSDFRLSVDHICIDKMGCSESKVVVEAENHDDAEKEAPVEWKILPSSAEAKKKFQADGTLGKNSDPGHLELRTLLDDATAQAVLFRRAKAVMAHDIFMCWVDIQDFKNIPITQEQFQRSKALHIYHKYIKENAALEVGGIDQNEREKYRSELIGSDDETGEASDSRKARMLNPNFYDKVQSLCFTGIYHNVYLPFKQTEEYIDLNDQLQKRYNHVRLQDFEYFGKLGEGGFGFVVHCRKKSTGKHYAMKLQTKKGLIECFQDDPWRADFEKQAFATCQHPFIVNLDYAFQTDTLAIMVLGLSTAGDLQKALNKAAEEKLSEERVRFYVAEIVLALDYLHKMGLMYRDLKPNNVLLNEDGHIQLVDLGGVADEYGMTLGKTEGGSHPLLSQTFTKTTYSLDTGDNDDDDASVPKERKPKRKLSIMGTFGYMAPEMVIMLNQPSYEKTGYTYAIDWWSLGVTMFKLLTGYRPFTDDNFNTFVEMATTMNALVREHCDIPEYAILFQEVPFPPFINPEAKDLISKLLDVNPKTRLGSGPNGAKDIKSHPFFKTMDWNRLEQKQIEPPFKPEHPRILDQLQPYPDFEKIMEEFGKKEWLEDAPPKDSQKYFVNWNFTSPQVVRIESGLSHAMEQYDRNPKIQMMLGDRAISKR
>Poteriospumella lacustris 2_mph1_83 22041|9589|strand:-1(42...744) (evalue:9.49435e-09)
NIVHRDIRPENILIDEDGHVKLADFGYAMKTTTNANGKLYTICCPAAYLSPELLNSKYEGGYGKEVDIWAFAVVLFEMLVGNAPFSRIGEDTQYEIFLAILENRVQFPSFFDHSARELLRELFIPELEKRTQTVQAVKGHSFFSSSISDWSLVLGRLLVPPFVPQLEQEGDSRYFALTEGSVKHFKRLTGLENKLKISQLRCSSCGSSSCLYPSVSPFRIVCLIVVSFAQHRN
>Poteriospumella lacustris 2_mph1_84 65465|19256|strand:-1(1306...3352) (evalue:1.08731e-08)
STCAHPIFEHLSQTGMNRYKVTKQLGDGTYGSVLKAVNRQTGEVTAVKKMKKKFYSWEECMQLREIKSLKKLNHPNIVKLKEVIRENDELFFVFEYMEGNLYELMKQRDRLFPEAHIRNIMYQIFQGVAYMHKNGFFHRDIKPENMLVKGDVIKVADFGLAREIRSKPPFTDYVSTRWYRAPEVLLRSTTYNSPIDQWACGGIMAELFTLRPLFPGSSEADEIYKICAILGSPNMRSWPEGVKLAAQMQFRFPQFAPTPLSQLVTNGSPEAIQLLTDLMLYDPQQRPTASAALQYPFFQVNNALPAPASSAEPIASTFTRRPVQKSEAEIKAEEKAMAKRVQQELEKETQFSVPEVNLLHEAAEAPRVHSTYVQSRLAGEAIAGAPTNIPAAEATVAANAEHRTGQFNHHTVSLPVTTSSVAAATATNTGTTAGGDDFEDDILAQLAEINNSTITPITASQPAAQQQPPRFKPAVTDPLPSSGSLAGASASYNPSFGANSNANMGSFPNSSSVLGDSGGLSKYTKQARYQPGNGLGSGVASSAAAPLSNGALGSGHMNIGSYGQSSMGNNNSSSNSSSNNGYVPSTFGGGGLGRNALGPIGGGGGGGGLGGGGGIASAASNNYSSGQPGPAASASSNTRFGRLAQFGMMSNAASGANVTSNTNNSSNSNALGGGGFGRHKF
>Poteriospumella lacustris 2_mph1_85 28640|11447|strand:1(192...1231) (evalue:1.60015e-08)
FNLDKISWLANVGVQVLKMATSLVNNKYRITRRIGGGSFGEIYMGVGPNNEKVAVKFERHGTRCPQLRHEYKVYRELTGCHGFCQVYHFGQQDNYNVMVMDLLGPSLEDLFNKCNRRFSLKTVLQIADQMLERVDTLHSRHLIHRDIKPANFVIGLGENAANIYCVDFGLSKRYRHPKNLQHIPHRDGRSLTGTPRYASINNHLGIEQSRRDDLESIGYVLIYFLKGSLPWQGLKAKNAQKKYRLILEKKQQVSIAQLCQGCPSQFAEFLAYTRSLKFDAKPDIPYLRKLFRDLYHAQNCGSIPKLWDWDGMDNDYSSTAGSTGQPPVSAPAPAVAPAGAAAVQPG
>Poteriospumella lacustris 2_mph1_86 24753|10299|strand:-1(70...1015) (evalue:3.29701e-08)
LKLDNLLYNTENSTASYSDDETDDDSVSSQSRPLPVQSISVKVADFGLSALLSEDKPKSMSLFSSPAQQAKNDKRLKDLWGTTEYFAPEVYDRHYGRQADVWALGCILYEMLTGELAFPYRETPLGIVERVLFHGGGKPLRVFERKQGWSKLSKDAQSLIKKMLKTSPTKRYNIAECLQHPWFNSSSPRPVNLKHVSSADSVRSCATCATSSSASNETPLTDAQQILKERVNRRERRYQNLLLEVAMRNKDRKQAPVHIDSASLFYMLPGQEELPVYIVSLCTAYHHFKRFLFFSIVDWYRSDLLLISCWLVYI
>Poteriospumella lacustris 2_mph1_87 15671|7333|strand:1(2...1040) (evalue:3.85216e-08)
STMSGNWCLEGFSMSKPLGKGKFGNVYHAKQRGSNVPVALKVLFKAQMQNDMAQRMLQREVEIQYRLHHENILRLYGYFQDTKNVYLILEFAEGGEYTKYLVQHSHEMTEDRCHQHLQQIAAGIAFMHQRHVMHRDIKPENILIDKEGRLKLADFGSSVHMPPPPPSTGSSAASRRYTMCGTPEYLAPEVIRCGGHDHSVDIWALGVLMFEIMFKCTPFVDLTSSPTTSSRKRVREPSLEGTTTATTSTTTTTTTTTAAAVVDMDDDGEDENRQRRQLYHRILSFTDGRLSFTEAQQWCLRKYGLLPTASPLYCQQILSLLRSEARHRPTAHDVFTMLLNGTTLR
>Poteriospumella lacustris 2_mph1_88 69481|19929|strand:-1(356...1571) (evalue:4.17166e-08)
HQNCYTVSFFFDSANPLLKALQRDFYHLITAKSPSSMASQVAIHEPLSLVTDYNIAESNKDENTDILTYEAQKMIGHGAFGAVFIANVLETGETVAIKKVLQDRRFKNRELQTLRMISKRPHPYIVSLRHYFISQGTKSDDVYLNLVMDFVPDTIYSISRYFAKRKEQMPLLSVKVYVFQLARALAHIHGMGICHRDIKPHNLLVDPHSMTLKLCDFGSAKLFVPGEPNVAYICSRFYRAPELIFGSTDYTFSIDVWSMGCVFAELLIGSPLFPGNSGVDQLVEIIKILGTPSKEELRMMNPSYQEFKFPQIRPFPWGSIFRPSTPADMVDCIGKMLCFTPATRVKAIEACAHPCFLELRASRSRNPENSFVALSSELLQFTPEELSLASTEVRNLLLANDATR
>Poteriospumella lacustris 2_mph1_89 69512|19933|strand:-1(295...1510) (evalue:4.17166e-08)
HQNCYTVSFFFDSANPLLKALQRDFYHLITAKSPSSMASQVAIHEPLSLVTDYNIAESNKDENTDILTYEAQKMIGHGAFGAVFIANVLETGETVAIKKVLQDRRFKNRELQTLRMISKRPHPYIVSLRHYFISQGTKSDDVYLNLVMDFVPDTIYSISRYFAKRKEQMPLLSVKVYVFQLARALAHIHGMGICHRDIKPHNLLVDPHSMTLKLCDFGSAKLFVPGEPNVAYICSRFYRAPELIFGSTDYTFSIDVWSMGCVFAELLIGSPLFPGNSGVDQLVEIIKILGTPSKEELRMMNPSYQEFKFPQIRPFPWGSIFRPSTPADMVDCIGKMLCFTPATRVKAIEACAHPCFLELRASRSRNPENSFVALSSELLQFTPEELSLASTEVRNLLLANDATR
>Poteriospumella lacustris 2_mph1_90 69476|19928|strand:-1(408...1623) (evalue:4.17166e-08)
HQNCYTVSFFFDSANPLLKALQRDFYHLITAKSPSSMASQVAIHEPLSLVTDYNIAESNKDENTDILTYEAQKMIGHGAFGAVFIANVLETGETVAIKKVLQDRRFKNRELQTLRMISKRPHPYIVSLRHYFISQGTKSDDVYLNLVMDFVPDTIYSISRYFAKRKEQMPLLSVKVYVFQLARALAHIHGMGICHRDIKPHNLLVDPHSMTLKLCDFGSAKLFVPGEPNVAYICSRFYRAPELIFGSTDYTFSIDVWSMGCVFAELLIGSPLFPGNSGVDQLVEIIKILGTPSKEELRMMNPSYQEFKFPQIRPFPWGSIFRPSTPADMVDCIGKMLCFTPATRVKAIEACAHPCFLELRASRSRNPENSFVALSSELLQFTPEELSLASTEVRNLLLANDATR
>Poteriospumella lacustris 2_mph1_91 69519|19934|strand:-1(469...1684) (evalue:4.17166e-08)
HQNCYTVSFFFDSANPLLKALQRDFYHLITAKSPSSMASQVAIHEPLSLVTDYNIAESNKDENTDILTYEAQKMIGHGAFGAVFIANVLETGETVAIKKVLQDRRFKNRELQTLRMISKRPHPYIVSLRHYFISQGTKSDDVYLNLVMDFVPDTIYSISRYFAKRKEQMPLLSVKVYVFQLARALAHIHGMGICHRDIKPHNLLVDPHSMTLKLCDFGSAKLFVPGEPNVAYICSRFYRAPELIFGSTDYTFSIDVWSMGCVFAELLIGSPLFPGNSGVDQLVEIIKILGTPSKEELRMMNPSYQEFKFPQIRPFPWGSIFRPSTPADMVDCIGKMLCFTPATRVKAIEACAHPCFLELRASRSRNPENSFVALSSELLQFTPEELSLASTEVRNLLLANDATR
>Poteriospumella lacustris 2_mph1_92 69404|19919|strand:-1(779...1676) (evalue:4.21605e-08)
HQNCYTVSFFFDSANPLLKALQRDFYHLITAKSPSSMASQVAIHEPLSLVTDYNIAESNKDENTDILTYEAQKMIGHGAFGAVFIANVLETGETVAIKKVLQDRRFKNRELQTLRMISKRPHPYIVSLRHYFISQGTKSDDVYLNLVMDFVPDTIYSISRYFAKRKEQMPLLSVKVYVFQLARALAHIHGMGICHRDIKPHNLLVDPHSMTLKLCDFGSAKLFVPGEPNVAYICSRFYRAPELIFGSTDYTFSIDVWSMGCVFAELLIGSPLFPGNSGVDQLVEIIKVRRRPLPKLLS
>Poteriospumella lacustris 2_mph1_93 69457|19925|strand:-1(727...1624) (evalue:4.21605e-08)
HQNCYTVSFFFDSANPLLKALQRDFYHLITAKSPSSMASQVAIHEPLSLVTDYNIAESNKDENTDILTYEAQKMIGHGAFGAVFIANVLETGETVAIKKVLQDRRFKNRELQTLRMISKRPHPYIVSLRHYFISQGTKSDDVYLNLVMDFVPDTIYSISRYFAKRKEQMPLLSVKVYVFQLARALAHIHGMGICHRDIKPHNLLVDPHSMTLKLCDFGSAKLFVPGEPNVAYICSRFYRAPELIFGSTDYTFSIDVWSMGCVFAELLIGSPLFPGNSGVDQLVEIIKVRRRPLPKLLS
>Poteriospumella lacustris 2_mph1_94 29782|11804|strand:1(241...933) (evalue:4.73552e-08)
RRPWGPQSKSKLCRKFFPGTKTSTACSIDGQVMDSIHDQGVVDKTQFITAGVLGEGGFGKVLTGMMLKNGSWYAIKEIKKLELVKHKMGMSMIFNELDAMKRVCHPAAINLHFAFQDKKHCFFVLDLKTGGDLRYYLRKRYVFEECDIAFYIACISSALDHIHSKSVIHRDVKPENIILDERGYPYLTDFGVAHVQPESTTESILSCSLASGTKQYLAPEVFTKSHLHGP
>Poteriospumella lacustris 2_mph1_95 69414|19920|strand:-1(840...1737) (evalue:4.86812e-08)
HQNCYTVSFFFDSANPLLKALQRDFYHLITAKSPSSMASQVAIHEPLSLVTDYNIAESNKDENTDILTYEAQKMIGHGAFGAVFIANVLETGETVAIKKVLQDRRFKNRELQTLRMISKRPHPYIVSLRHYFISQGTKSDDVYLNLVMDFVPDTIYSISRYFAKRKEQMPLLSVKVYVFQLARALAHIHGMGICHRDIKPHNLLVDPHSMTLKLCDFGSAKLFVPGEPNVAYICSRFYRAPELIFGSTDYTFSIDVWSMGCVFAELLIGSPLFPGNSGVDQLVEIIKVRRRLLPKFLS
>Poteriospumella lacustris 2_mph1_96 69465|19926|strand:-1(666...1563) (evalue:4.86812e-08)
HQNCYTVSFFFDSANPLLKALQRDFYHLITAKSPSSMASQVAIHEPLSLVTDYNIAESNKDENTDILTYEAQKMIGHGAFGAVFIANVLETGETVAIKKVLQDRRFKNRELQTLRMISKRPHPYIVSLRHYFISQGTKSDDVYLNLVMDFVPDTIYSISRYFAKRKEQMPLLSVKVYVFQLARALAHIHGMGICHRDIKPHNLLVDPHSMTLKLCDFGSAKLFVPGEPNVAYICSRFYRAPELIFGSTDYTFSIDVWSMGCVFAELLIGSPLFPGNSGVDQLVEIIKVRRRLLPKFLS
>Poteriospumella lacustris 2_mph1_97 46387|15724|strand:-1(139...1471) (evalue:4.90953e-08)
GNMELRVARKFRVGPKIGSGSFGEIYAGTNVHTGEEVAIKLEPLKSKHPQLLYESKIYRILQGGYGIPSVKWFGSEGDYNVLVIDLLGPSLEDLFNYCGKRFSLKTVLMLADQMLHRLEYMHSRSYIHRDVKPDNFLIGTGSRKHICHIIDFGLAKKYQDPRSGRHIPYLEGKNLTGTARYASINTHLGVEQSRRDDMESLGFVLMYFLRGSLPWQGLRATTKKQKYQRILECKQATHPDQLCRGYPNEFRDYFVHCSMLGFEDRPDYRYLKRIFRDLFERQCFEDDGVFDWDIIKKNQQIPPEVSGGGDAAAEAVRADGGRDPVSGTGDSAAMNPSARSGFAQNTSQRETPAGRDGDDANEDKAEANPKRSLMSSIRNSLFGSKSGNAAPGSSGKVQSSFLCDQEGRRFVSKLLPSGSAIAIPLFFLFPANGNLLVSSPFLL
>Poteriospumella lacustris 2_mph1_98 13778|6604|strand:1(0...1419) (evalue:5.532e-08)
EESENVHRNVVPPDGHSADDDAPLPDDLEIDFEDPDDKARREEEEARRQAEERRKRLESIKQKHSAQETVAASDEVAGQSDLVHAPAPGAALPSSGHDEEGDVAIAELVAEGQLLKAEDEGEQLLREKLAVAAEEERTLRPVFDIFSASPAQLPPQMQATGRRAQRNALIHDETHLASNWDDGEGYYRSTIGELLLGRYQVQGVLGKGVFSTVLKCLDASAPEDAAQQRTVAVKLIRNNETMRKAAEKEKRILGLLKDNKRFCIRMLGDAFEHRHHVGFVFEFQAMNLRETLRKFGRDVGIAVSAVRIYGRQLMVALYHLASLRIVHADLKLDNILCSEDLKTVKLCDFGSAFFETDTDNDPTPYLVSRFYRAPEIVLGLHYDRSIDLWALCVCLYELFTGHVMFPGRSNNEMLRLVMEVKGKVPQKLLRQHLRAYETLQLEPHFSGDGSCKFRSQETDAVTGKPLLRLVEVS
>Poteriospumella lacustris 2_mph1_99 69449|19924|strand:-1(840...1629) (evalue:5.53869e-08)
KVVLDIDSDKFIFLTLSIITCSNKDENTDILTYEAQKMIGHGAFGAVFIANVLETGETVAIKKVLQDRRFKNRELQTLRMISKRPHPYIVSLRHYFISQGTKSDDVYLNLVMDFVPDTIYSISRYFAKRKEQMPLLSVKVYVFQLARALAHIHGMGICHRDIKPHNLLVDPHSMTLKLCDFGSAKLFVPGEPNVAYICSRFYRAPELIFGSTDYTFSIDVWSMGCVFAELLIGSPLFPGNSGVDQLVEIIKVRRRPLPKLLS
>Poteriospumella lacustris 2_mph1_100 69548|19937|strand:-1(469...1576) (evalue:5.62399e-08)
KVVLDIDSDKFIFLTLSIITCSNKDENTDILTYEAQKMIGHGAFGAVFIANVLETGETVAIKKVLQDRRFKNRELQTLRMISKRPHPYIVSLRHYFISQGTKSDDVYLNLVMDFVPDTIYSISRYFAKRKEQMPLLSVKVYVFQLARALAHIHGMGICHRDIKPHNLLVDPHSMTLKLCDFGSAKLFVPGEPNVAYICSRFYRAPELIFGSTDYTFSIDVWSMGCVFAELLIGSPLFPGNSGVDQLVEIIKILGTPSKEELRMMNPSYQEFKFPQIRPFPWGSIFRPSTPADMVDCIGKMLCFTPATRVKAIEACAHPCFLELRASRSRNPENSFVALSSELLQFTPEELSLASTEVRNLLLANDATR
>Poteriospumella lacustris 2_mph1_101 69612|19945|strand:-1(295...1402) (evalue:5.62399e-08)
KVVLDIDSDKFIFLTLSIITCSNKDENTDILTYEAQKMIGHGAFGAVFIANVLETGETVAIKKVLQDRRFKNRELQTLRMISKRPHPYIVSLRHYFISQGTKSDDVYLNLVMDFVPDTIYSISRYFAKRKEQMPLLSVKVYVFQLARALAHIHGMGICHRDIKPHNLLVDPHSMTLKLCDFGSAKLFVPGEPNVAYICSRFYRAPELIFGSTDYTFSIDVWSMGCVFAELLIGSPLFPGNSGVDQLVEIIKILGTPSKEELRMMNPSYQEFKFPQIRPFPWGSIFRPSTPADMVDCIGKMLCFTPATRVKAIEACAHPCFLELRASRSRNPENSFVALSSELLQFTPEELSLASTEVRNLLLANDATR
>Poteriospumella lacustris 2_mph1_102 69592|19942|strand:-1(356...1463) (evalue:5.62399e-08)
KVVLDIDSDKFIFLTLSIITCSNKDENTDILTYEAQKMIGHGAFGAVFIANVLETGETVAIKKVLQDRRFKNRELQTLRMISKRPHPYIVSLRHYFISQGTKSDDVYLNLVMDFVPDTIYSISRYFAKRKEQMPLLSVKVYVFQLARALAHIHGMGICHRDIKPHNLLVDPHSMTLKLCDFGSAKLFVPGEPNVAYICSRFYRAPELIFGSTDYTFSIDVWSMGCVFAELLIGSPLFPGNSGVDQLVEIIKILGTPSKEELRMMNPSYQEFKFPQIRPFPWGSIFRPSTPADMVDCIGKMLCFTPATRVKAIEACAHPCFLELRASRSRNPENSFVALSSELLQFTPEELSLASTEVRNLLLANDATR
>Poteriospumella lacustris 2_mph1_103 69470|19927|strand:-1(408...1515) (evalue:5.62399e-08)
KVVLDIDSDKFIFLTLSIITCSNKDENTDILTYEAQKMIGHGAFGAVFIANVLETGETVAIKKVLQDRRFKNRELQTLRMISKRPHPYIVSLRHYFISQGTKSDDVYLNLVMDFVPDTIYSISRYFAKRKEQMPLLSVKVYVFQLARALAHIHGMGICHRDIKPHNLLVDPHSMTLKLCDFGSAKLFVPGEPNVAYICSRFYRAPELIFGSTDYTFSIDVWSMGCVFAELLIGSPLFPGNSGVDQLVEIIKILGTPSKEELRMMNPSYQEFKFPQIRPFPWGSIFRPSTPADMVDCIGKMLCFTPATRVKAIEACAHPCFLELRASRSRNPENSFVALSSELLQFTPEELSLASTEVRNLLLANDATR
>Poteriospumella lacustris 2_mph1_104 69601|19943|strand:-1(666...1623) (evalue:5.73964e-08)
HQNCYTVSFFFDSANPLLKALQRDFYHLITAKSPSSMASQVAIHEPLSLVTDYNIAERQFWTSIRINLFSQHSVSLHSNKDENTDILTYEAQKMIGHGAFGAVFIANVLETGETVAIKKVLQDRRFKNRELQTLRMISKRPHPYIVSLRHYFISQGTKSDDVYLNLVMDFVPDTIYSISRYFAKRKEQMPLLSVKVYVFQLARALAHIHGMGICHRDIKPHNLLVDPHSMTLKLCDFGSAKLFVPGEPNVAYICSRFYRAPELIFGSTDYTFSIDVWSMGCVFAELLIGSPLFPGNSGVDQLVEIIKVRRRPLPKLLS
>Poteriospumella lacustris 2_mph1_105 69500|19931|strand:-1(727...1684) (evalue:5.73964e-08)
HQNCYTVSFFFDSANPLLKALQRDFYHLITAKSPSSMASQVAIHEPLSLVTDYNIAERQFWTSIRINLFSQHSVSLHSNKDENTDILTYEAQKMIGHGAFGAVFIANVLETGETVAIKKVLQDRRFKNRELQTLRMISKRPHPYIVSLRHYFISQGTKSDDVYLNLVMDFVPDTIYSISRYFAKRKEQMPLLSVKVYVFQLARALAHIHGMGICHRDIKPHNLLVDPHSMTLKLCDFGSAKLFVPGEPNVAYICSRFYRAPELIFGSTDYTFSIDVWSMGCVFAELLIGSPLFPGNSGVDQLVEIIKVRRRPLPKLLS
>Poteriospumella lacustris 2_mph1_106 48206|16078|strand:1(2...1153) (evalue:6.42628e-08)
RIVTFQNTLGLQESIYCCKMSNFLGQFSHSLGATLGNSLGNSIGHTLNAAAPPEELRIGSNYVVVREKVAEGGFGVIELVVDTHTQQKEMVLKRCNVDRPEVFEIVKKEVNILQKFKGPYIVSLIDNDVAMRNSSREAYILLEYCPGGHLLHRLNQRHGQPLPAESIYRIFGQILLGMKSLHEHRPPIIHRDIKLENILFGTDGKVRLCDFGSCLESPILLRNVEERNRAEESIAKETTQMYRSPEMVDLYMRPQLTEKADIWALGCVFFALAYLKHPFQDMGSLAILAAKYTIPPEGVISEDAVTILRRMLDIDPEARPSILELLLAIREVARGAPLPPYELSAEATQRRAERLAADEVRQAKAKKKPVANPVDVKRSAPPP
>Poteriospumella lacustris 2_mph1_107 69423|19921|strand:-1(779...1568) (evalue:6.72134e-08)
KVVLDIDSDKFIFLTLSIITCSNKDENTDILTYEAQKMIGHGAFGAVFIANVLETGETVAIKKVLQDRRFKNRELQTLRMISKRPHPYIVSLRHYFISQGTKSDDVYLNLVMDFVPDTIYSISRYFAKRKEQMPLLSVKVYVFQLARALAHIHGMGICHRDIKPHNLLVDPHSMTLKLCDFGSAKLFVPGEPNVAYICSRFYRAPELIFGSTDYTFSIDVWSMGCVFAELLIGSPLFPGNSGVDQLVEIIKVRRRLLPKFLS
>Poteriospumella lacustris 2_mph1_108 30438|11992|strand:-1(-2...1111) (evalue:7.17371e-08)
NPSSGVVPSSGVDSKLPTPKNSILETDGHGLLRQELNRHLVSQYSFGSNGSGSQSSMGTHHTPLFKDLQNTPPKPSSNKQFPSSSSSSLAHPAAEINKRPTIQLDDTYTPPAVSVSSSASTTVELPQKKKQTVDDFESLAIIGRGAFGEVRLVRRKGTGESSRAVFAMKSMLKENMILKNQVHHIRAERDILTESENPWIVTLYSSFQDASNLYMVMEFLPGGDLMGMLQKKEIFPEEKTKQYVAEIALAIASVHALGYIHRDLKPDNILLDWDGHIKLIDLGLCKKIEFETGTVKDKEPANAHALAAVQQMAAESNATNANAHAKAARPQRTRPLSNAEDSLYMTLKREGKKSQHRERILAYSIAGTPD
>Poteriospumella lacustris 2_mph1_109 54668|17383|strand:-1(-2...1078) (evalue:8.47668e-08)
EYVRKSFFLCMTSWLYQTYNSTVVNLSPFSICLTRQLLRQGEMSIARVYADANTERPADYWDYEAASFDWGDQNDYEVVKKIGRGKYSEVFAGYSVKNGHKCVVKVLKPVKKKKIKREIKILQNLSGGSNVVQLLDITKDPLTKTPCLVFEHINNVDFKLLYPTLSDIDVRYYIFELLKALDFSHSMGIMHRDVKPHNVIIDPERRILRLIDWGLAEFYHPGEAYNVRVASRYFKGPELLLDFQEYDYSLDMWSLGCMFAGMIFKKEPFFHGSDNYDQLVRITKVLGTDELFDYLDKYDLDLDPHFDGLLTTQSRKPWNKFVTSENAHLVSEEAVDFLHNLLRYVAFSSQSSISDHPSP
>Poteriospumella lacustris 2_mph1_110 25612|10502|strand:1(2...1007) (evalue:9.83463e-08)
AGVSPRRFIVLEYLGGGTLNTILSDNVSKSGLASRLFRKPSFTYNNLLMKARDMADALDYIHRRIFPGACIIHRDIKPDNVGFSTDGVVKLFDFGLATCVKARAMDSDSYEMTGMTGSLRYMAPETALRKPYNEKVDVYSYGILVWQMARDRVPFKGLSKDEFLKNISVGGERPKLDSSWPSAFSNLLTRCWHEDVLQRPSFQSIVEELDRMIHGDIATVPVKKGGPMRGASIKGADNASTSTWFQVVRGGWVCVLHTGARPYDRQPPVVRRCFLRFLLSPSLFHRRPLGPYSFFFGLILLQLSPVLLLCLFVGGGWRYCIVSCLCLVLYNCKK
>Poteriospumella lacustris 2_mph1_111 37734|13816|strand:1(53...1448) (evalue:1.32082e-07)
KQLCGRAFSLTMRQGRKRSRERGDRSCSRRKHSRKFSDSGHDRRRRHERGRSYERDRSRRRRSRNGRNSRDSRDRRYRGGGRTTRSDSHSDKQSFHSSGSSSIDDEVGHFHGRPGSVLRDRYVVQEELGKGTFGKVFKCHDKKHNDVVAVKVVRSIERYIESAVIEADLLNDIYERQKELRKNYCVKMFSRFRMDDHYCMVFETLGKSLFDVIKANDYKRLPMPMVRDICRQLIEAMHFLKSVNLIHTDLKLENVLFVHTTMQSCEVTQGGKTYTVSVPEKSRIKLIDFGGATYDNDPRKSRVINTRQYRGPEVILELGWSFPSDLWSVGCIIGEIYRGDLFFQTHDELEHLVLMEKLRGLFPMSMIQASEFRSKYFDRDGRVRYADLSRESKSFVRDAMTLEEFFALEEADNSTGIIQLVEGLLQLDPNRRLTAEEALQMPFLQQSTIETSEGATTATTGSSL
>Poteriospumella lacustris 2_mph1_112 21064|9257|strand:-1(-1...311) (evalue:1.63265e-07)
LGGLAPAQALFYAANVLAAMHHMHDRDVIYRDWKPENLMIDATGYLKIIDYGSAKIVTLGEKTETLCGTAEYISPEMILSKSYNRSVDFWSLGIFIFELFTRK
>Poteriospumella lacustris 2_mph1_113 26914|10894|strand:1(1...580) (evalue:1.96196e-07)
LHCILSLSSMSDSSKNESSGEKYRQEKMLGEGTWGFVFLARRQKDNLQVAVKRIKARDTHLGLNFTALREIRFLKAIKSINVVELHDVFISNGNLNLVMEFCPSNMEKVIRNKSIFLDTSHIKRYMKMLLDGMLCLHDHYIIHRDLKPENLLIGYDNQLKIADFGLARTHGSPNPMTNEVVSLYVKQLVDDVL
>Poteriospumella lacustris 2_mph1_114 46171|15679|strand:1(11...1308) (evalue:2.092e-07)
RKESQYFLNPQSCPQFVVGRLILLQSSFYRFGGFIAIMESVAHVNFEKGNETLPVELNLDFSLKTLFAADFGIKDLDLLETVSTGVFGRTRLVRSLKDRNFYALKIMKKARIVKQGQLTHVQNEIKVMSRLRCPFIQELKGVFQDENSLYLVLEFIPGGELFSYLRRSRVLDLPVYQFVAVELACALHHMHKMTIVYRDIKPENILFNKFGHIRLTEFSLAKTIKNRTYTLCGTPEYVSPEIINGQGYGYSADWWALGILLHEMAVGFPPFYGRNPFTVYRKILEGSFPLEGPSIPSNTKAAIKGFLTADRLNRLGCQSFDQVKNHSFFEGVDWNSAFRQLIVPPMIPTVVSDGDTSNYDFYPEEAIEEAANLSQEDRILFESIDEILDRPKQVVQPYWLCVYIVQLTGMKSSLHQYISKQLLQLLVVLQMG
>Poteriospumella lacustris 2_mph1_115 46167|15678|strand:1(0...1183) (evalue:2.62024e-07)
SLKTLFGNLTHASDDMMTILVISKCVFCLAADFGIKDLDLLETVSTGVFGRTRLVRSLKDRNFYALKIMKKARIVKQGQLTHVQNEIKVMSRLRCPFIQELKGVFQDENSLYLVLEFIPGGELFSYLRRSRVLDLPVYQFVAVELACALHHMHKMTIVYRDIKPENILFNKFGHIRLTEFSLAKTIKNRTYTLCGTPEYVSPEIINGQGYGYSADWWALGILLHEMAVGFPPFYGRNPFTVYRKILEGSFPLEGPSIPSNTKAAIKGFLTADRLNRLGCQSFDQVKNHSFFEGVDWNSAFRQLIVPPMIPTVVSDGDTSNYDFYPEEAIEEAANLSQEDRILFESIDEILDRPKQVVQPYWLCVYIVQLTGMKSSLHQYISKQLLQLLVVLQMG
>Poteriospumella lacustris 2_mph1_116 29780|11803|strand:1(101...1000) (evalue:2.95945e-07)
KFHENSRFGRDLGVGALGLGDCWRRGFGRRSPLANLRQTRAFLCYSLLKKTLGSTIEIEGLSTPHVTFDQHQTFIITTMQLCRKFFPGTKTSTACSIDGQVMDSIHDQGVVDKTQFITAGVLGEGGFGKVLTGMMLKNGSWYAIKEIKKLELVKHKMGMSMIFNELDAMKRVCHPAAINLHFAFQDKKHCFFVLDLKTGGDLRYYLRKRYVFEECDIAFYIACISSALDHIHSKSVIHRDVKPENIILDERGYPYLTDFGVAHVQPESTTESILSCSLASGTKQYLAPEVFTKSHLHGP
>Poteriospumella lacustris 2_mph1_117 37744|13818|strand:1(718...1555) (evalue:3.97447e-07)
LGNCSFLPKDHYCMVFETLGKSLFDVIKANDYKRLPMPMVRDICRQLIEAMHFLKSVNLIHTDLKLENVLFVHTTMQSCEVTQGGKTYTVSVPEKSRIKLIDFGGATYDNDPRKSRVINTRQYRGPEVILELGWSFPSDLWSVGCIIGEIYRGDLFFQTHDELEHLVLMEKLRGLFPMSMIQASEFRSKYFDRDGRVRYADLSREAKSFVRDAMTLEEFFALEEADNSTGIIQLVEGLLQLDPNRRLTAEEALQMPFLQQSTIETSEGATTATTGSSL
>Poteriospumella lacustris 2_mph1_118 23838|10081|strand:1(0...824) (evalue:6.52467e-07)
VLRLADEQWDLGMRFEAMLNFHTACVFFRVMETMVPSKASSAHHSRLLYAAQRVRQSSSLYQNFVRENFTGGSCSEVYEVHGTSKLGKGSYGSVYLATHRVTGDERAVKVMNVDRITSYYLRKLHTEIAILKSLDHPNIIKLQDVFFGKRSVYIVTDLCRGGELFELLNSGKNQGFVFREDRASKLMRDMLSAVHYLHERGVVHRDLKLENFLFEDHHANSPLILIDFGLSKHFSREEKLTQKVGSCYYTAPEVLNGNYDFRCDLWSLGVLCYM
>Poteriospumella lacustris 2_mph1_119 95714|23793|strand:-1(-3...513) (evalue:1.359104e-06)
NFKDDCDYLVGSDTFSRLRAAALHGDISQNQRTETIRAFKEKRIDVLVATDVAARGLDIAGVDLVVHCALPNDVDSYVHRSGRTGRAGRPGTSVLLYNSDEDVSKMSDYQRRLMFQYTYNSLPSPNEVVESYVHSIDNKIEGVSNSVCKYFLPHAQAFLAKARKGELLPQD
>Poteriospumella lacustris 2_mph1_120 26850|10875|strand:1(163...1435) (evalue:1.42083e-06)
FAVQSLRRLKLRMDLRVGKKFRLGSKIGSGSFGDIYHGTNMTTGEEVAIKLESIASKHPQLLRETKIYRSLCGVVGVPNVRWYGTEGDYNVMVIDLLGKSLEDLFNECNRRFSLKTTLMLVDQMLCRLEMVHAKCYIHRDIKPDNFLMGRGIYRHLMHVIDFGLAKLFRDPRTHRHIPYKEGKNLTGTARYASVNTHMGIEQARRDDLESIGYIMVYFLKGALPWQGLKAATKKQKYEKIMEKKVSTTLEQLCKNLPIEIRLYFEHVKSLGFEDRPDYDYLKRLFRELFFRKGFTYDNVYDWDLLAQNQAAAATANAAAAATTGALAAANINAGAAPAAPQVGFQSADVQRMALNQMSSEVVGSRIYDNSTSVLIDKSGSRLMSGISNHMVYQPAPGQPPARTYNAQLCLLPMVSPFLCLTES
>Poteriospumella lacustris 2_mph1_121 26855|10876|strand:1(96...1368) (evalue:1.42083e-06)
FAVQSLRRLKLRMDLRVGKKFRLGSKIGSGSFGDIYHGTNMTTGEEVAIKLESIASKHPQLLRETKIYRSLCGVVGVPNVRWYGTEGDYNVMVIDLLGKSLEDLFNECNRRFSLKTTLMLVDQMLCRLEMVHAKCYIHRDIKPDNFLMGRGIYRHLMHVIDFGLAKLFRDPRTHRHIPYKEGKNLTGTARYASVNTHMGIEQARRDDLESIGYIMVYFLKGALPWQGLKAATKKQKYEKIMEKKVSTTLEQLCKNLPIEIRLYFEHVKSLGFEDRPDYDYLKRLFRELFFRKGFTYDNVYDWDLLAQNQAAAATANAAAAATTGALAAANINAGAAPAAPQVGFQSADVQRMALNQMSSEVVGSRIYDNSTSVLIDKSGSRLMSGISNHMVYQPAPGQPPARTYNAQLCLLPMVSPFLCLTES
>Poteriospumella lacustris 2_mph1_122 5644|3000|strand:-1(-2...541) (evalue:1.4249e-06)
TTTPSQADTNMFKQVGDYELKNRIGRGNYADVYLGVHVKTREQYAIKVIAKEKFSHPKLIAGLESEVKIMKEFNHRNLLSLKKYFSSANNFYLVMEYCAGGDLNKFIKKVGRLREEHAFNFLAQLAEGIAFLNEQGFIHRDLKTANVLLTEETVRATLKIADFGFARQLQSDALAQTPCG
>Poteriospumella lacustris 2_mph1_123 47686|15983|strand:1(38...1037) (evalue:4.92754e-06)
PRWLMMCVVFVRAALYRDIKPHNLLVDPVRHILKLCDFGSAKAFVKGEPNVAYICSRFYRAPELILGATDYTTAIDVWSAGCVFAELLTGHPIFPGISGVDQLVEIIKILGTPSRDEVRSMNPANADFKYPTISGKSWNTIFRPSTTPDTIELIQRMLCYNPEIRTKSIEACAHNFFDELRLPTTTMPDRTPLMPELFTYTAEELVMATPDVVSVLQRRLPDGSLNPATTAASATPAVAQPQSIAAAVPPATAATETVVSATTEATEAVPTAASAATVVPEAVAPSAEAAAPAAAAEATEGHQEQLTFVVRFRNFAPVLFMPTLSLPSSDYL
>Poteriospumella lacustris 2_mph1_124 81065|21668|strand:-1(1953...3144) (evalue:5.7038092e-06)
SYVIPTLSRLSKSSSKSGSGVRALLLSPTKELADQIFREVQRLSEGRKIKSCVLKKKLMKMAEDHGRKVFQKYDLLIATPLRLLTLVRSNSIDLSQVEIVVLDEADRLLDLQSSPRERNQQPPSDEEDEEEDDEDEEDEEANPDKEPSKRERSAFLSQVDEILAQCPATGVQRALFSATLGSFVKELAATFLRDPVEVTIGAENTGASTIKQRLVFVGREDGKLLAMRQLIQEGLKPPVLVFMQSIDRAKDLFKELIYDGINVDVMHAGRSAHQREDIMRRFRIGDIWVLICTDLMARGIDFQGVQMVVNYDLPVSAVNYIHRIGRTGRAGRTGEAVTFFTEEDMPRIRPIANVIKLSGCEVPDWMLQIKAVRLSFIFCVLRWSYRCVLLSFFFCR
>Poteriospumella lacustris 2_mph1_125 55494|17524|strand:-1(96...1971) (evalue:5.859958e-06)
RSKTSTRRERPITPSLILTVFFESLPRNERKRMSRKRKERERTDHDAAENVEITLTDDVDVHPTFDTMRLKEELLRGIYSYGFERPSAIQQRAIVPIIQGRDIIAQSQSGTGKTAVFSIGILQSLDTTSNETQALVLSPTRELAEQTQRVILALGDYLNVQCHACIGGKSIGEDIRRLDFGVQVVSGTPGRVHDMIQRKNLRTRNIKMLVIDEADEMLNKGFKDQIYDIYRYLPPSTQVVLVSATLPQEVLEMTRRFMNEPIKILVKRDELTLEGIKQFFVAVEKEEWKFETLCDLYDTLTITQAVIFCNTKKKVDWLAAKMRENNFTVCAMHGEMPQRERDEIMEEFRSGGSRVLIATDIWGRGLDVQQVSLVINYDLPTNRELYIHRIGRSGRFGRKGVAINFVKEDDVRVLRDIEQFYSTQIDEMPMNVADLIQTRNTQHTTHTRYIQIERRQDMPRCSCCNQRSPPFTKAGPSHHHHYHHYAGFCVNFCRSDDICLLTWSSWVSTCCSRVRSRSVFSPRCSSFSLSSCRAVFSVMQRVRSRSISSKPAMRSAAVCSVAKGESPGARRPVAAATLDGACFLLCSKDARLLPPAPPPLFPLSTAPMESRPARGAAAGGGEYW
>Poteriospumella lacustris 2_mph1_126 47691|15984|strand:1(38...1055) (evalue:6.04127e-06)
PRWLMMCVVFVRAALYRDIKPHNLLVDPVRHILKLCDFGSAKAFVKGEPNVAYICSRFYRAPELILGATDYTTAIDVWSAGCVFAELLTGHPIFPGISGVDQLVEIIKILGTPSRDEVRSMNPANADFKYPTISGKSWNTIFRPSTTPDTIELIQRMLCYNPEIRTKSIEACAHNFFDELRLPTTTMPDRTPLMPELFTYTAEELVMATPDVVSVLQRRLPDGSLNPATTAASATPAVAQPQSIAAAVPPATAATETVVSATTEATEAVPTAASAATVVPEAVAPSAEAAAPAAAAEATEEHQACAALTFSLSRPRFRNFASVLFASPLLSSSDVQSW
>Poteriospumella lacustris 2_mph1_127 51788|16814|strand:1(2...1814) (evalue:6.49538e-06)
NEFTNINTLQYYRGDSIQHYILMSLLVLYRIEEIRNGEWWCEDTFNAFEAPLKVGSDRAVLFGDLQSYILSNKTLFSALGARHAFFAEVANELLPLTSPGHVLPVADNGTLRLRLRPSVGVSIGCPPFLMQQSTEKSFSVLSYHLARDFPTTFVRNRTTRTNTAPKNAPLQKTQSASYAQKSDQESSNNRDDFVQSRDDHQRNPRATAGGITSFVGDDAATALTDAAEVAKEAAKSLFGFAATWGKTVLDAASTVSTTAMGSSTCRLTGSITLGKMKVQVMRELSEGGFGIVYIAQDGSRSYALKQLICQSKSQLDEARSEIENLMVLRGHPNIIELIDHGSATPPNQPRQFYLLFPLYPVGTAWEAIERASNGIDPASRTGPPWPFPEKRAIRVILCIAKALDFMHRKGLSHRDVKPHNILLSDESDDKHVLMDFGSVSPAKQSINSRSDALLVEDEAAQKTTMAYRPPELTSAPFPPCTLDERIDVWSLGCTMFCIAFGRSPFETAKEGVQKLAILNGRWSPPQDLRMRDCSFSSSYVGLIDSMLHLDWNSRPFMREVIDRLQELLQLTQRCTSTEVYIRGKHLHHHCNGDTPQCFNRIYSK
>Poteriospumella lacustris 2_mph1_128 81050|21667|strand:-1(1495...3070) (evalue:7.566445000000001e-06)
SYVIPTLSRLSKSSSKSGSGVRALLLSPTKELADQIFREVQRLSEGRKIKSCVLKKKLMKMAEDHGRKVFQKYDLLIATPLRLLTLVRSNSIDLSQVEIVVLDEADRLLDLQSSPRERNQQPPSDEEDDEEDDEDEEDEEANPDKEPSKRERSAFLSQVDEILAQCPATGVQRALFSATLGSFVKELAATFLRDPVEVTIGAENTGASTIKQRLVFVGREDGKLLAMRQLIQEGLKPPVLVFMQSIDRAKDLFKELIYDGINVDVMHAGRSAHQREDIMRRFRIGDIWVLICTDLMARGIDFQGVQMVVNYDLPVSAVNYIHRIGRTGRAGRTGEAVTFFTEEDMPRIRPIANVIKLSGCEVPDWMLQIKAMSTKHKKQLRRSAPKRRRIGIGSLTVTEGNRFNNDDEEEGGDDAFQPQYHGSDAAGDDGGDWETADAFNDADDGDDDDGSNNFGNDSGDAYELPDRDNDNDNDDQEEGKQSGKKRRRQSKQTGLTSDTKTKGKLTKKKKQLRKQNNAQTLRCK
>Poteriospumella lacustris 2_mph1_129 58486|18007|strand:1(2...2150) (evalue:8.1091e-06)
ISSIPDANGGLVAKLLDFGLSKNAAAGSAAKTFVGTPCYLAPEVEFTSKGLGGTYGFPADCWSLGAVLYVMLVARFPEFEQDATGKIVVKLPPALFGNISADAKDLIRSLMNTNPGARLTAGGALLHPWLGRYRATSDELTRLSVATSDLSQHLQEEEDGLAMDEDSHAQSEESAPEITAGGAVVHHQAMVVRQHENTARTNNGFGPDQLQLSPLLHLQRSVALCFEQAHAQYQEYPEVAAQVRRGAVLCRQQLVESTKMLRKVEQTAKEVLNMFPDLELAVEEEEPQLAAEFFGIVKGWVAELREQVTGTQKINKASMQQIQRVVEQSSVNLKREQEYRRLQQQQYQADSVTIPLKMLETLMHKLNIQPAAASTALTATGTVGGANGDTNMGGSDLGDVSLDGNQVLELFLSLFSANRPVNNVPQYKSNAPHHHSPVYPSSRDEMDTDYVNGSTAPASASRPGNSKQSSSSDVYVETVQEPSPRVRAPYPPAFPVENDGQPAQYPAAFPQTVDPGVSSSSHLPPPPSPYSESPSVTHPNNLIVVTKGNGGAVHQATQHQLVEGSSSPRAAQKLQEALQKLQQVDMILEQLGSFWANTEVVLDLLTKKGQHVEQFIGFASKPRLMARFRERMEEYKRFWEGIRMMCSNYVVGVQTTNDRQKMYGFLEKNGAIKEKSSSSLGSGGDSFEELFGESTISMDIQAAERTARQIVACVC
>Poteriospumella lacustris 2_mph1_130 58500|18007|strand:-1(2678...4826) (evalue:8.1091e-06)
ISSIPDANGGLVAKLLDFGLSKNAAAGSAAKTFVGTPCYLAPEVEFTSKGLGGTYGFPADCWSLGAVLYVMLVARFPEFEQDATGKIVVKLPPALFGNISADAKDLIRSLMNTNPGARLTAGGALLHPWLGRYRATSDELTRLSVATSDLSQHLQEEEDGLAMDEDSHAQSEESAPEITAGGAVVHHQAMVVRQHENTARTNNGFGPDQLQLSPLLHLQRSVALCFEQAHAQYQEYPEVAAQVRRGAVLCRQQLVESTKMLRKVEQTAKEVLNMFPDLELAVEEEEPQLAAEFFGIVKGWVAELREQVTGTQKINKASMQQIQRVVEQSSVNLKREQEYRRLQQQQYQADSVTIPLKMLETLMHKLNIQPAAASTALTATGTVGGANGDTNMGGSDLGDVSLDGNQVLELFLSLFSANRPVNNVPQYKSNAPHHHSPVYPSSRDEMDTDYVNGSTAPASASRPGNSKQSSSSDVYVETVQEPSPRVRAPYPPAFPVENDGQPAQYPAAFPQTVDPGVSSSSHLPPPPSPYSESPSVTHPNNLIVVTKGNGGAVHQATQHQLVEGSSSPRAAQKLQEALQKLQQVDMILEQLGSFWANTEVVLDLLTKKGQHVEQFIGFASKPRLMARFRERMEEYKRFWEGIRMMCSNYVVGVQTTNDRQKMYGFLEKNGAIKEKSSSSLGSGGDSFEELFGESTISMDIQAAERTARQIVACVC
>Poteriospumella lacustris 2_mph1_131 66990|19508|strand:1(1...477) (evalue:9.3065e-06)
QYLHQHGIVHRDIKPHNYLIDPIAREARVIDFGASAFYYPGTDHNVAGTYLFMAPEALLHHSKQTPKVDIWSFGVMLAGMLFKKVYFFGGDTIERQLEVYAAFFGTEAMQNLATSLDIDRNISAFRIHRPAKTWRQYISGLNKHLVTDDALEVLNRTL
>Poteriospumella lacustris 2_mph1_132 45668|15571|strand:-1(159...2052) (evalue:1.2981296249999999e-05)
ITFHLRHCIAVAMSDIEERKLQKKLKKLKERSAEAPSSSSSSTKAAAVAATSVVEAAPAEEKKSKKRKHEEAVEAPAPAAVEEAGDDDAEEDADDSADRSGDDPSPAEAAEAARSVAVSGIFSDQMFAALPISDATKQALQKMGFTQMTQIQARSIPECLTGSDLVGAAKTGSGKTLAFLIPIVELLNRVQFTRKQGTGAIVISPTRELSLQIYGVLRDLIEYGHFPQTHGLIMGGANRKAESDKLVKGVNIVVATPGRLHDHLANTRGFVVQRLQMLVIDEADRILEQGFEEDMHQIIKLLPKERQTILFSATQTRKVEDLARLSMRSNPVYTGVHDDARAATVEGLQQGYVVCPADKRFMLLYSFLKKNQNKKIMVFFSSCNSVKFHSELLNYIDLEVMDIHGKQKQQKRTTTFFSFCKQDKGILLCTDVAARGLDIPAVDWIVQYDPPDDPREYIHRVGRTARGTNTQGRALLFLLPEELAFLKYLRAAKVTLQEFDFPASKIANIGGQMTMLIEKNYYLHKSAKDAYRSYLLAYASHAHKDIFNVHEIDLQGVGRAFGFTVPPRVDLNLSARGDKTETRKKRRQNLDDGAGGASGRKDKYRQTGQAFSATNPYGKRAEGDKRQFVR
>Poteriospumella lacustris 2_mph1_133 45685|15573|strand:-1(138...2031) (evalue:1.2981296249999999e-05)
ITFHLRHCIAVAMSDIEERKLQKKLKKLKERSAEAPSSSSSSTKAAAVAATSVVEAAPAEEKKSKKRKHEEAVEAPAPAAVEEAGDDDAEEDADDSADRSGDDPSPAEAAEAARSVAVSGIFSDQMFAALPISDATKQALQKMGFTQMTQIQARSIPECLTGSDLVGAAKTGSGKTLAFLIPIVELLNRVQFTRKQGTGAIVISPTRELSLQIYGVLRDLIEYGHFPQTHGLIMGGANRKAESDKLVKGVNIVVATPGRLHDHLANTRGFVVQRLQMLVIDEADRILEQGFEEDMHQIIKLLPKERQTILFSATQTRKVEDLARLSMRSNPVYTGVHDDARAATVEGLQQGYVVCPADKRFMLLYSFLKKNQNKKIMVFFSSCNSVKFHSELLNYIDLEVMDIHGKQKQQKRTTTFFSFCKQDKGILLCTDVAARGLDIPAVDWIVQYDPPDDPREYIHRVGRTARGTNTQGRALLFLLPEELAFLKYLRAAKVTLQEFDFPASKIANIGGQMTMLIEKNYYLHKSAKDAYRSYLLAYASHAHKDIFNVHEIDLQGVGRAFGFTVPPRVDLNLSARGDKTETRKKRRQNLDDGAGGASGRKDKYRQTGQAFSATNPYGKRAEGDKRQFVR
>Poteriospumella lacustris 2_mph1_134 20020|8872|strand:1(11...1015) (evalue:1.56924e-05)
RLGLSVKLYPLGIKPTFLLVKLRKMRGADSRRNSSVTPHKSPASSKAFNSGTVLDDRWVVVKVIGKGAFSEILAAEDRNPSEDMKERPYVAIKIQTACLDRSVLKWESSVVRDLSGHPCFPKFFSFHESTSSDDPEYIVMEYLCGEDMASIRNRARSKSSTGLVPLCLASYLVRDMIRGLREMHSRGYVHRDVKPSNFVRRDEKTTKFCVIDFGLTKMYRDSSGALRPEKSHADFRGTTVYASPFVHDGFDQCPRDDLLSVLHVFFDMVIGKLPWGDAARSKAKATVAAMKKHMYENPVEYIAWMREELLNKSPVGFETNFSQRTQDVSLSIIE
>Poteriospumella lacustris 2_mph1_135 22389|9717|strand:1(93...1128) (evalue:1.64991e-05)
PCERSFQAPLRMSTRAESKDNDADDTIDFKEIELGDRIGGGGVGVVYQGWWRGQSVALKTLFDARISADLKQEYMDELLVMSRVNHSNIVKFLGACMKPPNLCFIMELCDTSLFNILHVKRTSLSTTESFQAAIDVASALEYLHSLSPAIIHRDLKSHNILKAENGSYKLCDFGLVRNRNAAAGTPAYMAPELLDNGTFTKSVDCYAMGMVIWEIFTKEIPFGRMDVSEIRQKVLSGKRPAIPSYSMHPRVAALINRCWSQSPDDRPSASEIVDELLDLEKTVPSSSYTESTKDSVGDILDDFLVRKQIRYKNLVNHRFLSGFVYILLTICNYTDSQYPIVSNKV
>Poteriospumella lacustris 2_mph1_136 40237|14364|strand:-1(288...945) (evalue:1.74557e-05)
PENVMIDEEGHCKLVDFGFAIKCGGRQSAGTDEKMHTLCGTPAYLSPEQLDGKLTNGYTRVVDWWSFGVLIFELLTGKTPFCKHNTESHYEIFLRILNHKISFPMGFDVLAKEIVSQLCHPTLQKRLVDVDDIQRHRYFEIPWASVEARQLVPPYVPRLSSKDEGKQKQEALRDRIVRYFDMYHDPHNTPHNSTEHDKQPGAAKQAAVQEAGYEYLDF
>Poteriospumella lacustris 2_mph1_137 96511|23883|strand:-1(-1...3158) (evalue:2.26777e-05)
YPGTAFTRSLGDCVAEECGVVAEPEILEREILPHDKFIIIASDGVFEFLTNQMAADMVARYTDPLEACKAIVNASYNMWLQYEVRTDDITAIIIYIDDVGRHSTTFNSSSSFFATSEEKAMVSPSGKRIPLSQSSQALNTVATGSAPPLSLEIPSGPGSRRPTLQGGNSPFNQSNPLVGISQKAVGVAVDDVVLEARPVRRTMSREKRKHMISMMSAGHEDENEETKIAEAELTEEDMRRLMTTKTETEEQVISSAMRSNFLFHHLNAAQRTAVIGVIQPVVVKKGDWIIKQGDVGDKFYVVDTGRFEVRVKPPTAPPSTAASAATTAAAMTTMKDKTDKEKEEAAGNVVHVYESGVDQHPGFGELSLMYGKPRAASVIALTDGKLWALDRRIFKRVVLRPKDFRKDILKVLKKVELFKALNLNQLQRLVDLMNEAHYSAGERIIRQGDLGDTFYVIVKGFCECSIDTIDAATGAVKESKVVMELKDSSYFGERALLESKPRAANVTAKTITNVLFIDKAAFEEVLGPLAEIIDADRIRREALALAKLASPQTLDDVNVLGVIGTDSLGPFLLGDNKRAQDDAKRAVSIRSVVFSDVAKNIMQASAQRCIEAAKLLQQYRLSTTTSSSGGSSTTLIHALVPPPISLIRQPNALHFVFETGVVSDLSSFIRTHSEYLSELRGEAVFDPQSGEVQHRGDYITYLFACIVTALESLHDLGIVYRAVQPEALYLDVFGRVVFVDYRFARLGLYPGGSTKAFTICGASDYLSPEQIAQTGHSYPVDLWGMGVLLYELTVGSHPFSSSTEVATYAKISTFGTKSNPALKFPDHFPADTKSLINQLLVPTPEARIGSGQNGFAQLKKHAFFQGFNQWESLTSADPTTFQPTTTTTTTTTNNGSSSPTFVIGESMKSSAKSAGFSSTKNNASQYQFPTSVLSPLRDLVMDERAEIIEDGMDAQLLTSFASPFEGNVDWLKSLEIQTGSPPLVLLHRWQDSLRASVFHLPLSTSSIHAQRSTFNVPVFGLFLSFVDLPLPRISCVAILPNETKSTRVIQQT
>Poteriospumella lacustris 2_mph1_138 96500|23882|strand:-1(-1...3143) (evalue:2.48837e-05)
YPGTAFTRSLGDCVAEECGVVAEPEILEREILPHDKFIIIASDGVFEFLTNQMAADMVARYTDPLEACKAIVNASYNMWLQYEVRTDDITAIIIYIDDVGRHSTTFNSSSSFFATSEEKAMVSPSGKRIPLSQSSQALNTVATGSAPPLSLEIPSGPGSRRPTLQGGNSPFNQSNPLVGISQKAVGVAVDDVVLEARPVRRTMSREKRKHMISMMSAGHEDENEETKIAEAELTEEDMRRLMTTKTETEEQVISSAMRSNFLFHHLNAAQRTAVIGVIQPVVVKKGDWIIKQGDVGDKFYVVDTGRFEVRVKPPTAPPSTAASAATTAAAMTTMKDKTDKEKEEAAGNVVHVYESGVDQHPGFGELSLMYGKPRAASVIALTDGKLWALDRRIFKRVVLRPKDFRKDILKVLKKVELFKALNLNQLQRLVDLMNEAHYSAGERIIRQGDLGDTFYVIVKGFCECSIDTIDAATGAVKESKVVMELKDSSYFGERALLESKPRAANVTAKTITNVLFIDKAAFEEVLGPLAEIIDADRIRREALALAKLASPQTLDDVNVLGVIGTDSLGPFLLGDNKRAQDDAKRAVSIRSVVFSDVAKNIMQASAQRCIEAAKLLQQYRLSTTTSSSGGSSTTLIHALVPPPISLIRQPNALHFVFETGVVSDLSSFIRTHSEYLSELRGEAVFDPQSGEVQHRGDYITYLFACIVTALESLHDLGIVYRAVQPEALYLDVFGRVVFVDYRFARLGLYPGGSTKAFTICGASDYLSPEQIAQTGHSYPVDLWGMGVLLYELTVGSHPFSSSTEVATYAKISTFGTKSNPALKFPDHFPADTKSLINQLLVPTPEARIGSGQNGFAQLKKHAFFQGFNQWESLTSADPTTFQPTTTTTNNGSSSPTFVIGESVRSSNKSAGFSSTKNNASQYQFPTSVLSPLRDLVMDERAEIIEDGMDAQLLTSFASPFEGNVDWLKSLEIQTGSPPLVLLHRWQDSLRASVFHLPLSTSSIHAQRSTFNVPVFGLFLSFVDLPLPRISCVAIPERNKNTRVIQQT
>Poteriospumella lacustris 2_mph1_139 66137|19362|strand:1(140...1199) (evalue:2.6083e-05)
LTQSEVQSSPVLLLSTTTNNQSTMGCSSSVYSNVVFEKRRRSSVATVSSVDALESNMGHFGTIKKRYGHPSYYKMDGYDLGLRYKVKGVMQSFFVGCSRKTGEKVTIKEFHLSFYPTDDTSIMTEVLLLTKMSHAGIPQFKELFITDASIFLVTEYVDHQRLSHCMNTLNATEVRRIMKQLVSVVQYCHEKKIILRDLSPANIVVKRLNSQTGAGGSQFDVKIADFSMAVEANMSNPMPALADHALFDWSLVKFSAPEVVLSTPNYGMAADMWSLGVVLYAMLAQGKCPFEHTLDHILIRDVTQGHYDFDDEIWEDVPEKAKTLVENLLKLNATERPNAKEVSRNHWLQIGA
>Poteriospumella lacustris 2_mph1_140 72194|20335|strand:1(2...1798) (evalue:3.1324148333333335e-05)
RLFQSSKLYLSSTIDISPTDGTPDSQVRRDIDTSKCKFGSLGLNEGLLKGLTVQNILDPTPVQKAVIPRILSNENVVMTASTGSGKTLAYILPALQSMQNEEMLGYQRSVKRPRCLVLVPTRELARQVLGAVKGLGHHAKVSSTAVIGGEDYSTQKMSLNRMVDIVVASPGRLMQHRQRGNVFFSNVNKIIIDEVDTMLTQGFGSDIRGILKNVFQRAERTNVDSGNGDEEKSQDKVQVVMATATLTKLVRSLLEDMENGGFNIEYSDPSNKTPARLTGSEIRINMKVVEVDGVHRILPNVQHIFEPSGGGDKISQLKTVLAQMRQKRVLVFCNTIDSCRAVDYALNEDGQSKTLSYHGDMNSLERQGNMDAFRRGDTKILVCTDIAARGIDIPDIDHVVMFDFPMNPIDYLHRAGRCGRAGRKGCVTSLISKRDEVLANAIQSCIKKGLPIDSLSASKRDYAAGGKLAFVAGRSSERPETRGPREGRRGSNESRSKGQHRGEKSFKKEVNRASLKGETRTKRFLAKTSSPRSSSSRTGRQDCPTARIVQFSACLMDENQLLMTEKSLLFVVIVLSLLTVTRHSTCVSRPYGFPKVQS
>Poteriospumella lacustris 2_mph1_141 4217|2415|strand:-1(-2...1396) (evalue:3.3607451666666665e-05)
ETEIMSADNEEETTPTFAELGVSDALCRCIESLGWTQPTEIQAKVLPHALAGKDVVGLAETGSGKTGAFSIPIIHFLLQSGSRLFALILTPTRELALQINEVVQALGASIGLSSLCLVGGIEMVDQAIALAKRPHIIIATPGRLLDHLRNTKGFNLRTLKFLVIDEADRMLSLDFEKEIQDILRVIPEDRRSYLFSATMTKKVSKLQKLSLKDPAMVEVSNKMQTPKSLIQQYVFVPAKWKDCYLTSIINDFQGQKIIMFVATCNNATRTSQVLRNLGFHSICLHGQLSQPKRLGALNKFRAGSQNILVATDVAARGLDIPAVDMVINFDVPMTAKDYVHRVGRTARAGKAGRAITFVTQYDVEAYQHLEAQIGTKLDVYGIEEERALLFLERVNEAQRMATRDLRDQAKDHGGKHRKRKRDDAALDDDHDDQVVSPSVHSTFLSLQRIRWKTQISLQVYNIPSE
>Poteriospumella lacustris 2_mph1_142 53495|17142|strand:-1(-3...1254) (evalue:3.67813e-05)
NAKSRNQRGSKQNISQSRPFVDQSNLFSIHTLWEQRELLLLISGNDRLHWQEFHTNTVSQQFSVSHLSDFVFYATLQQSVALVYRTRLTKMNHLFKWRQVHNYDGQSIFAGGDIVYELGNYLGGGASGSVYQAFEPEVQGLPEKSVAIKILNPLGFKNSIFGQMHQYTVIVKGKPLLPEQAQGKGPMREENVWWLLHPTTKQIFAAFEDPHRMRLRELPLTRCVEVWGLNPLGIDQLTEAEVEKLNMGKVVMIGEKEFKVPIVSQKYLKFLKSRQQVCREMSNMVQIGEHPNIIALKEVLELIQDTKTTLFLVLELINGGELFDRIKSGQQKNPEEFARRYFRQLLSGIDFCHKKGIVHRDLKPENLLLSDASDSAILKIADFGLSAVIFATENAANNLSGTSAYHHQQQLQDKDKPA
>Poteriospumella lacustris 2_mph1_143 14618|6995|strand:1(2...1518) (evalue:3.92587e-05)
AKKVVEFQYSLSVIREISVLQLLVHPGISRMIQAFQYHGSAYLILEYASRGDLHTYLLKAGRMLSTRHALLRFILGEIASAVHVIHEHGFVYNDLKPENILITELGHVKITDFGACRPYTTQSKRLVRESCQRLMDLPDGNWKVTSKDEEDETTGAWRSIFQDPRLWEAGQSGPESKANTDSDSKDSSHHEDKRRTLVERAEGTPGYMPPEAFSSAGAIQSDGCDTLLDAWSLGCVLYFAFHGKPRFYGEEASTIMEQMQIWFEERAEMQAGASATAGHQVHFTAGHDAGHHSGGEPSLLSRYQQAACEAMIVQLLSLRGERLSVAGVLDHPYITTGLLPEHHQSLHDGHHQTETELPVAYDPRSLHAMTPPRWPEVSEDGGSQGGDSRWARRQFSTLWAPMPHAYNVQGDESVAPAFLSQHMKGGSGHSRDESDLLHSVLRVPLPSVEETAAELRSSFISRFQPQSRSRSPPPHKHLSLAFSQFPQQYLAIYRQPQHQLIVCPK
>Poteriospumella lacustris 2_mph1_144 91406|23184|strand:1(0...1473) (evalue:4.0899981666666666e-05)
VVQEVGGPLRGIVIYGGVNKQGQRTELQRGVEIVVATPGRLMDLMQENAVSMSHVRYLVLDEADRMLDMGFIHDVKKVMSRLPARRQNLLYSATFSQDIINLAGQLLNSPERVEVTPPNTTVERIAQAVYHVPFSNHKKYLLAHLIQAGRWEQALVFTRTKHGANKLAEFLIKQGIESVAIHGNKSQNARTKALADFKAGSVQVMVATDIAARGLDIDQLPHVVNYELPNVEEDYVHRIGRTGRAGRSGEAVSLVSPDEITLLKDIQRMTKQIIPEGNVMGFDFSSLPQVDPKAQDDRPVFERRGGRGGPAPARAPSSAPVSAPAATSNKAVAQTKKAPAAAAVPAAAPIHTDNGPAQESQSRKRKRGKKSPGSTPQVPDGAQNKAPEAPVRTASAAPKGTTRDVAPNAATNGAAKPPQPPMGEGRQAKNRAPKPSFAASAISVLKGGAIESLPAAARGADDQANRRPKSQQGRQSGAPVTAQKCSSIVV
>Poteriospumella lacustris 2_mph1_145 91416|23185|strand:1(0...1854) (evalue:4.4020255000000006e-05)
QLNFIFENFVLTSTEMSKASSTTNEFQNLGLSLVLTTAVAAAGYTQPTPVQRKAIPPALLGRDLMVAAQTGTGKTASFALPILEKLFCQDPSQSNRSRLRAKKTKVLVLTPTRELAAQVHDSFKTYATNVDLVSTCIFGGVGAQPQVDAMAKGVDVLVACPGRLLDLINQKSVDLSEVEIFVLDEADRMLDMGFIHDVKKVMSRLPARRQNLLYSATFSQDIINLAGQLLNSPERVEVTPPNTTVERIAQAVYHVPFSNHKKYLLAHLIQAGRWEQALVFTRTKHGANKLAEFLIKQGIESVAIHGNKSQNARTKALADFKAGSVQVMVATDIAARGLDIDQLPHVVNYELPNVEEDYVHRIGRTGRAGRSGEAVSLVSPDEITLLKDIQRMTKQIIPEGNVMGFDFSSLPQVDPKAQDDRPVFERRGGRGGPAPTRAPSSAAPVSAPAASSNKAVAQTKKAPAAAAVPAAAPIHTDNGPSESAQESQSRKRKRGKKSPGSTPQVPDGAQNKAPEAPVRTASAAPKGTTRDVAPNAATNGAAKPPQPPMGEGRQAKNRAPKPSFAASAISVLKGGAIESLPAAARGADDQANRRPKSQQGRQSGAPVTAQKCSSIVV
>Poteriospumella lacustris 2_mph1_146 91425|23186|strand:1(0...1854) (evalue:4.458190166666667e-05)
QLNFIFENFVLTSTEMSKASSTTNEFQNLGLSLVLTTAVAAAGYTQPTPVQRKAIPPALLGRDLMVAAQTGTGKTASFALPILEKLFCQDPSQSNRSRLRAKKTKVLVLTPTRELAAQVHDSFRTYATNVDLVSTCIFGGVGAQPQVDAMAKGVDVLVACPGRLLDLINQKSVDLSEVEIFVLDEADRMLDMGFIHDVKKVMSRLPARRQNLLYSATFSQDIINLAGQLLNSPERVEVTPPNTTVERIAQAVYHVPFSNHKKYLLAHLIQAGRWEQALVFTRTKHGANKLAEFLIKQGIESVAIHGNKSQNARTKALADFKAGSVQVMVATDIAARGLDIDQLPHVVNYELPNVEEDYVHRIGRTGRAGRSGEAVSLVSPDEITLLKDIQRMTKQIIPEGNVMGFDFSSLPQVDPKAQDDRPVFERRGGRGGPAPTRAPSSAAPVSAPAASSNKAVAQTKKAPAAAAVPAAAPIHTDNGPSESAQESQSRKRKRGKKSPGSTPQVPDGAQNKAPEAPVRTASAAPKGTTRDVAPNAATNGAAKPPQPPMGEGRQAKNRAPKPSFAASAISVLKGGAIESLPAAARGADDQANRRPKSQQGRQSGAPVTAQKCSSIVV
>Poteriospumella lacustris 2_mph1_147 91441|23188|strand:1(0...1485) (evalue:4.667874e-05)
VVQEVGGPLRGIVIYGGVNKQGQRTELQRGVEIVVATPGRLMDLMQENAVSMSHVRYLVLDEADRMLDMGFIHDVKKVMSRLPARRQNLLYSATFSQDIINLAGQLLNSPERVEVTPPNTTVERIAQAVYHVPFSNHKKYLLAHLIQAGRWEQALVFTRTKHGANKLAEFLIKQGIESVAIHGNKSQNARTKALADFKAGSVQVMVATDIAARGLDIDQLPHVVNYELPNVEEDYVHRIGRTGRAGRSGEAVSLVSPDEITLLKDIQRMTKQIIPEGNVMGFDFSSLPQVDPKAQDDRPVFERRGGRGGPAPTRAPSSAAPVSAPAASSNKAVAQTKKAPAAAAVPAAAPIHTDNGPSESAQESQSRKRKRGKKSPGSTPQVPDGAQNKAPEAPVRTASAAPKGTTRDVAPNAATNGAAKPPQPPMGEGRQAKNRAPKPSFAASAISVLKGGAIESLPAAARGADDQANRRPKSQQGRQSGAPVTAQKCSSIVV
>Poteriospumella lacustris 2_mph1_148 67808|19661|strand:-1(797...3278) (evalue:5.7504833333333325e-05)
LGWKFRQDMKGVSDDNGGKAVFLTKKQREELALQRLQQKREEEDKRKQEALEAHRRFITGQTIEDKKREEKLRQEREEQERQRRQREENIGAAEQKHELEAIKQHYLGSVQSKNVQSKPSEKSGRIFQFEWKGDDDTGKDDLNPLYSKRQKIAPLFGRGYFAGVDQREQRKESNFLVALSEKRMQEAKRMEDGDASMTEEERLVREQARSHAIEQFRRNQAAENQRKDKSGDEKSGRHWSEKPLSDMTERDWRIFREDFDIRVQGGGRNTLPLRFWPEAVLPTQLMQAIQAAGYEKPSPIQRQAIPIGLAKRDIIGIAETGSGKTCAFLVPLLAYILQLPQHFIDRVADQGPLAIVMAPTRELAEQIEKECRKLASYTSLRVISVVGGKDIEEQGFEIRKGVEIVIGTPGRMLDCISRHYLVLNQCNYVVLDEADRMIDMGFDEQVEEVLNQMGGLLRPEEDDPNQMTESAAAAAATTMYRTTAMFTATMSPEIEVIAKQYLRHPVLVRIGDVDSGKNRRIEQRVMYLTSENAKRNALMEEVNKSLRSMSMHASSSSSSASASALSASSSSSSSASGEVKIIVFVNTQKAADVVSRQLEDHRYHVGVLHGGKSQEVREETLESFRSSHINILVATDVAGRGLDIPDVSHVINFDCPKKIANYCHRIGRTGRAGKFGTAVTLLTDADTEVMYDLKQYLESTDSAVPHQLAHHPAAQAAPGTRDEKGRLVGQKRDRAMFVNQFGTAGHAPSSMYSTAPIARLYYITRCRQGAQQLQKLKGLFHRQVHSLFLFVSRGVVKGYFLVLVIDSTGCRFGLDLPSSIRWDSFA
>Poteriospumella lacustris 2_mph1_149 69626|19947|strand:-1(469...1114) (evalue:5.96281e-05)
HAIQYSDIKPHNLLVDPHSMTLKLCDFGSAKLFVPGEPNVAYICSRFYRAPELIFGSTDYTFSIDVWSMGCVFAELLIGSPLFPGNSGVDQLVEIIKILGTPSKEELRMMNPSYQEFKFPQIRPFPWGSIFRPSTPADMVDCIGKMLCFTPATRVKAIEACAHPCFLELRASRSRNPENSFVALSSELLQFTPEELSLASTEVRNLLLANDATR
>Poteriospumella lacustris 2_mph1_150 69617|19946|strand:-1(295...940) (evalue:5.96281e-05)
HAIQYSDIKPHNLLVDPHSMTLKLCDFGSAKLFVPGEPNVAYICSRFYRAPELIFGSTDYTFSIDVWSMGCVFAELLIGSPLFPGNSGVDQLVEIIKILGTPSKEELRMMNPSYQEFKFPQIRPFPWGSIFRPSTPADMVDCIGKMLCFTPATRVKAIEACAHPCFLELRASRSRNPENSFVALSSELLQFTPEELSLASTEVRNLLLANDATR
>Poteriospumella lacustris 2_mph1_151 69632|19948|strand:-1(295...940) (evalue:5.96281e-05)
HAIQYSDIKPHNLLVDPHSMTLKLCDFGSAKLFVPGEPNVAYICSRFYRAPELIFGSTDYTFSIDVWSMGCVFAELLIGSPLFPGNSGVDQLVEIIKILGTPSKEELRMMNPSYQEFKFPQIRPFPWGSIFRPSTPADMVDCIGKMLCFTPATRVKAIEACAHPCFLELRASRSRNPENSFVALSSELLQFTPEELSLASTEVRNLLLANDATR
>Poteriospumella lacustris 2_mph1_152 69564|19939|strand:-1(408...1053) (evalue:5.96281e-05)
HAIQYSDIKPHNLLVDPHSMTLKLCDFGSAKLFVPGEPNVAYICSRFYRAPELIFGSTDYTFSIDVWSMGCVFAELLIGSPLFPGNSGVDQLVEIIKILGTPSKEELRMMNPSYQEFKFPQIRPFPWGSIFRPSTPADMVDCIGKMLCFTPATRVKAIEACAHPCFLELRASRSRNPENSFVALSSELLQFTPEELSLASTEVRNLLLANDATR
>Poteriospumella lacustris 2_mph1_153 69505|19932|strand:-1(408...1053) (evalue:5.96281e-05)
HAIQYSDIKPHNLLVDPHSMTLKLCDFGSAKLFVPGEPNVAYICSRFYRAPELIFGSTDYTFSIDVWSMGCVFAELLIGSPLFPGNSGVDQLVEIIKILGTPSKEELRMMNPSYQEFKFPQIRPFPWGSIFRPSTPADMVDCIGKMLCFTPATRVKAIEACAHPCFLELRASRSRNPENSFVALSSELLQFTPEELSLASTEVRNLLLANDATR
>Poteriospumella lacustris 2_mph1_154 69429|19922|strand:-1(469...1114) (evalue:5.96281e-05)
HAIQYSDIKPHNLLVDPHSMTLKLCDFGSAKLFVPGEPNVAYICSRFYRAPELIFGSTDYTFSIDVWSMGCVFAELLIGSPLFPGNSGVDQLVEIIKILGTPSKEELRMMNPSYQEFKFPQIRPFPWGSIFRPSTPADMVDCIGKMLCFTPATRVKAIEACAHPCFLELRASRSRNPENSFVALSSELLQFTPEELSLASTEVRNLLLANDATR
>Poteriospumella lacustris 2_mph1_155 69605|19944|strand:-1(356...1001) (evalue:5.96281e-05)
HAIQYSDIKPHNLLVDPHSMTLKLCDFGSAKLFVPGEPNVAYICSRFYRAPELIFGSTDYTFSIDVWSMGCVFAELLIGSPLFPGNSGVDQLVEIIKILGTPSKEELRMMNPSYQEFKFPQIRPFPWGSIFRPSTPADMVDCIGKMLCFTPATRVKAIEACAHPCFLELRASRSRNPENSFVALSSELLQFTPEELSLASTEVRNLLLANDATR
>Poteriospumella lacustris 2_mph1_156 69436|19923|strand:-1(356...1001) (evalue:5.96281e-05)
HAIQYSDIKPHNLLVDPHSMTLKLCDFGSAKLFVPGEPNVAYICSRFYRAPELIFGSTDYTFSIDVWSMGCVFAELLIGSPLFPGNSGVDQLVEIIKILGTPSKEELRMMNPSYQEFKFPQIRPFPWGSIFRPSTPADMVDCIGKMLCFTPATRVKAIEACAHPCFLELRASRSRNPENSFVALSSELLQFTPEELSLASTEVRNLLLANDATR
>Poteriospumella lacustris 2_mph1_157 69586|19941|strand:-1(779...1106) (evalue:6.62713e-05)
HAIQYSDIKPHNLLVDPHSMTLKLCDFGSAKLFVPGEPNVAYICSRFYRAPELIFGSTDYTFSIDVWSMGCVFAELLIGSPLFPGNSGVDQLVEIIKVRRRLLPKFLS
>Poteriospumella lacustris 2_mph1_158 69557|19938|strand:-1(666...993) (evalue:6.62713e-05)
HAIQYSDIKPHNLLVDPHSMTLKLCDFGSAKLFVPGEPNVAYICSRFYRAPELIFGSTDYTFSIDVWSMGCVFAELLIGSPLFPGNSGVDQLVEIIKVRRRLLPKFLS
>Poteriospumella lacustris 2_mph1_159 69530|19935|strand:-1(840...1167) (evalue:6.62713e-05)
HAIQYSDIKPHNLLVDPHSMTLKLCDFGSAKLFVPGEPNVAYICSRFYRAPELIFGSTDYTFSIDVWSMGCVFAELLIGSPLFPGNSGVDQLVEIIKVRRRLLPKFLS
>Poteriospumella lacustris 2_mph1_160 69645|19949|strand:-1(840...1167) (evalue:6.62713e-05)
HAIQYSDIKPHNLLVDPHSMTLKLCDFGSAKLFVPGEPNVAYICSRFYRAPELIFGSTDYTFSIDVWSMGCVFAELLIGSPLFPGNSGVDQLVEIIKVRRRLLPKFLS
>Poteriospumella lacustris 2_mph1_161 69540|19936|strand:-1(727...1054) (evalue:6.62713e-05)
HAIQYSDIKPHNLLVDPHSMTLKLCDFGSAKLFVPGEPNVAYICSRFYRAPELIFGSTDYTFSIDVWSMGCVFAELLIGSPLFPGNSGVDQLVEIIKVRRRLLPKFLS
>Poteriospumella lacustris 2_mph1_162 69655|19950|strand:-1(727...1054) (evalue:6.62713e-05)
HAIQYSDIKPHNLLVDPHSMTLKLCDFGSAKLFVPGEPNVAYICSRFYRAPELIFGSTDYTFSIDVWSMGCVFAELLIGSPLFPGNSGVDQLVEIIKVRRRLLPKFLS
>Poteriospumella lacustris 2_mph1_163 69575|19940|strand:-1(779...1106) (evalue:6.62713e-05)
HAIQYSDIKPHNLLVDPHSMTLKLCDFGSAKLFVPGEPNVAYICSRFYRAPELIFGSTDYTFSIDVWSMGCVFAELLIGSPLFPGNSGVDQLVEIIKVRRRLLPKFLS
>Poteriospumella lacustris 2_mph1_164 69490|19930|strand:-1(666...993) (evalue:6.62713e-05)
HAIQYSDIKPHNLLVDPHSMTLKLCDFGSAKLFVPGEPNVAYICSRFYRAPELIFGSTDYTFSIDVWSMGCVFAELLIGSPLFPGNSGVDQLVEIIKVRRRLLPKFLS
>Poteriospumella lacustris 2_mph1_165 93771|23515|strand:-1(1499...2447) (evalue:7.6613e-05)
KMGCGGSRATATWDKRLSGSTISSLEAKNSLPDKVLKLYGHPSIDKTSGYDFGIRVRVRGNKISVYVASAKSDGQRVNIKECHLNHYPERNAVHETYVLADLAHESLPALRAIFITDISLFMVMDYMDPGRLKNFVDTKKQETSLTMPDIKEIALSLASVVNYVHDKKYIIRNLMPDNIMLRKDGDRFKVKLTDLAYAVPFGSNENLSDHPLFDWGDVPYTSPEALLGPTYNQSMDIWSLGVLYYFMLTCSLPFYHEDDKTLVHTIKMAAYSYDIHCPVDHEARDLIARMLRPDPVDRCSAKEILKEPWLSHNKQ
>Poteriospumella lacustris 2_mph1_166 33396|12711|strand:-1(360...2445) (evalue:7.931751666666667e-05)
LVSPSKIEFVVMQNGGKYVPPALRGSTAGAPEGDDRGDGSGRPARRPFDDEEGRGGYGGRGGYNSGGYNSGGDRGFGGGRGGSGGYPQRDFYGGGGGGRGGGGYGGAPRYGGDSYGGGGRDSSYGGGRESSYGGGGGGYRGGTRKNELGFHGDMRPNPRVEEELFFKNETQATGINFDKYDDIPVEVSAGCPDPYNEFTVDTIGPQLLKNLVLTKFTKPTPVQKYSIPIGLGGGDMMACAQTGSGKTAGFLFPVIAMMLRMGPLPEPENRRGKNTAFISTLILAPTRELAVQIHEEAQKFCYCTGIRPVVVYGGANIQNQQRELDYGADLLVATPGRLVDLIERGRVRLDNVRFLVLDEADRMLDMGFEPQIRRIVEAEGMPVDRQTFMFSATFPMEIQRLAGDFMRNYVFVAVGRVGSASKDVTQTVEWIENADKIEFVLDFLGRVPDGLVLIFVETKRGADYLEEVLTRYNFPASSIHGDKSQREREDALKSFKTGRTPILVATDVAARGLDIPNVTQVINFDLPSNIDDYVHRIGRTGRAGNVGHALSLINDKNRNIAKELAELLVENQQELPAFMERYLGSHFHGGGGRGYGGRGGGRGGGRGGPRFGARDIRREQGGSSGHNDMGSHGGRGGGGRGGASASAGRGGFGGSSGGHRSGGDFHRQDAWAAEGDNSAWQTTRWSIGYEGQFL
>Poteriospumella lacustris 2_mph1_167 69131|19874|strand:-1(714...1893) (evalue:8.08782e-05)
VMLTEGGDLLKLADFGLALDMGDASDKEKFDEAGTPYYTAPEMIQRESYSFPADCWSFGIILHQLMALERPFEGSSTADLVRAILSAEPPPLPPHYSDELKNIARELLRKNQPDRMSMVGLLSENIVVAKLNSFAQSYRPRYLEERIRRSHTKQLEQQLDQVSRSRRSLSMRGKSEAPDSLNANNSASNSPRKPDGETSLAPILQELAEQLTDHHKPTSNTTSPNKENTTATATSSDPMKPPGAGHTMDDLQVTAHHIQPEIRTTSEGGVHTLHHSPSGHHRAEDGHGHGVEHHHHHHGPVSVLQKSLSNIVFDANLETGDAAAHGAAAMTKVDEASVNEILVLGKQLAMTHTGSNSELNSPSNVAGGRKGAEIQKAIQQDQELEKGIHGTA
>Poteriospumella lacustris 2_mph1_168 69117|19873|strand:-1(698...1877) (evalue:8.08782e-05)
VMLTEGGDLLKLADFGLALDMGDASDKEKFDEAGTPYYTAPEMIQRESYSFPADCWSFGIILHQLMALERPFEGSSTADLVRAILSAEPPPLPPHYSDELKNIARELLRKNQPDRMSMVGLLSENIVVAKLNSFAQSYRPRYLEERIRRSHTKQLEQQLDQVSRSRRSLSMRGKSEAPDSLNANNSASNSPRKPDGETSLAPILQELAEQLTDHHKPTSNTTSPNKENTTATATSSDPMKPPGAGHTMDDLQVTAHHIQPEIRTTSEGGVHTLHHSPSGHHRAEDGHGHGVEHHHHHHGPVSVLQKSLSNIVFDANLETGDAAAHGAAAMTKVDEASVNEILVLGKQLAMTHTGSNSELNSPSNVAGGRKGAEIQKAIQQDQELEKGIHGTA
>Poteriospumella lacustris 2_mph1_169 80293|21569|strand:1(0...517) (evalue:8.4e-05)
LFSATQTKSVKDLARLSLKTPEFLAVHAEDDEVTPKQLVQNYVVCQLQDKLDILFSFIKSHLKSKIIVFFSTCSQVRFVHECFCGMQPGIPLTALHGKIKQERRTIIYMDFLKRPAACLFATDIAARGLDFPNVDWVIQVDAPEDSAMYIHRVGRTARYTASGRALLLLMPQ
>Poteriospumella lacustris 2_mph1_170 77532|21133|strand:1(2...305) (evalue:8.62462e-05)
ILKLCGNLYFVFEFVDHDLGGLIDSKYRFNQREIKCIMKQLFEVLDYLQDLKVVHRDIKSSNILITNRHQVKLADFGLARSLQGADGREVKLDLSNNVITL
>Poteriospumella lacustris 2_mph1_171 58124|17955|strand:1(1285...2350) (evalue:9.390579999999999e-05)
ILYLLLQPYLQRGDGPIVLVLAPTRELALQIKVECDKFGASSSIKNTVVYGGVPKGPQVRDLRDGVEIVIATPGRLIDHLEFGSTNLRRVTYLVLDEADRMLDMGFEPQIRKIVSQIRPDRQTLMWSATWPKEVQQLARDFLTDPYQVTVGSIELRANEDIKQVVEVVGDFDKYGRLTHYLRDFNDGSKVIVFVETKTGCDELTRNLRREGFRCKAIHGDKSQQERDQALADFRVGQTPILIATDVAARGLDVKDIRAVVNFDMPNNIEDYVHRIGRTGRAGAKGYSVSFFTEKHSKIAKDLIDVLVSAKQDVPPTLQSYVRSGSYGGHPRYGRGGGGGGRRYQTLQLTKVKAP
>Poteriospumella lacustris 2_mph1_172 45679|15572|strand:-1(138...1041) (evalue:0.0001381471982)
LVFHRIRIQPLFHLCVCRCLCTLHGVSYCCVFDGCANGVCCVVAGVQVFFSSCNSVKFHSELLNYIDLEVMDIHGKQKQQKRTTTFFSFCKQDKGILLCTDVAARGLDIPAVDWIVQYDPPDDPREYIHRVGRTARGTNTQGRALLFLLPEELAFLKYLRAAKVTLQEFDFPASKIANIGGQMTMLIEKNYYLHKSAKDAYRSYLLAYASHAHKDIFNVHEIDLQGVGRAFGFTVPPRVDLNLSARGDKTETRKKRRQNLDDGAGGASGRKDKYRQTGQAFSATNPYGKRAEGDKRQFVR
>Poteriospumella lacustris 2_mph1_173 45662|15570|strand:-1(159...1062) (evalue:0.0001381471982)
LVFHRIRIQPLFHLCVCRCLCTLHGVSYCCVFDGCANGVCCVVAGVQVFFSSCNSVKFHSELLNYIDLEVMDIHGKQKQQKRTTTFFSFCKQDKGILLCTDVAARGLDIPAVDWIVQYDPPDDPREYIHRVGRTARGTNTQGRALLFLLPEELAFLKYLRAAKVTLQEFDFPASKIANIGGQMTMLIEKNYYLHKSAKDAYRSYLLAYASHAHKDIFNVHEIDLQGVGRAFGFTVPPRVDLNLSARGDKTETRKKRRQNLDDGAGGASGRKDKYRQTGQAFSATNPYGKRAEGDKRQFVR
>Poteriospumella lacustris 2_mph1_174 93782|23516|strand:-1(1499...2324) (evalue:0.000158484)
CPLHSLQLWCCGAFLTRRGNKISVYVASAKSDGQRVNIKECHLNHYPERNAVHETYVLADLAHESLPALRAIFITDISLFMVMDYMDPGRLKNFVDTKKQETSLTLPDIKEIALSLASVVNYVHDKKYIIRNLMPDNIMLRKDGDRFKVKLTDLAYAVPFGSNENLSDHPLFDWGDVPYTSPEALLGPTYNQSMDIWSLGVLYYFMLTCSLPFYHEDDKTLVHTIKMAAYSYDIHCPVDHEARDLIARMLRPDPVDRCSAKEILKEPWLSHNKQ
>Poteriospumella lacustris 2_mph1_175 103176|25544|strand:-1(-1...308) (evalue:0.000166)
HGRSPVIIHRDVKPENIFLTAGQEEAKIGDFGLARELTRCVPNASRGSEYTYGRDVGTLFYIAPEIFGQQQYTVGCDAYAFGIILYEIFILRGDGRVFSEED
>Poteriospumella lacustris 2_mph1_176 55563|17536|strand:1(67...1117) (evalue:0.000173242)
TYWEEEDVCDPALYFFDEQETFAMTDQGPEEIDSSVVLANKYQIVGKIGSGSFGEIFLAKNMRSGEDVAVKVENHTIDKSTSGKTRVLKSQLKREAKIYANLFDEVGIPKLRWFGISQDRNWLVMDLLGRSLEDLFNFCGRKFSLKTVAVIACELICRIETIHNAGKLVHRDIKPDNFLMGRGRDRHTVFIIDFGLAKLFQNPHNGQHIPMKEGYSLTGTARYASINAHLGLELSRRDDLVSIGYVLVYFLKGSLPWQGLQAESHEDKYQRILEKKQSTSLEDLCEDLPGEFLDYFRHVTDLGFEDTPDYTHLKGLFRKVFTENKFTYDANLYDWEVIAAQRHPARKSN
>Poteriospumella lacustris 2_mph1_177 55558|17535|strand:1(67...1117) (evalue:0.000173242)
TYWEEEDVCDPALYFFDEQETFAMTDQGPEEIDSSVVLANKYQIVGKIGSGSFGEIFLAKNMRSGEDVAVKVENHTIDKSTSGKTRVLKSQLKREAKIYANLFDEVGIPKLRWFGISQDRNWLVMDLLGRSLEDLFNFCGRKFSLKTVAVIACELICRIETIHNAGKLVHRDIKPDNFLMGRGRDRHTVFIIDFGLAKLFQNPHNGQHIPMKEGYSLTGTARYASINAHLGLELSRRDDLVSIGYVLVYFLKGSLPWQGLQAESHEDKYQRILEKKQSTSLEDLCEDLPGEFLDYFRHVTDLGFEDTPDYTHLKGLFRKVFTENKFTYDANLYDWEVIAAQRHPARKSN
>Poteriospumella lacustris 2_mph1_178 58110|17954|strand:1(399...1983) (evalue:0.000187049925)
YLSSTMSHYGSSFSRPDDRYNDHSSFRPDSGRYGGGGGYGGGGGYGGGGGGGRSGGGLGAGLREITWDLSSLPVFEKNFYMEHPEVTRRSEAEAEAWRQSKNITVFGKGIPKPVYSFEEASMPEYVLREVLKQGFKDPSPIQSQGWPMALMGRDMIGISATGSGKTLAFLLPGMIHINAQPYLQRGDGPIVLVLAPTRELALQIKVECDKFGASSSIKNTVVYGGVPKGPQVRDLRDGVEIVIATPGRLIDHLEFGSTNLRRVTYLVLDEADRMLDMGFEPQIRKIVSQIRPDRQTLMWSATWPKEVQQLARDFLTDPYQVTVGSIELRANEDIKQVVEVVGDFDKYGRLTHYLRDFNDGSKVIVFVETKTGCDELTRNLRREGFRCKAIHGDKSQQERDQALADFRVGQTPILIATDVAARGLDVKDIRAVVNFDMPNNIEDYVHRIGRTGRAGAKGYSVSFFTEKHSKIAKDLIDVLVSAKQDVPPTLQSYVRSGSYGGHPRYGRGGGGGGRRYQTLQLTKVKAP
>Poteriospumella lacustris 2_mph1_179 3054|2112|strand:1(0...1332) (evalue:0.00019331763)
ELFTKASKLSFFLLFYSQKRTHFLFLFVLLENLHSFKMAEDAAAPVTELRDDEIEISDNWDEITPSFDGLGLTEDLLRGIYAYGFERPSAIQQRAIKPVLMGRDVIAQAQSGTGKTATFTISILQKLDVSNRECQALVLAPTRELAQQIVKVITSIGDFMNIRVHGCVGGTAVREDIRTLQEGVHIVVGTPGRVYDMINRRALRLDSVCLFVLDEADEMLSRGFKEQIYDVFKYMPETVQCAIFSATMPLDVLEVTQKFMRDPVRILVKKDQLTLEGIKQFFIAIDREEWKFDTLCDLYSTLTITQAIIYCNTRRKVDWLTEKMIAKDFTVSSMHGDLDQRERESILAEFRSGSSRVLITTDLLARGIDVQQVSLVINYDMPSNRESYIHRIGRSGRFGRKGVAINFIVKADVKYMRDIEQFYDTQIEEMPANVADLLQARSR
>Poteriospumella lacustris 2_mph1_180 71925|20293|strand:1(1...487) (evalue:0.000227062)
DMWSFGVILYILLGGYPPFYDNDRAMLFKKIKTAAYEFHEGYWNEVSDDAKDLIRRLLVVDMKTRLTVDQALAHPWFEKRRELLESRVLSHSLIELRKFQARRKLRAGIRSVLAIARMQSMASKSAFLRDQLFNMMIHKPVVTSSTSVGSNTTVARSAQDV
>Poteriospumella lacustris 2_mph1_181 86285|22474|strand:1(1...1753) (evalue:0.000236754)
KVYEVTPVNPAHADFPLVAKVIQLPRAGSKSAKDKEQRRLCDTLYHEYNVCVNNFHDLECIPRRPLRFYGESDGFRYLVMEKLESDLSDVAKRGETTAPQAGRLGLQILDGLKHIHQKGFFFIDIKPDNFMMKGDRLFFVDFGLAEKRPNPTAGLYGGPDAGRTFAGTATYASIDALSGKMPAAADEIIAMVYVLLAVLNGGKLPWTGAQSDADIIRMKQAVDMHEFAGDLQAEELFTILDEVQREGVNYDRIASHLQRMANKNVGKASAAAKGRAISQKTTPSEVTKKSSPLKGARPSSSRSQKAPPAAEEEPVVLNPKTSKRKAAAELPAGKEVEPVVERPRSKGRITSAAAKAAAIAATSVPVVDISVDEPAEDAPVAKKRGRTVVRKDVVDLSAPFTADDDQSEDLPSTRKRSRAATAASRNQTAPAPVPAPVPAPVTAPAPKGTQSKVPKVREERPISPIKAAPSSKATASRSRGKSRSPVTSAPDIEVDPDDILGYEDGIPSYLNACYEEPAKPAKSSASAAAASGPFSLRKSEYHRHRLSSFGGTESIGSPSPVKTTRKGRKQDAFRAPADWQENN
>Poteriospumella lacustris 2_mph1_182 88187|22730|strand:-1(646...2482) (evalue:0.00024712933333333333)
EIAKMESTKSSYKPKIYKRSSEEGEESSSHRDYDEDREEKSSKKRRRDDEEDDHKKAKKEKKSKRDERDAPSSSNREEVVEEEFVRRRTRSMSDAESHNYLIPTQNAEEFRRVHQISIVGRDEAGQSIYVTPDPITTFASTPFGPQIRKALEAAGFANPTPTQAQSWPVALQGRDIITVAKTGSGKTCGFLLPAFHRLLAQTGRRRGPPGILVLAPTRELACQIEEEAVKFGRSSLVRSACAYGGSPKGLQLRKIQQGLEILIATPGRLNDFLEMRAVDLSQICFLVLDEADRMLDMGFEPQIRSIISKIPLTRQTMMFTATWPREVQAIAREFLKNPVEIKFGDVNNLNANKAITQKVMVIGESEKSTKLKEVLKEVNPSDDPLKVPKTIIFVSRKHACDSLSQELWDMGYSVDSLHGDKQQFMRNKVMDQFKGNKLQILVATDVAARGLDVKDIQVVINYDFPAGQNGVEDYVHRIGRTARGDCTTGKAFTFFTSDDSKRAHELIGVLRRAEQEVPPELQRYDRGGGGRGGGGRGGYGRGGGGYGRGGGGRGGFGGGFGRGGGGRGGFGGGGGGGYGGRGGAPRQWQTHKHVYSNLTEPIAQNSIRTTG
>Poteriospumella lacustris 2_mph1_183 91437|23187|strand:1(0...1092) (evalue:0.00025)
VVQEVGGPLRGIVIYGGVNKQGQRTELQRGVEIVVATPGRLMDLMQENAVSMSHVRYLVLDEADRMLDEGFEPAIAQIISQCPAGGTGLLDRQTVMFSATWPESIRNLAEKYLLPNVLRVTVGSEELCANHRVTQIVEVVEPHQKDRKLLELLEKYHASRRNRILIFVLYKKEAADLQQRLANRGFNVTGIHGDKSQHDRTAALEEFKRGTTPLLIATDVAARGLDIPQVEYVINYSFPLTTEDYVHRIGRTGRGGATGTSHTFFSDSDKALAGALVGVLQEAGQEVPPEIYKYPMVTKKKSSKLYGDFGPKNDLAGKKATKITFDQTCLPVTHNRESSCWRHASSVVTCQRCNVYYLCTMNPK
>Poteriospumella lacustris 2_mph1_184 58093|17952|strand:1(2...1973) (evalue:0.0002995559)
RRKHIEFRSSFSQSKKKNMSSSLGKRPRVDEDDAMANFMKMVEEDNADDKVYVPVVAQRQILQSKYRKTDGETQELSEDTSGKTSQSSKVPPPVEKVSLLDQAVELRKERINLSHSELKQQQQEYTEQMLLKEANQVQTNALQSSEEIANGMRYTESLKSTWTPPSYLRDRDEAHNDELRRKWHILIEGDDCPPPIKSFKEMRVPPVLLDAMERKGMTRPTPIQVQGIPALLSGRDMVGIAFTGSGKTLAFSLPLVLFALEEETNLPIVGGEGPVGLVLCPARELARQTYEIIEYFANALRDGGHPQLRCALCIGGESNKEQLDTARREGLHCLVATPGRLNDHLKTGRLNMDICRYFVLDEGDRMLDLGFDEEVHNIINKFKRQRQTILFSATMPQKFQEFAKKTLVKPLIVNVGRAGAANLDVIQEVEYVKKEAKIVYLLECLQKTAPPVVIFCERKNDVDEIHEYLLIKGVEAVSIHGGKDQEERNEAIRLYKEGKKDVLVATDVAAKGLDFPNIQHVINFDMPSEIENYVHRIGRTGRCGKTGVATTFINKDVEESILLDLKHLLIEAKQRVPPVLQALEDPDEDINNVGGVKGCAFCGGLGHRITNCPRLDRDARRIGAGKKDSLVKNAGYGGDWQAAQRVRCVRGFLYIV
>Poteriospumella lacustris 2_mph1_185 91390|23182|strand:1(0...1461) (evalue:0.00036)
QLNFIFENFVLTSTEMSKASSTTNEFQNLGLSLVLTTAVAAAGYTQPTPVQRKAIPPALLGRDLMVAAQTGTGKTASFALPILEKLFCQDPSQSNRSRLRAKKTKVLVLTPTRELAAQVHDSFKTYATNVDLVSTCIFGGVGAQPQVDAMAKGVDVLVACPGRLLDLINQKSVDLSEVEIFVLDEADRMLDEGFEPAIAQIISQCPAGGTGLLDRQTVMFSATWPESIRNLAEKYLLPNVLRVTVGSEELCANHRVTQIVEVVEPHQKDRKLLELLEKYHASRRNRILIFVLYKKEAADLQQRLANRGFNVTGIHGDKSQHDRTAALEEFKRGTTPLLIATDVAARGLDIPQVEYVINYSFPLTTEDYVHRIGRTGRGGATGTSHTFFSDSDKALAGALVGVLQEAGQEVPPEIYKYPMVTKKKSSKLYGDFGPKNDLAGKKATKITFDQTCLPVTHNRESSCWRHASSVVTCQRCNVYYLCTMNPK
>Poteriospumella lacustris 2_mph1_186 19943|8836|strand:1(2...506) (evalue:0.00039016857)
QPQQPQQQEPPKCIVFVDKEEKMPGYAEFLRHSLRKAAAPAPSFPASTLFPGNEDDDHIFAILSNDMNIEARRKALEAFKYSNASVLLSGGLATRGLDIPATSLVIQMSLPSTADEYLHRSGRTGRLHRSGKVITLMQKEEEFVLRRFMNALHFDVKRRTMLPKGSG
>Poteriospumella lacustris 2_mph1_187 24468|10234|strand:-1(1855...2953) (evalue:0.000516452)
FIIPCIEKVDVSINKIQVLMLVPTRELALQTSAIVKEISKHMEVQVMVTTGGTNLRDDIMRLESVTHVVVGTPGRIHDLADKGVADLSDCQIIIMDEADKLLSPEFQEVLEALIRKCRPNRQICLFSATFPVAVRAFKEKFLPNPYIINLMDELTLKGITQYYAFVEEKQKVHCLNTLFTKLEINQSIIFCNSVNRVELLAKKITELGYSCFYIHAKMKQPDRNRVFHEFRNGATRHLVCSDLFTRGIDIQSVNVVINFDFPKTAETYLHRIGRSGRFGHLGLAINLITYDDRVSLYTIEQELNTEIKPIPPQIDRNLYCRQIICTGQPSALFIFSSNYMLLYSTIFKRILKIFTSGTHRTVYEK
>Poteriospumella lacustris 2_mph1_188 102888|25358|strand:-1(-1...434) (evalue:0.000638163)
TRKMEPAERFELLEEIGEGGYGLVYQALDKKTNEFVAVKIFNLDDAADEVQEIHQEISMMAEFDCPYLIQYHGSYVVYDELWIVMEYLEAGSLLDIIKKFGPLQEDAIQYIMRELLMALNYLHAQRKIHRDVKAGNVLVAGNGS
>Poteriospumella lacustris 2_mph1_189 51562|16756|strand:-1(-2...1576) (evalue:0.00067)
CTCFVAHQFRLKMSEEDLVDFEEDVNQEEAKTEEKDVKKGHYVNIHTSNFQDLMLKPELLRAVVDCGFEHPSEVQNECIPDAILGQDIICQAKSGMGKTAVFVLTTLHLLNPVAGEVHVVVLCHTRELAFQIQKEYERFSKYLPDVKSRVFYGGVNVKTDVAALKVEVPNIVVGTPGRILDLATTQKALDLSKVKHFVLDECDQLLAKTDMRKTVQGIFLATPHEKQVMMFSATLNNEVREIARRFCQEPREIFVDNDTKLTLHGLKQYYVRLTEEEKNRKLSDLLDTLEFNQVVIFVSKVRRATELARLLEECNFPTICIHSALPQEERIARFKAFKEFKKRILVSTDLFGRGIDIERVNIVINYDFPSDNDQYLHRVGRAGRFGTKGLAVSFISTPEDEAEMAKVQERFAVQMPEIPETISTTDYMQTDHSPPRRVPLHVGSTDSLDPPHSCITPRCNIQDDSCAATVAVTDELTSVEKETINRSTGRRRRWPAHNYSINPLQLRRRYTRRPPGAAFTAGRPL
