# Supplementary material for: Putatively asexual chrysophytes have meiotic genes: evidence from transcriptomic data
Source: PeerJ. 2019 Jan 16;6:e5894. doi: 10.7717/peerj.5894 (PMC6339481; doi:10.7717/peerj.5894)
Supplement: Supplemental Information 1 — Identified loci are in FASTA format. [file peerj-07-5894-s001.zip › supplementary_material/Spumella lacusvadosi/smc5.fasta.fasta]

>Spumella lacusvadosi_smc5_1 59410|31476|strand:-1(-3...2025) (evalue:4.333961199358449e-19)
GPYSRENYDTLLKDLNLKGYLNDSLKCPDIIRSFLCSFAHIDKVLWGRHTAGATNGPHRNLTSEKFVGEQTHVLTRDGQKIFKVFIQEVSQSGGSSSSMRSPAGGVGGGEIMEYQGKVSQYAGPDAKPSLKISPITPKRVLNYDMANADSSESVHAQRQQLEAALTALDKQALTLTTENRTLEGQLRGKAADIGKLKQEIAQISAAQKKPQELELMVQRRRRDVAEKEKKLSVDSESVRRDRQRDYQREVDRMLGSIEATVKACREYDEFFVERTLLMTQKSELAEAISVVAEQIHAKKAELQMFRREEAEAKRLRDRAIDALRECEQRMIALADEHGGMEKFQEEVFLEAYEAIVENTKEELEGRMDLCKAAINASVDNPRLVERHKRVGAEKEELEREIAVVRASYDNAGSDLEQRAVEWLTAVKGITTTLDNKFREYMKELDVPAAVVLRETGTFENYELQLRVSFRKDSQLVDLDAHVQSGGERAISTVMFLMALQDMASSPFRVVDEINQGMDELNERLAIDRVVTSCCGDPRKPQYFFVTPKLLQGLRAMDNPDVTCLIVFNGPGVKSKFTFAQLLVREMEARGISMPNVAVAGSASNVPLIKRDPGASAAGVESDGERSEDESVVTSKKRKASAASGKRAASSSGGRIKKRTVQVSDDEYDEQKTKLL
>Spumella lacusvadosi_smc5_2 59375|31472|strand:-1(923...3149) (evalue:1.0856567423267495e-18)
GPYSRENYDTLLKDLNLKGYLNDSLKCPDIIRSFLCSFAHIDKVLWGRHTAGATNGPHRNLTSEKFVGEQTHVLTRDGQKIFKVFIQEVSQSGGSSSSMRSPAGGVGGGEIMEYQGKVSQYAGPDAKPSLKISPITPKRVLNYDMANADSSESVHAQRQQLEAALTALDKQALTLTTENRTLEGQLRGKAADIGKLKQEIAQISAAQKKPQELELMVQRRRRDVAEKEKKLSVDSESVRRDRQRDYQREVDRMLGSIEATVKACREYDEFFVERTLLMTQKSELAEAISVVAEQIHAKKAELQMFRREEAEAKRLRDRAIDALRECEQRMIALADEHGGMEKFQEEVFLEAYEAIVENTKEELEGRMDLCKAAINASVDNPRLVERHKRVGAEKEELEREIAVVRASYDNAGSDLEQRAVEWLTAVKGITTTLDNKFREYMKELDVPAAVVLRETGTFENYELQLRVSFRKDSQLVDLDAHVQSGGERAISTVMFLMALQDMASSPFRVVDEINQGMDELNERLAIDRVVTSCCGDPRKPQYFFVTPKLLQGLRAMDNPDVTCLIVFNGPGVKSKFTFAQLLVREMEARGISMPNVAVAGSASNAPVIKRDPVASAAGLESDGERSEDVTSWSSWRGQLTIQLKSEIDAAHNSYVNQTTVQYLQAFQPTQPSCPSRRIRISYTAFSTSQQYSWTGFANHHLIYQLLFGFHRRQPEGPLLKYSKVPWPPQCCAFHCLRDQIC
>Spumella lacusvadosi_smc5_3 59403|31474|strand:-1(935...3161) (evalue:1.0856567423267495e-18)
GPYSRENYDTLLKDLNLKGYLNDSLKCPDIIRSFLCSFAHIDKVLWGRHTAGATNGPHRNLTSEKFVGEQTHVLTRDGQKIFKVFIQEVSQSGGSSSSMRSPAGGVGGGEIMEYQGKVSQYAGPDAKPSLKISPITPKRVLNYDMANADSSESVHAQRQQLEAALTALDKQALTLTTENRTLEGQLRGKAADIGKLKQEIAQISAAQKKPQELELMVQRRRRDVAEKEKKLSVDSESVRRDRQRDYQREVDRMLGSIEATVKACREYDEFFVERTLLMTQKSELAEAISVVAEQIHAKKAELQMFRREEAEAKRLRDRAIDALRECEQRMIALADEHGGMEKFQEEVFLEAYEAIVENTKEELEGRMDLCKAAINASVDNPRLVERHKRVGAEKEELEREIAVVRASYDNAGSDLEQRAVEWLTAVKGITTTLDNKFREYMKELDVPAAVVLRETGTFENYELQLRVSFRKDSQLVDLDAHVQSGGERAISTVMFLMALQDMASSPFRVVDEINQGMDELNERLAIDRVVTSCCGDPRKPQYFFVTPKLLQGLRAMDNPDVTCLIVFNGPGVKSKFTFAQLLVREMEARGISMPNVAVAGSASNAPVIKRDPVASAAGLESDGERSEDVTSWSSWRGQLTIQLKSEIDAAHNSYVNQTTVQYLQAFQPTQPSCPSRRIRISYTAFSTSQQYSWTGFANHHLIYQLLFGFHRRQPEGPLLKYSKVPWPPQCCAFHCLRDQIC
>Spumella lacusvadosi_smc5_4 59417|31477|strand:-1(-3...633) (evalue:3.4e-10)
VDVTSASINLDNVMRQRQHDENLLHNAKEDLRKAEETLELARRAIPLSEQRMKEVKSLLRSATDEEQQLQEDVRRNNSERQELQSQMTTQRRKLSELKDARQVYKKHLSNFKGPDWAMRMVRTTYEYMETLDSKQQEWTERRQLRGNVYGPVAAYCEVSDPAVAVMFEQQVPIAKLLGFVVENDEDARFLRSQFREADIYTMKNVHNNHHD
>Spumella lacusvadosi_smc5_5 74477|35726|strand:-1(-2...1945) (evalue:4.6e-09)
LTDDVKKGSEQFDAVNFDFDAEKKKAAADAEKAKDDIAKLEDQLKDAEGQKVKDDAEIQALKDELARVKEELAGVNDALQQMEEDLQKEVASDNLHKDSQAKLAAALKSKIDDLDKSLMDAAKVAEDRKAALDEANDQLKEKSAEAEALAGENEGLRHSNEELADALGKTTDEKNKVLKEIEGQKQEISDTQDKIKDLEDELKNESGKLALLGAELEAANNKAAEDAVKAKDEIDRLTPKLKDAEEKVKELEDLVKQLEQQIRDKDAEIDNLDTNLKGRNSSLSDKDDLIEKRGNEIKDLKHLTDKLKDEIAGLKKQIDKNQDDLEKAARQLEDLNVELKNSEDQAAADKDNADKTAAEKDKAAADLQKALKDAEDEIKKLLAELEAAKAATGADCSALEAANDELAKQLAEANDALVKLQEALGRSEEDNAVLDGVIDDLTKALSDTHNELEDSKKQIPPPKEVDDKQTSTDETGPMVEGLTEAVIQLEDEVKDLEEELRLLREKDALAQKELDELREKDAKAKVAAEKEAADKAAAEQAAREKAEAEELARKKRREPKTHTGAGSHNNQKVESFQDMNEPDHAGALVLSFNHDDLMNGKHPSDVKKPHMFSMKQEKPIAREPLPTKTSMGSVLGGIVSVDDHMKKD
>Spumella lacusvadosi_smc5_6 74484|35727|strand:-1(-2...1267) (evalue:7.9e-09)
LTDDVKKGSEQFDAVNFDFDAEKKKAAADAEKAKDDIAKLEDQLKDAEGQKVKDDAEIQALKDELARVKEELAGVNDALQQMEEDLQKEVASDNLHKDSQAKLAAALKSKIDDLDKSLMDAAKVAEDRKAALDEANDQLKEKSAEAEALAGENEGLRHSNEELADALGKTTDEKNKVLKEIEGQKQEISDTQDKIKDLEDELKNESGKLALLGAELEAANNKAAEDAVKAKDEIDRLTPKLKDAEEKVKELEDLVKQLEQQIRDKDAEIDNLDTNLKGRNSSLSDKDDLIEKRGNEIKDLKHLTDKLKDEIAGLKKQIDKNQDDLEKAARQLEDLNVELKNSEDQAAADKDNADKTAAEKDKAAADLQKALKDAEDEIKKLLAELEAAKAAADADKNYADKTADEKDKAAADLQKSLKDAED
>Spumella lacusvadosi_smc5_7 74464|35724|strand:-1(-2...2113) (evalue:9.9e-09)
LTDDVKKGSEQFDAVNFDFDAEKKKAAADAEKAKDDIAKLEDQLKDAEGQKVKDDAEIQALKDELARVKEELAGVNDALQQMEEDLQKEVASDNLHKDSQAKLAAALKSKIDDLDKSLMDAAKVAEDRKAALDEANDQLKEKSAEAEALAGENEGLRHSNEELADALGKTTDEKNKVLKEIEGQKQEISDTQDKIKDLEDELKNESGKLALLGAELEAANNKAAEDAVKAKDEIDRLTPKLKDAEEKVKELEDLVKQLEQQIRDKDAEIDNLDTNLKGRNSSLSDKDDLIEKRVNEIKDLKHLTDKLKDEIAGLKKQIDKNQDDLEKAARQLEDLNVELKNSEDQAAADKDNADKTAAEKDKAAADLQKALKDAEDEIKKLLAELEAAKAATGADCSALEAANDELAKQLAEANDALVKLQEALGRSEEDNAVLDGVIDDLTKALSDTHNELEDSKKQIPPPKEVDDKQTSTDETGPMVEGLTEAVIQLEDEVKDLEEELRLLREKDALAQKELDELREKDAKAKVAAEKEAADKAAAEQAAREKAEAEELARKKRREPKTHTGAGSHNNQKVESFQDMNEPDHAGALVLSFNHDDLMNGKHPSDVKKPHMFSMKQEKPIAREPLPTKTSMGSVLNGIQSVDDLMAPPAKWPPVGIVVESPAIDYMPRKNFLYSKAVKEVSKDLYLALDHPPVGGKLFMSDKKG
>Spumella lacusvadosi_smc5_8 26746|19410|strand:1(1...1061) (evalue:2.31883e-08)
QQYDAMAFKELSFAVKAQSANMADLSHRFDFGSFAAKVQSKYSRDGNFSWTDFGLDVGHIITGVPVFETMLGPMKKEIKARKVTERRQRERNIAVNEKPEEVEQDASESNEETNSRLKSLHRVIMQEENDTVEPFDLLKLLIDPEDNVQTIENFFDFSFLVKNKLVVQDIDEDTGLPIAMGVDPNKLSQAESNDKSQMILAINMRDLQEFAKILYPDAENARDPIASSSGNRISTSSSSSSARRSSSIGGSVESACNPLHRHDELYHTANVKEQVALLRSRKEQESKQRKASSAAATTGASSSSSSGARSKQQQQVAGGRNGRLTNAQTNNTNSSSGSSSRASGVTTTGRSGS
>Spumella lacusvadosi_smc5_9 41564|25682|strand:1(0...648) (evalue:7.8e-07)
CEMQAISRLTAENEALKARIADLERMLAACKDNEHKLQHALDAANKSIKDLEGQKELLERNLAHLQKELDELKADFAKQLDGMKGLHGQGDRIKMLTDEIDSLKTRIDGLMREMAELRRVNDQLKAAANEAKEQAAVLKDELEIANETIQDQVDEIAKAHREVGKVKQTVIGLEEKLTDRNKRLTAAEETITGLHKSLDEANKLCGLANQRMVRD
>Spumella lacusvadosi_smc5_10 16919|14207|strand:1(2...430) (evalue:2.4e-06)
LKKRLADLEAELAALKARIAEKDEALQEMNDANYQVSKELEAAKDEIADLHQKIGGLTEKLAEKDQKIGEKEKIIAGDELEIGRLNGEISGLKDKLRGVESDKKALMVDVADANHTIRELEEDLQKEGDRYNDLLAAKNAME
>Spumella lacusvadosi_smc5_11 2362|1913|strand:1(54...2859) (evalue:1.4e-05)
TSIVAHRLFKQMEDDSINDPEVDKLGKGKEHATEDFEGELQVSASAFEALERDFQEVLSDLIVDESLEKFRLEYEKLHRALKKSHEQEKRLVKKCRELNSEILNNQAKIKTALRLSQEDQKTITHLQKEMEKTWKLVYMTQEKETRAKETIGQLKEEMVNLSKLVERGAGLSINQENLVKELKQAKEELQRQVDEQAASINMIETQLHTQHKVQEELRGERDEANRQISDLRERLGSKESDNLREVKRREKTQKELQDARARLDDKAKQEENLSAEILAGKNAVVELERQLSDVKATMDKHLKDYESLHTRSTKVSEDLSDQVERNKKLLANYNELEVEMKKKSIEVLRLKDNVAAVTIKYEREREVVKTLKEDLAKTETPLLLAQNELENLKKELLSAHRHEVQLSKVATKVEREKEVQLKATERAEARTKEQQDLFIEKEREATSLATEMQAHIDENRRLRKAIAQLDSDRERLGNEVGEQRNKYIECEDKLKLREIEMSELNKVIIEGKNKEKHQQQLYEAVRADRNHYSKGLLESQDEIAELKKKFKILGHQIEQLKEEISLKDQAIVKEHGDFQKAEKKSEINKKELSAQTALVKTCHELIHQQENELKNLTSIVRRMDEEALAQRKEYDQVINERDILGTQLIRRNDELALLYEKLRIQQSALKKGEVQYAARLDDIRILKLKLKEFIRENSLNKGSGLVIEDLKREILQFQRELLQEKTKVTALSEELENPMNVHRWRKLEGSDPATFELIQKIQTLQRRLISKTEEVVEKGLIIQEKEKLYNELKGILARQPGPEVAEQLAVYQQNLKKKTAQMKAMASELNMCQAQVNEYKYEQERLLRELTEMKRKYYQQKRKDKLVEELEYEGGAAGGGSGGVIQMSRTDPSSLQHEQTVAAKNARVRYTGGGYAIRQRAVVAQGNCEREGGS
>Spumella lacusvadosi_smc5_12 16053|13624|strand:1(0...786) (evalue:1.5e-05)
NEEIERLANLQDRVVELERVVEVHEVTMMEKTTAYTLVVRTNEDLTGTVKQLRERVIELEKLLAAAKDADSKLQAALLDANNTIKLLEAKNAQLERNLAHVQRKLDEAVTDFNQQMEGLKSLQGHGDRVRDLTLEVASLQAKIDSLLREIAALKKSNEDLKAQYIEAEEKRSVLQDELDISNETVAEQVEELAKAYREVGKVRQTVLGLEEKLTDKNKKLVQAEENIVQLHKSLEEANKLCGLVNQVVMFVFVHCQMQGLF
>Spumella lacusvadosi_smc5_13 11816|10671|strand:-1(14...530) (evalue:1.8e-05)
AALKTECAALKTECAALKTECAALKTECAALKTEFAAFKSENGVFKGELKRVKLDGEKLRSRVSDLEHTCQSLRKEVQGAQGRQEALRGEVVELNHRLVEQEAETAFLQTAVEAANTRVVDLNSKVTALNSNLIAGEHSVYVQAGTISALQAKLKILEAKRNAPGRDVQCY
>Spumella lacusvadosi_smc5_14 54761|30119|strand:-1(1644...2394) (evalue:2.6e-05)
MELTNRITSLQNEVVDLKMRSGDLDSVRYQLSDKEARLKKANDEIDSLQSRLEQALNNAAAASSRPATLDFTSSEVQDYVAERVGSVQRQLDAANEDLAGARAALSSEQDAVKSLREEVAEWKEKFTALQNEWVSNGSADKEKADTLQAKVTELLATIDELKQSGGGGGSGKASGEELKSIMQDIYTKASEYFEGDEDAAYTAKDVLKRVRMALKQVTSARAEQQQRWGSVLMVVLMSGVRYVQGISQL
>Spumella lacusvadosi_smc5_15 54774|30120|strand:-1(1753...2503) (evalue:2.6e-05)
MELTNRITSLQNEVVDLKMRSGDLDSVRYQLSDKEARLKKANDEIDSLQSRLEQALNNAAAASSRPATLDFTSSEVQDYVAERVGSVQRQLDAANEDLAGARAALSSEQDAVKSLREEVAEWKEKFTALQNEWVSNGSADKEKADTLQAKVTELLATIDELKQSGGGGGSGKASGEELKSIMQDIYTKASEYFEGDEDAAYTAKDVLKRVRMALKQVTSARAEQQQRWGSVLMVVLMSGVRYVQGISQL
>Spumella lacusvadosi_smc5_16 7427|6356|strand:1(1...896) (evalue:0.00013)
EQGGKIKDLEGKLKAAQAKLLTSDAESVAAVTLRQKTQEMKTQLSSQAHELHIAMKRNAELETLIARDGDKLDAVVSELQQWRQQVEVLKEQLSNTCGELKDAIIINSSLTAENMSLAKQVEDRQIQLMKQEVDLMTSQTESKHLERKVEAQSKELLKLYESVSNMRATVVQRELELTQEREKACGRCTGRTDEEDLEGAMSPLMRNRLSSSSSSGISSSGGKGEGAMGRGISRAESASSGRVNKTSASVGSGGSQQRPYRKVSSSERCDEHDTNGSNNKMGNENMFGGVGGRRVEKD
>Spumella lacusvadosi_smc5_17 42739|26135|strand:-1(-3...972) (evalue:0.00017)
NVRVLKNQILLLEGENKKMSETANQAMAAKDTQLEDSNREIEHLHNGLKSLQSQFVQLEKENKRTRQHLLELSESSSESVVDAHSRISDLSEEVSRLQGVVDQLENDKEDLMNEQKVSLEGYLKDLEQFRQELSDTIAELNASYTQLANMEAAHQSDIASLRDEMTSAAAAALSREQILTKESERWRRECELGREEQQEARHTIEELERYIAATGGEKEKLQVDLTEHLHQSDVKCSALTHQCEDLQEQLRQQGDENGVLKAELDRVMLSLKDSREELRAAQRALAEGTDRHETASSSYQAEIDRLTGELTVLDAIQAALRSDN
>Spumella lacusvadosi_smc5_18 24124|18244|strand:-1(32...590) (evalue:0.00018576126471875)
QSFRKDFERLQKNLTSLQQDFEERDDRRNKSLKACAKKARLKFDDYVQKKGFAGTIKFNHEEGTLSLTVMTDSSDANTTSKDVRQLSGGERSFVTFSLLLALGHVIECPFRLMDEYDVFLDEMSRKVTLDQLVAYSKSPIQRDRQFIVITPNKLNEMVTSKDVRIVKMRDPKSVSAHGLQQQTLD
>Spumella lacusvadosi_smc5_19 9862|9053|strand:1(1...386) (evalue:0.00023351549999999998)
WCPCCPFIPFQLVSRERRELENILRAFNIYIDNPCCVLTQEESKKFIHGHEKDKYEFFLKATGLHRIKDELDETKKSIEECTAEMSSHTERLREKEKSFKEMNSILKRLTALDKTEDDIKMCRAKAYW
>Spumella lacusvadosi_smc5_20 23834|18091|strand:1(0...345) (evalue:0.00028)
RMERSRETGADREALQREMEALKTQMEPFKQQMRELTAEFAKTHADMAARKAPMQALSAEMREASKPMKELGEKMGELGREQGRLSREADRTVRELIQEAVRNGQAETIPAPKKG
>Spumella lacusvadosi_smc5_21 38356|24453|strand:1(0...1236) (evalue:0.00033)
ATNKKRMSLLTSTLEGYKAQLASKSDELQKAQSEVKRLETALTEASKQLSASEQQKAEAVKESERINALYLKLLEDLKKEQAKLSEAENRLAAEKKEHAAALAELNRQIAELLAAQKAATVEKKQLTDECAEVKRQVGELLAQTQQAEASQGKKSGEQLNAAKKELAATQAKLQEAQRLLDESKAHLKSKDDLLAVKEVSITTFESKLGDTTAELAATKKELNEMKRTVNELESNINKHNQEHDFDELLAQAALATSDSSGSGSAGHHVRGSMNITRIVTSSVHSSTVKRESHTTHSSSGVAETERVEVRSSSDSVNHMASKVHVSGDGEAATVSEVYSTSSSHKESVSAGKEVHTSKMITDSASATAAPASASASAELVTEAGESEKAAGKSGKKNGKKNNANKNKKQWL
>Spumella lacusvadosi_smc5_22 10370|9566|strand:-1(10...1006) (evalue:0.0004)
MSLSFRNTPDHSKEHQTTVDKLTLDNKQLTSDAALLNQQITQLKESIQDKEHVTKTLHDRISQYEQQVKTLQESVAAGQHQMQTLSQEFKKVSGQESDNAKRLTQEVAALKAQLGEKTSRESKLTHRVGELEVQLEKAEEALAVANHKVAQLNAAGAASSSSSGAAPAVAVVELAPTASASPSRPLSSSQKVTIVEPVNESLQAVTSPAEADWVELLDENNNTYYYNSVTGETSWTKPSAPSSADISASVSDRDGGGEEEDLGDWIRQYDENGREYFMHQISGESVWEIPKEDSGLGGNPGIYDTQVSQYSATAGDYTIELQFRLILQISC
>Spumella lacusvadosi_smc5_23 40859|25414|strand:1(0...512) (evalue:0.00063)
CDMLMQERLTLEKDLQRLSNIMDSYIESEFSRETPGGGSVAALRLKDEEKCFKSVRNLHKKLVTYRNIQNASDTLLRERARGHVSEINRLEAIIRELETDLNDKINECEELETRANRAEKELKLASRMLSKAQLKADNSVQESWGSAFRYAARVNEIELTLRKIKPVIVA
>Spumella lacusvadosi_smc5_24 76284|36203|strand:-1(71...1496) (evalue:0.000634627)
IHLQILFLFVQNPFLTKMREVLSIHIGQSGVQTGNACWELYCLEHGIQPDGQMPSDKTVGGGDDSFNTFFSETGAGKHVPRAVYIDLEPGVCDEVRTGTYRQLYHPEQIISGKEDAANNYARGHYTIGKEIVDLVLDRIRKLADNCTGLQGFMIFHATGGGTGSGFGSLLLERLSVDYGRKSKLSFTVTPAPQVATAVVEPYNHVLSSHSLLEHTDCTFCLDNEALYDVCRRNLDIERPTYTNLNRLIAQVVSSLTASLRFDGALNVDISEFQTNLVPYPRIHFMLTSYAPIISAEKAYHEQLSVQEITNAVFEPSNMMTKCDPRHGKFMACCLMYRGDVVPKDVNSSVATIKTKRTVQFVDWCPTGFKCGINYQPPTVVPGGDLARVQRAVCMVSNTTAIAEALSRIDHKFDLMYAKRAFVHWYVGEGMEEGEFSEAREDLAALEKDYEEVGAETAEGEGEEEDFGEEYQTLC
>Spumella lacusvadosi_smc5_25 76272|36201|strand:-1(81...1506) (evalue:0.000634627)
IHLQILFLFVQNPFLTKMREVLSIHIGQSGVQTGNACWELYCLEHGIQPDGQMPSDKTVGGGDDSFNTFFSETGAGKHVPRAVYIDLEPGVCDEVRTGTYRQLYHPEQIISGKEDAANNYARGHYTIGKEIVDLVLDRIRKLADNCTGLQGFMIFHATGGGTGSGFGSLLLERLSVDYGRKSKLSFTVTPAPQVATAVVEPYNHVLSSHSLLEHTDCTFCLDNEALYDVCRRNLDIERPTYTNLNRLIAQVVSSLTASLRFDGALNVDISEFQTNLVPYPRIHFMLTSYAPIISAEKAYHEQLSVQEITNAVFEPSNMMTKCDPRHGKFMACCLMYRGDVVPKDVNSSVATIKTKRTVQFVDWCPTGFKCGINYQPPTVVPGGDLARVQRAVCMVSNTTAIAEALSRIDHKFDLMYAKRAFVHWYVGEGMEEGEFSEAREDLAALEKDYEEVGAETAEGEGEEEDFGEEYQTLC
>Spumella lacusvadosi_smc5_26 76266|36200|strand:-1(81...1563) (evalue:0.000768684)
NSLKAARFQIQITYRGYSCLFVFLKLFLSQVYCQLKMREVLSIHIGQSGVQTGNACWELYCLEHGIQPDGQMPSDKTVGGGDDSFNTFFSETGAGKHVPRTVYIDLEPGVCDEVRTGTYRQLYHPEQIISGKEDAANNYARGHYTIGKEIVDLVLDRIRKLADNCTGLQGFMIFHATGGGTGSGFGSLLLERLSVDYGRKSKLSFTVTPAPQVATAVVEPYNHVLSSHSLLEHTDCTFCLDNEALYDVCRRNLDIERPTYTNLNRLIAQVVSSLTASLRFDGALNVDISEFQTNLVPYPRIHFMLTSYAPIISAEKAYHEQLSVQEITNAVFEPSNMMTKCDPRHGKFMACCLMYRGDVVPKDVNSSVATIKTKRTVQFVDWCPTGFKCGINYQPPTVVPGGDLARVQRAVCMVSNTTAIAEALSRIDHKFDLMYAKRAFVHWYVGEGMEEGEFSEAREDLAALEKDYEEVGAETAEGEGEEEDFGEEYQTLC
>Spumella lacusvadosi_smc5_27 76278|36202|strand:-1(71...1553) (evalue:0.000788739)
NSLKAARFQIQITYRGYSCLFVFLKLFLSQVYCQLKMREVLSIHIGQSGVQTGNACWELYCLEHGIQPDGQMPSDKTVGGGDDSFNTFFSETGAGKHVPRAVYIDLEPGVCDEVRTGTYRQLYHPEQIISGKEDAANNYARGHYTIGKEIVDLVLDRIRKLADNCTGLQGFMIFHATGGGTGSGFGSLLLERLSVDYGRKSKLSFTVTPAPQVATAVVEPYNHVLSSHSLLEHTDCTFCLDNEALYDVCRRNLDIERPTYTNLNRLIAQVVSSLTASLRFDGALNVDISEFQTNLVPYPRIHFMLTSYAPIISAEKAYHEQLSVQEITNAVFEPSNMMTKCDPRHGKFMACCLMYRGDVVPKDVNSSVATIKTKRTVQFVDWCPTGFKCGINYQPPTVVPGGDLARVQRAVCMVSNTTAIAEALSRIDHKFDLMYAKRAFVHWYVGEGMEEGEFSEAREDLAALEKDYEEVGAETAEGEGEEEDFGEEYQTLC
