# Supplementary material for: Putatively asexual chrysophytes have meiotic genes: evidence from transcriptomic data
Source: PeerJ. 2019 Jan 16;6:e5894. doi: 10.7717/peerj.5894 (PMC6339481; doi:10.7717/peerj.5894)
Supplement: Supplemental Information 1 — Identified loci are in FASTA format. [file peerj-07-5894-s001.zip › supplementary_material/Spumella lacusvadosi/rad51.fasta.fasta]

>Spumella lacusvadosi_rad51_1 16246|13796|strand:-1(73...1213) (evalue:1.6725468303473999e-13)
EVRFELARVSILIARVSLRVASQLLEMATMEMEYQREQGQVEVETMQASFHKIEELEQYGINKTDIVKLKTGGYHTIEAIAHSTMRKLIEVKGISEQKAQKLKDIIKANQIVPIGFQTATSKLECMKDTIFISTGSRDLDNLLGGGIETGSLTEIFGEFRTGKTQMCHTLCVTAQRPLDQGGAEGRVIYVDTEGTFRPQKLTAIAERFHMNPDEVLDNIVCARAHNSEQQLELLSDAAALMSESRYALLIVDSCTALYRTDYSGRGELSERQMHLAQFLRQLTRLAEEFGVAVLITNQVVANPDGMSFAKDNTKPIGGNIIAHASTTRLKFKKGRGDNRVCVVYDSPTLPESECGFSLGPAGIEDAKDVQWEGQLLTKW
>Spumella lacusvadosi_rad51_2 36026|23574|strand:-1(-1...440) (evalue:1.6e-07)
IAIRLKTMLAKSTGFLYSTTCTDKPLAERSIMDDKKGAVPAGEKAKALAAALAQIEKQFGKGSVMRMDASAPIEEVQVVSTGSLGLDIALGVGGLPRGRVVEIYGPESSGKTTLTLQTIAEMQKLGGTCAFIDAEHALDEKKKKEN
>Spumella lacusvadosi_rad51_3 36041|23578|strand:-1(-3...483) (evalue:1.8e-07)
IAIRLKTMLAKSTGFLYSTTCTDKPLAERSIMDDKKGAVPAGEKAKALAAALAQIEKQFGKGSVMRMDASAPIEEVQVVSTGSLGLDIALGVGGLPRGRVVEIYGPESSGKTTLTLQTIAEMQKLGGTCAFIDAEHALDVGYAQKLGVKKKNKGKKKEKKK
>Spumella lacusvadosi_rad51_4 36021|23572|strand:-1(-1...305) (evalue:5.6e-07)
PFIYFLFSFLFFFFCFLFFMRMDASAPIEEVQVVSTGSLGLDIALGVGGLPRGRVVEIYGPESSGKTTLTLQTIAEMQKLGGTCAFIDAEHALDEKKKKEN
>Spumella lacusvadosi_rad51_5 36029|23575|strand:-1(-3...348) (evalue:7.1e-07)
PFIYFLFSFLFFFFCFLFFMRMDASAPIEEVQVVSTGSLGLDIALGVGGLPRGRVVEIYGPESSGKTTLTLQTIAEMQKLGGTCAFIDAEHALDVGYAQKLGVKKKNKGKKKEKKK
>Spumella lacusvadosi_rad51_6 16251|13797|strand:-1(73...454) (evalue:2.4386389999999997e-05)
QEYKQSVGCVVEHVIFFSQMHLAQFLRQLTRLAEEFGVAVLITNQVVANPDGMSFAKDNTKPIGGNIIAHASTTRLKFKKGRGDNRVCVVYDSPTLPESECGFSLGPAGIEDAKDVQWEGQLLTKW
>Spumella lacusvadosi_rad51_7 13830|12078|strand:-1(-3...1194) (evalue:4.436726160287058e-05)
VLPVNFFQKRITDCLLQTVFRTKINNKTQCSRIITKIQPKKSIMAKQQAEATNPANEKLKALQTTLEKLDKAYGKGTVMRLSDSKVLDVPVISTGSLGLDLALGVGGVPRGRVVEIYGPESSGKTTLTMHCIAEAQKAGGLAAFIDAEHAFDKTYAEKLGIDTANLLISQPDSGEQALEIAEQLISSGAIDICVIDSVAALVPKAELEGDMGDSKMGLQARLMSQALRKLTGVINRTGCCCIFINQLRDKIGVMFGSPETTTGGNALKFYASVRIDIRRIGQIKDGDNVIGNRTRVKVVKNKVAPPFKVVEFDIMYGEGISKAGEVLDLAVDMEIVKKSGSWFSYGTNRLGQGRDGVKDMLKDNPELLEELENKIKEKIKGDEKALIDTLEPNIEDDG
>Spumella lacusvadosi_rad51_8 1174|977|strand:1(1...724) (evalue:0.00011724276690153848)
KKKKIRGIQMKEKMSSEKEAKLKALQLTLDKLDKTYGKGTVMKMGDKAIEEVETISSGSLGLDLALGVNGYPKGRIIEIYGPESSGKTTLTLHAIAEAQKAGGIAAFIDAEHAFDRNYAEKLGVDIENLIISQPDNGEQALEIAENLIRSGAIDIVVIDSVAALTPKSEIEGEMGDSKMGLHARLMSQALRKLTGTISKTHCTVFFINQLREKIGVMFGNPETTTGGNALKFYASVRLDIR
>Spumella lacusvadosi_rad51_9 36033|23576|strand:-1(-2...328) (evalue:0.00025493687499999996)
PFIYFLFSFLFFFFCFLFFMRMDASAPIEEVQVVSTGSLGLDIALGVGGLPRGRVVEIYGPESSGKTTLTLQTIAEMQKLGGTCAFIDAEHALDVGYAQKLGVNLHELL
>Spumella lacusvadosi_rad51_10 36037|23577|strand:-1(-2...463) (evalue:0.00028619466666666667)
IAIRLKTMLAKSTGFLYSTTCTDKPLAERSIMDDKKGAVPAGEKAKALAAALAQIEKQFGKGSVMRMDASAPIEEVQVVSTGSLGLDIALGVGGLPRGRVVEIYGPESSGKTTLTLQTIAEMQKLGGTCAFIDAEHALDVGYAQKLGVNLHELL
>Spumella lacusvadosi_rad51_11 13837|12079|strand:-1(-1...680) (evalue:0.0002991895171428572)
VLPVNFFQKRITDCLLQTVFRTKINNKTQCSRIITKIQPKKSIMAKQQAEATNPANEKLKALQTTLEKLDKAYGKGTVMRLSDSKVLDVPVISTGSLGLDLALGVGGVPRGRVVEIYGPESSGKTTLTMHCIAEAQKAGGLAAFIDAEHAFDKTYAEKLGIDTANLLISQPDSGEQALEIAEQLISSGAIDICVIDSVAALVPKAELEGDMGDSKMGLQARLKKKG
>Spumella lacusvadosi_rad51_12 13820|12076|strand:-1(-3...654) (evalue:0.0003266752392857143)
VLPVNFFQKRITDCLLQTVFRTKINNKTQCSRIITKIQPKKSIMAKQQAEATNPANEKLKALQTTLEKLDKAYGKGTVMRLSDSKVLDVPVISTGSLGLDLALGVGGVPRGRVVEIYGPESSGKTTLTMHCIAEAQKAGGLAAFIDAEHAFDKTYAEKLGIDTANLLISQPDSGEQALEIAEQLISSGAIDICVIDSVAALVPKAELEGDMGRSEEHS
>Spumella lacusvadosi_rad51_13 13825|12077|strand:-1(-1...833) (evalue:0.00033662706925137936)
VLPVNFFQKRITDCLLQTVFRTKINNKTQCSRIITKIQPKKSIMAKQQAEATNPANEKLKALQTTLEKLDKAYGKGTVMRLSDSKVLDVPVISTGSLGLDLALGVGGVPRGRVVEIYGPESSGKTTLTMHCIAEAQKAGGLAAFIDAEHAFDKTYAEKLGIDTANLLISQPDSGEQALEIAEQLISSGAIDICVIDSVAALVPKAELEGDMGDSKMGLQARLMSQALRKLTGVINRTGCCCIFINQLRDKIGVMFGSPETTTGKRSKEKEAKRQKER
>Spumella lacusvadosi_rad51_14 15961|13577|strand:1(1...355) (evalue:0.00047)
QEMLEIEAFDEDTVNELRTRAKDALLTMEIAKEEKVEEVSQDLRDLEGVTPDLIAKLADGGIHTRDDLADLAVDELVELAGMDEADARTMIMKAREHWFAAGQEQRSGRHEPKEKRKG
