# Supplementary material for: Putatively asexual chrysophytes have meiotic genes: evidence from transcriptomic data
Source: PeerJ. 2019 Jan 16;6:e5894. doi: 10.7717/peerj.5894 (PMC6339481; doi:10.7717/peerj.5894)
Supplement: Supplemental Information 1 — Identified loci are in FASTA format. [file peerj-07-5894-s001.zip › supplementary_material/Spumella lacusvadosi/msh6.fasta.fasta]

>Spumella lacusvadosi_msh6_1 49601|28527|strand:1(1...1107) (evalue:4.245105e-07)
KIYRGTRILHWKDMRLNVIASYVLDRHYVERGVAIAASKVRYKLFVAENNRDSASDEEDDVEQEVNWTKQYDEKRKMFFWQNYATNELTFDEPLEPLAHEKAMIGLRVRVFWTIQAAWYEGTVTVYHRRKKRHRVEYDDGDHEWMNFPKECDRVQVQMEDGIWVAYTLFQSDAMKTEWRKIEDKRQRDDFKRQAFEDARQWKQFIDDHTHNIMFLSTRTGEIRTGVPFADEWVVQDDGFGFPCFFNSSTNAVVYEDPRFVYDVDADVAYTLFQSDAMKTEWRKIEDKRQRDDFKRQAFEDARQWKQFIDDHTHNIMFLSTRTGEIRTGVPFADEWVVQDDGFGFPCFFNSSTNAVVYEDPRFVYDVDA
>Spumella lacusvadosi_msh6_2 70730|34771|strand:-1(-1...497) (evalue:5.4e-07)
GGAIAESILEDLNRSGAYGAINTHYTNLKTFADKTKGLVNGAMRYDAEHLEPLYELEIGKPGSSFAIEIAYKIGLPKAIIDKSKQKIGNQQVSFEKLIKELEIEKKVFADKNVENAQKQRKLDQLLEQYNSLKSYLETEKKTILNTAKIQAKVKSRKEERRTRKR
>Spumella lacusvadosi_msh6_3 49606|28528|strand:1(1...1258) (evalue:5.61426e-07)
KIYRGTRILHWKDMRLNVIASYVLDRHYVERGVAIAASKVRYKLFVAENNRDSASDEEDDVEQEVNWTKQYDEKRKMFFWQNYATNELTFDEPLEPLAHEKAMIGLRVRVFWTIQAAWYEGTVTVYHRRKKRHRVEYDDGDHEWMNFPKECDRVQVQMEDGIWVAYTLFQSDAMKTEWRKIEDKRQRDDFKRQAFEDARQWKQFIDDHTHNIMFLSTRTGEIRTGVPFADEWVVQDDGFGFPCFFNSSTNAVVYEDPRFVYDVDADVAQQRKYVFQEMRFALYFCKDLREKYMNAVTTNDSKQISQALLNIRNSPKPVHLDSFIIRAKALFEVKSVLDRPVDRAVTEEIEYASWMAARMGELKQKAEELVLARHDNKKLVVEKLTANSGQKWFCRYCTRETKRHLEYCPTCGKPQLFY
>Spumella lacusvadosi_msh6_4 70733|34772|strand:-1(-2...829) (evalue:1.4e-05)
GGAIAESILEDLNRSGAYGAINTHYTNLKTFADKTKGLVNGAMRYDAEHLEPLYELEIGKPGSSFAIEIAYKIGLPKAIIDKSKQKIGNQQVSFEKLIKELEIEKKVFADKNVENAQKQRKLDQLLEQYNSLKSYLETEKKTILNTAKIQAKELIKNTNQKIEATIKEIREQGAEKLATKEIRQDLVDFQESLVFEKVNPAAKKPTPKEEKEKEEREEIEVILGEISVGSLVRIKGQEALGEVLSLRGKDAEIAIGDLKTTVKINRLEKISRKEYK
>Spumella lacusvadosi_msh6_5 38736|24628|strand:1(2...1153) (evalue:2.1e-05)
MRDLRQRRGAAVADYSVDCHGYDYYFYRAYGSIMILFYPIGIPLSYAIILFRNRQFINPDWRLVIDGKEKVLVSDKVIQHEKIKVRKTYDEIKNIANLFDNYVPKRWYFELFDCARRLALGAIPVLIIRGSVMQIIIVLLVSLLSVGVFMYFKPYIHTADNNLAIIAQWSITLVLISAMIVRVETLEGYKSSGLGVVLIFLNVMVIAFAVASAVVSAKPKKTKKGERDVFKEGSDSDSDSSEDEEEEGGGEGGEESKRGGSESNDNAIEMNPIHTTGTKAKHIESQREKDKKKKMNNKKQKRGNAKKKKNAKNIKSKEEESDSDDEKDPEEGRDSQMDEYDDDDDESSEDETTEGNGTRHQHNRSSEADSDDEHQMQLCTQSP
>Spumella lacusvadosi_msh6_6 18153|14956|strand:1(0...1085) (evalue:0.0001540499104074074)
DIGDNQSIENHLSTYSYRLKNMNYFLKKCNAKTLFLIDEFGTGSDPELGGALAETFLEEFYHREAFGIITTHYSNLKILANELPFASNANMLFDEKSLEPMYKLVLGQAGSSFTFEVAQKNGIPYGLINRAKKKIEGGKVRFDKTIATLQKERSKMEKTSLNLKEEETKAREEGKKMETINAKIQEKLERYQELYDANQRLIYIGQKIDDISESYFNSKDKKVLIGEFLKMVEIENSKRKKLSVKEKKVKEVIQKQVVEEVKVKVEEIRVAKKEKKIKAKKEEENKPKVVLKVGDRVRMIDGKAIGSIDVIEKNKATVNYGIFTSKVSLDALEFVDALKQSLITIAMTFPIDKKIILFDGI
>Spumella lacusvadosi_msh6_7 96604|40871|strand:1(151...484) (evalue:0.00018)
ITECPLACPMSKQQIRKRFKVQRAIWNRYCVLSMGWGKGTSSKDGSGLSGALLETLDKKQVSGIFATHLHELFHLPLKISDKVQNKRMGLIRDGRLGIAMDVRVGGWQVH
>Spumella lacusvadosi_msh6_8 49775|28583|strand:-1(-3...1314) (evalue:0.00025)
PYHPVDIKAKNPKYLWSKWAKWSGFKPLSDQIDKLRSDMEMEEVEELEYSLIHCVSDQEAGFTESQTHECSMADGDVPQPVIQFRSNRAYLCRWDNRPEHKAFLEFKRVLLGSETLDDIIAKGSKKFITANYFDPASDLFEVAGCMMRLMMWPTEELWARADVVYQQYHQTLLDEYKSKGLLPALAPSASSKKAKKAVVEDDDDDDVSEDEDEDDEEEVSSKKKKKKTKKGKKNSKKSKKSKKKGKKSKKSKKNGKKSRRSNDDDDDDNKEDYEEDVSSMVPVAHNISSVLEDEMYQIGLHLRCGDRHSYFKFKLHTDGYDRHACIVEKPNVELRESSTEHEKSIYLNAGNPLTIGECAKSMYGEYSNQVAKDNRKRSRQYKEALKKSTHAEVGMDGTFTNALVAPTEHNPLKSSMVYITSDNIIAAQQMNNTVGHPH
>Spumella lacusvadosi_msh6_9 17670|14685|strand:1(2...481) (evalue:0.00043852750000000003)
DSLQDNPRRNRLCSLQVSPLVYLVHSPVYSLRRTHRCSLHQGPQISRLDSLPGNPRGDPLLSHQDSPQCNPRHNPVEDPLPSPPQFLPINPVQNHPANRARSPRVSLFRDPQPSPLDSRRANPLPSPPQFLPINPVQNHPANRARSPRVSLFRDPQPSP
