# Supplementary material for: Putatively asexual chrysophytes have meiotic genes: evidence from transcriptomic data
Source: PeerJ. 2019 Jan 16;6:e5894. doi: 10.7717/peerj.5894 (PMC6339481; doi:10.7717/peerj.5894)
Supplement: Supplemental Information 1 — Identified loci are in FASTA format. [file peerj-07-5894-s001.zip › supplementary_material/Spumella lacusvadosi/rad54.fasta.fasta]

>Spumella lacusvadosi_rad54_1 37369|24053|strand:1(0...2077) (evalue:5.960976199388223e-56)
EMKVPESSFPQPPNLTGGTLLPYQLEGLQWLLSLWENGLNGILADEMGLGKTIQIISLIAHLRHHNTAGPYMIAGPLATVNNWVNEFKKWLPSCPVILYHGDKLTREKIREQHMKVSDQKSLNFPVVITSFEMCIVDRPHLERYVWQYIILDEGHRIKNRNCKLLRELKNIKSISRLLLTGTPIQNSLEELWSLLNFCSPMIFDDLEVFKSWFDFKNIGKDTKVEDIISTEEQERIVTKLHEILRPFVLRRLKSEVLGDRIVPKKDVVVYCSMSSLQREYYSMVLDGTLRDKLIEVGVEDAKSLKLLNPPMQLRKVCNHPFLFGDLKGPDGRYIQDVNPHLLVAASGKFKVLHRMLPRLKAEGHKVLIFSQMTKLLDTLEDYLYANSHSFVRFDGATKLSDRQAAIDSFNDPNGGVFIFLLSTRSGGLGINLTSADTIILFDSDWNPHQDSQAQARCHRIGQMKNVVSYRLLTTGSVEIEIMKMQISKKKLERMTIVGGDYRKAGKRSNDHAISIEDLKELLEDDVKNLARREQLGSGGASGSSSSGGGVKVNGVNLSKDISEEELNLIMDREMLFREEKARREQRAAAAEAADGSVKAVEFDDTERQAIDSILRAEEKADTTTVLSDVVTLDGTNDEQQQEFCVPLEGEMYDIVTDSVAGMLSSIKQSPLIVITYLVMQRLYFAKPQTLPR
>Spumella lacusvadosi_rad54_2 27870|19971|strand:-1(-2...709) (evalue:2.1488952992545382e-28)
RLRKWPSLKIDGSVAAERRMLMVKHFNTHSNVFRVMLLSAKAGGVGINLIGGNRLVLLEPDWNPAVDQQAMGRVWREGQTKEVFIYRLISCGTIEESILTRQMDKSSLSSVIQEGISNNEDDGDVAAASAGSSDASSESVLGRNLTVAGLKALILPDSASSSSGSVSSSDSATDSDNSVIDTALAVCMRLTGSSIVGVSKLKVDQKSRSAEAVFFQWQKKSLNQINQVLLSLLQAQ
>Spumella lacusvadosi_rad54_3 27877|19973|strand:-1(-3...393) (evalue:1.367650971845385e-26)
RLRKWPSLKIDGSVAAERRMLMVKHFNTHSNVFRVMLLSAKAGGVGINLIGGNRLVLLEPDWNPAVDQQAMGRVWREGQTKEVFIYRLISCGTIEESILTRQMDKVRTRHVCQLNQSWGNYSQACCPRRQG
>Spumella lacusvadosi_rad54_4 27875|19972|strand:-1(374...758) (evalue:3.705709005334754e-26)
RLRKWPSLKIDGSVAAERRMLMVKHFNTHSNVFRVMLLSAKAGGVGINLIGGNRLVLLEPDWNPAVDQQAMGRVWREGQTKEVFIYRLISCGTIEESILTRQMDKVRTRHVCQLNQSWGNYSQACRP
>Spumella lacusvadosi_rad54_5 58178|31139|strand:1(1...1619) (evalue:1.8818042261923077e-22)
DVDMASPGDKFVSFASPGDRIISDSRSPGSGELGGKTKGIAYELFPESDEEKPVGRTIFGSAAKPPLPPVLKSEASTKLEASLTQSTTSEPIKSMAVDWWRHVASEIADTKKKPTEDSSVVDLTLDEESDEIEEEHEESKLEPMTEMDLLQLSNKLITFLSLLVLSIQQGDKVLMFSQSLYTLNMVEQFLRMKYWGDIILMGKNGETSVDRNERARYSNWIHEREYMRIDGSTKDRQRLIDRFNGSDKYKLFMVCTKAGNMGINLYTANRVIIFDSSWNPVHDLQAISRSYRYGQKKEVFVYRMVAAGSMEEVIYKRQMLKQALAARVVDAQMPDNQEQAGELMDFDKHNKDGSENTSDETGKVKLSETVNQDKVLLQYVERHSSVLSYIEDQEVLLEDNVDAHLNEEEQKAAEAEYEKEVARDNRINAPYIPQSVISPPVMPNASSGGIPVPGVYNAYDRAADYQRAYNRAMDLLVNRQMQPGMTPQGMAMQIAKRYVDDKAAKILAEAQQQQRMVSPSVSTIASAPSVLSSAVTVDA
>Spumella lacusvadosi_rad54_6 22909|17537|strand:1(0...969) (evalue:2.1718046099584614e-18)
ALRKAANHPLLLRVRYKEEAVMDRIATVAYHQEHFGNQCDFVRVRAELDKYSDFDLHLICMEYPDLLSGYELEASVLYDSPKMKKLRDMLPKLQEEGHRMLIFSQWTRLLDLLGVLLDAMNMPYLRLDGSTPIKVRQELIDTYNTDKSIPVFLLSTKAGGLGINLTAADTVIMHDLDFNPENDRQAEDRCHRIGQMRPVTVYKLVTEGTVDELIYEMGERKRQLSQAVLSDERQAKTARSPAGKGSGAAGGAGNDESDENAISRMLQRALAQRAQMAIAAADELDTVPVTVSPDSEQCSTEFWECVTSVLVVQIIALQVEEI
>Spumella lacusvadosi_rad54_7 21577|16820|strand:-1(-3...1248) (evalue:2.410409440828114e-18)
GHRVLMFSQMVECMNFLEQFFLFRGFKYLRLDGNTSSDDREKRMYMFNDPDSPYFIFLLSTRAGGLGLNLATADTVIIFDSDWNPMMDAQAQDRAHRIGQKNEVRVFRLITTSPIEERILSRANDKRNLTGLVVEAGKFNSKTTGDKALSENRELMESMLKEWSEGGGAMISEVGGDYDGAENEDDDLPDDEQINEMMASYTGEMELYTAMDNARYHKKTVQWASLHNVSSVSEAPPMPSRLMGANEKPYWLTNECWPTKYSVLMNDMMSLPQVAKKKGRKKKVMPSISNLSGSSGGLLDEDSSLYAGNNSNRGSTEDLAGGSGEDSENDEDDDEGDNDGSSMMNDTNDDYHIVAGKSMRKRKDVVYDDHLTDRQFANMMERQQDLEVANAAAAAANAAATAKGKKAAALTAAEGG
>Spumella lacusvadosi_rad54_8 13301|11688|strand:1(0...354) (evalue:1.150130756846154e-06)
NKITQATKDYYRSTHRTVEVVAQPTLLKGGDLKEYQMSGLQWMVSLYNNNLNGILADEMGLGKTIQTIALLAYLMEFKHNNGPFLIVVPLSTLSNWVNEFNKWAPDILKVVYKGAPDE
>Spumella lacusvadosi_rad54_9 42803|26162|strand:-1(-3...579) (evalue:7.45865e-05)
KAHRIGQKKPVQIFRLVTDETVEVKVVERAQQKLKLDAMVVQQGRLQEKEKKLTKEDLLETLRFGADKIFRSKDSTISDADIDMIMEEGRKRTDALNEKLKEAEKGDMFDFRLDGGMSAQVYEGVDYSTKEKRDEIFLGIGFIDPGKRERKAIATYSETIARQTAQEEGDKKQKLPRHLRLNKMEDHQFYNKA
>Spumella lacusvadosi_rad54_10 38736|24628|strand:1(2...1153) (evalue:0.00012)
MRDLRQRRGAAVADYSVDCHGYDYYFYRAYGSIMILFYPIGIPLSYAIILFRNRQFINPDWRLVIDGKEKVLVSDKVIQHEKIKVRKTYDEIKNIANLFDNYVPKRWYFELFDCARRLALGAIPVLIIRGSVMQIIIVLLVSLLSVGVFMYFKPYIHTADNNLAIIAQWSITLVLISAMIVRVETLEGYKSSGLGVVLIFLNVMVIAFAVASAVVSAKPKKTKKGERDVFKEGSDSDSDSSEDEEEEGGGEGGEESKRGGSESNDNAIEMNPIHTTGTKAKHIESQREKDKKKKMNNKKQKRGNAKKKKNAKNIKSKEEESDSDDEKDPEEGRDSQMDEYDDDDDESSEDETTEGNGTRHQHNRSSEADSDDEHQMQLCTQSP
>Spumella lacusvadosi_rad54_11 7819|6676|strand:1(2...325) (evalue:0.00015236499999999998)
KPFLLRRTKDNVAKELPAKTEMVRKVELTGAQRDLYETVRLAMDQKVREEIDRKGVARSQIVILEALLKLRQVCCDPRLVKSLPSKKQTAGSAKLRCKRKRKTEENK
>Spumella lacusvadosi_rad54_12 49775|28583|strand:-1(-3...1314) (evalue:0.0006)
PYHPVDIKAKNPKYLWSKWAKWSGFKPLSDQIDKLRSDMEMEEVEELEYSLIHCVSDQEAGFTESQTHECSMADGDVPQPVIQFRSNRAYLCRWDNRPEHKAFLEFKRVLLGSETLDDIIAKGSKKFITANYFDPASDLFEVAGCMMRLMMWPTEELWARADVVYQQYHQTLLDEYKSKGLLPALAPSASSKKAKKAVVEDDDDDDVSEDEDEDDEEEVSSKKKKKKTKKGKKNSKKSKKSKKKGKKSKKSKKNGKKSRRSNDDDDDDNKEDYEEDVSSMVPVAHNISSVLEDEMYQIGLHLRCGDRHSYFKFKLHTDGYDRHACIVEKPNVELRESSTEHEKSIYLNAGNPLTIGECAKSMYGEYSNQVAKDNRKRSRQYKEALKKSTHAEVGMDGTFTNALVAPTEHNPLKSSMVYITSDNIIAAQQMNNTVGHPH
>Spumella lacusvadosi_rad54_13 48742|28248|strand:-1(-3...669) (evalue:0.00069)
TGQITKQLANDMKDLWKLYAAKIAPFLDASVVQYADSSAANAEDKAQLLKFYRDNSAEIVTFLTNANKAFARLRIKIPTLTSEDSASLPSAEKVTSALSALTGLRGGASTVATVSGDDGSVLGMARAIRDSIRGGAAKKRPVVEDEEDVDEEDEDEDEVVMDEDEDDEDDESEEDEEDNEDEEGDEDNEDEEDKEEEEEEGEDDQMVMGQLGVGWYQCIKEPG
