# Supplementary material for: Putatively asexual chrysophytes have meiotic genes: evidence from transcriptomic data
Source: PeerJ. 2019 Jan 16;6:e5894. doi: 10.7717/peerj.5894 (PMC6339481; doi:10.7717/peerj.5894)
Supplement: Supplemental Information 1 — Identified loci are in FASTA format. [file peerj-07-5894-s001.zip › supplementary_material/Spumella lacusvadosi/dmc1.fasta.fasta]

>Spumella lacusvadosi_dmc1_1 16251|13797|strand:-1(73...454) (evalue:9.524437573431905e-16)
QEYKQSVGCVVEHVIFFSQMHLAQFLRQLTRLAEEFGVAVLITNQVVANPDGMSFAKDNTKPIGGNIIAHASTTRLKFKKGRGDNRVCVVYDSPTLPESECGFSLGPAGIEDAKDVQWEGQLLTKW
>Spumella lacusvadosi_dmc1_2 16246|13796|strand:-1(73...1213) (evalue:2.685721311537358e-10)
EVRFELARVSILIARVSLRVASQLLEMATMEMEYQREQGQVEVETMQASFHKIEELEQYGINKTDIVKLKTGGYHTIEAIAHSTMRKLIEVKGISEQKAQKLKDIIKANQIVPIGFQTATSKLECMKDTIFISTGSRDLDNLLGGGIETGSLTEIFGEFRTGKTQMCHTLCVTAQRPLDQGGAEGRVIYVDTEGTFRPQKLTAIAERFHMNPDEVLDNIVCARAHNSEQQLELLSDAAALMSESRYALLIVDSCTALYRTDYSGRGELSERQMHLAQFLRQLTRLAEEFGVAVLITNQVVANPDGMSFAKDNTKPIGGNIIAHASTTRLKFKKGRGDNRVCVVYDSPTLPESECGFSLGPAGIEDAKDVQWEGQLLTKW
>Spumella lacusvadosi_dmc1_3 1174|977|strand:1(1...724) (evalue:1.0206462117636365e-06)
KKKKIRGIQMKEKMSSEKEAKLKALQLTLDKLDKTYGKGTVMKMGDKAIEEVETISSGSLGLDLALGVNGYPKGRIIEIYGPESSGKTTLTLHAIAEAQKAGGIAAFIDAEHAFDRNYAEKLGVDIENLIISQPDNGEQALEIAENLIRSGAIDIVVIDSVAALTPKSEIEGEMGDSKMGLHARLMSQALRKLTGTISKTHCTVFFINQLREKIGVMFGNPETTTGGNALKFYASVRLDIR
>Spumella lacusvadosi_dmc1_4 13830|12078|strand:-1(-3...1194) (evalue:1.0032167232928572e-05)
VLPVNFFQKRITDCLLQTVFRTKINNKTQCSRIITKIQPKKSIMAKQQAEATNPANEKLKALQTTLEKLDKAYGKGTVMRLSDSKVLDVPVISTGSLGLDLALGVGGVPRGRVVEIYGPESSGKTTLTMHCIAEAQKAGGLAAFIDAEHAFDKTYAEKLGIDTANLLISQPDSGEQALEIAEQLISSGAIDICVIDSVAALVPKAELEGDMGDSKMGLQARLMSQALRKLTGVINRTGCCCIFINQLRDKIGVMFGSPETTTGGNALKFYASVRIDIRRIGQIKDGDNVIGNRTRVKVVKNKVAPPFKVVEFDIMYGEGISKAGEVLDLAVDMEIVKKSGSWFSYGTNRLGQGRDGVKDMLKDNPELLEELENKIKEKIKGDEKALIDTLEPNIEDDG
>Spumella lacusvadosi_dmc1_5 13825|12077|strand:-1(-1...833) (evalue:2.2023081919e-05)
VLPVNFFQKRITDCLLQTVFRTKINNKTQCSRIITKIQPKKSIMAKQQAEATNPANEKLKALQTTLEKLDKAYGKGTVMRLSDSKVLDVPVISTGSLGLDLALGVGGVPRGRVVEIYGPESSGKTTLTMHCIAEAQKAGGLAAFIDAEHAFDKTYAEKLGIDTANLLISQPDSGEQALEIAEQLISSGAIDICVIDSVAALVPKAELEGDMGDSKMGLQARLMSQALRKLTGVINRTGCCCIFINQLRDKIGVMFGSPETTTGKRSKEKEAKRQKER
>Spumella lacusvadosi_dmc1_6 13837|12079|strand:-1(-1...680) (evalue:5.383097879999999e-05)
VLPVNFFQKRITDCLLQTVFRTKINNKTQCSRIITKIQPKKSIMAKQQAEATNPANEKLKALQTTLEKLDKAYGKGTVMRLSDSKVLDVPVISTGSLGLDLALGVGGVPRGRVVEIYGPESSGKTTLTMHCIAEAQKAGGLAAFIDAEHAFDKTYAEKLGIDTANLLISQPDSGEQALEIAEQLISSGAIDICVIDSVAALVPKAELEGDMGDSKMGLQARLKKKG
>Spumella lacusvadosi_dmc1_7 13820|12076|strand:-1(-3...654) (evalue:5.5675573049999995e-05)
VLPVNFFQKRITDCLLQTVFRTKINNKTQCSRIITKIQPKKSIMAKQQAEATNPANEKLKALQTTLEKLDKAYGKGTVMRLSDSKVLDVPVISTGSLGLDLALGVGGVPRGRVVEIYGPESSGKTTLTMHCIAEAQKAGGLAAFIDAEHAFDKTYAEKLGIDTANLLISQPDSGEQALEIAEQLISSGAIDICVIDSVAALVPKAELEGDMGRSEEHS
>Spumella lacusvadosi_dmc1_8 36021|23572|strand:-1(-1...305) (evalue:0.00031197999999999995)
PFIYFLFSFLFFFFCFLFFMRMDASAPIEEVQVVSTGSLGLDIALGVGGLPRGRVVEIYGPESSGKTTLTLQTIAEMQKLGGTCAFIDAEHALDEKKKKEN
>Spumella lacusvadosi_dmc1_9 36026|23574|strand:-1(-1...440) (evalue:0.00031736525)
IAIRLKTMLAKSTGFLYSTTCTDKPLAERSIMDDKKGAVPAGEKAKALAAALAQIEKQFGKGSVMRMDASAPIEEVQVVSTGSLGLDIALGVGGLPRGRVVEIYGPESSGKTTLTLQTIAEMQKLGGTCAFIDAEHALDEKKKKEN
>Spumella lacusvadosi_dmc1_10 36037|23577|strand:-1(-2...463) (evalue:0.00043104549999999997)
IAIRLKTMLAKSTGFLYSTTCTDKPLAERSIMDDKKGAVPAGEKAKALAAALAQIEKQFGKGSVMRMDASAPIEEVQVVSTGSLGLDIALGVGGLPRGRVVEIYGPESSGKTTLTLQTIAEMQKLGGTCAFIDAEHALDVGYAQKLGVNLHELL
>Spumella lacusvadosi_dmc1_11 36029|23575|strand:-1(-3...348) (evalue:0.0004729486)
PFIYFLFSFLFFFFCFLFFMRMDASAPIEEVQVVSTGSLGLDIALGVGGLPRGRVVEIYGPESSGKTTLTLQTIAEMQKLGGTCAFIDAEHALDVGYAQKLGVKKKNKGKKKEKKK
>Spumella lacusvadosi_dmc1_12 36033|23576|strand:-1(-2...328) (evalue:0.00047979466666666666)
PFIYFLFSFLFFFFCFLFFMRMDASAPIEEVQVVSTGSLGLDIALGVGGLPRGRVVEIYGPESSGKTTLTLQTIAEMQKLGGTCAFIDAEHALDVGYAQKLGVNLHELL
>Spumella lacusvadosi_dmc1_13 36041|23578|strand:-1(-3...483) (evalue:0.00048212775)
IAIRLKTMLAKSTGFLYSTTCTDKPLAERSIMDDKKGAVPAGEKAKALAAALAQIEKQFGKGSVMRMDASAPIEEVQVVSTGSLGLDIALGVGGLPRGRVVEIYGPESSGKTTLTLQTIAEMQKLGGTCAFIDAEHALDVGYAQKLGVKKKNKGKKKEKKK
