# Supplementary material for: Putatively asexual chrysophytes have meiotic genes: evidence from transcriptomic data
Source: PeerJ. 2019 Jan 16;6:e5894. doi: 10.7717/peerj.5894 (PMC6339481; doi:10.7717/peerj.5894)
Supplement: Supplemental Information 1 — Identified loci are in FASTA format. [file peerj-07-5894-s001.zip › supplementary_material/Spumella lacusvadosi/pms1.fasta.fasta]

>Spumella lacusvadosi_pms1_1 25068|18665|strand:-1(265...1264) (evalue:1.32211e-37)
HSISQTSRCLFFFCYLPKRSKMGSGISNPAAFSALDVSLDAKDVRTSPNSPLTGKHQRTVDLFSEDDLEEVNKKNKLSPEIKVGYDGQVNEGNQKHGRGTFVYDNGDMYVGDWVNDVKHGNGTYTYANGNVYEGEFAGNKKHGHGLFMLLSGDYYEGQFVNDLKQGKGMFKYASGTYHDGYYKKNKKNGPGVIKYANGDVYEGDFKNDLKHGRGVYKYNTGNQFSGEYVDGKQCGRGTYRWTSGETYEGQWFNNMMCGPGVMTYTDGSSYSGMWLNDQRHGAGTMTYKNGDVYSGCYVDNKMHGHGVMLYINGKRYDGEWRDDEKLITPQQE
>Spumella lacusvadosi_pms1_2 23928|18142|strand:1(0...666) (evalue:9.92354e-20)
GGFSDHKLNGRGLLTFTDGSSYEGDFYDDLYDGYGVYRDYEGGVYSGDYREGFRHGRGIFEDHTKRYEGEFVYDFPHGYGTIRFADGEHYEGMFDHGAFSGVGVLTTATARLQGVFREGHLSGMGFIEYGNGDKYEGEVEMNTCQGYGTMYYANGDRYEGQFFNNQRHGLGTYFHSNGDSFRGEFESGVHVATTGIKKSWRREDGPPNYDDLMESVLNVGY
>Spumella lacusvadosi_pms1_3 6281|5657|strand:-1(29...1037) (evalue:3.192715124608777e-18)
MSTETVVDKYYPEGELGGHYTGTVVEGKRHGDGTFRYDVNGCVVYVGQWENDYRNGYGKTTYADGSVFEGEYHGNLRNGKGIYTFGSGDVYEGFFVNDRFNGQGKMALANGELHEGQYVDDNRCGQGRLVFANGNVYVGEFDHDTFHGKGKLTFADGGIYEGDFINGEYHGKGKFSFTDGETFDGDYEHNERTGRGRYTFPNGDVYQGAFLNGKFHGSGVTLFANGDVHEGECKEGKRSGHGKFFFANGDAYEGGFENDVYHGKGKFTYADGTAYEYQYMYGDQIGEGKLIDPKKDVEGEKQKDKKKMFLFFQVEGVDVLPWTNCIAVAPVLLMQ
>Spumella lacusvadosi_pms1_4 54913|30162|strand:-1(88...1603) (evalue:7.2346551065e-18)
RFINLEDLIRLGKFPRCPDDIAITIEMSKIKREESLMVFISHCWLRGWSGAEGWSDQAHPDNAAGDKYRLCVKGIKTLKDIFAPRMKHCYVWMDFGCINQDSNPTHELEHYDRIVQVCDCIFTPIVDLDGGDWDLPSNISNLFTTYPAKAWNKGPHAYLNRGWCRVEMLYAANIPVLENDAVSGVERHSMIEAGLAFHCKNNRRPHFLYCTKDEKGNYYPRFLPPLQHSYLTEYHPLEGNLSIPEDMEHIVALLGELQPYLEANKIDVSYRGDVNEAGQKHGYGTLVDVNGGVYEGEWCHDQQHGHGVYQSADGKVYKGQWKEGRRNGHGSEKNANGAEYEGNWVDDRWEGPGVYRYADGGFFEGERRDNKKNGYGTYRYANGDVYEGEWKDNIWHGWGKLKYAGGGVYEGHWKYYKKEGQGVYRYANGTVYDGLWREDKWHGHGTCRFADGSVYVGEWENDSESTSLEEIRLRKTIEEFLRVRDDSIGDRADVKGVSDLFIRV
>Spumella lacusvadosi_pms1_5 6543|5843|strand:1(1...438) (evalue:2.6217764563333336e-17)
GDRNALYKPHGYGVKHDIEYGDMYEGEWKDGKYHGRGTYRFGGGDLYEGEWEYGYQHGHGVFYFNDGSVSEGEFRKGRNHGRGTFKWAEQGDEYEGEWKDGKKHGHGTLRYDNGAVYDGEWKDDKQHGHGNHRYASGDVYVGEWK
>Spumella lacusvadosi_pms1_6 62448|32385|strand:1(1...1269) (evalue:3.42699333397628e-17)
GWCRVEMLYAANIPVLGNENGNVERHTMFEAGLAYHCSKNRRPHFLYGTKEFEGVEVTPLLLPPLQHSYLTNYHPTLGNLSVASDMEHIETLVAELQPYLDANEITPGYQGDYNEEGEMHGFGLYVWEDGDEYEGEYKNNMFHRGTFRYVSGSSYVGEFQDNLKHGYGTFRYPDGTTYEGEWKEDQKHGHGMFSMSDGDAYEGAFSDDKINGRGTYYFANGDVYEGEFKNDEKCGKGKFTFKSSGNSYVGDFHHGSLHGHGIMTFANGDVFEGPFRYDERIDGLGRYTETNGDEYDGYWMHHKRHGPGSQVWQDRKEAYVGDWAENEMHGLGKFKSSNGDVYEGQFMNSLRNGRGLIRFADGDYFEGSFKDGRYHGNGLFNYAAGGSEYGEYKNGKEFHVRLGDSHKRYEDLFHEPPPYEPG
>Spumella lacusvadosi_pms1_7 47417|27819|strand:1(0...1119) (evalue:3.445801950129272e-17)
EGDLMGGDGLLTGDAALLLSGSRTGGRHRYSSFNYADLIEDEAGGAAGGGASGLKRKRGSMGAGGLGGGYGAKLKYDVTGALIDVKREQQQHQQMHHPGSMGANALIGPRNPDNDDPHCEYREAFQDCDTGEIYEGGWAYGMRYGRGVCLYADGLLYEGNWLQNREHGKGQLMTADRQLIYSGDWLDGCFHGYGTYYFSNGDRYIGDWRESHRQGKGDYLFKNGCRYSGDWKDNKRHGKGVFVWPDESYYDGDWEHDKRSGRGLLELSSGFRYDGMWAHNLMEGKGNCTFPSGQQYQGTYKNGLREGRGSVIFAEGAVYEGRFKEDRFDGQGTIKITENVPGYEEGELMIPIQIQSELWRIHLKAGFGNDAH
>Spumella lacusvadosi_pms1_8 54962|30183|strand:1(1...934) (evalue:4.538506384e-17)
NYKVSVRCLAPVFFVCFVYRTMPRDDVKKIYPNGDVYDGQMQDDQANGYGVMAYSGGGSYKGFWLDDFRHGEGTLINRIGTYQGAWYQGRQEGKGLYKYTNGDRYEGDFLNGVKSGSGEMRFANGDVYEGEFVDDDMSGDGKMDYINGDYYEGSWESNQKHGSGSFTYKSGAHYDGEFRSDVIEGLGTLTTTNNEVYVGEFREGKKHGYGELTYANGDMYEGNFNCDAPHGHGIMHYTNGRSVTFVNGRKKGLLPTTLVAAGALIGLLVTENVIHQSSSHPRCVSQSLTHSVSRKSPLILKVHPLSRSYL
>Spumella lacusvadosi_pms1_9 54969|30184|strand:1(1...934) (evalue:4.538506384e-17)
NYKVSVRCLAPVFFVCFVYRTMPRDDVKKIYPNGDVYDGQMQDDQANGYGVMAYSGGGSYKGFWLDDFRHGEGTLINRIGTYQGAWYQGRQEGKGLYKYTNGDRYEGDFLNGVKSGSGEMRFANGDVYEGEFVDDDMSGDGKMDYINGDYYEGSWESNQKHGSGSFTYKSGAHYDGEFRSDVIEGLGTLTTTNNEVYVGEFREGKKHGYGELTYANGDMYEGNFNCDAPHGHGIMHYTNGRSVTFVNGRKKGLLPTTLVAAGALIGLLVTENVIHQSSSHPRCVSQSLTHSVSRKSPLILKVHPLSRSYL
>Spumella lacusvadosi_pms1_10 28249|20150|strand:-1(-3...1005) (evalue:7.844088535359923e-17)
VKEAEILTAADLPPPVESEPFNEYIGEYDAEGRRHGKGKRTWDGAGDFRNVYEGDWVEGVIQGKGVYSVNGEVLYEGEFERNMFHGVGKLRIKNATYEGQMFDNKMHGQGKMKYDSGAVYTGEFVNGKKLGECVYVYPDGDVYEGGIDNDTMVGRGVLRFATGDVYDGEFAGGKMNGRGVYIFQNGDTYIGQLINNEFHGTGRFKFTNGDMYEGEFLLGAKHGEGVMKYASGDVYEGCWEKDQYDGSGVFRYADGRVEDVAHDAGKRMAEYRGERFVLGSGKNRKKASGGSAAGGEQEEEQDTWASAVEKMEKEEKASKVMASAAEGVSDSSDKN
>Spumella lacusvadosi_pms1_11 2353|1910|strand:1(0...987) (evalue:1.9081800601901768e-16)
DTSEMKASASSAPSSASGSESGTVHCTTHKGFWIQRPVGNVHGLNVKFEKRECPGCLTDLAVKASLVSISSSDGSATSSEVSAPQTVFSQIPAAPVPKAPVVTENVSQLYISDGDLSGFYTGVMVDKKRQGKGTFKYNQSTLSGDVYEGDWVDDSRCGHGKLTYANGNVHEGQYRDDLRNGFGKYSFANGNVHEGEYRNDMRHGKGKYTWASGNVYEGDFVENKMTGHGKYTWANGNVYEGDYVDDKRHGQGTYRYKSGHVHEGSYVNGDKCGKGKYTWANGDVFEGEYLDDKKNGPGVMTHANGTVKSGVWKNDKFEEQVCVMRVFV
>Spumella lacusvadosi_pms1_12 43522|26442|strand:1(2...813) (evalue:4.34649e-16)
KCTGQRGKMHGLGILDVPGMGRFEGQLYEDCCHHGTFKYASGNVYTGEFVNNKHEGHGTLTLANGSVYCGQFKAGHPHGQGKWTYANGDTYEGGLVNNERSGQGKHVCGLVFTYEGEFLNNKPQGRGVEATEKYRYEGNFAEGEWQGPGKLVLFEGSNVFEGEWSHVFCGLVMHTNDSGIVYEGPVAGLLYNGKGKYTEADGYQYTGEFTNGLKHGQGAVVMPNGDRLEGLFINDKFSEEQQKAFGELVNKLCVTSIVGTYISKRVVKSG
>Spumella lacusvadosi_pms1_13 77807|36587|strand:1(1...904) (evalue:7.9611747365318e-16)
PDGVREGLGIRWMVIDEGDYYEGDWKNDLREGIGAQKYMDGSSYYGEFGNGLRHGQGVYLCCYSSVYDGEWKDDLREGQGTIKLANGVMYEGEWKNDKKEGFGISWNPTDGSTYTGQWFNGLRHGSGTFKDSNGTVCIGEFKNDLMDGRCTCTYKDGSTYDGDLKAGIIEGRGVLTKATETFIGEWKNGLLHGRGLMRLNGVNMYDGEWVEGARHGWGVYWFEEGGEYTGEWQNDQIHGRGMFKYSGGSVYEGEWVNGLTEGRGICRYDDGVVYEGEWKNDFREGYGICREVDGDVYEGEW
>Spumella lacusvadosi_pms1_14 77700|36554|strand:1(0...773) (evalue:1.5692100231767822e-15)
SVYDGEWKNGLREGYGVYKEDQSCYVGEWKNNMRDGYGVLTEDDGVMYEGEWKCHIQNGSGTFKYRGGAVYVGEVKDGLAEGHGVHKFADGTIHEGEFKRGVQNGPGVYTYTDGTTVTGNWINEDLNGRGTQLGGDLDYEGDYVDGMKHGHGVLKFSDGGRYEGEFKAGLMDGRGVFRYTEGTVYTGQWKNNVCEGYGVCEYSDGDVYEGEWKNDVKEGQGVMKYNSQGDSYDGEWRDNKRCGRGVIRSANGDVFEG
>Spumella lacusvadosi_pms1_15 62442|32384|strand:1(1...1291) (evalue:1.9063633333528054e-15)
GWCRVEMLYAANIPVLGNENGNVERHTMFEAGLAYHCSKNRRPHFLYGTKEFEGVEVTPLLLPPLQHSYLTNYHPTLGNLSVASDMEHIETLVAELQPYLDANEITPGYQGDYNEEGEMHGFGLYVWEDGDEYEGEYKNNMFHRGTFRYVSGSSYVGEFQDNLKHGYGTFRYPDGTTYEGEWKEDQKHGHGMFSMSDGDAYEGAFSDDKINGRGTYYFANGDVYEGELVNGQRHGKGKLTSSDGAEYEGEWQRDKQHGSGTHTSGTGNVYNGSFVEGVRCGFGTITNADGSSYRGEWRGNCLEGQGVYQFANKSAYEGQFVHSAICGVGKMTYVAGGLLTYEGDWNENKRNGQGVLRYTNGDVYEGAFKNTKNGYGVTKYAKGGSHLGEWKDDKKHGLGVQISANGDSYEGNFESNQMCGQGTMKYANGD
>Spumella lacusvadosi_pms1_16 5804|5347|strand:-1(494...1466) (evalue:2.6357518476666665e-15)
RMPMATSTKESLRRTCEMAEEKCSLQMLSHFQLMCIDVEFVCVVGDMFEGDWREDMICGQGVMRYANGSIYIGKWSNNARHGQGAFQVKDWVLEAGVLSEYNGVWYADKQNGWGITVYSNGDEHEGEYKNGKRNGPGVLRDCDKNVLFDGMFVDDEICGYGMMNYENGDVYSGHFKDSQRNGKGRLFFKNGDSYEGDFLNNNIEGEGVLNSDGESYVGTFANGMKNGQGEIAFANGDVFTGNFVNNQPCGHGVMKYANGRRVPLINGRKKRLLTSCLMMSAAAVVIVAADVLTYQQGVFDSARCVVSSYHTFLNMCLAVVDWH
>Spumella lacusvadosi_pms1_17 73462|35423|strand:1(751...1714) (evalue:1.07185500237866e-14)
YFFLLLTTGQWGAGFMEGKGVYRFKNGDTYEGSFLKGYRYGEGKYQYKDGSFYQGEYRNLQFNKHKNLAGERLLPLCDGLKHGFGVRVFASGSRYEGEWREDKMHGMGLLVTKDGAKYEGKFFNGLRHGEGREQFGNMSGIALVCPLGHTHKGNGFCTYTGKYRAGLFHGQGQFQCISGQQYKGEWKDGKRHGQGEMYYLKHGERGDPERLFIGGVDSLYRIESYRGSWVENIKEGLGIMTYTCGDTLEGDFANGQPQGLFMCMFKRSGRTKFIKFERGYRVEWVSSLFDKRKSILPVKKEKFTFDGKQRNSSVGLKKTC
>Spumella lacusvadosi_pms1_18 24667|18518|strand:1(1...617) (evalue:1.7597557394730684e-14)
VAGSTFEGEFRDDKKNGKGKFSWAQSGATYEGDFRDDKMSGKGVYTYHDGNVYKGDFVNNRKFGRGKFYWTNGKVYEGEFDGKANGYGKTTFPYGNIHEGQYCDDKRNGPGRFTYTSGDVYEGNFVDDKKCGKGKFLWANGNVYDGEFQNDKRHGLGDMRFVNGTVVSGNWRNDDYAPMNYEMPVFDEEEDLSEGAAAAAAAATG
>Spumella lacusvadosi_pms1_19 34829|23069|strand:1(1...1006) (evalue:4.3341068076e-14)
QFMSVRPFSNELSLIQTQTQSIRIRFVTSDMGNAAAVRINPGSENVKPLNLNDPSGILIEKNDPVKDEEPLLTHRYLGESNDNGDPHGRGVMTLENGDLYDGDYKDGKMDGQGTYKFANGNLYVGQFEKGYIHGKGLFKYANGDKYEGDFLQNKKTGQGKFTFASGFVYEGAFKDNVEHGHGVIRFTNGDEFEGELENGTRSAGTMKYANGEVYSGQWKDRKRHGKGSLTHSDGRVEEGEWEADVLMAQQTYQSLRNVDYTLTHGVSETIVDNDLARNLIIVVQCPLFRQDIDIEGRGKRQCTNVIYQLMYSTKIGLQTPVILLSSLFTLVQKKK
>Spumella lacusvadosi_pms1_20 62437|32383|strand:1(1...877) (evalue:1.1750597705363e-13)
GWCRVEMLYAANIPVLGNENGNVERHTMFEAGLAYHCSKNRRPHFLYGTKEFEGVEVTPLLLPPLQHSYLTNYHPTLGNLSVASDMEHIETLVAELQPYLDANEITPGYQGDYNEEGEMHGFGLYVWEDGDEYEGEYKNNMFHRGTFRYVSGSSYVGEFQDNLKHGYGTFRYPDGTTYEGEWKEDQKHGHGMFSMSDGDAYEGAFSDDKINGRGTYYFANGDVYEGEYRDYQKHGYGVFRFASGTVYEGGWKEDKKHGHGTFRYASGKVFEAEWEDDEPLSQVDMLLQCCC
>Spumella lacusvadosi_pms1_21 33178|22360|strand:1(1...716) (evalue:4.1448250000000757e-13)
IEMSIEGNQMSDIVSGRGVLRLSDGIYEGDISEGTNTETVFESLSEVELKRRRSGQGVMKYSNGYKYDGNWINGSREGYGFMDFGGYGENYQGEWKNDCQEGQGTSCCISGEVYEGEWRRNSRNGYGTMTFPNGDVYEGMWADDAMHGQGTLKVTNRGLAESGEWKQGFLSKGTVVYSNGDMYEGDLVSGHRHGLGVMQYKTGDSYKGEWWKDLRQGCGIMKHSNGEVKEGQWENDTL
>Spumella lacusvadosi_pms1_22 51751|29207|strand:-1(-2...622) (evalue:4.286514685162573e-13)
LDQEDMQYRGEWLRDMRHGRGVETTASGDTYNGEWHEDKKQGHGLMQYRSGASYDGDWRAGLRHGFGIYHNKDLYSYTGQWYKGVRHGKGVSTFPNGANYNGEYKEDKQHGQGTYINVKEYTYVGEWTDNYKQGAGKCIFVNGVVYEGQWKSDLEHGTGVYKDADGNCYEGQFKEGKMHGKGVLKAADGDVYDGDVEDDRKHGRGKM
>Spumella lacusvadosi_pms1_23 77797|36583|strand:1(1...1597) (evalue:5.665228000740861e-13)
PDGVREGLGIRWMVIDEGDYYEGDWKNDLREGIGAQKYMDGSSYYGEFGNGLRHGQGVYLCCYSSVYDGEWKDDLREGQGTIKLANGVMYEGEWKNDKKEGFGISWNPTDGSTYTGQWFNGLRHGSGTFKDSNGTVCIGEFKNDLMDGRCTCTYKDGSTYDGDLKAGIIEGRGVLTKATETFIGEWKNGLLHGRGLMRLNGVNMYDGEWVEGARHGWGVYWFEEGGEYTGEWQNDQIHGRGMFKYSGGSVYEGEWVNGLTEGRGICRYDDGVVYEGEWKNDKHDGQGKYTNSVNVYEGGWKNDMQSGKGVLRYNDGEVYDGDWLNDVRHGHGILRTVDGTEYEGEFKEGCVSGRGKSKHPDGTLYEGEWQNNQRHGHGKAIFTDGSTYDGEWMENDQTGRGVLTSSAGVYEGELRFGVPHGKGKYTAANGSHYAGEWWNGKKDGVGSQTDVNGDVYAGDWRNDKRHGQGTFSSEGAVYNGEWKNGKKHGKGTWHSAKGKITEGVWTNDLLMEQVGYFNHKRMQIHQSLHYSE
>Spumella lacusvadosi_pms1_24 6545|5844|strand:1(1...427) (evalue:5.746240493412e-13)
GDRNALYKPHGYGVKHDIEYGDMYEGEWKDGKYHGRGTYRFGGGDLYEGEWEYGYQHGHGVFYFNDGSVSEGEFRKGRNHGRGTFKWAEQGDEYEGEWKEGACHGQGTFRYGNGDVYEGGYSAGYKHGHGTLRRADGSVYDG
>Spumella lacusvadosi_pms1_25 51749|29206|strand:1(2...698) (evalue:7.03980289050504e-13)
GDWYEDWRHGSGVVTSFEGWVVHGQFDYNILEGQGTWQAADGKLGYIGEFQNGFYHGQGKFYDNESAYEGDWVEGMRHGRGVHTYNSGEVYVGDYALDMRHGHGYLTLADGYYYLGEWENNMYNGQGKIAYTGGEVFVGTLVNHTCEGYAVYHSANNKSHYAGMFSEDLWHGPGILTDERGVFEGQWRRGFKAGYFKVNYTSGSYYEGYITGMPPEEAFSDSFYCATEEMAS
>Spumella lacusvadosi_pms1_26 23008|17600|strand:-1(-3...576) (evalue:1.0379500874515753e-12)
CDMYVGNWDKGNQTGNGVFTFANGDTYEGEWKDRKKHGKGVYKFADKSHYNGAFKDDMKHGYGIMIYKNGETYSGDWRDNKKHGKGVYIYVDGSRYRGDFSQSKMHGKGTMNYKNGDVYEGDYVENKKDGNGHMAYMNGEDYKGEWKDDFKSGFGVFRAYGGDMYEGEFKNNKMSGKGTMRYANGDVYEGDF
>Spumella lacusvadosi_pms1_27 51743|29204|strand:1(1...387) (evalue:4.0812001945325e-12)
KYEGEWQHNMRHGKGIYTYAVSGVYRGDFLNDIRHGFGTFHYANGDIYEGEWKLDTKQGKGQYTYLNIGVYNGGFDKNFMQGYGTLTYLNGDRFEGEWHQNRKQGKGKMIYPGVGVYTGDFYSDNRHG
>Spumella lacusvadosi_pms1_28 40766|25386|strand:-1(6...1119) (evalue:1.05415e-11)
SWIVTMTSVSLSYTPHAEGENEAVASEFAAAKEVAKTGFLNCHIHKGFWIQRPLSSGFLGIGKKYEVRDCPGCLEDLKKGSQSPSTPSSEATSSSSSSLPPAPVAKVPAAVAVAPPPPAEVLKSVTNLKCGTSKESGTYSGTVKNRQRHGQGTTIYSDGRVYTGEYVDDKRHGHGVQTWSNGAKYDGDWVNDKKQGNGTYKYSDGSVYVGEYQNDLKHGKGTCTFYNGNVYIGDWLADKRTGRGKDTYSEGTVYEGDFKDGAKEGQGTMTWSNGVVYTGPFVNGKRTGLGVTRYADGNVFEGEFLDGKMHGRGKYVFANGDLFVGTWVENQRQGEGVLTQGGVVKQGVWKDNKMVVQFKTLECMLQFRTH
>Spumella lacusvadosi_pms1_29 43518|26441|strand:1(0...1633) (evalue:1.8687309333453097e-11)
VFDVIGVANKVSSNGVSEKKEVITYKNGSKYEGETQSSLPHGRGILITHSGITVDGEFRQGAASGKVVVSSLDGERYEGDFLFNKANGRGVLTRPDGVIYTGEFKKGMRHGSGVLVFPQIGTFEAEFSDDKPVSGALRLPSGSVYRGPFLDFMCHGKGEMRYINGAVYVGDFVRALRDGQGTQTEPSGAVYCGQFKADRPHGRGTWTYADGSVYTGEYANGKRNGEGVMKSASGQTYTGQYLNNEYHGRGVLILSSSGSGGAPGSTTDSNRMSYRGEFQRGKMHGLGILDVPGMGRFEGQLYEDCCHHGTFKYASGNVYTGEFVNNKHEGHGTLTLANGSVYCGQFKAGHPHGQGKWTYANGDTYEGGLVNNERSGQGKHVCGLVFTYEGEFLNNKPQGRGVEATEKYRYEGNFAEGEWQGPGKLVLFEGSNVFEGEWSHVFCGLVMHTNDSGIVYEGPVAGLLYNGKGKYTEADGYQYTGEFTNGLKHGQGAVVMPNGDRLEGLFINDKFSEEQQKAFGELVNKLCVTSIVGTYISKRVVKSG
>Spumella lacusvadosi_pms1_30 21606|16835|strand:-1(306...789) (evalue:8.6459091809e-11)
EKNRSVVGYYGDTNEFGQKHGHGSQVHPNGDVYDGQFSRNKRHGLGTLSCLSLDVYTGEFKDGLRHGHGVMHYPDGSLYDGEWLCDKQHGPGSFWFVNGDQFKGDFEDGSMHGRGVYTYKNGDVYEGEFKNHLKTGLGKLTLASGTLSYEGMWLNDKRCG
>Spumella lacusvadosi_pms1_31 31978|21850|strand:1(0...717) (evalue:1.1234312903938352e-10)
ELQLVYRNSINRNRRFSQMADRNGDIYEGELVNGMREGGGVMTYGDGSRYQGEWRNNRREGYGVMSYKNRDVYEGEWKNDEMEGTGVYRYVSGAVYSGDWLGGKREGNGVMKWEYGAVYEGEFKNNVLQGHGIYRYANGDVYEGEVMNGTREGNGIMTYSNGKVHKGKWRLGELRAQLQYRLRGVVAYAAPLVLFFHRNLRAFLRCRYNFVELQDIVSSLVIQWRLPLQRLTNFIEIYP
>Spumella lacusvadosi_pms1_32 23012|17601|strand:1(2...425) (evalue:1.408408598245e-10)
DVYEGDFAENAKYGKGVYKFKTGQVYEGSYKYNQMCGMGKMTSSNGEVYEGEFENSKAHGCGKYTYLNGDVYNGDWFDAARHGNGIYRFANGDIYDGEWRNNMRNGKGIFRCGVGLTIYKGNWKDDKRANNWFQASGVVT
>Spumella lacusvadosi_pms1_33 6548|5845|strand:1(1...333) (evalue:2.450922076340318e-10)
GHGIHKCADGDVYEGEFQLNLKHGHGVYKFADGCEYEGEWKDGKKHGHGTLRYDNGAVYDGEWQDGKQHGHGAYRYATGDVYDGEWKDGKKHGHGNHRYASGDVYVGEWK
>Spumella lacusvadosi_pms1_34 12987|11494|strand:-1(31...415) (evalue:4.415546666666666e-10)
TTSGMARDSTSIPMGATIEVWKEGKKCGRGVLHFPDGGEYEGEFRDDTMHGWGRCENVTGDVYEGEWSGGMMEGRGKLSCGLAGDVYEGEWKGSRKDGHGKMTYSDGRVWEGMWENDEPRAQVLGLQ
>Spumella lacusvadosi_pms1_35 77790|36582|strand:1(2...2270) (evalue:6.567983363422816e-10)
NRAWCRAEMMCAAHIPTLENTNGTRRCDMFEGALAYLCSQNKRPHFLYSTKDVDLVSLVTLLPPLQLSYLAEYHPLKGTVSFEEDLEHIQQLLLELQPRLDANALIVGYQGDVNEDGENHGHGVKTYENGDIYEGEWSGGKRQGKGSFRTADGGLYEGEWQDDVKCGRGTLETVCDFYEGDFADDDMDGKGIFRHWEGSVYEGEMKNGRCDGFGILQVIDGNKYEGYWKNSKKHGVGTASYAVGHVYTGDWENDQMHGRGKLHFADGDEYEGDWVVSRRTGKGKLQRADGVYEGDFVDDVYNGHGMFKYADGETYEGDWKYGLKSGNGTYKYSNGAVYVGEWLDDERHGQGTLSNSDGSYYEGDFYMGTIQGKGTIKRDGNEYTGEWRNSLRHGQGCIRYSDGSYYDGEWKEDCRSGMGKLKCEGGEFEGEFLDDVYHGRGVLKYTCGDVYEGEWKNGVQHGQGVFRMDGGNAWYDGSWENGMRWGIGSMHYSGGEVYEGEWRNDKHEGHGKYTSSDGVYEGGWKTDVQSGKGVLRYNDGEVYDGDWLNDVRHGHGILRTVDGTEYEGEFKEGCVSGRGKSKHPDGTLYEGEWQKNQRHGHGKAIFTDGSTYDGEWKENEQTGRGVLTSSAGVYEGELRFGVPHGKGKYTAANGSHYAGEWWNGKKDGVGSQTDVNGDVYAGDWRNDKRHGQGTFSSEGAVYNGEWKNGKKHGKGTWHSAKGKITEGVWTNDLLMEQVGYFSHKWMQIHQSLHYSE
>Spumella lacusvadosi_pms1_36 34440|22901|strand:-1(-1...752) (evalue:1.880980315787e-09)
GEMKNGKRNGFGTLKFATGDVYEGQFVNDKAHGLGKHSFDGGDVYEGEFFNDFMQGKGRLTLTTGDEYVGTFENDEMHGEGVFNYFNGDKYVGSFAHNRKDGKGHLTRFNGDSYKGEFKNDQWHGHGVHTTAAGEKFEGIWKDGTMNGPCIIEEADFRYEGEVKNNQRQGKGVLTFSTGDKYEGDFHNHHLHGQGKLTYSDGYVYEGTFVESEKHGSGVVMYVDGRQFTCQYERDELVGELVPMGKIGRA
>Spumella lacusvadosi_pms1_37 34438|22900|strand:-1(-2...793) (evalue:2.1987735895303334e-09)
GEMKNGKRNGFGTLKFATGDVYEGQFVNDKAHGLGKHSFDGGDVYEGEFFNDFMQGKGRLTLTTGDEYVGTFENDEMHGEGVFNYFNGDKYVGSFAHNRKDGKGHLTRFNGDSYKGEFKNDQWHGHGVHTTAAGEKFEGIWKDGTMNGPCVIEEADFRYEGEVKNNQRQGKGVLTFSTGDKYEGDFHNHHLHGQGKLTYSDGYVYEGTFVESEKHGSGVVMYVDGRQFTCQYERDELVGELVPMGEGHAELQKLQLIPQLLHWK
>Spumella lacusvadosi_pms1_38 41705|25739|strand:1(0...1889) (evalue:2.21475e-09)
EGEFVLGKMNGKGTYTWHDGSTYKGEIKNGLRHGVGKFTGSSGQFYEGDWREGKRCGSGRIWYNEEKTSSYVGEWADNMRHGYGVMKYPSGNNYEGMWKNDLKHGNGVMTWRDVDELYTGSWFNGHPHGYGEHIWGDNNSKTVKKQMCNMYRGNFNRGKREGLGTFFYMNGSQYTGQWVNDMKEGEGVFIHPDGKIYSGLFLGNRMVPVNDQQSVQPRATDDVNPQYTLNIEDVFQRFPATTDAIDNNQSYEFKKKELERVLLKYNHCIKQAHKRYCELTNKIRAKEVLSLLSAAQTNTVGLNNHDKIVQTIRNARNFPKRLFCMNLGLMTRFLHESGLVDSTFTSNDVARCLRRMKANQETAAVSLLQEYKRQAARLDGSSEFDTSLVSDFESDLQITAVQDSYYDTAAAINKDFDISTAQPILEREFCELFVRCIAEQVSRRGSAVGHMTLYRTIYQSLAEKLLPFVSDYEGRTPTFYTVFYSDAVADLLSGSSPVLQAVWSHIQSTHNSKKSNGTSYIKAFVQFALNAKNLVTASDATTLTMTLLNNDDSNKTFDHSLVAATINYDDFKELMCRLIMSGHWIYGQVSAAPTSETEVNPAPAADPLDENANPSNAAVEEVVQAQPTK
>Spumella lacusvadosi_pms1_39 73468|35424|strand:1(2...1292) (evalue:7.26848528680749e-09)
RLFVEAQIMEEEEEDAHKFRLTKDGKVYFKGKKKYANHDVYVGEFVDSMRHGEGVLTMAHGDVYEGEFQKNLYHGYGLYTWKDHVDEDKNPIVGKYYEGDWLNGKKHGQGIFALGTGDIYTGVFSRDAFDGQGILKKANGDEYDGEWSRGRPNGQMTIKLANGDVYEGTLLNAKFHGKGKYTYANDMGYYDGQWDKGRSNGRGVRIFSDGSKFVGTFFEGEINGEGMMFYINGDQYLGQWGAGFMEGKGVYRFKNGDTYEGSFLKGYRYGEGKYQYKDGSFYQGEYRNLQFNKHKNLAGERLLPLCDGLKHGFGVRVFASGSRYEGEWREDKMHGMGLLVTKDGAKYEGKFFNGLRHGEGREQFGNMSGIALVCPLGHTHKGNGFCTYTGKYRAGLFHGQGQFQCISGQQYKGEWKDGKRHGQVSSGGD
>Spumella lacusvadosi_pms1_40 38136|24360|strand:1(0...1104) (evalue:8.467935214170679e-09)
QRSSVIFSKECVDMTSTANKMSQSLRHGHHATVYEVRRDPELKNKNVIRDKTKKVFPFVSGSQYKGMWEGDTKSGFGIQTNADDTKYEGEWADNQYHGRGTLWVKKGKSYVRQYVGDWFRGQMEGQGIFYWENGETYRGGWSRNKKNGTGRYEYANGDNYIGEWVNGLQDGLGTMNYANGNIFEGIFVKGKKEGPGLFFYASTKKVYQGEWFEDQPQCGEFRPPNAEEELRLVRPLSKGMFYNEFSLPELALSNSRSVVDMAISEVRMNSLSKSLVRLSTPQVRINTDLVDVAREKFYLLTKGGETLSIYETKVVFSDLGLNVTQEDIDDIIEQLQVTDTLEISFTELVELAAYIHEQRQTLQLTHS
>Spumella lacusvadosi_pms1_41 77696|36550|strand:1(1...741) (evalue:8.612780215807202e-09)
NGDEVEFGAFRSETDAYLGDLVNKKAHGTGLHWVLATVGEWKCHIQNGSGTFKYRGGAVYVGEVKDGLAEGHGVHKFADGTIHEGEFKRGVQNGPGVYTYTDGTTVTGNWINEDLNGRGTQLGGDLDYEGDYVDGMKHGHGVLKFSDGGRYEGEFKAGLMDGRGVFRYTEGTVYTGQWKNNVCEGYGVCEYSDGDVYEGEWKNDVKEGQGVMKYNSQGDSYDGEWRDNKRCGRGVIRSANGDVFEG
>Spumella lacusvadosi_pms1_42 17386|14517|strand:-1(-3...969) (evalue:1.0169245982689999e-08)
KIVQCCDCIFSPIVDKDHASWTLPGTISNWYEEYAAKLWNDGPHAYLNRGWCRVEMLYAANIPVLENDDGVKRHTKFDAGLAFQCANNRRPHYIFGTKELNNDNGGGVRPYLLPPLQHSYLTQYSPLKGNLSVASDLEHIKQLMAELQPYLDANQITVGYKGDKNEQGDAHGYGVFVSETGDVYEGEFKNGKPDGRGTFRMVAGDVFEGEYKNGTRAGQGTYRYASGSVYVGGFVNGNFEGKGVFTYASGDVYEGDWKGDAKHGYGVYRKTNGDVYEGEYSRGWKEGQGEYRYADGRVEKGLWKTDKLIQSSQVRVALITVCA
>Spumella lacusvadosi_pms1_43 50921|28954|strand:1(0...939) (evalue:1.765466424925e-08)
KEDTIPSGQLFVLDALNQRSFLESYNPEEGECPTEADRDRITLLMDKLRPLIHEQGYFGERNKQGQYHGRGVERYANGDCYRGEFSKGLKEGQGVLVSTHWVYEGQWHFDRMNDTACMITQSNGTVYEGEVRDGVWHGDGFVSLPNGDCYEGAFEEGAMSGHGTYRHMNGDVYEGEFKNNLRDGTGTLTFAADGKVYEGEFMEGNFLHGAVRMPNGDVYEGDLELDQFHGKGKIHLHNSGEIYEGEFQCNEMSGKGIFVYPRKDSKFDIYVGTVEKGIRNGVGTLTKSDGSIEKGLWMAGNLALDLEKKAEE
>Spumella lacusvadosi_pms1_44 39161|24785|strand:1(0...893) (evalue:1.8475913422733334e-08)
LIADANSTDLAVHTFNSVSVDKANTDNLISYEGEWKDNQYHGHGLLKFQHGASYEGSFVEGRFQGSAEYKFENGDVYVGMFHDDTACGRGKYSGHDGDCYVGDFANGVFNGVGTYDMNNGMSYEGEWQDGEMHGQGRLYNRENNMNLFKGTFVKGEFVEGEGPSTEEIVTATAAARGEEGTPMDDAATAAAEAGKGEVVTIDLNQKDDAEEEEQTEEEFARDLKEAQNDAPLPLPDDFQGPNNEETEGVEDKEEALTLEEEKLMKEIAQDLTNPDYDKDEDDDDDDGELPEGSFAND
>Spumella lacusvadosi_pms1_45 2749|2063|strand:1(0...681) (evalue:3.18273529100488e-08)
AAPAAPASSSGGNGSSGVLISAMKPPSGQYRSVVNVFIASDLFTGYYTGSLMGDVRHGKGVMQCLDGSSYDGDWERNTRHGQGRAVELGDVYEGTFVNDLMEGRGVMTYSDGSVYTGEWRSSAMEGSGSMTYSDGSVYVGEWKGNFMDGLGSMQYAAKDYYEGQWKENRMTGQGMMKYANGSVYVGEWHNGAMEGYGVMKYFSRDLYEGGWWFDQKEGRGIMRWYNG
>Spumella lacusvadosi_pms1_46 18504|15153|strand:1(2...1274) (evalue:3.525357428571428e-08)
KNQVQERHFVPLVAGFTQGCVEMQYQGQIFDGQMHGHGKLTYENGEYYDGEWVRGKRHGRGEYLYNDGSKYIGTWDSDKINGEGTSWYPNGNKYTGEWTNGKINGKGTIYLASGDKYVGDWKDGRRHGSGTYYYVDGDRYDGEWRNDERHGRGAMTYSTSDNSSVQERYDGEWVEGKMQGRGTYHYSDGSVYDGLWMSGKMQGKGVFLYPNGNKYEGEFFNDAKEGYGILQYKNGERYEGQWKSNFANGTGTLAYADGDKYIGEWKEGKKCGQGELFYVNGDKFSGSWLDDKANGMGVLEYSSGDVYDGQWENDTRHGWGKFSSAATGILYEGYWKDGLKAGSGTMYLTNGDSFTGQWRLGLVDGPVIYKFADKSPWNDPEYQHCCAVAGSCVDVKCDDVRGSLVVVPLLSVLSVVVSLVLTD
>Spumella lacusvadosi_pms1_47 18609|15204|strand:1(2...302) (evalue:3.6317492033587144e-08)
ACTMGDEGMYDGDFVKGIREGLGTHKYPNGETYSGKWKNNQRNGHGMYKYRNGNIYEGDWKDNLEKGRGIYKWKESKTVYIGEFLNGKKHGTGLLKYKAG
>Spumella lacusvadosi_pms1_48 31222|21559|strand:-1(145...904) (evalue:4.4651800976938755e-08)
NQLWFPCHHQIHCEFSAQISYSMTRNIEHHRSLRFDILKTSVVADFGGEWSESQRKNGRGVYRYTNGGVYDGEWQNDKRHGLGTLRYEDGESYKGSWKNDKKYGLGISRYGDKSSYEGGWKDDKKCGEGTFRYEDGTVYEGDWKDDKRDGTGVCRYVDGSIYRGEWKEDRRCGWGTLRLATGVVFEGNWLHDHMHGVGSLRLSDNSYKGNWYKGKLECRDKAWFDDGSVRVKGFLERCVPLHLPSLRAQFSL
>Spumella lacusvadosi_pms1_49 12455|11107|strand:-1(-1...611) (evalue:4.7947750000049254e-08)
VMIKGNFEGNIKEGVRDGEGRLEWSNGDFYVGNFKNGLRHGQGTLVEQNGQRKYEGLWCLSQKEGKGKELFANGDEYIGDYSKDLFNGFGELKTKGGLYTGEFKDGYKNGVGTMQFKGNTRYEGNWVNGRFEGKGLYIWSDGRRYEGQWVNGDRTGMGVLTFVNGEKYDGNFVKNKMHGSGWMKFTNGKVRPGEWKDNTLARW
>Spumella lacusvadosi_pms1_50 17064|14303|strand:-1(-1...548) (evalue:5.108556000014964e-08)
GVYQGKMTSWGFGLVYDEYFGFLDPVTKLPHGMGVRYYSDGSVYHGEWVDGKKHTLGRGLWIRPDGSQYEGQWLNGLKHGNGTQTYPDESKYVGEFAKGYEHGHGKRTYQDKSTFEGRHRFGKRDGPGVFTTADGHETKKVFKDSEVFHEKAVPDVTEEIPEDVDGSKNYFEPKPLMFLAIK
>Spumella lacusvadosi_pms1_51 2233|1876|strand:-1(732...1233) (evalue:5.16212e-08)
EGMLEQSRVEIDQTWLDVGAIELYDLCATIKVNEFPIDSLDGTAGLYSGEMRSGKRHGQGMILFTSGSRAGNTYEGSWVNDRMDGFGTYIWYHWQDRSVYEGYFESNCKNGQGTLSSWNGVHRGSWKRDRKHGKGVLLSDDVEIRGWWLNDKLIKGVGQTVKKRIE
>Spumella lacusvadosi_pms1_52 73440|35421|strand:1(2...1652) (evalue:7.9404005e-08)
RLFVEAQIMEEEEEDAHKFRLTKDGKVYFKGKKKYANHDVYVGEFVDSMRHGEGVLTMAHGDVYEGEFQKNLYHGYGLYTWKDHVDEDKNPIVGKYYEGDWLNGKKHGQGIFALGTGDIYTGVFSRDAFDGQGILKKANGDEYDGEWSRGRPNGQMTIKLANGDVYEGTLLNAKFHGKGKYTYANDMGYYDGQWDKGRSNGRGVRIFSDGSKFVGTFFEGEINGEGMMFYINGDQYLGQWGAGFMEGKGVYRFKNGDTYEGSFLKGYRYGEGKYQYKDGSFYQGEYRNLQFNKHKNLAGERLLPLCDGLKHGFGVRVFASGSRYEGEWREDKMHGMGLLVTKDGAKYEGKFFNGLRHGEGREQFGNMSGIALVCPLGHTHKGNGFCTYTGKYRAGLFHGQGQFQCISGQQYKGEWKDGKRHGQGEMYYLKHGERGDPERLFIGGVDSLYRIESYRGSWVENIKEGLGIMTYTCGDTLEGDFANGQPQGLFMCMFKRSGRTKFIKFERGYRVEWVSSLFDKRKSILPVKKEKFTFDGKQRNSSVGLKKTC
>Spumella lacusvadosi_pms1_53 15332|13113|strand:1(0...396) (evalue:9.331304000000001e-08)
GEVYNGDWQYNRLEGHGVMEDPDGGYEGDWSNDEHHGFGTKRWAKAGTIYRGEWSEGKIQGNGWYLYEDGHMYEGEWFNNQRHGRGEMRDPENQPYERGIYQNDELVTPEAIQITCSAALIHQQSVSIYNC
>Spumella lacusvadosi_pms1_54 16180|13747|strand:-1(83...821) (evalue:9.634114087502e-08)
TKEDEGVNVIPYLLPPLQHSYFTDFHPLKGNLSVASDIENIEHLIAELQPYIDANKIKVGYKGDLNKKGKRHGHGMLIMDNGDIYEGEWKNGQKCGLGVLRYAEGDVYEGHWKDGKKDGRGMHKYAEGDVYEGDWKNGNMNGHGVFRYASGALYEGQWKEDKKHGKGKYRYDHGDEYEGDWKEDLKQGQGVYRYTSGAVYDGGWKDDKKHGKAVYKYASGTVTEGEWKDGNKLEEQQVGRQFLII
>Spumella lacusvadosi_pms1_55 73452|35422|strand:1(751...1354) (evalue:1.235448070026673e-07)
YFFLLLTTGQWGAGFMEGKGVYRFKNGDTYEGSFLKGYRYGEGKYQYKDGSFYQGEYRNLQFNKHKNLAGERLLPLCDGLKHGFGVRVFASGSRYEGEWREDKMHGMGLLVTKDGAKYEGKFFNGLRHGEGREQFGNMSGIALVCPLGHTHKGNGFCTYTGKYRAGLFHGQGQFQCISGQQYKGEWKDGKRHGQVSSGGD
>Spumella lacusvadosi_pms1_56 49068|28354|strand:-1(-1...1379) (evalue:1.2431141676546625e-07)
EANLIFQLPRKNCDQMVPSLVRLNKMESSHAQQHKIHIIKRLLKKARIKQVDKQIQHMQNLDAAEAIVPHGEVSKRIYNDIILRRDFDLYGGPMKSQTWPLRKYLELQALAQRLGVEFTQKVDPSFIEIDDKDIMKDVDHRKVPALQTEKWKIGHEERHPAPVGFANNPNQPYNSLENEGFYCYDGDWKHGKMHGMGKYLFRDGCSYEGEFQDNHPHGYGTTSYPDGQSYKGEWVRGRYEGKGETTTCGGSKYEGEFSFGRRQGKGKLTFPSGLYYEGEFFDGQPHGRGVMRSKLTGWAYEGSFERGSICGSGTIIEPNGKRTVSYRAQTKEIITLPLLVRTFIKEQDEERDRRQEAANQMYGPLRGIQLKAYVNNIRNTLYTERVREKKQKYNDTINKIKEQKAKLHEARLKALAGEDDSDKPPGSAGSTQWCCGMYVLICVTCTILQKIRKIRYLNA
>Spumella lacusvadosi_pms1_57 77801|36584|strand:1(1...573) (evalue:2.7047995409190087e-07)
ADGAVYTGAMINENRHGYGIYRFVDGAVYQGDWRNDKCCGHGTYYFVNGDVYEGAWNGDKMHGHGTLRYIEGPVFKGEWRNDKHEGHGKYTSSDGVYEGGWKTDVQSGKGVLRFNDGEVYEGDWLNDMRHGHGILRTTDGTEYEGEFKEGCVSGRGKSKHPDGTLYEGEWQKNQRHGHGKAIFTDGSTYD
>Spumella lacusvadosi_pms1_58 3899|3090|strand:-1(-1...347) (evalue:3.1101364e-07)
GEWKRGKWDGHGRNHNGNERYDGEFKDGLKHGKGISTFLGGDRFEGHFVCGKREGHGILTMADGSLLEGEWKNDKISIGRITYKNGDVYNGEYLNGRSGQGTMRFANGDVYEGGW
>Spumella lacusvadosi_pms1_59 73478|35426|strand:1(2...674) (evalue:4.0650490424721477e-07)
RLFVEAQIMEEEEEDAHKFRLTKDGKVYFKGKKKYANHDVYVGEFVDSMRHGEGVLTMAHGDVYEGEFQKNLYHGYGLYTWKDHVDEDKNPIVGKYYEGDWLNGKKHGQGIFALGTGDIYTGVFSRDAFDGQGILKKANGDEYDGEWSRGRPNGQMTIKLANGDVYEGTLLNAKFHGKGKYTYANDMGYYDGQWDKGRSNGRGVRIFSDGSKFVGTFFEGRLL
>Spumella lacusvadosi_pms1_60 18605|15203|strand:1(0...1071) (evalue:4.11440400937156e-07)
DSNWEMKCELLCLLFLLSTVCAAETIQINNQTFKLIPLGRVGSKFGRAKAEAVQDFKLLSVPREKESDEVSEIKITDTEHAPRMEDTFDCEVRIPVSGTGLADVGQLINQYNNQKLTCKVSYANGNKYEGEVLQNNRHGNGQMVYANGEIYHGMWKNDAENGTGIKVLLDASVYNGEFLNNSRTGFGTLVFKNGDVYDGDFVNGEREGEGSFYHSGGDVYVGQYLKGQRHGEGVYYFANGVEIYDGTWVHDIMEGRGIYLYPDEGMYDGDFVKGIREGLGTHKYPNGETYSGKWKNNQRNGHGMYKYRNGNIYEGDWKDNLEKGRGIYKWKESKTVYIGEFLNGKKHGTGLLKYKAG
>Spumella lacusvadosi_pms1_61 73448|35422|strand:1(2...770) (evalue:4.420686778924111e-07)
RLFVEAQIMEEEEEDAHKFRLTKDGKVYFKGKKKYANHDVYVGEFVDSMRHGEGVLTMAHGDVYEGEFQKNLYHGYGLYTWKDHVDEDKNPIVGKYYEGDWLNGKKHGQGIFALGTGDIYTGVFSRDAFDGQGILKKANGDEYDGEWSRGRPNGQMTIKLANGDVYEGTLLNAKFHGKGKYTYANDMGYYDGQWDKGRSNGRGVRIFSDGSKFVGTFFEGEINGEGMMFYINGDQYLGTTSLTIVALYIDIFFFY
>Spumella lacusvadosi_pms1_62 73458|35423|strand:1(2...770) (evalue:4.420686778924111e-07)
RLFVEAQIMEEEEEDAHKFRLTKDGKVYFKGKKKYANHDVYVGEFVDSMRHGEGVLTMAHGDVYEGEFQKNLYHGYGLYTWKDHVDEDKNPIVGKYYEGDWLNGKKHGQGIFALGTGDIYTGVFSRDAFDGQGILKKANGDEYDGEWSRGRPNGQMTIKLANGDVYEGTLLNAKFHGKGKYTYANDMGYYDGQWDKGRSNGRGVRIFSDGSKFVGTFFEGEINGEGMMFYINGDQYLGTTSLTIVALYIDIFFFY
>Spumella lacusvadosi_pms1_63 62458|32387|strand:1(1...706) (evalue:5.20496684074431e-07)
NISVAEAELPSAPPEPVRGTKVFPNGDVYEGELVNGQRHGKGKLTSSDGAEYEGEWQRDKQHGSGTHTSGTGNVYNGSFVEGVRCGFGTITNADGSSYRGEWRGNCLEGQGVYQFANKSAYEGQFVHSAICGVGKMTYVAGGLLTYEGDWNENKRNGQGVLRYTNGDVYEGAFKNTKNGYGVTKYAKGGSHLGEWKDDKKHGLGVQISANGDSYEGNFESNQMCGQGTMKYANGD
>Spumella lacusvadosi_pms1_64 49966|28643|strand:-1(53...1589) (evalue:6.463312346609999e-07)
GFGIHRSTDAANGSMEYIGCYKEGKRHGWGMLSNSNGDEYIGEWHTGKMSGAGCFTSKNGDFYQGGMYNNLYSGVGFFKKASGNIYIGHFREGKAWGLGILTLISGEKYKGYFDRNSRCGRGICEYPNGSKYAGHWYRGVHDGKGTYISPIGERYVGNWSGGKKHGIGRYQFENKDYFDGEFVKDKAHGTGVYVHHNGNIYTGQWVNDRRQGKGTYLFANGSKYTGHWHNNNMHHKGKFDFANGSFYRGMFDVNTKHGKGIYTWPNGNEYKGEFLHDKLCGTGEMKYHNHHRYVGHWADNKKNGYGVMYYASGPIYEGEWKDDIRQGQGRITFSPGATTQEVYDGHWDNDLWNGVGTYWYRADEGTVYEGDWVNGVRHGVGTLTYKDGSYYRGDFHQEQMWGKGVYVGADGTQYDGEWRANMRQGIGTSLLPDGSIHNGEYWGNMRHGAGKCIRPDGSIYHGNWEGNIIVGPGKVTFTVGQKSKKDGLCKELTVKVFGYQSSWNIVFCGVG
>Spumella lacusvadosi_pms1_65 24338|18360|strand:-1(-3...330) (evalue:7.170610508486284e-07)
MNAPAPHRPIQALPDQLISQIAAGEVVERPSAVVKELLENALDAGSTQITVRLEEGGVKRIAITDNGRGIAPEQMPLALARHATSKIASLDDLENVHTLGFRGEAQKERA
>Spumella lacusvadosi_pms1_66 24347|18362|strand:-1(-1...359) (evalue:7.799224350527438e-07)
MNAPAPHRPIQALPDQLISQIAAGEVVERPSAVVKELLENALDAGSTQITVRLEEGGVKRIAITDNGRGIAPEQMPLALARHATSKIASLDDLENVHTLGFRGEALERVTTRRKKERKK
>Spumella lacusvadosi_pms1_67 32393|22045|strand:-1(-3...510) (evalue:7.94227837e-07)
FITMSKAKGKAAAVEEAPVVVEIVRGNGEFTLSDGSTYNGDYKIVSDVKVRSGKGVWTYGPERYEGEWENDLMNGNGEYSFSSGAVYRGAFKDNLFFGEGEYVYPDGAFYRGSWSANKMHGKGTYIDAQKMEFNGDFINGIYSTGSSFRAQKSGQRPAVQCSPFVSQQRT
>Spumella lacusvadosi_pms1_68 24350|18363|strand:-1(-3...360) (evalue:8.411523320795297e-07)
MNAPAPHRPIQALPDQLISQIAAGEVVERPSAVVKELLENALDAGSTQITVRLEEGGVKRIAITDNGRGIAPEQMPLALARHATSKIASLDDLENVHTLGFRGEARKGTKRENIKKRRST
>Spumella lacusvadosi_pms1_69 24342|18361|strand:-1(-3...315) (evalue:8.782694023217167e-07)
MNAPAPHRPIQALPDQLISQIAAGEVVERPSAVVKELLENALDAGSTQITVRLEEGGVKRIAITDNGRGIAPEQMPLALARHATSKIASLDDLEKKKSKKKEMKK
>Spumella lacusvadosi_pms1_70 2800|2083|strand:1(0...921) (evalue:9.507116866483379e-07)
ESSSEATTIDFTDDEGNVYKGEMKKDKMHGFGVMHFNNGNVYEGNWKNGKFEGSGKLLKKDLGVYVGELKNGKLNGKGHLVFDDGDVYDGEFKNDHMHGRGKFIYTDGEVYEGELIKSQWCGQGVRHFANGDVYTGSFEDHDMHGQGVMRFHNGDVYEGEWKEGYFSGKGKYTMAAGGYYEGDWVKSQQTGHGTSATERGDHYTGQFEANEYHGRGTLVLQGEEGFTYEGDWVRGRMEGQGRVSTPSGVTYDGDFKDSLFDGDGIYSCTDFTYDGSFKNNMHHGGGVFRSSSGETYEGQWFEHMRHD
>Spumella lacusvadosi_pms1_71 24334|18357|strand:-1(-3...327) (evalue:1.049734761581931e-06)
MNAPAPHRPIQALPDQLISQIAAGEVVERPSAVVKELLENALDAGSTQITVRLEEGGVKRIAITDNGRGIAPEQMPLALARHATSKIASLDDLEKIRKIQNKRKKNKRG
>Spumella lacusvadosi_pms1_72 35659|23436|strand:1(1...841) (evalue:1.5809255800555804e-06)
TYSGSQYLGNFYNDMFHGAGEFRFPNGDHYQGNWEYNARTGLGIMRYSDGSEYTGEFRDNLRSGRGMMRWSNGDVYEGEYLQDMMNGEGVMVYASGDEYRGHWRANMRHGYGEYRAKEIVYVYEGDWFENRRHGTGKMWNEVGMYEGDFTDDAVTGQGTYTYHESSTYSGGVKNGLRDGAGTYRTYTGNVYEGQWTSDQLAGECRIQYPGGDYYSGICQDMSMIKGILHYANGDRYEGEFFNNKRHGLGQYYSQSTGETLYGHFEQDEKIGEGHVIDAKG
>Spumella lacusvadosi_pms1_73 60827|31928|strand:-1(493...1834) (evalue:1.8582200000245023e-06)
EKVLEVSDFVLTPLVDLHHENWELPPGEVDYFVDYKAKAWNGSLKSYLNRGWNRTEMFYSLDIPLPENPDGSTRSHLFCGECRYHYQKGIRPHLIFGSKEYQARQLPIVLPPLQVAQYAELNPLMGYFPIENDKLIVQELVEHLKFDRNAVVEEYSGSIQNDKRVGYGVMRYSNGGQYAGNFEDDMREGRGKMHFSNGDVFEGDWREDMMCGLGVMTYANGSVYTGRWLNNARHGTGSFQERDWTPDAALLVDFNGLWYEDKQNGWGISVYPTGEEHEGEYRSGRRHGQGVLRDRSLNVMYDGMFEEDELCGDGTMNYENGDVYTGQFRSNQRNGNGRLVYSNGDSYEGDFQNGNMEGWGVLISEEEVYTGSFKRGRKHGHGEITYSNGDVFTSNFVDNEPFGHGSLKYANGRHIPLIHGRRKCILTSGVVIAAAVAIGFAADLVH
>Spumella lacusvadosi_pms1_74 25910|19017|strand:1(0...336) (evalue:2.032076053226e-06)
SGHGVYRYASGAVYEGEWVNDKQQGKGTYWYDNGDCYNGDWVSGSRQGKGVLTFKDGGWFEGDWVGDGRQGQGVLKLANGSSYEGGYRGDAKSGHGIYRYHDGDVYDGEWVN
>Spumella lacusvadosi_pms1_75 6550|5846|strand:1(1...507) (evalue:3.2937250000000012e-06)
GDRNALYKPHGYGVKHDIEYGDMYEGEWKDGKYHGRGTYRFGGGDLYEGEWEYGYQHGHGVFYFNDGSVSEGEFRKGRNHGRGTFKWAEQGDEYEGEWKDGKKHGHGTLRYDNGAVYDGEWQDGKQHGHGAYRYATGDVYDGEWKDGKKHGHGNHRYASGDVYVGEWK
>Spumella lacusvadosi_pms1_76 51744|29205|strand:-1(-3...429) (evalue:3.5288609999999998e-06)
GDVYSGRWVNNLRQGRGKIEYTNGIVYKGEWKDNKMHGYGVAKMPGGNSYDGAWVAGRMHGTGIYKWANGDRYEGPWVNGVIDPSGGQDEFQAYECRCACWQLSWCGMCLVCVKDFVLRWEKDQQIESIFSQFCFLLFIFFVP
>Spumella lacusvadosi_pms1_77 53052|29602|strand:1(1...2680) (evalue:7.975785042015189e-06)
PGPRPNSVGFNPANNSAPVEQRKDTNASYVKGNTSETEKRGSTPNKKGGDVKFDEAVSRQEYERDNNPDGSGGDGGGGEDGSLGIAYDDGQEEYNPIFSVDTRTMQDMDYIGDINEKGEKHGKGLFKYKNGDIYEGDWINNKKHGNGIYQYANGDVYTGPFTNGLKSGTGVYKYANGELYEGDYQNGSRTGYGKYVYLSGAVYNGEFKNDIKHGHGLYKYASGDVYEGNWSYGKQHGHGVYKYADGTIYEGDFKFGKMTPPDDAPRPDSPVVGYVGDLNEKGEKHGHGVFRYDNNDIYEGDWIENRKEGHGIYKYSNGDVYEGELKDGLKHGRGVYNYVKGEMYNGEYKLGLMSGYGYYKYANGSLYEGEFLMNMKHGYGIYKYASGALYEGQWRNNKQDGQGKYTYASGDIYTGEYKNGMMHGSGHYKYKSGNNYEGEFQFGKQHGAGVFTHASGSVYNGQFKEGLMHGPGCYTYNNGDTYDGMHTNDLIEGYGVYRFASGDVYTGNFLNELKHGAGLYKYGNGEVYDGQYLKGNRHGKGTYKYLNGSSYVGEYADDVPHGHGVFRFENGEVYEGLYANGKRNGKGIYKYNSGAVYEGNWVDGKIEGYGCYNYSNGSTYKGFFHNDMKHGKGNFQYYTGETYDGDYYCNMMHGKGTYTYISGASYEGEFEDGYMCGFGVFHYKNGSTYEGYFRDDKRHGQGKLIFSEVDIYHSLDDITSDELKTGELKEKEPAKKPNVYEGLWREGLMHGKGVYTFSTGAVYDGDFRFGIMHGRGKCKLTYGDYYEGQYKDGKEHGIGVYRYANGSVYEGEFKDGLMHGRGLFKYTNGDIYEGEFQGDVRHGPGVHKDKFGNQIDQMWKNGQRVQLQALQSVDCVFFETVQLYEEQMNDVF
>Spumella lacusvadosi_pms1_78 2940|2138|strand:1(1...523) (evalue:9.32624975e-06)
DGAINRTRTRSTSSPHSHDIPSVGYFGATDWLGRKHGYGVMKYDNLDVYYGEWHEGQMCGNGTYKYCNGDIYTGVFKANKKHGHGLMKYKAGGHYDGEWQNDMKHGFGVERSVDGSEYSGQFVEDRQTEGESKQSDKLPRSLSRDDAAYSQKRTRKGTVHELLVEFDPEMADL
>Spumella lacusvadosi_pms1_79 77804|36585|strand:1(0...313) (evalue:9.414918679e-06)
DGKMHGHGTCRYDDGELFEGEFRGDLKWGRGVVRYVNGDLFEGEYIVDFRAAGVMKYADGSVYDGAWLNNKRHGRGRWTSAEGDVVEEGEWVEDKLGRQAVCYY
>Spumella lacusvadosi_pms1_80 24669|18519|strand:-1(-3...309) (evalue:9.869155887195e-06)
NGEIYDGMWAKGQKHGQGTYTYCNGERFEGVFVCGVKCGTGKYTWNNGDTYEGDCVNDKMNGHGKFTSANGDVYEGTFKNAKKCGQFKVKFVDGSTFEGEFRD
>Spumella lacusvadosi_pms1_81 2883|2117|strand:-1(-1...845) (evalue:1.0480301855999999e-05)
KFYYIYQWVLLMLRRFIFNSSRVASSSTIGRKAGVVAKRYNHNQIQTPTGRVLRWITRGAQIATIVLIFSTLFKKKKVKVTTEYNGDRNEEGKKHGRGILKYSDGSSYDGEWKDGSMEGQGTFRYKNGDTYTGSFVDNQPHGRGLMMYVNENIYDGEWDHGKRTGDGTLTFSNGSMYIGNWKDGVPVDAPDNAQNDIVLINEGATPAPVEPQMNADYQPSKDFVSDFGFQSDEKAPVDLHPDNAFNYSSSEDRKDQQNKTACNFQQPYFPTKVLLLHSQHS
>Spumella lacusvadosi_pms1_82 77704|36558|strand:1(1...341) (evalue:1.0898878585624998e-05)
LKGSLSVVSDMQHIESLMSELQPYLDANKIEVGYKGDVNEAGEAHGHGTYRYASGDVYEGEWKQNKRHGHGVMRYGNGDVYDGMWKNDMRESYAMAHCAQDDTSGKSGCFSAA
>Spumella lacusvadosi_pms1_83 20701|16409|strand:-1(-1...494) (evalue:1.58423459e-05)
PIDYHVDFIEGTWNFGNLKTVKCVYKNGTCYEGEWGSGCRNGTGIVTFVGGTLEGKWRDNLIKGNCTRKYRNGDVYTGEWKGNEEGMKHGRGTLQCADGNVFSGIWVFNSNYGEGYEEPLVDDRKTWRPWESVTLRTIDEGFDGVNTSTSIVSEIPRGVNLEFG
>Spumella lacusvadosi_pms1_84 25724|18937|strand:1(1...850) (evalue:1.6e-05)
RPLVCSKLLSYQLDEDGDESSSNNKLHGFACINVDGLYVVVALKQKAAVSHVNLLEGVVETDSNGEPVIRSGLVLTNGNCYFGSTSKTIVYSATTQGPTVALTSPLPTRASPLSSPPDKSLWLLHGREAMIAMLKSTLKKRRSSVINMSAAPTDLYKIFAKSKEVKHKDELLDGHHKRHDDVDSASKSANRSATKTSATMNEVKQNFEERGQRLNQIAQKMDNFKESASQYRDTVKEQKEQLKQKNARWGLFQWRWCESVGKKSVCYTVIREQQRQYLRQWH
>Spumella lacusvadosi_pms1_85 24878|18591|strand:-1(175...943) (evalue:1.8932801763777498e-05)
VLSGQKSVNLNLFVPKAADRFNLEHSSLINIQMSLTSNNLASEMMAVEVGGHPASIDPFKKTVFSSPLSPDSAARTVHKKHIYDEEDSYHTIDEFYVEAGDLSGVYSGGLKNGKYHGFGVMKYSRAPRIGHVYEGNWVDDLKCGQGRMVYANGEVYTGEWSNDMRHGQGKLKSPSGASYEGEWKNDVKEGQGTIINCDGSKYVGEVSGDKRHGTGVLYRKDGNPWYSADRNQWRNGSIVLQCSCSNNQQHNGSQM
>Spumella lacusvadosi_pms1_86 18590|15195|strand:-1(-3...771) (evalue:2.2153472e-05)
YTSWESRYQLSPIVLPLIPLADLLKRYNPLRGHTTHPQDREIIGRLHTNLKPHFKEALTRKSVANLFDLSAPQNNMVGNNNTTNDSRRRLSLLPNGDIYMGELIGSTSTTPKAGATAAAAASSNRLMSSRGFGSLMGARMGSISGSSKDIFAGSTRHGYGRNKTNKLIVYKGTYVDDQKSGYGCEKTPTGIQYYGEYDHDMKHGHGLLKYPNGDEYEGYFVNDKKQGTGVYRYANGDVYTGEYQNDVKCGKGSCKYA
>Spumella lacusvadosi_pms1_87 62453|32386|strand:1(1...957) (evalue:2.549838902105845e-05)
GEVKHLGNDQLVRHGKGKMFYASGEVFTGTFQDDKKHGRGATKLLTRDTIHQDFNMGEVCSEVVTYIYENGDKYVGTMKNGEENGYGVLTYANGDVYEGFFKNDDKVEHGRFNYVNGDVYEGEFKNDEKCGKGKFTFKSSGNSYVGDFHHGSLHGHGIMTFANGDVFEGPFRYDERIDGLGRYTETNGDEYDGYWMHHKRHGPGSQVWQDRKEAYVGDWAENEMHGLGKFKSSNGDVYEGQFMNSLRNGRGLIRFADGDYFEGSFKDGRYHGNGLFNYAAGGSEYGEYKNGKEFHVRLGDSHKRYEDLFHEPPPYEPG
>Spumella lacusvadosi_pms1_88 53038|29601|strand:1(1...2260) (evalue:2.7010010168181845e-05)
LLFSGNGIYQYANGDVYTGPFTNGLKSGTGVYKYANGELYEGDYQNGSRTGYGKYVYLSGAVYNGEFKNDIKHGHGLYKYASGDVYEGNWSYGKQHGHGVYKYADGTIYEGDFKFGKMTPPDDAPRPDSPVVGYVGDLNEKGEKHGHGVFRYDNNDIYEGDWIENRKEGHGIYKYSNGDVYEGELKDGLKHGRGVYNYVKGEMYNGEYKLGLMSGYGYYKYANGSLYEGEFLMNMKHGYGIYKYASGALYEGQWRNNKQDGQGKYTYASGDIYTGEYKNGMMHGSGHYKYKSGNNYEGEFQFGKQHGAGVFTHASGSVYNGQFKEGLMHGPGCYTYNNGDTYDGMHTNDLIEGYGVYRFASGDVYTGNFLNELKHGAGLYKYGNGEVYDGQYLKGNRHGKGTYKYLNGSSYVGEYADDVPHGHGVFRFENGEVYEGLYANGKRNGKGIYKYNSGAVYEGNWVDGKIEGYGCYNYSNGSTYKGFFHNDMKHGKGNFQYYTGETYDGDYYCNMMHGKGTYTYISGASYEGEFEDGYMCGFGVFHYKNGSTYEGYFRDDKRHGQGKLIFSEVDIYHSLDDITSDELKTGELKEKEPAKKPNVYEGLWREGLMHGKGVYTFSTGAVYDGDFRFGIMHGRGKCKLTYGDYYEGQYKDGKEHGIGVYRYANGSVYEGEFKDGLMHGRGLFKYTNGDIYEGEFQGDVRHGPGVHKDKFGNQIDQMWKNGQRVQLQALQSVDCVFFETVQLYEEQKNDVF
>Spumella lacusvadosi_pms1_89 20532|16311|strand:1(1...1180) (evalue:3.00797189575e-05)
GELPPIRLINFEDFKQHGEFPRFPDNKNIVTSLDKINRDQSLIVFISHCWLRGYPGAAGWDGRPHPDDANGSKYKLCVTGIEHIKNIAHSMSYCYVWLDFGCIDQDGCPAGELKQLDKIVECSDVIFTPIHDPDRNWSYPNGWSDYFKQYQAKAWNDGPHAYLNRGWCRVEMFYAANIPILENENPEVKRHTQFEAGLKVLTEKGHRPHMLYGTTEHVQGRQPWTLPPLQNSYLKDFNPMSGTLSKAEDVVHIIRLMEELKPFLTFVTTGYEGEKNSAGQKHGRGKFTWETGMVYDGEWQNDKFHGHAVLHYASGDKYTGQFADGVFCGQGTLEYSGNGTYTGGWANNLFNGQGRFDYPNGQYYEGPFVNGQKHGEGVEDGNRVRYEHGRMV
>Spumella lacusvadosi_pms1_90 28918|20459|strand:1(1...444) (evalue:4.192265600099198e-05)
EKYSGARNRAGVKHGIGRCDFTDGSYYEGDFFHGSFHGKGKLVWPNGDSYDGDFVNNLFHGLGINKLGNGEMYVGEFENGFRCGGGIFTWPNGDRYQGFFRNNLLNGRGTMLFSNGDVYEGEFVDGSVHGVGVYRYVIGDTFEGEFQ
>Spumella lacusvadosi_pms1_91 2997|2165|strand:1(2...764) (evalue:5.8005455386000005e-05)
HTKFGGDWDICWQIYSSVLFCIRLPGMSEATVFTLEKELKVCGHYCFPSTTKNCCPCMDIRPHLEGNTYPVYSDGKGWVDEGARDDGYCPVCNPKNFDEWNARIEKTRKEKAILKEQQLLDEEKKAKHLEEDRRRAAALAASGGEFKYTNGDVYEGEMSNGKRNGYGKMQYCDGSLYEGYWKDDMQEGYGVKNWGDGIVYDGEWKNDKMDGKGHYTMADGTVVEGNFQEDFYMGQTRLCCTILVRAYALNPTF
>Spumella lacusvadosi_pms1_92 34769|23039|strand:-1(281...1508) (evalue:6.379350000000012e-05)
GPEILPSLHSSWFDKYPPKLGHLSEPDDMKKVQMLVDNLNIYIAKNSKEGYAGSLNEAGQPHGHGVYRTSDGGAFSGEFINGQRGNWGTMLTCNGDVYQGDLLSHGNNTREGKGRCIFASGDEYIGEWKSDVYHGLGVMINIDGSYYDGYWVDGKKHGKGTYQYDDSEKYVGDFVENKMEGRGSYTYSDGAIYEGEWKNDVKHGYGTLTEEGLRYEGQWKDNLIHEGTYYFSTGDVYCGEFVEEVPEGQGTMTYANGDKYTGAWVNGTRKGFGHQLYAEGHVYNGEWADNEINGTGTMQYAFGETYTGDFVYNEKCGKGKLSLEGEWYEGDFKDDAKEGKGEHYFRGVGVYTGDFKNDDIEGFGVFVYENGDVYTGEWKESKRDGCGCMKYSDGSEYNGKWRHGQKTD
>Spumella lacusvadosi_pms1_93 6225|5618|strand:-1(1204...1999) (evalue:6.73985e-05)
HSQEEEQRYRDKLADALVKQILTPIQRTHEQYLRETGQMGLDARGGVHDKLAQITRGEDPADSSSSRSGKSQAALSSGDSTSTPTTSADGSLLPPGSVVDEVEVDLTTPIDISQEYVTPEMMAEFKALTSSPHLSIYEGYFKEGKQHGEGKLTLPNGVVFDGEWKEDYMHGKGRLTDATGAVIHEGIFERGAYVSGHAVDAEGNPIKRGVDHELESLRAMEELRQGLSKAGATELSQSQVRHMAAGANMSDIMRKRKTLKQSSV
>Spumella lacusvadosi_pms1_94 66754|33660|strand:-1(113...1145) (evalue:6.79024e-05)
YVLIFGQLNKAVSAYFQAQQTLVMALFCRDCFGWGNASRSRVPFSDSGLPQKSEVELDIPFVKKEFQRNSSRLLYSEGIYFGQLNRDGLRHGYGIFITMSYTYCGQWCNDQRDGLGTWGYNAPSSSITAGPWKNDVNSGRGIEVKCRESADAIFSSANTHHQERNYSDYEYEGGLENGKWDGYGQVKYANGEAYIGHFREGLYHGTGTLTTTTGKILEGTFTNGQWDGTWYGTQTNPRGDTATGHWFLNQLNGPAGKIVRANGDVEEGLFLNGRLNGPGRCYTAASGDEYTGHFLHGLKWGEGTMKRGGDGAADSGSIVVIVESGVWFNNKLVTQVVGKQCCC
>Spumella lacusvadosi_pms1_95 24246|18315|strand:-1(36...450) (evalue:8.329822000638674e-05)
GFGKYQSPEGNFYEGDWLNGLVHGQGRLALAGGEVYEGAWFEGEKNGIGEQTYHNGDYYRGSWEDGMMQGFGWMRFNTGDEYEGDMWNNMRHGRGTYRWADNGRVFDGYWSEDAMVTGETRDAEGKVMEHLKLQQDC
>Spumella lacusvadosi_pms1_96 2748|2062|strand:1(1...304) (evalue:8.442123366103832e-05)
YGVMRYANGDEYSGYWILERREGQGTMRFANGDEYEGDWRAGTMHGQGMMKYANGSVYVGEWHNGAMEGYGVMKYFSRDLYEGGWWFDQKEGRGIMRWYNG
>Spumella lacusvadosi_pms1_97 34732|23026|strand:-1(-3...354) (evalue:0.00010497700407571428)
RIFEGVNVDNHFDPHNLQSYYRLRLPDGELYEGNFCDEFYHGIGMYTYKDGSVYEGSWHRGTRFGHGHYRSSEGWAYEGFYDTNRRHREGIITWPDGSCYMGDWYYDKIQGKGIFVTA
>Spumella lacusvadosi_pms1_98 77805|36586|strand:1(0...401) (evalue:0.0001050505520339943)
DGKKHGHGTFRFVSGEVYEGEWRNDKHEGHGKYTSSDGVYEGGWKTDVQSGKGVLRFNDGEVYEGDWLNDMRHGHGILRTTDGTEYEGEFKEGCVSGRGKSKHPDGTLYEGEWQKNQRHGHGKAIFTDGSTYD
>Spumella lacusvadosi_pms1_99 12989|11494|strand:-1(308...827) (evalue:0.00011395561333333334)
KRHTMFELGLAYHCSKNRRPHFLYGTRERYHDVVPYLLPPLQHSYFNDYHPLKGNLSVASDRVHIEQLISELQPYMDAIRISVGYRGDTNEAGQRHGHGLMIYESGDVYEGEWSEDQRHGCGTQNNADGTSYEGEWMNDKWHGEGLNKYPNGSYYRGVEGGQEMWQRCAALS
>Spumella lacusvadosi_pms1_100 49972|28644|strand:-1(-2...529) (evalue:0.0001232337187492453)
GFGIHRSTDAANGSMEYIGCYKEGKRHGWGMLSNSNGDEYIGEWHTGKMSGAGCFTSKNGDFYQGGMYNNLYSGVGFFKKASGNIYIGHFREGKAWGLGILTLISGEKYKGYFDRNSRCGRGICEYPNGSKYAGHWYRGVHDGKGTYISPIGERYVGNWSGGKKHGIGRYQSRHRA
>Spumella lacusvadosi_pms1_101 77706|36560|strand:1(0...619) (evalue:0.00012434166666669863)
RHALVMYPFGDIYDGEITSDRLRNGRGVLRCADGSVYTGEWKQDEKHGYGQEFYGTGVSYEGFWANGKYEGHGKLTLDDVIYDGDFVQNQKRGQGTQRYSNGDVHEGEWKNTREGRGAINYHNGDSYNGQWLDNKKHGHGTFRQHETGDVYEGEWKQNKRHGHGVMRYGNGDVYDGMWKNDMRESYAMAHCAQDDTSGKSGCFSAA
>Spumella lacusvadosi_pms1_102 20705|16411|strand:1(1...477) (evalue:0.00012979155333600002)
MKHGQGFYRVFGDTSLGECSNHQTGPLADSIADSRTFEGEWYKDVRCGSGVSRFDNGDIHEGLWDKGKRNGVGCYTFAEGRRFEGHWNNNKVVSRQWKPSKFNGRASYDFDLEGRVYDGEWKDGLEHGYGSCTYANGNSFSGNWEYGRKKGEGILHFP
>Spumella lacusvadosi_pms1_103 20175|16101|strand:1(1...757) (evalue:0.00014070714425)
FSLLLFCKSSVNQFVSIMGDEEPQCKVEYLDVAEPEETNWIRRAGRCRVTYPNGCIFEGTYDAERVKQGEGMYIWMGPGAGDDETPVEVARYTGGYKDGMRHGVGKFVYPGGDVYEGEFFENKMHGEGSYTYKKSGDIYSGTWVDGKKNGQGTYQFGRDQSILSGEWTDGQVAKGTWVTNGCFFYTGDFKQNVPCGDGVFDFYHASYRQKGTWAPKKLAEGEEEEPVGEGEAPRPPNTTWEGHSIVSFQSE
>Spumella lacusvadosi_pms1_104 3000|2166|strand:1(2...383) (evalue:0.00014465403535666665)
CFYVLIQLLQQLAASGGEFKYTNGDVYEGEMSNGKRNGYGKMQYCDGSLYEGYWKDDMQEGYGVKNWGDGIVYDGEWKNDKMDGKGHYTMADGTVVEGNFQEDFYMGQTRLCCTILVRAYALNPTF
>Spumella lacusvadosi_pms1_105 96502|40834|strand:-1(48...597) (evalue:0.000191711)
AIMNLETAGEYVGEMQNGRYHGRGMYTYGDCVYEGTFYDGMYHGEGKLTVKGGSFQGYWSQGKLMDGGFVFDDGLPHLKLGFKYWEYCSPYDPRFYSEIKGGIRNGDALQEVTAHEHAHLLPKDMFDVIDGYYDPKQHTVHDYVTNEIIRMPNQEEADWIIANCRIGKQWRSDVAVIYPVLC
>Spumella lacusvadosi_pms1_106 34914|23120|strand:1(2...1385) (evalue:0.0002030793625)
DKTGLNWYHLIILVLLWIARTISAKVAKKIAKDKEVIPPTRFVELNELVKRSMMEIGPGLPRCPEDIRLTTKLVDIDRDNSLLVFVSHCWLRGHSETEGWDGTPHPDNVSKEKLKLCVRGIQYLKDHLAPSMKHCYVWMDYCCMDQNNRSEIPKALKRYDEIMKCCDAVITPLVDPDHLSWQFQGNRNTMENYKAKAWKDGSQAYLNRGWVRAEMMYACHIPIMDNRNGTRRHASFEGSLAYACQMNRRPHYIFGTKELVEGRPRLLEPLQHSWFQKFDPVWGQFTNWEDVVNVIQLKENLKPYIKSIRVGYQGERNMLLLRHGKGVLTYVNGNVYEGEWKYGQQSGRGRLKFWHGAMYEGEFKNGKRDGHGVYTFVNSNQYEGEWKCGAAVGQGILRFAGDSNATIVGATNVADLGIESDDELQHFAPGLFSVFGDMAEEYFKQASRYRMAQKTHLFVY
>Spumella lacusvadosi_pms1_107 28724|20353|strand:-1(-1...509) (evalue:0.00022092166666666668)
YEGEWKNDKKHGTGKYRFAHGDVYEGDFREDKRHGRGVYSSTDGSVYEGEWRDEKKHGQGVFRYADGETYEGEYRDGNRHGHGIYRSANGAVYEGEYADGKKHGYGTFHLPNDELYEGEWRHGHMHGRGRYRTANGDIIEGEWQDGVLVSADAVQLLRRCRTDRLSRYG
>Spumella lacusvadosi_pms1_108 4244|3693|strand:1(0...675) (evalue:0.0002427861275)
DERHSQFEFALKYHCKNKTRPHFLYGTKDLQQKRGPRLLPPLQSTWLEKFHPMAGQLTHKDDTVHIEELMRALSTYIEANNAKIGYAGEVGIWGGSHGVGRTKFDDAVYEGEHRFGLLEGRGKLVMNNGDVYEGQFEKNFFHGHGVLQFKNGDKYEGEFKNGELDGRGTFIDAAGSRYEGEYRSNKSHGQGVLINKDGERIEGTWVEGLMQGPGRMITDVFTLEG
>Spumella lacusvadosi_pms1_109 34548|22945|strand:1(2...461) (evalue:0.0002494255)
DVYEGEWRGGDFHGQGTLTSADGTRFVGSFVNGEQEGQGTLTTKSGEIWQGEWHNNHLNGFGSIRFPNGDYEEGMYMYDSLCGPGKYKDATTGEEYEGHFLNDRKWGQGTLKHGGGKGEESGTWFNDKLVKQCERRGSSERRRGVRWCKQER
>Spumella lacusvadosi_pms1_110 66749|33658|strand:-1(113...794) (evalue:0.00037271799999999996)
LLVCCFQSITAGQWRNDINSGKGIEVKTREAQDLSFTSANTDYNQNSNYADYEYEGDLVDGKWNGHGTVRYASGQAYTGHFQKGLYHGTGTLTTTTGKILEGTFTNGQWDGTWYGTQTNPRGDTATGHWFLNQLNGPAGKIVRANGDVEEGLFLNGRLNGPGRCYTAASGDEYTGHFLHGLKWGEGTMKRGGDGAADSGSIVVIVESGVWFNNKLVTQVVGKQCCC
>Spumella lacusvadosi_pms1_111 51753|29209|strand:1(0...1389) (evalue:0.000429364)
TKLALVKMLHDLGCNENEETSVIEDDSINKKEDRDDQSRKDQGDWKNITPPTIPRSFGNRLRLRVKSESALDHQILIEDNLPSKRLKMKCFSKMNIRFINLDDLGACEHFPRYPTKDITVGLNEIDRDNSLLVFISHSWLRGHPDTKGWDGSPHPDNVNSDKLKTCINSIKRLKDKYAPRMKDCYVWIDFSCMNQDNKEMASELEQYDEIVRVCDCLYTPWDDHYVYKAWCRVERMYATYIPVLDNTNGVVRHTMFEGALAHHFSRNRRPHFRTFFPDVDLTCCPPLNFVYFDKFHPLNGKLSYESDRVFIAQLVDQLQPYVDSAKALLGYKGEVNKAGEPHGWGVRIDDWGDKYEGEWKNGKRHGRGTLESYSSIYEGEWRNDRMHGHGTRHSASGEVCVGEFSYGAYKMQLKTSSQQLPMFSWSSWATENTAEAQRLMQLSVILTHNVVGINQEGGSKQPG
>Spumella lacusvadosi_pms1_112 28920|20460|strand:-1(-3...639) (evalue:0.00047940706666666665)
NSMHFGTYRHAIGDVYVGSFRNNMKHGLGEVRFANGDVCVGSFECNNYHGEITHRLLSGDDFRGYYANNLRNGIGTMKFAHGDRYVGTWSEGKFVSGEYYRGQYVYKGELMEHLVSAGHGVFTFTDGSTREGRLLRLCGIDKEGEDYGWFIPEAADEVDAEVVMVKRVEDKLTLLSGEEEWQISERHGPFKKGLNKQRRYVKCSKWQSVKSAK
>Spumella lacusvadosi_pms1_113 4775|4609|strand:1(2...404) (evalue:0.000633044)
TESLYQGMAFGLIASLFISIALALVFGYLVIRSISQPLRRAIAFSDAIAQGDLTQHIEARGTNETAQLLHGFKSMQIALVTLVSAVHHGAASVSAASGDIAQGNDDLSARTERQASALEETAASMEEQEGKKK
>Spumella lacusvadosi_pms1_114 4772|4608|strand:1(2...393) (evalue:0.000717087)
TESLYQGMAFGLIASLFISIALALVFGYLVIRSISQPLRRAIAFSDAIAQGDLTQHIEARGTNETAQLLHGFKSMQIALVTLVSAVHHGAASVSAASGDIAQGNDDLSARTERQASALEETEERERKKKT
>Spumella lacusvadosi_pms1_115 73475|35425|strand:1(1...450) (evalue:0.000925096)
SALQFLMCAVGVYGTVLLHTDFDIAGIFSNSVCVVRHGEGREQFGNMSGIALVCPLGHTHKGNGFCTYTGKYRAGLFHGQGQFQCISGQQYKGEWKDGKRHGQVSSGGDWCLDMRVYRIITVIVGSFCCWLCVADVTFLSKMCLMSFIH
