# Supplementary material for: Putatively asexual chrysophytes have meiotic genes: evidence from transcriptomic data
Source: PeerJ. 2019 Jan 16;6:e5894. doi: 10.7717/peerj.5894 (PMC6339481; doi:10.7717/peerj.5894)
Supplement: Supplemental Information 1 — Identified loci are in FASTA format. [file peerj-07-5894-s001.zip › supplementary_material/Spumella lacusvadosi/sae2.fasta.fasta]

>Spumella lacusvadosi_sae2_1 28783|20386|strand:-1(-1...530) (evalue:5.500115746e-15)
HTNVKSLQFNVSYISDFNIVLNALDNIDARRHVNRLCLAANVPLIDSGTTGYLGQVMPIMKGKTACYECFPKPTQKVYPICTIRSTPDKPVHCIVWAKECFKLLFGKPSESMLFEDVSCGETSTYMHMIALPKGVESEAVLKFGQDLVTALYNAEIEKRIGMDVYKTAKVMPVAVS
>Spumella lacusvadosi_sae2_2 11721|10608|strand:1(0...307) (evalue:1.0288178900000002e-12)
VIDLDTIDISNLNRQFLFRMNDVGRPKSEVAAEFIMRRVPGCVVTPHKGRIQDKDEDFYRQFKIIISGLDNIEARRWLNSLVIGLVDFDEEGNPDPNSIIPL
>Spumella lacusvadosi_sae2_3 49518|28495|strand:1(1...2141) (evalue:2.4740197468340004e-10)
CCGPRGKLIVTDADRIELSNLSRQFLFREHNVGQSKSKAAAAMAQQMNANFNIEALELFVGAKSEDFFNDNFWEGLDGVCNALDNMEARLYVDQSCVKYEKSLLESGTMGTSGNVDTVCPFKTRTYRDGGNAAEGGGVPMCTLRNFPHLTDHCIEWSRDQFELLFSKLGKSCESFLADPAGFEAKIRDKASSEPGVAFFDVRSVTSLMKLAANPTIGQAAQLAFDLFHYLFRDRILDLQAAFPADFRIIDDKTKQDKGPFWGEKKRYPTVVQFNPEDESHINFMMAATCLFGVNVGIIAPKAENDHNWLKDYRSKDWIVGIVSGLRVPPYVQAPVNSEGIENAPAVDKGSLNAILDGFFNDLRTAADSLQTPATFEPADFEKDDDLNFHIAFITAAANLRCDNYSIKRTDFQSCKVIAGKIIAAIATTTAAVCGLVIFELFKLVLQKDTEAYMNRAIGLAGYTYTSFTQEKPYSFSTRTELTAPDPSELPEEAWDAQGKVKEEYLTKVVKRAYPENHSVWDKLVCPGSLTLKEFAGWLATEHGLKLVSWDFIYGKKKVEDEDGKKSELRGVSAPIYPPKVILNYSLVPALDLTLAQASQAIMRTAAAKPTQQYIALWKECKAAGAIPPQPAVSEDVITESTTLTQILQRMSKMAEAAEASREIEMRSIPSLEGRKFILIPGNEGPVCSHIESGDDIDQLCAFKIVLQSHPVYQ
>Spumella lacusvadosi_sae2_4 41298|25571|strand:1(0...415) (evalue:5.35061586e-06)
TWWMKTMTDEQLLRYSRHILLDEVGIEGQERVLAAHALVIGAGGLGSPAALYLGSAGVGRITLVDHDVVDLTNLQRQVAHTTDRVGQPKVASAAQAVHAINPDVHITTLQQKADEALLDTWVPQANVVLDCSDKQKGK
>Spumella lacusvadosi_sae2_5 28780|20385|strand:1(1...772) (evalue:6.395444115e-06)
VAGIQVAQALKLIASTPEERDSSERVLAMCPHTYCLRLPTRKGYFLQPSAAENPVVGCYVCGAAQLTLQIDIHENTLSDLISRVIKSKLGFNEPTVMMGDCILHEEGEGADEDLLENLPLKLSACPAGGIQDGCVLSIEDFTQNLEVQVVVKHVSNEELSKIESVAADLFIIGGQDAFEKRQQQQQATAAAAAAAPNGSEQQAAAADSNGVVSLDDDCVVMDEVAVDEHKSSINSDKKRSADEICLVDEDDAAKKAS
>Spumella lacusvadosi_sae2_6 41302|25572|strand:1(0...318) (evalue:8.058922e-05)
TWWMKTMTDEQLLRYSRHILLDEVGIEGQERVLAAHALVIGAGGLGSPAALYLGSAGVGRITLVDHDVVDLTNLQRQVAHTTDRVGQPKVASAAQAVHENRKKEKR
>Spumella lacusvadosi_sae2_7 11722|10609|strand:-1(-1...302) (evalue:0.0002824010333333333)
SLESFPPQKLFPMCTIAETPRIPEHCIAYVYLLEWDRTFPDKKLDKDSPDDMQWIYQKALERAQHYGIEGVTYFKTLGVVKNIIPAVASTNAVISAICVN
>Spumella lacusvadosi_sae2_8 52691|29484|strand:1(1...1959) (evalue:0.00040407966666666665)
STVEEFRDCNKKELLDKVGQEVFSSIRSGEAVADPSLLSKFVLLTFADLKTYKFMYWLGVPAVLPETPFTFTSFRNLQEVDNKLTVSLYRSLLTSKLSGLQSVFAFKDGALLSLSEAWPSRNNPSVYFVVPDASSTSESFGWTVRNFLALLSVHATVASTVNIIGLRGTVARKLFSEKDFSSSSLAMYQSLTETELVSHDHSVCASVSIDPSAFKSALSGAAPVKVVGWEGNERGKPGPRMADLSNTLDGRYLMAQAVDLNLSLMKWRMWPELDMTRLSNTKCLLLGAGTLGCAVARSLLGWGVRDITLVDSGRVSYSNPARQCLFEYEDCVNKAYKATAAAERLMKIFPDVRARGVVLSIPMPGHPMQAYSGDGVTTSGGEAVPKEDRDYYELRSLIDEHEVIFALTDSREARWLPTAACAASNKILINAALGFDSYLVMRHGHGFPRDEDEEAEQEQHQHQHRLGCYFCNDILAATNSMKDRTLDQMCTVTRPGLSFIAAALSVEMMVALLHSPQGIKHSAPSAMGRGGGGGSDDGEDEQQHEEVVIPHQIRGSLTGFTQFLPQTPAFTSCTACSLPVVKAYREGDVGFVRAVCEDSKVLEEVSGAKQLMSDVNLDDCIESDDDFQASIFNRELASVLCVLQCKCNEFKC
