# Supplementary material for: Putatively asexual chrysophytes have meiotic genes: evidence from transcriptomic data
Source: PeerJ. 2019 Jan 16;6:e5894. doi: 10.7717/peerj.5894 (PMC6339481; doi:10.7717/peerj.5894)
Supplement: Supplemental Information 1 — Identified loci are in FASTA format. [file peerj-07-5894-s001.zip › supplementary_material/Spumella lacusvadosi/sgs1.fasta.fasta]

>Spumella lacusvadosi_sgs1_1 1143|930|strand:1(0...330) (evalue:7.570410441538493e-15)
IFGLVVIATDYTGLVVWADQSREMTNQDTSERALNLLQTVFGYPAFRGHQAEIVDHVSNGGDALVLMPTGGGKSLCYQIPALVRDGVGVVISPLIALMQDQKTSNEQQKE
>Spumella lacusvadosi_sgs1_2 83221|38047|strand:-1(-1...1064) (evalue:2.2e-07)
FLRKIRMTFEALGINTSVLKALTDAGYTKPTPVQEQAVPAAIAGKDLLVSSQTGSGKTAAFMLPSLTRLAALPPAAAGKTPNQEMQAAKARGERPRFKAAQPKMLVLTPTRELALQVTTNTDKYAVNLRGIKAVSILGGMPYPKQMQLLSRNPEILVATPGRLIDHMESGKIDFSQLQILVLDEADRMLDMGFIDDIEKIVAATPDSRQTMLFSATLDGVVGNMARRITKDPMVIQIISAANKHENISQRVHFVDDLSHKNRLLDHLLRDETLDQAVVFTATKRDADTIADRLNIAGFSAAALHGDMHQGARNRTLDSMRRGQVKVLVATDVAARGIDVPTKERKKKNRKKERG
>Spumella lacusvadosi_sgs1_3 83251|38054|strand:-1(-1...1064) (evalue:2.2e-07)
FLRKIRMTFEALGINTSVLKALTDAGYTKPTPVQEQAVPAAIAGKDLLVSSQTGSGKTAAFMLPSLTRLAALPPAAAGKTPNQEMQAAKARGERPRFKAAQPKMLVLTPTRELALQVTTNTDKYAVNLRGIKAVSILGGMPYPKQMQLLSRNPEILVATPGRLIDHMESGKIDFSQLQILVLDEADRMLDMGFIDDIEKIVAATPDSRQTMLFSATLDGVVGNMARRITKDPMVIQIISAANKHENISQRVHFVDDLSHKNRLLDHLLRDETLDQAVVFTATKRDADTIADRLNIAGFSAAALHGDMHQGARNRTLDSMRRGQVKVLVATDVAARGIDVPTKERKKKNRKKERG
>Spumella lacusvadosi_sgs1_4 18653|15232|strand:1(1...835) (evalue:4.473757347558333e-06)
KFKDFAKHTLVKPLLVNVGRAGAANLDVIQEVEYVKRESKIVYLLECLQKTAPPVIIFCERKNDVDEIHEYLLIKGVEAVSVHGGKGQEERNEAIRQYKNGTKDVLVATDIAAKGLDFPDIQHVINFDMPSEIENYVHRIGRTGRCGKTGVATTFINKDVDESVLLDLKHLLIEAKQRVPPVLQALQESEEDLQDVGGVAGCAFCGGLGHRITNCPKLDKDARRLGAGKKDNLSSRGGGGGDWQSVFGVVNVKETAASTSHQPDFRPFGLSCSGLQS
>Spumella lacusvadosi_sgs1_5 48182|28076|strand:1(2...1109) (evalue:1.0005676435384616e-05)
AYGFEKPSAIQQRAIKPTLLGKDVIAQAQSGTGKTATFAIGILQSLDTSIRFCQALVLAPTRELAQQIVKVIQSLGDFMNIRIHACVGGTAVRDDIRTLQEGVHVVVGTPGRVYDMINRRALALEHVKLFVLDEADEMLSRGFKDQIYDVFKYMPETVQCTIFSATMPLAVLEVTQKFMRDPIRILVKKDELTLEGIKQFYIAIQQEEWKFETLCDLYSTLTITQAIIYCNTRRKVDWLTQKMQEKDFTVSSMHGELDQRERDTIMREFRSGSSRVLITTDLLARGIDVQQVSLVINYDLPTNRENYIHRIGRSGRFGRKGVSINFIVKADVAYMKDIEQFYNTQIEEMPANVADLLQAHIDASRDVC
>Spumella lacusvadosi_sgs1_6 83306|38066|strand:-1(-2...1195) (evalue:1.4136077895636364e-05)
FLRKIRMTFEALGINTSVLKALTDAGYTKPTPVQEQAVPAAIAGKDLLVSSQTGSGKTAAFMLPSLTRLAALPPAAAGKTPNQEMQAAKARGERPRFKAAQPKMLVLTPTRELALQVTTNTDKYAVNLRGIKAVSILGGMPYPKQMQLLSRNPEILVATPGRLIDHMESGKIDFSQLQILVLDEADRMLDMGFIDDIEKIVAATPDSRQTMLFSATLDGVVGNMARRITKDPMVIQIISAANKHENISQRVHFVDDLSHKNRLLDHLLRDETLDQAVVFTATKRDADTIADRLNIAGFSAAALHGDMHQGARNRTLDSMRRGQVKVLVATDVAARGIDVPTITHVFNYDLPKFAEDYVHRIGRTGRAGRNGLAISLVKIQKEEEKRKERKKSKKRKSK
>Spumella lacusvadosi_sgs1_7 83215|38046|strand:-1(-2...1195) (evalue:1.4136077895636364e-05)
FLRKIRMTFEALGINTSVLKALTDAGYTKPTPVQEQAVPAAIAGKDLLVSSQTGSGKTAAFMLPSLTRLAALPPAAAGKTPNQEMQAAKARGERPRFKAAQPKMLVLTPTRELALQVTTNTDKYAVNLRGIKAVSILGGMPYPKQMQLLSRNPEILVATPGRLIDHMESGKIDFSQLQILVLDEADRMLDMGFIDDIEKIVAATPDSRQTMLFSATLDGVVGNMARRITKDPMVIQIISAANKHENISQRVHFVDDLSHKNRLLDHLLRDETLDQAVVFTATKRDADTIADRLNIAGFSAAALHGDMHQGARNRTLDSMRRGQVKVLVATDVAARGIDVPTITHVFNYDLPKFAEDYVHRIGRTGRAGRNGLAISLVKIQKEEEKRKERKKSKKRKSK
>Spumella lacusvadosi_sgs1_8 18862|15331|strand:1(1...585) (evalue:1.8098866666666667e-05)
TVFVSATPADYENKRADQVVEQVVRPTGLVDPQVIVRPARTQVDDLMSEIQDRIAKNERVLVTTLTKRMSEQLTEYLGDHGIKVRYLHSDIETVERVEILRDLRIGTFDVLVGINLLREGLDLPEVSLVAILDADKEGFLRSERSLIQTIGRAARNLNGVALLYADRMTDSMERAIGETERRRAKQIAFNAANG
>Spumella lacusvadosi_sgs1_9 9569|8799|strand:-1(-2...382) (evalue:2e-05)
RGIDFKGVQMVINYDLPQSAVSYIHRIGRTGRAGKKGTAITLFTEADMQRIRPIANVVKLSGCPVPDWMLTIKQMSTRNKKQLRRKAPERRRIDSGIAVRTKSRKEEGAAEEGGDRDRKSSKKEQRN
>Spumella lacusvadosi_sgs1_10 45269|27083|strand:1(1...579) (evalue:2.6341892483555552e-05)
WYEKGSVLVFVDKQEKCDQLFQELLKLGYPCLSLHGGKDQIDREHTLHEFKTGIKTVMIATSVAGRGLDVPEIICVVNYNCPNHLEDYVHRVGRTGRAGRKGWAYTFICEKEEQYAPVMMKALEKCNQEIPAELAKVAAVFNAKVERGEAHRSGSGFVGKGFTFDANELNAEQQLKQNQKRAYDLEQGLIGN
>Spumella lacusvadosi_sgs1_11 53087|29611|strand:-1(-3...822) (evalue:3.090595468769231e-05)
ELAVQVTEEIKKLSKYKKGVWVTTVFGGDSIERQIKSLKAGANIVVGTPGRVIDLIERRALKLENVKMAVLDEADEMLDMGFREDIESILQETNEDRQTVFFSATMSKPIMALTTRYQNNPKLVKVVKNEITNANIEQLYFDVKGKAKLEVMTRLMDLHAVKLALVFCNQKKKVDEVVEELVLRGYAAEGLHGDLRQAQRTNVMAKFRSGLVTILVATDVAARGIDVSDVDAVFNYDIPLDEEYYVHRIGRTGRAGKSGKAFTLVVGRAKKKEN
>Spumella lacusvadosi_sgs1_12 53091|29612|strand:-1(-1...1067) (evalue:3.948913090769231e-05)
ELAVQVTEEIKKLSKYKKGVWVTTVFGGDSIERQIKSLKAGANIVVGTPGRVIDLIERRALKLENVKMAVLDEADEMLDMGFREDIESILQETNEDRQTVFFSATMSKPIMALTTRYQNNPKLVKVVKNEITNANIEQLYFDVKGKAKLEVMTRLMDLHAVKLALVFCNQKKKVDEVVEELVLRGYAAEGLHGDLRQAQRTNVMAKFRSGLVTILVATDVAARGIDVSDVDAVFNYDIPLDEEYYVHRIGRTGRAGKSGKAFTLVVGAERNRLRDIMNYTKVKIDKGVIPTFSDVVGVKKGMFIERLQNTIQEGDLELFGDVFGSLQHSGFSTEQIVAALVKMNMGVAKNELKEG
>Spumella lacusvadosi_sgs1_13 16136|13708|strand:-1(-2...442) (evalue:6.314173609166668e-05)
LHGGKSQDQREEVLEMFRNSTITVLVATDIAGRGLDIPDVTHVINYDVPNQIENYCHRIGRTGRAGRFGVATSFLTEEDTDIMFDLRTYLESTNAVVPLQLQKHPAAQAPVGARDEKGKLVSGKKESVQYASRQQVVVVDNDYSMLV
>Spumella lacusvadosi_sgs1_14 83273|38060|strand:-1(-3...1293) (evalue:6.504163247123077e-05)
FLRKIRMTFEALGINTSVLKALTDAGYTKPTPVQEQAVPAAIAGKDLLVSSQTGSGKTAAFMLPSLTRLAALPPAAAGKTPNQEMQAAKARGERPRFKAAQPKMLVLTPTRELALQVTTNTDKYAVNLRGIKAVSILGGMPYPKQMQLLSRNPEILVATPGRLIDHMESGKIDFSQLQILVLDEADRMLDMGFIDDIEKIVAATPDSRQTMLFSATLDGVVGNMARRITKDPMVIQIISAANKHENISQRVHFVDDLSHKNRLLDHLLRDETLDQAVVFTATKRDADTIADRLNIAGFSAAALHGDMHQGARNRTLDSMRRGQVKVLVATDVAARGIDVPTITHVFNYDLPKFAEDYVHRIGRTGRAGRNGLAISLVNHAEGMNVKRIERFTKQLIPVTTIEGFEPKRTAPPRSAARPGGWKEKRQKYEKR
>Spumella lacusvadosi_sgs1_15 83285|38062|strand:-1(-3...1293) (evalue:6.504163247123077e-05)
FLRKIRMTFEALGINTSVLKALTDAGYTKPTPVQEQAVPAAIAGKDLLVSSQTGSGKTAAFMLPSLTRLAALPPAAAGKTPNQEMQAAKARGERPRFKAAQPKMLVLTPTRELALQVTTNTDKYAVNLRGIKAVSILGGMPYPKQMQLLSRNPEILVATPGRLIDHMESGKIDFSQLQILVLDEADRMLDMGFIDDIEKIVAATPDSRQTMLFSATLDGVVGNMARRITKDPMVIQIISAANKHENISQRVHFVDDLSHKNRLLDHLLRDETLDQAVVFTATKRDADTIADRLNIAGFSAAALHGDMHQGARNRTLDSMRRGQVKVLVATDVAARGIDVPTITHVFNYDLPKFAEDYVHRIGRTGRAGRNGLAISLVNHAEGMNVKRIERFTKQLIPVTTIEGFEPKRTAPPRSAARPGGWKEKRQKYEKR
>Spumella lacusvadosi_sgs1_16 405|528|strand:-1(86...1679) (evalue:6.608780746522768e-05)
NMSYYGDGGRTSHYGNGGRDDRYGDSSSYRGGENSFNRGHMNGSSDNLGANLRSIHWDLSKLPVFEKNFYIEHPAVSARSDASADEWRRENEISIIGKGIPKPVYTFEEASMPEYVLKEVLKQGFTKPSPIQSQGWPMALLGRDMIGISATGSGKTLAFLLPAMIHINAQPYLQRGDGPIVLVVAPTRELAMQIKQECDKFGASSEIKNTVVYGGVPKHTQVRELRNGVEIVIATPGRLIDHLETNVTNLRRVTYLVLDEADRMLDMGFEPQIRKIVSQIRPDRQTLLWSATWPKEVQQLARDFLTNAYEVHVGSLDLRANIMIKQMVEVVSDFDKYPRLTHHLKEHDNGSKVMIFVETKKGCDQLTRSLRGQGYPVRCIHGDKSQQDRDATLAEFRDGRVPMLVATDVAARGLDVKDVRIVINFDMPNTIEDYVHRIGRTGRAGAKGQSISFFTDKHSRMAKELVDVLYEAGQEVPPALSAMVPQRGNGGGRGGYGGGRGGYGGRGGGGHNGFRQTEALAAIAAVPSCQ
>Spumella lacusvadosi_sgs1_17 83331|38074|strand:-1(6...1311) (evalue:7.1734341859e-05)
FLRKIRMTFEALGINTSVLKALTDAGYTKPTPVQEQAVPAAIAGKDLLVSSQTGSGKTAAFMLPSLTRLAALPPAAAGKTPNQEMQAAKARGERPRFKAAQPKMLVLTPTRELALQVTTNTDKYAVNLRGIKAVSILGGMPYPKQMQLLSRNPEILVATPGRLIDHMESGKIDFSQLQILVLDEADRMLDMGFIDDIEKIVAATPDSRQTMLFSATLDGVVGNMARRITKDPMVIQIISAANKHENISQRVHFVDDLSHKNRLLDHLLRDETLDQAVVFTATKRDADTIADRLNIAGFSAAALHGDMHQGARNRTLDSMRRGQVKVLVATDVAARGIDVPTITHVFNYDLPKFAEDYVHRIGRTGRAGRNGLAISLVNHAEGMNVKRIERFTKQLIPVTTIEGFEPKRTAPPRSAARPGGWKPGQKRRKLKGKK
>Spumella lacusvadosi_sgs1_18 83245|38052|strand:-1(6...1311) (evalue:7.1734341859e-05)
FLRKIRMTFEALGINTSVLKALTDAGYTKPTPVQEQAVPAAIAGKDLLVSSQTGSGKTAAFMLPSLTRLAALPPAAAGKTPNQEMQAAKARGERPRFKAAQPKMLVLTPTRELALQVTTNTDKYAVNLRGIKAVSILGGMPYPKQMQLLSRNPEILVATPGRLIDHMESGKIDFSQLQILVLDEADRMLDMGFIDDIEKIVAATPDSRQTMLFSATLDGVVGNMARRITKDPMVIQIISAANKHENISQRVHFVDDLSHKNRLLDHLLRDETLDQAVVFTATKRDADTIADRLNIAGFSAAALHGDMHQGARNRTLDSMRRGQVKVLVATDVAARGIDVPTITHVFNYDLPKFAEDYVHRIGRTGRAGRNGLAISLVNHAEGMNVKRIERFTKQLIPVTTIEGFEPKRTAPPRSAARPGGWKPGQKRRKLKGKK
>Spumella lacusvadosi_sgs1_19 53098|29613|strand:-1(-2...1417) (evalue:7.32960117636923e-05)
ELAVQVTEEIKKLSKYKKGVWVTTVFGGDSIERQIKSLKAGANIVVGTPGRVIDLIERRALKLENVKMAVLDEADEMLDMGFREDIESILQETNEDRQTVFFSATMSKPIMALTTRYQNNPKLVKVVKNEITNANIEQLYFDVKGKAKLEVMTRLMDLHAVKLALVFCNQKKKVDEVVEELVLRGYAAEGLHGDLRQAQRTNVMAKFRSGLVTILVATDVAARGIDVSDVDAVFNYDIPLDEEYYVHRIGRTGRAGKSGKAFTLVVGAERNRLRDIMNYTKVKIDKGVIPTFSDVVGVKKGMFIERLQNTIQEGDLELFGDVFGSLQHSGFSTEQIVAALVKMNMGVAKNEFADENLDGEAERNQRRNERGGNERFGSRDGGRGGRDGGRESGNRFGNREGGRFDRSNSRDDRSGGRANDRQRSFEDRGPRTDKAGKPYRQDANMVRMFVNIGFDEKISPANIVGAFAGESG
>Spumella lacusvadosi_sgs1_20 9863|9054|strand:-1(3...612) (evalue:7.687207454285714e-05)
TTKTVSSIIIFTGTCRKCQELTEILTNLDIDCVSLNGMMEQAQRIASLSKFKNQATRILIATDVASRGLDIPSVDLVINYDLPKICSDYVHRVGRTARAGRHGRSLSFITQYDVEMVHAIEAFTTQTMVLSEEVTEDDVLPLLNDVSTAMRESQLKLMDDKQEEKLAVFKKRKRHQKRQLQRQNGKEVVSSDDEDDAQVGCL
>Spumella lacusvadosi_sgs1_21 53075|29608|strand:-1(-2...1465) (evalue:8.2944755972e-05)
ELAVQVTEEIKKLSKYKKGVWVTTVFGGDSIERQIKSLKAGANIVVGTPGRVIDLIERRALKLENVKMAVLDEADEMLDMGFREDIESILQETNEDRQTVFFSATMSKPIMALTTRYQNNPKLVKVVKNEITNANIEQLYFDVKGKAKLEVMTRLMDLHAVKLALVFCNQKKKVDEVVEELVLRGYAAEGLHGDLRQAQRTNVMAKFRSGLVTILVATDVAARGIDVSDVDAVFNYDIPLDEEYYVHRIGRTGRAGKSGKAFTLVVGAERNRLRDIMNYTKVKIDKGVIPTFSDVVGVKKGMFIERLQNTIQEGDLELFGDVFGSLQHSGFSTEQIVAALVKMNMGVAKNEFADENLDGEAERNQRRNERGGNERFGSRDGGRGGRDGGRESGNRFGNREGGRFDRSNSRDDRSGGRANDRQRSFEDRGPRTDKAGKPYRQDANMVRMFVNIGFDEKISPANIVGQINQKKKKEMKKEGEKQKTKNRE
>Spumella lacusvadosi_sgs1_22 50181|28729|strand:-1(-1...320) (evalue:8.8e-05)
FLKDPQLIEVARSNATAERVTQVVYKVSEEHKRDVVAHILRQRELKQVIVFSNTKIGASRLSRSLEQEGMKATAIHGDKTQQERMAALESFKKGEIDVLVATDVAA
>Spumella lacusvadosi_sgs1_23 18859|15330|strand:1(1...405) (evalue:0.000101214)
TVFVSATPADYENKRADQVVEQVVRPTGLVDPQVIVRPARTQVDDLMSEIQDRIAKNERVLVTTLTKRMSEQLTEYLGDHGIKVRYLHSDIETVERVEILRDLRIGTFDVLVGINLLREGLDLPEVVIKKQKRE
>Spumella lacusvadosi_sgs1_24 85|330|strand:1(1...331) (evalue:0.00016)
QKVQLRQYQKPVKQKRSTAAAAKGYAETELSGKEQAIFDKLRWWRVETARAHSVPAYVIFVDATLREIAKAQPPSLDDMRGISGVGEKKLASYGDEIVALIGEMLQLPW
>Spumella lacusvadosi_sgs1_25 53070|29606|strand:-1(19...754) (evalue:0.0002068232666666667)
ELAVQVTEEIKKLSKYKKGVWVTTVFGGDSIERQIKSLKAGANIVVGTPGRVIDLIERRALKLENVKMAVLDEADEMLDMGFREDIESILQETNEDRQTVFFSATMSKPIMALTTRYQNNPKLVKVVKNEITNANIEQLYFDVKGKAKLEVMTRLMDLHAVKLALVFCNQKKKVDEVVEELVLRGYAAEGLHGDLRQAQRTNVMAKFRSGLVTILVATDVAARGIDVSDVDAVFNYDIPLDEET
>Spumella lacusvadosi_sgs1_26 53387|29698|strand:-1(-3...501) (evalue:0.0002199222118)
PDLQRILSYLPKQRTTLLFSATFSPEIKRLASSYLQNPITIEVARPNETASTVEQRFYSAGDDDKRRAIHQVLKTRGIKQAFIFVNSKLGCGRLARSLEREGLKTAALHGDKSQDERLKALEAFKKGEVDLLVCTDVAARGLDIKDVPAVFNFDVPFNAEDYVHRIG
>Spumella lacusvadosi_sgs1_27 39652|24993|strand:-1(-2...310) (evalue:0.0003782775833333333)
KVKRAVELSKLLEDCNFPSICIHSNLKQDERIARFKSFKEFNKRILVSTDLFGRGIDIERVNIVINYDFPDVSDQYLHRVGRAGRFGTKGLAISFISRPEDEE
>Spumella lacusvadosi_sgs1_28 14314|12388|strand:1(0...996) (evalue:0.00042932273744999993)
AGDFMKEYIFLAVGRVGAASKDVTQRLEWVEQHDKVDFVIDFLTRVPEGLILIFVETKRGADHLEQVLIRNEFPASSIHGDKSQREREDALKMFKSGNTPILVATDVAARGLDIPNVTQVINFDLPSNIDDYVHRIGRTGRVGNVGNALSLMNEKNRNIAKDLADLLHEGQQEVPQWLGYNHHSRGKSGGRGGGRGGAKFGAKDYRSHHNNNNNSNKQDNHSDTNSHTGGASERSSQGGTSSHREGGAGGRGGGRGGGSRPTTAGAPRPQYQQSGPPMPYNSNQGGGGGNRGFHHQNDQQQWGGFSDNSAWQTSSERVCCGCRLLCFESTI
>Spumella lacusvadosi_sgs1_29 83257|38055|strand:-1(-2...1003) (evalue:0.00077)
FLRKIRMTFEALGINTSVLKALTDAGYTKPTPVQEQAVPAAIAGKDLLVSSQTGSGKTAAFMLPSLTRLAALPPAAAGKTPNQEMQAAKARGERPRFKAAQPKMLVLTPTRELALQVTTNTDKYAVNLRGIKAVSILGGMPYPKQMQLLSRNPEILVATPGRLIDHMESGKIDFSQLQILVLDEADRMLDMGFIDDIEKIVAATPDSRQTMLFSATLDGVVGNMARRITKDPMVIQIISAANKHENISQRVHFVDDLSHKNRLLDHLLRDETLDQAVVFTATKRDADTIADRLNIAGFSAAALHGDMHQGARNRTLDSMRRGQVKRQGKKETIK
>Spumella lacusvadosi_sgs1_30 83279|38061|strand:-1(-2...1003) (evalue:0.00077)
FLRKIRMTFEALGINTSVLKALTDAGYTKPTPVQEQAVPAAIAGKDLLVSSQTGSGKTAAFMLPSLTRLAALPPAAAGKTPNQEMQAAKARGERPRFKAAQPKMLVLTPTRELALQVTTNTDKYAVNLRGIKAVSILGGMPYPKQMQLLSRNPEILVATPGRLIDHMESGKIDFSQLQILVLDEADRMLDMGFIDDIEKIVAATPDSRQTMLFSATLDGVVGNMARRITKDPMVIQIISAANKHENISQRVHFVDDLSHKNRLLDHLLRDETLDQAVVFTATKRDADTIADRLNIAGFSAAALHGDMHQGARNRTLDSMRRGQVKRQGKKETIK
>Spumella lacusvadosi_sgs1_31 10205|9402|strand:1(0...779) (evalue:0.00085)
ILFFSATYTKEIINFARKIVPRAYLVTPRSTEELVLDVIFQVRMDVKKCPGGKLQVLKDIYDFMTLQQSIVFVEMKKDADSVSHLLRSSGFEVSTLHGDLLPADRDRVMDDFRAGRTKVLITTNILARGVDVPAVAVVVNYDLPVQRLGQKIVADEATYLHRIGRCGRFGRRGTAINFLETAEDARILEAIETHYSPEKRMTHEWNPNDIEGLSDAIKERPEGGEIQPTAKTTSSATTTAKISIFEQSDVQQVQFACVW
