# Supplementary material for: Putatively asexual chrysophytes have meiotic genes: evidence from transcriptomic data
Source: PeerJ. 2019 Jan 16;6:e5894. doi: 10.7717/peerj.5894 (PMC6339481; doi:10.7717/peerj.5894)
Supplement: Supplemental Information 1 — Identified loci are in FASTA format. [file peerj-07-5894-s001.zip › supplementary_material/Spumella lacusvadosi/mlh3.fasta.fasta]

>Spumella lacusvadosi_mlh3_1 24347|18362|strand:-1(-1...359) (evalue:8.085302733737016e-06)
MNAPAPHRPIQALPDQLISQIAAGEVVERPSAVVKELLENALDAGSTQITVRLEEGGVKRIAITDNGRGIAPEQMPLALARHATSKIASLDDLENVHTLGFRGEALERVTTRRKKERKK
>Spumella lacusvadosi_mlh3_2 24338|18360|strand:-1(-3...330) (evalue:1.0533371250749324e-05)
MNAPAPHRPIQALPDQLISQIAAGEVVERPSAVVKELLENALDAGSTQITVRLEEGGVKRIAITDNGRGIAPEQMPLALARHATSKIASLDDLENVHTLGFRGEAQKERA
>Spumella lacusvadosi_mlh3_3 24350|18363|strand:-1(-3...360) (evalue:1.1473051106343746e-05)
MNAPAPHRPIQALPDQLISQIAAGEVVERPSAVVKELLENALDAGSTQITVRLEEGGVKRIAITDNGRGIAPEQMPLALARHATSKIASLDDLENVHTLGFRGEARKGTKRENIKKRRST
>Spumella lacusvadosi_mlh3_4 24334|18357|strand:-1(-3...327) (evalue:8.27679131501026e-05)
MNAPAPHRPIQALPDQLISQIAAGEVVERPSAVVKELLENALDAGSTQITVRLEEGGVKRIAITDNGRGIAPEQMPLALARHATSKIASLDDLEKIRKIQNKRKKNKRG
>Spumella lacusvadosi_mlh3_5 24342|18361|strand:-1(-3...315) (evalue:8.93875703613195e-05)
MNAPAPHRPIQALPDQLISQIAAGEVVERPSAVVKELLENALDAGSTQITVRLEEGGVKRIAITDNGRGIAPEQMPLALARHATSKIASLDDLEKKKSKKKEMKK
