# Supplementary material for: Putatively asexual chrysophytes have meiotic genes: evidence from transcriptomic data
Source: PeerJ. 2019 Jan 16;6:e5894. doi: 10.7717/peerj.5894 (PMC6339481; doi:10.7717/peerj.5894)
Supplement: Supplemental Information 1 — Identified loci are in FASTA format. [file peerj-07-5894-s001.zip › supplementary_material/Spumella lacusvadosi/smc6.fasta.fasta]

>Spumella lacusvadosi_smc6_1 74477|35726|strand:-1(-2...1945) (evalue:2.1e-13)
LTDDVKKGSEQFDAVNFDFDAEKKKAAADAEKAKDDIAKLEDQLKDAEGQKVKDDAEIQALKDELARVKEELAGVNDALQQMEEDLQKEVASDNLHKDSQAKLAAALKSKIDDLDKSLMDAAKVAEDRKAALDEANDQLKEKSAEAEALAGENEGLRHSNEELADALGKTTDEKNKVLKEIEGQKQEISDTQDKIKDLEDELKNESGKLALLGAELEAANNKAAEDAVKAKDEIDRLTPKLKDAEEKVKELEDLVKQLEQQIRDKDAEIDNLDTNLKGRNSSLSDKDDLIEKRGNEIKDLKHLTDKLKDEIAGLKKQIDKNQDDLEKAARQLEDLNVELKNSEDQAAADKDNADKTAAEKDKAAADLQKALKDAEDEIKKLLAELEAAKAATGADCSALEAANDELAKQLAEANDALVKLQEALGRSEEDNAVLDGVIDDLTKALSDTHNELEDSKKQIPPPKEVDDKQTSTDETGPMVEGLTEAVIQLEDEVKDLEEELRLLREKDALAQKELDELREKDAKAKVAAEKEAADKAAAEQAAREKAEAEELARKKRREPKTHTGAGSHNNQKVESFQDMNEPDHAGALVLSFNHDDLMNGKHPSDVKKPHMFSMKQEKPIAREPLPTKTSMGSVLGGIVSVDDHMKKD
>Spumella lacusvadosi_smc6_2 74464|35724|strand:-1(-2...2113) (evalue:5.1e-13)
LTDDVKKGSEQFDAVNFDFDAEKKKAAADAEKAKDDIAKLEDQLKDAEGQKVKDDAEIQALKDELARVKEELAGVNDALQQMEEDLQKEVASDNLHKDSQAKLAAALKSKIDDLDKSLMDAAKVAEDRKAALDEANDQLKEKSAEAEALAGENEGLRHSNEELADALGKTTDEKNKVLKEIEGQKQEISDTQDKIKDLEDELKNESGKLALLGAELEAANNKAAEDAVKAKDEIDRLTPKLKDAEEKVKELEDLVKQLEQQIRDKDAEIDNLDTNLKGRNSSLSDKDDLIEKRVNEIKDLKHLTDKLKDEIAGLKKQIDKNQDDLEKAARQLEDLNVELKNSEDQAAADKDNADKTAAEKDKAAADLQKALKDAEDEIKKLLAELEAAKAATGADCSALEAANDELAKQLAEANDALVKLQEALGRSEEDNAVLDGVIDDLTKALSDTHNELEDSKKQIPPPKEVDDKQTSTDETGPMVEGLTEAVIQLEDEVKDLEEELRLLREKDALAQKELDELREKDAKAKVAAEKEAADKAAAEQAAREKAEAEELARKKRREPKTHTGAGSHNNQKVESFQDMNEPDHAGALVLSFNHDDLMNGKHPSDVKKPHMFSMKQEKPIAREPLPTKTSMGSVLNGIQSVDDLMAPPAKWPPVGIVVESPAIDYMPRKNFLYSKAVKEVSKDLYLALDHPPVGGKLFMSDKKG
>Spumella lacusvadosi_smc6_3 59417|31477|strand:-1(-3...633) (evalue:1.3e-12)
VDVTSASINLDNVMRQRQHDENLLHNAKEDLRKAEETLELARRAIPLSEQRMKEVKSLLRSATDEEQQLQEDVRRNNSERQELQSQMTTQRRKLSELKDARQVYKKHLSNFKGPDWAMRMVRTTYEYMETLDSKQQEWTERRQLRGNVYGPVAAYCEVSDPAVAVMFEQQVPIAKLLGFVVENDEDARFLRSQFREADIYTMKNVHNNHHD
>Spumella lacusvadosi_smc6_4 74484|35727|strand:-1(-2...1267) (evalue:4e-11)
LTDDVKKGSEQFDAVNFDFDAEKKKAAADAEKAKDDIAKLEDQLKDAEGQKVKDDAEIQALKDELARVKEELAGVNDALQQMEEDLQKEVASDNLHKDSQAKLAAALKSKIDDLDKSLMDAAKVAEDRKAALDEANDQLKEKSAEAEALAGENEGLRHSNEELADALGKTTDEKNKVLKEIEGQKQEISDTQDKIKDLEDELKNESGKLALLGAELEAANNKAAEDAVKAKDEIDRLTPKLKDAEEKVKELEDLVKQLEQQIRDKDAEIDNLDTNLKGRNSSLSDKDDLIEKRGNEIKDLKHLTDKLKDEIAGLKKQIDKNQDDLEKAARQLEDLNVELKNSEDQAAADKDNADKTAAEKDKAAADLQKALKDAEDEIKKLLAELEAAKAAADADKNYADKTADEKDKAAADLQKSLKDAED
>Spumella lacusvadosi_smc6_5 41564|25682|strand:1(0...648) (evalue:1.1e-07)
CEMQAISRLTAENEALKARIADLERMLAACKDNEHKLQHALDAANKSIKDLEGQKELLERNLAHLQKELDELKADFAKQLDGMKGLHGQGDRIKMLTDEIDSLKTRIDGLMREMAELRRVNDQLKAAANEAKEQAAVLKDELEIANETIQDQVDEIAKAHREVGKVKQTVIGLEEKLTDRNKRLTAAEETITGLHKSLDEANKLCGLANQRMVRD
>Spumella lacusvadosi_smc6_6 24124|18244|strand:-1(32...590) (evalue:7.84129390670703e-07)
QSFRKDFERLQKNLTSLQQDFEERDDRRNKSLKACAKKARLKFDDYVQKKGFAGTIKFNHEEGTLSLTVMTDSSDANTTSKDVRQLSGGERSFVTFSLLLALGHVIECPFRLMDEYDVFLDEMSRKVTLDQLVAYSKSPIQRDRQFIVITPNKLNEMVTSKDVRIVKMRDPKSVSAHGLQQQTLD
>Spumella lacusvadosi_smc6_7 11816|10671|strand:-1(14...530) (evalue:4.6e-06)
AALKTECAALKTECAALKTECAALKTECAALKTEFAAFKSENGVFKGELKRVKLDGEKLRSRVSDLEHTCQSLRKEVQGAQGRQEALRGEVVELNHRLVEQEAETAFLQTAVEAANTRVVDLNSKVTALNSNLIAGEHSVYVQAGTISALQAKLKILEAKRNAPGRDVQCY
>Spumella lacusvadosi_smc6_8 16919|14207|strand:1(2...430) (evalue:1.6e-05)
LKKRLADLEAELAALKARIAEKDEALQEMNDANYQVSKELEAAKDEIADLHQKIGGLTEKLAEKDQKIGEKEKIIAGDELEIGRLNGEISGLKDKLRGVESDKKALMVDVADANHTIRELEEDLQKEGDRYNDLLAAKNAME
>Spumella lacusvadosi_smc6_9 59375|31472|strand:-1(923...3149) (evalue:2.307937326091667e-05)
GPYSRENYDTLLKDLNLKGYLNDSLKCPDIIRSFLCSFAHIDKVLWGRHTAGATNGPHRNLTSEKFVGEQTHVLTRDGQKIFKVFIQEVSQSGGSSSSMRSPAGGVGGGEIMEYQGKVSQYAGPDAKPSLKISPITPKRVLNYDMANADSSESVHAQRQQLEAALTALDKQALTLTTENRTLEGQLRGKAADIGKLKQEIAQISAAQKKPQELELMVQRRRRDVAEKEKKLSVDSESVRRDRQRDYQREVDRMLGSIEATVKACREYDEFFVERTLLMTQKSELAEAISVVAEQIHAKKAELQMFRREEAEAKRLRDRAIDALRECEQRMIALADEHGGMEKFQEEVFLEAYEAIVENTKEELEGRMDLCKAAINASVDNPRLVERHKRVGAEKEELEREIAVVRASYDNAGSDLEQRAVEWLTAVKGITTTLDNKFREYMKELDVPAAVVLRETGTFENYELQLRVSFRKDSQLVDLDAHVQSGGERAISTVMFLMALQDMASSPFRVVDEINQGMDELNERLAIDRVVTSCCGDPRKPQYFFVTPKLLQGLRAMDNPDVTCLIVFNGPGVKSKFTFAQLLVREMEARGISMPNVAVAGSASNAPVIKRDPVASAAGLESDGERSEDVTSWSSWRGQLTIQLKSEIDAAHNSYVNQTTVQYLQAFQPTQPSCPSRRIRISYTAFSTSQQYSWTGFANHHLIYQLLFGFHRRQPEGPLLKYSKVPWPPQCCAFHCLRDQIC
>Spumella lacusvadosi_smc6_10 59403|31474|strand:-1(935...3161) (evalue:2.307937326091667e-05)
GPYSRENYDTLLKDLNLKGYLNDSLKCPDIIRSFLCSFAHIDKVLWGRHTAGATNGPHRNLTSEKFVGEQTHVLTRDGQKIFKVFIQEVSQSGGSSSSMRSPAGGVGGGEIMEYQGKVSQYAGPDAKPSLKISPITPKRVLNYDMANADSSESVHAQRQQLEAALTALDKQALTLTTENRTLEGQLRGKAADIGKLKQEIAQISAAQKKPQELELMVQRRRRDVAEKEKKLSVDSESVRRDRQRDYQREVDRMLGSIEATVKACREYDEFFVERTLLMTQKSELAEAISVVAEQIHAKKAELQMFRREEAEAKRLRDRAIDALRECEQRMIALADEHGGMEKFQEEVFLEAYEAIVENTKEELEGRMDLCKAAINASVDNPRLVERHKRVGAEKEELEREIAVVRASYDNAGSDLEQRAVEWLTAVKGITTTLDNKFREYMKELDVPAAVVLRETGTFENYELQLRVSFRKDSQLVDLDAHVQSGGERAISTVMFLMALQDMASSPFRVVDEINQGMDELNERLAIDRVVTSCCGDPRKPQYFFVTPKLLQGLRAMDNPDVTCLIVFNGPGVKSKFTFAQLLVREMEARGISMPNVAVAGSASNAPVIKRDPVASAAGLESDGERSEDVTSWSSWRGQLTIQLKSEIDAAHNSYVNQTTVQYLQAFQPTQPSCPSRRIRISYTAFSTSQQYSWTGFANHHLIYQLLFGFHRRQPEGPLLKYSKVPWPPQCCAFHCLRDQIC
>Spumella lacusvadosi_smc6_11 79914|37190|strand:-1(43...2584) (evalue:2.6e-05)
LTVAEMEEPEEEFEINEFFQAKGAAVDALKHEYIDLQKNLELLHASNLSKERDIDFQSGELRTLKEQMTFARKNIDELLSHQEVVKEAIDTINHKKEGLLENENQNREEISVFTSYFAELREALSVGADWSLSQLEQRGILEKERDFLASKLENKINQLNDLRGNIDRTYEKIQHIEQASKELEDKMQDIDKHRNDIRRESTTLISKKEVIEKKIFDIRAQIVQGEADLHEKTAAHAAEEKSLKKLDNSIAKSKHKMEEYINQYERLYRELQDHTGELDRQLALNEKTELEIQERASYIENLQSDIKRSAKEIVKTNQLKEHAKEKCTEVVESKVSADAKQDALNKQIAQIREMDAPSVRREIESLDRQIVGVKQELEVLKKKHLGSERASKAMVDLIQLNKNGKINLNVEIKILEEEVEHHKTQIRALLQEKDRFEHDAEIANQQYYTALEELKLQELQIQELNKKISSDLTKLKQKQSLYESVRSDRNLYSKQLIDSQDEINALKRKFRSMNHHIDQMKEEISAKDHAIVKEHFLHHSVDKERELLKNELTKIKKQVQSSEVIIENQRVEVMKLQRIIEEADLESQRQKNELSSVLSERNLLTGQLVKRNSELNEMYEKIKIQRSNLRIGERNYNKYLESLAAWQHQLVEVVRSQSDTVASLAKLEHLKFRVIYLEKEILKEQIKARSLQDELETPMNVHRWRKLESSEPKLFEKITQIQLLQRQLVQMSDKVIQNELLIQEKEKIYVELKNVISRQPGPEVEEQILIYQQTLKDKVKQLGAMNIELDMYMEQVGKFKEDLVGIDKQMAQLNKKWMKQTKVNNFMAQSVGGGLMDWSVFIGLVQ
>Spumella lacusvadosi_smc6_12 59410|31476|strand:-1(-3...2025) (evalue:2.6176472305541673e-05)
GPYSRENYDTLLKDLNLKGYLNDSLKCPDIIRSFLCSFAHIDKVLWGRHTAGATNGPHRNLTSEKFVGEQTHVLTRDGQKIFKVFIQEVSQSGGSSSSMRSPAGGVGGGEIMEYQGKVSQYAGPDAKPSLKISPITPKRVLNYDMANADSSESVHAQRQQLEAALTALDKQALTLTTENRTLEGQLRGKAADIGKLKQEIAQISAAQKKPQELELMVQRRRRDVAEKEKKLSVDSESVRRDRQRDYQREVDRMLGSIEATVKACREYDEFFVERTLLMTQKSELAEAISVVAEQIHAKKAELQMFRREEAEAKRLRDRAIDALRECEQRMIALADEHGGMEKFQEEVFLEAYEAIVENTKEELEGRMDLCKAAINASVDNPRLVERHKRVGAEKEELEREIAVVRASYDNAGSDLEQRAVEWLTAVKGITTTLDNKFREYMKELDVPAAVVLRETGTFENYELQLRVSFRKDSQLVDLDAHVQSGGERAISTVMFLMALQDMASSPFRVVDEINQGMDELNERLAIDRVVTSCCGDPRKPQYFFVTPKLLQGLRAMDNPDVTCLIVFNGPGVKSKFTFAQLLVREMEARGISMPNVAVAGSASNVPLIKRDPGASAAGVESDGERSEDESVVTSKKRKASAASGKRAASSSGGRIKKRTVQVSDDEYDEQKTKLL
>Spumella lacusvadosi_smc6_13 10370|9566|strand:-1(10...1006) (evalue:2.9e-05)
MSLSFRNTPDHSKEHQTTVDKLTLDNKQLTSDAALLNQQITQLKESIQDKEHVTKTLHDRISQYEQQVKTLQESVAAGQHQMQTLSQEFKKVSGQESDNAKRLTQEVAALKAQLGEKTSRESKLTHRVGELEVQLEKAEEALAVANHKVAQLNAAGAASSSSSGAAPAVAVVELAPTASASPSRPLSSSQKVTIVEPVNESLQAVTSPAEADWVELLDENNNTYYYNSVTGETSWTKPSAPSSADISASVSDRDGGGEEEDLGDWIRQYDENGREYFMHQISGESVWEIPKEDSGLGGNPGIYDTQVSQYSATAGDYTIELQFRLILQISC
>Spumella lacusvadosi_smc6_14 77575|36512|strand:1(0...2325) (evalue:3.6e-05)
VAVEPAAVPSAAASVGGGSGARSKANTPLLAAEVDNLLDPKPSSAPFLAPSQAASAAAAGADSHYGELSLSADENAFGEHLDPKNVQKHLKLSGNDPKSQMLASNLAFAEIVRGELVEKQKLIESLLDDVKVRNEAIQVCGKDIRELRQEKSNLLSKLQTVEDQLEQKVKREAETDAMTEKVLKSGTALKDMDAATLVSILNQMREQLNTSEKEKVELQQVLRSAKTAVDQFTVMKKDYRELQDAHVVQTKQLQKMQKKYAQLETYKSTIMTQEKVIAKLQAVIEAKIKKSNNLPPERAFIPKPPATSGSGGGVTSVPGTPGSNKETVNEGDEEFLALQQQAERDERDREKDAQLAGLKLDNAAMEKDLTETKEANQTLEERVKELEQQLEAAKLAKYESESEDEEDDLSESDLLAQEEEALDEESVEAKHKTEMKEAQRKIDQLDAELVSKGFRISALEKQLETSTRDYSREIARLRTKLFELEITASMAGMGEGVTDELDMAGLLDMGVMANMSSAGSAANTRPTTATPAAPAVVPTTEAPAPTAVAEPSVPVKERSLRNTLLEDGSEKEPVISPRAAAAPVMFPAATPEVIPEETVEPKTEKVSSKPATPPPAAVEAPAAPVVAPSVSKTVTRTIDIIDANPGGDGEQCAKVTFDLLYEYSAESRAYSYNFNNIRLHDFQQSEMKTRFHPYVELKCEAIGWHAKTSVEDDAGPVVNWTLPEEMKKFVVTDVTHSGAKVACLIKKSSAKGHEDFLIGVGNLPLTSIEQTAMQ
>Spumella lacusvadosi_smc6_15 54761|30119|strand:-1(1644...2394) (evalue:3.8e-05)
MELTNRITSLQNEVVDLKMRSGDLDSVRYQLSDKEARLKKANDEIDSLQSRLEQALNNAAAASSRPATLDFTSSEVQDYVAERVGSVQRQLDAANEDLAGARAALSSEQDAVKSLREEVAEWKEKFTALQNEWVSNGSADKEKADTLQAKVTELLATIDELKQSGGGGGSGKASGEELKSIMQDIYTKASEYFEGDEDAAYTAKDVLKRVRMALKQVTSARAEQQQRWGSVLMVVLMSGVRYVQGISQL
>Spumella lacusvadosi_smc6_16 54774|30120|strand:-1(1753...2503) (evalue:3.8e-05)
MELTNRITSLQNEVVDLKMRSGDLDSVRYQLSDKEARLKKANDEIDSLQSRLEQALNNAAAASSRPATLDFTSSEVQDYVAERVGSVQRQLDAANEDLAGARAALSSEQDAVKSLREEVAEWKEKFTALQNEWVSNGSADKEKADTLQAKVTELLATIDELKQSGGGGGSGKASGEELKSIMQDIYTKASEYFEGDEDAAYTAKDVLKRVRMALKQVTSARAEQQQRWGSVLMVVLMSGVRYVQGISQL
>Spumella lacusvadosi_smc6_17 9862|9053|strand:1(1...386) (evalue:4.027876071893077e-05)
WCPCCPFIPFQLVSRERRELENILRAFNIYIDNPCCVLTQEESKKFIHGHEKDKYEFFLKATGLHRIKDELDETKKSIEECTAEMSSHTERLREKEKSFKEMNSILKRLTALDKTEDDIKMCRAKAYW
>Spumella lacusvadosi_smc6_18 64040|32858|strand:-1(-3...1632) (evalue:7.5e-05)
SEEEEYQEATGGRFGGAAGGTKKGSVGIAAAASGGSGSHNDAIRKSMTSKLPPSGKQPFTDVSSNNNSYNDSDTFYGGGAAGAGSTPAKGVKFSSDLSSPASIPGSGGPSRPAIRGAAGGAGAGGMGSNTNRAFMSPEDKKFEASQLYVDMRQKIDNLEAAILASEEIVTYERNKAAEAVASSNNNSKLSSQYLTELQNELQASRDENKRLRELVDANSNMTSGEMSRLQSQLSKAADEIDHLMAERDRFEKASQDAASDNEALIADLIQQKVVNGNLATELEETKLELHNLKARVDAFNAKRAANGQPTANLGVGAAAPRMSLDERLAEHQQRVQQYQSTNNNAGGGGQQNRRTSANPVDSYATPARQQQQQQGGGGNGNNNGQYPNTAPQQRVNPMNNNTNNNNGGSNGSYSSNQSLGIKKVNPFAGGNSNNSNSNAGGGAGGMMNGLLRGFDSLTGGGGDSSNTNSGGGGGMMRGFGGGGAGGAGGGNNRGTGVNNNNNQNNYNNNNNNFNPNNNNNNNVNANSYRPSNAYNSSNNNNNNN
>Spumella lacusvadosi_smc6_19 50576|28841|strand:1(1...1485) (evalue:0.00015)
PSVSTARPPSGLTNSTSKTILVASAADIDSNTRAVLKKKNEEIQRLERDVGDLENQISDLKKEVLEAWANYKQVQEKAAANEMELQEEIRQIQKAKALDKQQLLAQVTKQTEDISSLNKFISSFEKEKEELHQQLHLANEVNDSWAGKVAELNEQLLEAKSSTVQGVQNLRDELRAAQASAEQMRHDHTVIQRSNEEKLRKLEKDNGDLVVELTKAQKEILSLKESGISGENSGAVDYLSRDYQQTQQEVIRLSSNLQREVDARLEAESRVKFLESEQKAVKANMDDERRRVAQTEQSLLDKNSELEAQLKELRKSLKGGVMREAVFSSELGGYLDQQQPLTNDSNNGSNSSGSMVMVDGSEERIKGLENKVADLSKLLLRKQGDVVELQAERSALKSQLLDVKARCSKAEKELAMHRDLEADDDDYSPSSFGGSSHEINSNGGSGGGGLSRRGGGGGGGDGLRADTRVIADLEKIGVKPGVGVTKAVNMIDTW
>Spumella lacusvadosi_smc6_20 62046|32242|strand:-1(-1...1955) (evalue:0.00035)
KKGDRHTALNTVLSVLWLLFVQFLQKGMDLTTTDPRLLELQQLQREYRHMELNRRAYAEESQALLRKQQSTIDKLRKDNESLKNDISVIMRGSNKPMSLSQQDTVQILTDQGDKYATSIDFEQKNIKTMEEQIAITRQKILQQRRAMGGVNASKDNHFMIQKQIRILENRLDKSLIKFNESISNNKKLRDQIDDLRRERVVFENVYRKMERELQERKKQMAEIIEISNQAYEQRDSYQMEVAAIEQANRKEQEEFEEQMITLGRLLETDLQLPTATLASRTKSLSRLGTSNTSRGGNRLAHSQSVDQMGGVLGGGSVSDDMFNKSGKTQNGVDFAGVDIDFHERAQNFEEAFNKIKNATGITNVDELVNTFIKSEEHNFSLFNYVNEQNNEIEKYEEQIQALREEESKFAQESGHDVNQHKEILKDLESKLQASDMMAEKYEVRCQDLQRITESLKRGMQTIFSKFDFDNEEGAVEPTVTDTNIVHYLGLIEKKANQLLQSYSNIKQMLTAPATSSAPTPHPAVSDSQSLNSVDSSSINAGGAAANDLAASLVTVLGAGPKVPMGQDLMHINPPKSDDYRSDEDDDEDDEDTRPLTRDELKNKTMNRLQRRIAGLGGGAGGTAGGLGASGGGGGGAAGGGAGGPGGAAGAG
>Spumella lacusvadosi_smc6_21 32800|22214|strand:1(1...1764) (evalue:0.00041)
VAALTQEVSLIRTTSLSSNDQVEELLKKHAAKEAQCGELEAKVQSLTEKIKEVMQRFIESKGKITATEQACEQRVLEITKLNQAKESEVISLRLKLENIERSSSDHKVRTGELAERYGEAQREISRSHEQVKELTLLVEQREADVAGLREQIQQLTEEGEALRNQLSEQRALSQSTGSTHSQQVEALLAQKAAEEQRHLAEVAELRLEITGLQGRLKVDTESAEVLDGYKKRAQVALKKANAAAATLQQENTQLASSLEEANAKVADLETALRSQEAAEEALSQRVLALVSEVKEVKAALAAAQEALVEAQNRPTEKVEIFSDNLNDVITELQHQLGESKQTISDLVARNHSLEAVHSTLQQQLQQQQQTQSSSSGGVSSEPPSVVPTPTSSRTPVVLATSWARSAARTVDKATASHHTNVSAAHAMTSDAFSDRDTNESPLEGQSQSGSLLFVAELQSQLEAVKKELSLRGIDIEAAHQELQCEREEKKKLKNRIEELLAFLDRTKKLQEGPDSAVNMEYLKNCVLKFMATSQLSEKKRLFPVIATILKLTAAEKDSITAALNEMDSRQDGEINTFGAIGSIAESF
>Spumella lacusvadosi_smc6_22 49110|28363|strand:1(1...904) (evalue:0.00043)
EAALEAEKRASAQCLLETTKAQADLMLLHQEKDDKIKELEAKLRLYNQDNRGLQDKYNAACASYEEKIRALTSSLEETTAELEAKNDKIVEIQLDLVKKEAAVTVFTTSEDSLKKEIAAMQAREASSGAAAAQMRDKQAELEEALQAKTRDLTTLNERYNTITKQYNALCTDVFKQSDSINKDDYIINNTKEVADLQAANSQLQSTISQLQAQCEQIERRMVSAAEVHQSTVSSMNTELQRYSILVNQLQFSVSDSSKKLSELEAQKESEVNQLLNELTELNEENEKMNADSSAMSFELRG
>Spumella lacusvadosi_smc6_23 4686|4453|strand:1(1...607) (evalue:0.00048)
FVLSEENTNPVKYLQNMATTKELSVEDKLRALYDLQIIDTRIDEIRNVRGELPLEVEDLEDEVAGLSTRLEKLQLDLVTIEDSIKAKKVAIENHSAAIKKYSEQQLEVRNNREFNSLSKEVEFQELEIQLAEKQIKEMKASIEHKKEVISGSKERLDQKSSHLKHKKAELNDIMSETQKEENFLNEKSAEYEGMIEARLLAA
>Spumella lacusvadosi_smc6_24 16053|13624|strand:1(0...786) (evalue:0.00058)
NEEIERLANLQDRVVELERVVEVHEVTMMEKTTAYTLVVRTNEDLTGTVKQLRERVIELEKLLAAAKDADSKLQAALLDANNTIKLLEAKNAQLERNLAHVQRKLDEAVTDFNQQMEGLKSLQGHGDRVRDLTLEVASLQAKIDSLLREIAALKKSNEDLKAQYIEAEEKRSVLQDELDISNETVAEQVEELAKAYREVGKVRQTVLGLEEKLTDKNKKLVQAEENIVQLHKSLEEANKLCGLVNQVVMFVFVHCQMQGLF
>Spumella lacusvadosi_smc6_25 37468|24081|strand:-1(-1...548) (evalue:0.0007)
ECDELTVRFEKLVTVSADYQNDLLEAQKEVERLQSELESVEEASEALRLSLKEKFAAATEEWTKIMNDGNKKAAAKETQIFALNKQVEELTASVAGKTKQYDALKVRLVEVEAAASQSKALSGELALIKKQYREKLNECDGLKDKLTEMDTQMKEQSKTHSAEMVHLRTQLKELQSVSAATP
>Spumella lacusvadosi_smc6_26 6522|5821|strand:1(1...700) (evalue:0.0008)
ERDSGLKAIADLRVELERSQLAQDDLKNDTSKLEELIDELRHRLTEAERINAALEQSELKLIGELEGERLHVMGLRSTNQMLSDSLQESELKISQLEEDMLLLHNDLVKLEGDLKTVEAEKVALKLAAEEMVEQNEVLKDELQLANSNVVSQATALAAAYRDVGKVHQQMVNLEEKLAEKTKKLSISEETVIVLKTALQETRSSAISSGSVGSSSSSSNGVVHQQRIEQEVL
>Spumella lacusvadosi_smc6_27 7650|6520|strand:-1(-1...752) (evalue:0.00085)
LAEKEGENERLRKALGDREAAGKEQQEQLTQGAKALAEKDLVIARLSGSISERDDAIGGLNGTIDALKKELEAMQAKASAAAESGPQKVDASLLKDAYTAKAVAKARADAAEENLNKSNTELAALRAKLVQLQQQLDEASLHIETANGSKEELERQNAELTLQVTQLRTQLSEAESSDEEIDTETVEVEQTITETEVVGEDGEIEIRREIVETTRTIKVHDLHHHASKMNLVTETTSSDIATPVATVENG
>Spumella lacusvadosi_smc6_28 53545|29738|strand:-1(120...1905) (evalue:0.00092)
ITQRIADLRGDPVTISSNELVTTGSSFVTGLRSMTDSERKPMVSGRGASKDAKLSAMETLLEKIAEFDRLVLQKTVPEPNANGVVVRRKSIGLDLHSIPTHLHITDRLMDLHTQSKRVVVVKTSGQAPSPEPSGNVPALPQDYESNKKLLDVLRGQVTKLTKQNEDSESQRLKYVQDCLQLTKENNELKEKLSKAEKPQSQQPQQQQQPTVVDSAAVVSSKEFAELQDRLTKLQQKTAAEQQQLVQQNTELREKLTKSEQTITELTSALQTATAAISTASISVIDNSEEIANLKARIRMLEDVVQDLQIQIELEKGKYESIKQVVFGKTQRWNSRKETGLTVEVVNNQDCFNLPEDMRNAFYALECALNSRIECFRNEIALLMSVKEMLEGELSSVNLQRDMLHTDHNTLSSEHEALKIAYHELSYETASGNKAKNEKDSSINLQNQLKDANNTIEQLQNEIYLQKRQIIELEKLPLQVMKLEQNINLVNEEKGKCETTIVGQNEEIKQYKKLTDTLKDKIKEMGLKNNTGTETKDFLDTFEEVMRDEMLTMKNAFEAKLKAAKEMAEATSKRHQQEILRIHSGTPYSKLNKLN
