# Supplementary material for: Putatively asexual chrysophytes have meiotic genes: evidence from transcriptomic data
Source: PeerJ. 2019 Jan 16;6:e5894. doi: 10.7717/peerj.5894 (PMC6339481; doi:10.7717/peerj.5894)
Supplement: Supplemental Information 1 — Identified loci are in FASTA format. [file peerj-07-5894-s001.zip › supplementary_material/Spumella lacusvadosi/fen1.fasta.fasta]

>Spumella lacusvadosi_fen1_1 37845|24249|strand:1(594...1774) (evalue:1.173659e-15)
SGVGACVYFDQTRFQGFFFFFNLPLQCTQQTSAPSSENCWHAQVQPLRPNLLVKKGDRTSQFPIEDPLQCSTMASVSFQENLANTLFSVSNAFSTPFEQNFRPGPFIEFAANNYPLAFGLVAAYGVFIVVGTKVMSGMKPFNLKLALAGWNLFLCVFSFIGMMKTMPHLLGSLLIKPYEETVCAVATETWSTGTCGFWVMLFIFSKVPELVDTVFIVIRKKPLIFLHWYHHITVLLFCWNAYATKAGSGLYFVAMNYSVHALMYGYYCLQALDACPKSFPPILITASQILQMFVGTGVCISCWFYKYSGRPCANEMSNLIAGAAMYGSYLYLFMDFAVRRYAFPKPKKAAKKIEQTIRVVIYWFQWCMYCVFSVVVSRERESVQLQIVLSKKK
>Spumella lacusvadosi_fen1_2 37852|24250|strand:1(538...1718) (evalue:1.173659e-15)
SGVGACVYFDQTRFQGFFFFFNLPLQCTQQTSAPSSENCWHAQVQPLRPNLLVKKGDRTSQFPIEDPLQCSTMASVSFQENLANTLFSVSNAFSTPFEQNFRPGPFIEFAANNYPLAFGLVAAYGVFIVVGTKVMSGMKPFNLKLALAGWNLFLCVFSFIGMMKTMPHLLGSLLIKPYEETVCAVATETWSTGTCGFWVMLFIFSKVPELVDTVFIVIRKKPLIFLHWYHHITVLLFCWNAYATKAGSGLYFVAMNYSVHALMYGYYCLQALDACPKSFPPILITASQILQMFVGTGVCISCWFYKYSGRPCANEMSNLIAGAAMYGSYLYLFMDFAVRRYAFPKPKKAAKKIEQTIRVVIYWFQWCMYCVFSVVVSRERESVQLQIVLSKKK
>Spumella lacusvadosi_fen1_3 39026|24742|strand:1(2...986) (evalue:3.9755335e-14)
SFPGVFRLFSLFCRQKKSKMSSIKSIHEFTSFNYGILFNSRSAVDNFYRLFTHPAVPFVSVFLYLILSKWVMDTIRKVFGLESKGPVVQAITIAHSSFLAVYSGWTFWNSISIVAPYVMTHGFYNSICDVSGDLWFAKGLGFWVTHFYISKYYEFIDTWIVILKGRDPMFLQVYHHAGVVLIMWGMVVTAASSAGLVLICLNSFIHTLMYTYYVLSAFGYNSPLKNYLTMAQIIQFLVGIAIITPSYLCSNPAQCAVVASLQVYAIYLTYLFYQFYQESYNAKRKAKSAKKSEQCSAWALTCVQCLIWGDGCFLIDECRGLVDDACVV
>Spumella lacusvadosi_fen1_4 30383|21185|strand:1(2...650) (evalue:6.294224999999999e-14)
AFLCIFSFIGMIKTMPFLLTSVAFTPYESTVCAHPSTSWGNGPTGFWVMLFIFSKIPELIDTVFIVLRKKPLIFLHWYHHVTVLLYCWNSYVTESGAGLYFVSMNYTVHAVMYLYYYFQAIKAIPKWFPSWIITLMQISQMIIGTFVVAACFYYRFYGGADYKPGECNNLDSNLAAGGIIYASYLYLFVEFAVKRFIFGVKEDPKKSSKKKTTQM
>Spumella lacusvadosi_fen1_5 41722|25746|strand:1(0...873) (evalue:6.557620017615259e-06)
IEALRREKKYDIPPDWKVQKFSKKALAAAEAADAAAKEEAEARAKARAEEAAASAAQLNILDTLNKRSEEALGNAAASVDQPIEENDATAANTAPTPAADEGKSSNQNNNNNEEDGLVDTDDEADAPAAPMDDDYAPEEEEPEGNGDVSNREVDDSNEVVMSELQGDDDEYEIVEPVYVQARRLFLQSEVHDGDKLELKWSEPNEEALKKFLVERMGFNAERVSSGIARLKTANQQKSQKRMDSFFSVIAAPTAAGIKRKVEDPKGKPGAKKGPGAAKGGPMGKRKQMIKC
>Spumella lacusvadosi_fen1_6 30381|21184|strand:1(2...307) (evalue:0.000783433)
AFLCIFSFIGMIKTMPFLLTSVAFTPYESTVCAHPSTSWGNGPTGFWVMLFIFSKIPELIDTVFIVLRKKPLIFLHWYHHVTVLLFCWNAYSTMAGSGLYF
