# Supplementary material for: Putatively asexual chrysophytes have meiotic genes: evidence from transcriptomic data
Source: PeerJ. 2019 Jan 16;6:e5894. doi: 10.7717/peerj.5894 (PMC6339481; doi:10.7717/peerj.5894)
Supplement: Supplemental Information 1 — Identified loci are in FASTA format. [file peerj-07-5894-s001.zip › supplementary_material/Spumella lacusvadosi/dna2.fasta.fasta]

>Spumella lacusvadosi_dna2_1 8759|7760|strand:1(0...341) (evalue:1.941863187421429e-11)
NGVTPDQIGVVTPYEGQRAFVVSHMQKSGPLRGELYKEIEVASVDSFQGREKDFIIVSCVRSNVQQGIGFLRDPRRLNVALTRAKYGVIIIGNAKLLARNPLWYSLLTHFQER
>Spumella lacusvadosi_dna2_2 18335|15052|strand:-1(66...750) (evalue:3.107421485930015e-11)
MRGRPEFCAANAKKGKSAMFHSVTNHHEVSVIRQIMMGLISMKYDPKHVGVISVFRAQVELLQKSLLPLLQQAGCGECDISTVDKFQGRDMPVIVVSTVKSASDGLESIGNLLKDWRRINVAVTRAKVKLIVIGSVAVMQQVPVLSSLTQLCNERDWVVDLPPNAADMYFSGSGTNAAAAAAVSNRNVTPRKVTKVSVQSEVKSTITSGTIVELGGRTWLPHGLAGI
>Spumella lacusvadosi_dna2_3 18332|15051|strand:-1(51...735) (evalue:3.107421485930015e-11)
MRGRPEFCAANAKKGKSAMFHSVTNHHEVSVIRQIMMGLISMKYDPKHVGVISVFRAQVELLQKSLLPLLQQAGCGECDISTVDKFQGRDMPVIVVSTVKSASDGLESIGNLLKDWRRINVAVTRAKVKLIVIGSVAVMQQVPVLSSLTQLCNERDWVVDLPPNAADMYFSGSGTNAAAAAAVSNRNVTPRKVTKVSVQSEVKSTITSGTIVELGGRTWLPHGLAGI
>Spumella lacusvadosi_dna2_4 7312|6275|strand:-1(18...894) (evalue:3.4450982398778147e-09)
LLDLASSKESGDTTSKSNPEESQLVVQLLWTLIAEAERCGGKLGSVGVITPYSVQLEMIRSMLVKARLIRPSNAGNNNGNNGRGNGRDGGSNSVPTVESGTDYYDIECNTVDGFQGREKDVIIISAVRANDQGQIGFLSETRRLNVALTRAKYGLFVIGHTPTLRNNYFWEQMVDHAKRCNCLVEVPDSRVNLQKVLSGSLAAANRQHGYQDFLSRQYQTSSNSGSSNGSYRDGHRYSGGNNSNSSSAEVNGAERPPSRNGSSGSFQERPNGSDGSDEHRSKKSRTVGLLQ
