# Supplementary material for: Putatively asexual chrysophytes have meiotic genes: evidence from transcriptomic data
Source: PeerJ. 2019 Jan 16;6:e5894. doi: 10.7717/peerj.5894 (PMC6339481; doi:10.7717/peerj.5894)
Supplement: Supplemental Information 1 — Identified loci are in FASTA format. [file peerj-07-5894-s001.zip › supplementary_material/Spumella lacusvadosi/rad50.fasta.fasta]

>Spumella lacusvadosi_rad50_1 77201|36426|strand:-1(-2...3697) (evalue:2.7e-11)
KALSLQAKDVELQVAQLTTDVDGLNAKLDAIKEQIVKHHQHTVPQLHLADLRRQSTARKEMKDFSVQTVESELMPRLRKVNSIANKEIAESKAAEGEAVPQQPLTDENIIEQLEDELYLVRQNCQKLEADCVRLEKENNFAQTQLADLIKEKRTDVVKRYEEDIAKLEKQLLGGEEQIASLKADKTKNDVRVEELKSRAEAAEAELRERDKRELDAGNPNDEKNILKGQINKQRDAIILKSKAATAGWDAAANADEKLETEVHRAYKKGAQEEREMHKTDMAALNAAIEVKENRITELMVVNGEMERKVFNAENEKLAMKEQMETMRVELADSIASFGSMMAGAMGGGGGGDGEMVLGPSQAELDSAREQLDAAQEELINLMDRNEKLESDLEISRKKNRIYDRLVAAGGLSPSGNAGSGAAGGAGGEKKGVTFAPSPVPTYDLNDIVVNVKKVILKGTNLWKSNKKDDCYEVYLDSCVETCDRLITAELKNPLADSIVHGKNQGAQNKQRGSVVLRKALDKFLSDVVQPNLKKAEEDAAAAQIENKRAAEEAKVNETSGAVKELTVQLEAEESSYLDAGYTKESNPSNAEMSPRAGGGGSASLLQRAKTAEDQVKQLKKQLAAVISATAEREAAASVGQGMTGGASEKRGSVAGGAAAARRAGAAGAVGGGGGADPAEVRKLNRKIKELEEKLKAGAASATAGPSAADTKAAILAEKQMQKKIKDLEASNKTQTKALEMRATKAENALAKIQGSYSSMQTELEQLKTENDKLFKITNELGSLRAKADKVEELEKNLTDKVAELAVVNEAFKKETTLRKKYKNELEDLKGAIRVYARCRPMARYELEKGCKQCVEIKDETGMKVITGRGEKDFEFDAVFSATSTQDQVFEDTKRLVESCMDGFNVCLFAYGQTGSGKTFTMTGSPAMPGLTPKAIDELFRLIAERKHLNVKVTTYFIELYNDNLVDLYWILDNKASKVIAEPPKLDIKMDNKKMVYIRNSVIKEVYSSTELMDLFNKGNTERHTGATKMNAESSRSHSIFSIMVECYDTTSKRTTTGKLSLVDLAGSERADKTGASADRLKEAQNINKSLSALGDVIAALSEGEKFIPYRNNKLTQLMQDSLGGNAKTLMFVNFSPADYNADETSTSLMYAARVKKIVNNASKQAESAEVARLKGIIKRLMAGAAPNEVDLDDNGGQQTEEPMPVIEDDGKVYDGYQSRQTHLCSIPYRNNK
>Spumella lacusvadosi_rad50_2 77189|36425|strand:-1(-3...3726) (evalue:4.9e-11)
KALSLQAKDVELQVAQLTTDVDGLNAKLDAIKEQIVKHHQHTVPQLHLADLRRQSTARKEMKDFSVQTVESELMPRLRKVNSIANKEIAESKAAEGEAVPQQPLTDENIIEQLEDELYLVRQNCQKLEADCVRLEKENNFAQTQLADLIKEKRTDVVKRYEEDIAKLEKQLLGGEEQIASLKADKTKNDVRVEELKSRAEAAEAELRERDKRELDAGNPNDEKNILKGQINKQRDAIILKSKAATAGWDAAANADEKLETEVHRAYKKGAQEEREMHKTDMAALNAAIEVKENRITELMVVNGEMERKVFNAENEKLAMKEQMETMRVELADSIASFGSMMAGAMGGGGGGDGEMVLGPSQAELDSAREQLDAAQEELINLMDRNEKLESDLEISRKKNRIYDRLVAAGGLSPSGNAGSGAAGGAGGEKKGVTFAPSPVPTYDLNDIVVNVKKVILKGTNLWKSNKKDDCYEVYLDSCVETCDRLITAELKNPLADSIVHGKNQGAQNKQRGSVVLRKALDKFLSDVVQPNLKKAEEDAAAAQIENKRAAEEAKVNETSGAVKELTVQLEAEESSYLDAGYTKESNPSNAEMSPRAGGGGSASLLQRAKTAEDQVKQLKKQLAAVISATAEREAAASVGQGMTGGASEKRGSVAGGAAAARRAGAAGAVGGGGGADPAEVRKLNRKIKELEEKLKAGAASATAGPSAADTKAAILAEKQMQKKIKDLEASNKTQTKALEMRATKAENALAKIQGSYSSMQTELEQLKTENDKLFKITNELGSLRAKADKVEELEKNLTDKVAELAVVNEAFKKETTLRKKYKNELEDLKGAIRVYARCRPMARYELEKGCKQCVEIKDETGMKVITGRGEKDFEFDAVFSATSTQDQVFEDTKRLVESCMDGFNVCLFAYGQTGSGKTFTMTGSPAMPGLTPKAIDELFRLIAERKHLNVKVTTYFIELYNDNLVDLYWILDNKASKVIAEPPKLDIKMDNKKMVYIRNSVIKEVYSSTELMDLFNKGNTERHTGATKMNAESSRSHSIFSIMVECYDTTSKRTTTGKLSLVDLAGSERADKTGASADRLKEAQNINKSLSALGDVIAALSEGEKFIPYRNNKLTQLMQDSLGGNAKTLMFVNFSPADYNADETSTSLMYAARVKKIVNNASKQAESAEVARLKGIIKRLMAGAAPNEVDLDDNGGQQTEEPMPVIEDDGKVYDGYQSRQTHLCSIPWNIVYCNSVYVVKKK
>Spumella lacusvadosi_rad50_3 87388|39030|strand:-1(241...1249) (evalue:7.3e-10)
LANNAKAKEKVAELQDFVRRFSANKSKARQATSRAKMIEKIKVEDMKPSSRAYPFVRFDGEKKLHRLAVEAENISKAYDRQLFKNFSIMVEAGERIAIIGANGAGKTTLLRCIGGEEITGLNADTGRIKWAENANVGYMPQDPTEEFATDLTLTDWMGRWTKEGDDDQAVRSSLGRLLFGGDEVKKSVRVLSGGEKGRMMYGKLMLGRHNVLLLDEPTNHMDMESIESLNIALDKYAGTLIFVSHDREFVSSLANRILEVKENEIVDFRGNYEEYLTSQGINQSKAPCNRLSPSSQSSTSIRNKEPAALRMPGHVRQPLPARTNALPSRSVSSAC
>Spumella lacusvadosi_rad50_4 87347|39022|strand:-1(184...1192) (evalue:7.3e-10)
LANNAKAKEKVAELQDFVRRFSANKSKARQATSRAKMIEKIKVEDMKPSSRAYPFVRFDGEKKLHRLAVEAENISKAYDRQLFKNFSIMVEAGERIAIIGANGAGKTTLLRCIGGEEITGLNADTGRIKWAENANVGYMPQDPTEEFATDLTLTDWMGRWTKEGDDDQAVRSSLGRLLFGGDEVKKSVRVLSGGEKGRMMYGKLMLGRHNVLLLDEPTNHMDMESIESLNIALDKYAGTLIFVSHDREFVSSLANRILEVKENEIVDFRGNYEEYLTSQGINQSKAPCNRLSPSSQSSTSIRNKEPAALRMPGHVRQPLPARTNALPSRSVSSAC
>Spumella lacusvadosi_rad50_5 87396|39031|strand:-1(171...1179) (evalue:7.3e-10)
LANNAKAKEKVAELQDFVRRFSANKSKARQATSRAKMIEKIKVEDMKPSSRAYPFVRFDGEKKLHRLAVEAENISKAYDRQLFKNFSIMVEAGERIAIIGANGAGKTTLLRCIGGEEITGLNADTGRIKWAENANVGYMPQDPTEEFATDLTLTDWMGRWTKEGDDDQAVRSSLGRLLFGGDEVKKSVRVLSGGEKGRMMYGKLMLGRHNVLLLDEPTNHMDMESIESLNIALDKYAGTLIFVSHDREFVSSLANRILEVKENEIVDFRGNYEEYLTSQGINQSKAPCNRLSPSSQSSTSIRNKEPAALRMPGHVRQPLPARTNALPSRSVSSAC
>Spumella lacusvadosi_rad50_6 87404|39032|strand:-1(198...1206) (evalue:7.3e-10)
LANNAKAKEKVAELQDFVRRFSANKSKARQATSRAKMIEKIKVEDMKPSSRAYPFVRFDGEKKLHRLAVEAENISKAYDRQLFKNFSIMVEAGERIAIIGANGAGKTTLLRCIGGEEITGLNADTGRIKWAENANVGYMPQDPTEEFATDLTLTDWMGRWTKEGDDDQAVRSSLGRLLFGGDEVKKSVRVLSGGEKGRMMYGKLMLGRHNVLLLDEPTNHMDMESIESLNIALDKYAGTLIFVSHDREFVSSLANRILEVKENEIVDFRGNYEEYLTSQGINQSKAPCNRLSPSSQSSTSIRNKEPAALRMPGHVRQPLPARTNALPSRSVSSAC
>Spumella lacusvadosi_rad50_7 87372|39027|strand:-1(106...1114) (evalue:7.3e-10)
LANNAKAKEKVAELQDFVRRFSANKSKARQATSRAKMIEKIKVEDMKPSSRAYPFVRFDGEKKLHRLAVEAENISKAYDRQLFKNFSIMVEAGERIAIIGANGAGKTTLLRCIGGEEITGLNADTGRIKWAENANVGYMPQDPTEEFATDLTLTDWMGRWTKEGDDDQAVRSSLGRLLFGGDEVKKSVRVLSGGEKGRMMYGKLMLGRHNVLLLDEPTNHMDMESIESLNIALDKYAGTLIFVSHDREFVSSLANRILEVKENEIVDFRGNYEEYLTSQGINQSKAPCNRLSPSSQSSTSIRNKEPAALRMPGHVRQPLPARTNALPSRSVSSAC
>Spumella lacusvadosi_rad50_8 9875|9068|strand:1(2...313) (evalue:1.6e-07)
SGGQKVKLVLAAAMWNKPHVIVLDEPTNYLDREALGALTQAIKSFSGGVIIISHNQEFTDTVCTEKWVVEKGRCITKGGVAEEEGEESGKGGKIRKSKSANTL
>Spumella lacusvadosi_rad50_9 25516|18848|strand:1(0...2071) (evalue:3.3e-07)
KKLCFSVRLFFASHTCIMSEKLTRVALVKEDKCKPKKCRQECKRSCPVVRLGKICIEVAPNSKIAFISEELCIGCGICVKKCPFEAINIINLPKSLDKEQTHRYGPNSFKLHRLPMPRPGQVLGLVGTNGIGKSTALKILAGKQKPNLGRHDNPPDWAEILVYFRGSELQNYFTRLLEDNLKAIIKPQYVDHIPKAVKGEVGTIMAQKNQRNNMEWAMTELDLNHVKNRNVEVLSGGELQRFAIAVVVVQKADVYMFDEPSSYLDVKQRLKAATAIRSIVQAEGGNNNFVLVVEHDLAVLDYLSDYVCCLYGTPSAYGVVTMPFSVREGINIFLAGFVPTENLRFRDEELNFKMASNTELFENPGRTAQYSYPSMTKTMKGGSELGEGHTFLLHVNAGNFSDSEIIVMLGENGTGKTTFIRMMAGLLKSDEAAAAEAEGDMEKAAALGVPQLNVSYKPQKISPKFQGTVRQLCHTKIRDSYIHPQFVSDVMRPMSMDAIMDNGVQDLSGGELQRVAIVLCLGTPADIYLVDEPSAYLDSEQRIAAAKVIKRYIMHSKKTAFIVEHDFIMATYLADRVIVYDGTPGIETTANSPQALIPGMNTFLKQLNITFRRDPTNFRPRINKGDSVKDKEQKATGNYFFMEEQALRECSSVYNVRRNCIVECGVIFLHLQSKLCEKQYEQIKTKKRNQ
>Spumella lacusvadosi_rad50_10 74484|35727|strand:-1(-2...1267) (evalue:2.8e-06)
LTDDVKKGSEQFDAVNFDFDAEKKKAAADAEKAKDDIAKLEDQLKDAEGQKVKDDAEIQALKDELARVKEELAGVNDALQQMEEDLQKEVASDNLHKDSQAKLAAALKSKIDDLDKSLMDAAKVAEDRKAALDEANDQLKEKSAEAEALAGENEGLRHSNEELADALGKTTDEKNKVLKEIEGQKQEISDTQDKIKDLEDELKNESGKLALLGAELEAANNKAAEDAVKAKDEIDRLTPKLKDAEEKVKELEDLVKQLEQQIRDKDAEIDNLDTNLKGRNSSLSDKDDLIEKRGNEIKDLKHLTDKLKDEIAGLKKQIDKNQDDLEKAARQLEDLNVELKNSEDQAAADKDNADKTAAEKDKAAADLQKALKDAEDEIKKLLAELEAAKAAADADKNYADKTADEKDKAAADLQKSLKDAED
>Spumella lacusvadosi_rad50_11 15819|13486|strand:-1(46...955) (evalue:3.1e-06)
REQIRQKTKENRDMSLHIHGLETQLKDVPYLQNRYHELNDELQDCKMKMENIPGLLSEIARLRGSSRASVKALMEQDKLLVTLKSKIKMLEKETVMLKNDNRSLQDVENKLKEANAEIKRLLGLVSEMSTLKSGVKNAEEEKKVIETQNKRLKKFVRNSVISLAPSNNLTMMAMRDTHSHDAGDDYHNMENTDYSNQDVVDTISNRSPSFSGARPPSPPPPPAPTASSSGSSSAAGTSSVPFSGGGGRSSKDSIIVASAGDDGSTSGTSSVSSKMKMQLNTLLSRKRPGVTGGGGHGAHGSD
>Spumella lacusvadosi_rad50_12 15257|13057|strand:1(0...384) (evalue:5e-06)
KLSGGEKQRVAIARCLLKNSPIVILDEATSSLDTETERSIQDSLQLLGRNRTLIVIAHRLSTVQDADVIYVLEQGVVVEKGRHEELLTRPSGRYAELVLKMTQNGDSHAHSTASATVGAAENGVAAK
>Spumella lacusvadosi_rad50_13 74477|35726|strand:-1(-2...1945) (evalue:6.7e-06)
LTDDVKKGSEQFDAVNFDFDAEKKKAAADAEKAKDDIAKLEDQLKDAEGQKVKDDAEIQALKDELARVKEELAGVNDALQQMEEDLQKEVASDNLHKDSQAKLAAALKSKIDDLDKSLMDAAKVAEDRKAALDEANDQLKEKSAEAEALAGENEGLRHSNEELADALGKTTDEKNKVLKEIEGQKQEISDTQDKIKDLEDELKNESGKLALLGAELEAANNKAAEDAVKAKDEIDRLTPKLKDAEEKVKELEDLVKQLEQQIRDKDAEIDNLDTNLKGRNSSLSDKDDLIEKRGNEIKDLKHLTDKLKDEIAGLKKQIDKNQDDLEKAARQLEDLNVELKNSEDQAAADKDNADKTAAEKDKAAADLQKALKDAEDEIKKLLAELEAAKAATGADCSALEAANDELAKQLAEANDALVKLQEALGRSEEDNAVLDGVIDDLTKALSDTHNELEDSKKQIPPPKEVDDKQTSTDETGPMVEGLTEAVIQLEDEVKDLEEELRLLREKDALAQKELDELREKDAKAKVAAEKEAADKAAAEQAAREKAEAEELARKKRREPKTHTGAGSHNNQKVESFQDMNEPDHAGALVLSFNHDDLMNGKHPSDVKKPHMFSMKQEKPIAREPLPTKTSMGSVLGGIVSVDDHMKKD
>Spumella lacusvadosi_rad50_14 41701|25736|strand:-1(124...1507) (evalue:9.2e-06)
SSRYMKKIEYERAKIAELDTQIIKYQEQILEQKTRLGGVNAAQVNNQLIQKQIKVLDNRLDKSLLKFNETVAQNKVLRAKIDEYRRERIVFDVIYKKIERDLHEKKKEMTAIINDSKNAYQTRDKSLSEMASLQNHAEKERQDFEQEFKELGELIKQQQVTLEQLRLKQFERTTDETVVSTSTSEERAGDMTNVNSWGVGNKDKGIAPLSQEKIHSYEEMLLKVQEATGIYDINEIVTKFLEAEEQNFSLFNYVNDINSEIERLEHSISSMRNQIEKYRGQGMSSDTQRKKTIRDLEDKLAKTDKKSDEYQTRYEVAVRTIAQLKNGIQSIFTRIGATQGSVDEMLGNQGVTESNMMQYLGIIEQKTTEILQSYAASQIGLPNEYTMQLPSVVVAEGTGKILPTVIPSYEDMSSGEDSEGERDERPLTRQELEKRTLREFTRKAGQVTASFDQLRNNLIG
>Spumella lacusvadosi_rad50_15 74464|35724|strand:-1(-2...2113) (evalue:1.2e-05)
LTDDVKKGSEQFDAVNFDFDAEKKKAAADAEKAKDDIAKLEDQLKDAEGQKVKDDAEIQALKDELARVKEELAGVNDALQQMEEDLQKEVASDNLHKDSQAKLAAALKSKIDDLDKSLMDAAKVAEDRKAALDEANDQLKEKSAEAEALAGENEGLRHSNEELADALGKTTDEKNKVLKEIEGQKQEISDTQDKIKDLEDELKNESGKLALLGAELEAANNKAAEDAVKAKDEIDRLTPKLKDAEEKVKELEDLVKQLEQQIRDKDAEIDNLDTNLKGRNSSLSDKDDLIEKRVNEIKDLKHLTDKLKDEIAGLKKQIDKNQDDLEKAARQLEDLNVELKNSEDQAAADKDNADKTAAEKDKAAADLQKALKDAEDEIKKLLAELEAAKAATGADCSALEAANDELAKQLAEANDALVKLQEALGRSEEDNAVLDGVIDDLTKALSDTHNELEDSKKQIPPPKEVDDKQTSTDETGPMVEGLTEAVIQLEDEVKDLEEELRLLREKDALAQKELDELREKDAKAKVAAEKEAADKAAAEQAAREKAEAEELARKKRREPKTHTGAGSHNNQKVESFQDMNEPDHAGALVLSFNHDDLMNGKHPSDVKKPHMFSMKQEKPIAREPLPTKTSMGSVLNGIQSVDDLMAPPAKWPPVGIVVESPAIDYMPRKNFLYSKAVKEVSKDLYLALDHPPVGGKLFMSDKKG
>Spumella lacusvadosi_rad50_16 15048|12865|strand:1(63...402) (evalue:1.5e-05)
GQRARVVFVELSLMAPHLLFLDEPTNNLDIESIDALCIALKEFNGGVVLVSHDARLIETTECQLWVVEDQNVTPWSSGFAGYRQHLLAKLEEQLQAIMPGSGERPVQYYCQEI
>Spumella lacusvadosi_rad50_17 28865|20432|strand:-1(-2...1447) (evalue:1.7e-05)
DKYRAMAKKEAIEVMNIHVLTPNPAYSRADGVNIGKEAQMVTAKTLIVLEAKVNKLLQRKSEIQNNNKKAKEVINHYRLLRMQTDTTHAKFEAVLAESKEKIETLLSESTKIVEERQSILEKIDALERLNAEEQTKFTEDYEEMGKYVKEQNTALEDSLLQERKADRTGTTLQKTEEGEGANLTSDMTLEEEVAMAKRVGSLTSFMAAEQNSLAELREKIASNEAMFEKLKSMTGVESLEEMVSNYIAHEEEMFSLYNFIQTMNSDIDAVTEQTSQLEADISKFKADQLDQDQQRRKKIDELQSKLQTTLETTKHLEEQNAIQQESVSQISKKVGTLFFKLSCDQMDTKGSNVNGKSRFSTARPESKATLLTGQGCTESNVLDYLGCIEQRAVDIISEYLHIMNTRDAAAGGVTGKLTLGNAGPRSPTPGPSTPMVWHGRETMVELGNISDDDLLNDNEGNAKDADDNKLVDLSSFKTKLQR
>Spumella lacusvadosi_rad50_18 92521|40168|strand:-1(-1...1493) (evalue:2.8e-05)
VPSLYMLQVYDRVLGSRNEITLLMLTLLMLGAYLLMCGLELIRSFVLVRVGAKFDMNLNKRVYTAAFEQNLKKGGGNAGQALSDLTTIRQFLTGNALFAFFDAPWFPVYLIVIFMFEPALGWFALGGTLVLILLAYMNERVSKKPLGEANAMAIASAALANNNLRNAEVIESMGMLPNLQARWFRMHGKFLHLQAEASEKAGVVGAMTKFVQVSLQSLVLGFGALLVLEGKITAGMMIAASILVGRAMAPVQQVIGVWKTWSSTRSAYTRLLALLEQNPQRPASMELPAPKGTVTIEGVTASPPGSNAPVLKNISFGIVPGDVLGVVGPSGSGKSTLARLLMGIWPAMMGKVRLDGADIFQWNKAELGPHLGYLPQDIELFAGTVSENIARFGEVDAEQVVQAAKRAGVHDMILRLPQGYDTQLGDGGAGLSGGQKQRLGLARAMYGDPSLLVLDEPNSNLDDMGEAALVNAVNDLRQRGKTIVLITHRTNIIGNTN
>Spumella lacusvadosi_rad50_19 41564|25682|strand:1(0...648) (evalue:2.9e-05)
CEMQAISRLTAENEALKARIADLERMLAACKDNEHKLQHALDAANKSIKDLEGQKELLERNLAHLQKELDELKADFAKQLDGMKGLHGQGDRIKMLTDEIDSLKTRIDGLMREMAELRRVNDQLKAAANEAKEQAAVLKDELEIANETIQDQVDEIAKAHREVGKVKQTVIGLEEKLTDRNKRLTAAEETITGLHKSLDEANKLCGLANQRMVRD
>Spumella lacusvadosi_rad50_20 77575|36512|strand:1(0...2325) (evalue:2.9e-05)
VAVEPAAVPSAAASVGGGSGARSKANTPLLAAEVDNLLDPKPSSAPFLAPSQAASAAAAGADSHYGELSLSADENAFGEHLDPKNVQKHLKLSGNDPKSQMLASNLAFAEIVRGELVEKQKLIESLLDDVKVRNEAIQVCGKDIRELRQEKSNLLSKLQTVEDQLEQKVKREAETDAMTEKVLKSGTALKDMDAATLVSILNQMREQLNTSEKEKVELQQVLRSAKTAVDQFTVMKKDYRELQDAHVVQTKQLQKMQKKYAQLETYKSTIMTQEKVIAKLQAVIEAKIKKSNNLPPERAFIPKPPATSGSGGGVTSVPGTPGSNKETVNEGDEEFLALQQQAERDERDREKDAQLAGLKLDNAAMEKDLTETKEANQTLEERVKELEQQLEAAKLAKYESESEDEEDDLSESDLLAQEEEALDEESVEAKHKTEMKEAQRKIDQLDAELVSKGFRISALEKQLETSTRDYSREIARLRTKLFELEITASMAGMGEGVTDELDMAGLLDMGVMANMSSAGSAANTRPTTATPAAPAVVPTTEAPAPTAVAEPSVPVKERSLRNTLLEDGSEKEPVISPRAAAAPVMFPAATPEVIPEETVEPKTEKVSSKPATPPPAAVEAPAAPVVAPSVSKTVTRTIDIIDANPGGDGEQCAKVTFDLLYEYSAESRAYSYNFNNIRLHDFQQSEMKTRFHPYVELKCEAIGWHAKTSVEDDAGPVVNWTLPEEMKKFVVTDVTHSGAKVACLIKKSSAKGHEDFLIGVGNLPLTSIEQTAMQ
>Spumella lacusvadosi_rad50_21 96155|40731|strand:-1(104...3989) (evalue:3.6e-05)
HNQSQQTNMEVVAENIGLAFKNLSVSTNNRNLLYNINGFVAKGGMTAVMGASASGKSVLLQTLAGRVQDLHITGDVFMKGKKVNPKATDNPIAYVPQEDSLQGELSAREVTLNTAVLKRNEPKEQLEKEVAELLEQLGLTHVADGIIGTLIFRGLSGGQKKRAEVSCELIASPAILLLDEPTSGLDSSISYEVLSTIRELVKKSNGKLSVIFSIHQPNSRILSLFDHLLLLERGASIYFGTVPGALKYFSSIGFSCPPGVTPTDYFLQISDSNFKMDASAATSVDFEEAYNKSPEATDLSALLDQHKALCEGGRIVIEDSEKVNGKSKQVPFWYQVWVLVYREFTLAFRDPTLYYFQVTMMLMFGFMVGAILWKLPRNVDVAFNIFLSGILWLCFFHAWIHIFKVYYINSINKRTTHELANNKYSPAAWIVSDIISTGLLTVLFFGAPAVAYRMMNYPSQAYPFIILCCWVTSLCAEAMLAFICKFSKNATTNMIFCQIALVNLEIFGGGVFLAWKDCPDHWIWIQESNIFTHSSRAMIMEVMNHMWFKCDLNADGQCFGATGLEYPCESYSADGLSCQVWGRQILYQTQGIGTGDSYWKYFGILIAIGGAFKLLVCLLNYYPWERVTYWVRSAFEGSNKTGAEREAQRQASKAVKNTANATANYSAVPKKSLDDAEVGSTVARPHVKGSYSTANSSLVWSHVNVILPKTGAKLVDDCSGFVKAGRILALMGPSGAGKTTLLNGLANRASYARIEGKVQFAGRTMTSTDLTYVPQFDHVNGALTVYEHLTLVGHLTCLDKKTMLERAELLLNVLGLSEKRDTQVKDLSGGEVKRVSVGIGMISNPYVLFLDEPTTGLDSTAAYSIVKYLVQIASTTNVAIIMTIHQPSALVFNMLDDLLLLENGHVAYAGSIAEAKQYFASVGYNNPENINPADYYLDIVQTENQWKEKFAKSEFNVSFNKDLQSILSNNAPQDPAAQPSMWSRFWTMFMHFMVYFVQERGIYIHRAVALIIIAVFLGSLYLRLDANTENIANYVGAMFGTAVAVMLTAVSSTYIFAKNRREAVERIANGIYTPGVFVASQFLASAIYNWLVSFLFVSIFHWIVDLCPAGQCFTYDIFITWGHLMLMEAVIQCCVEGLKNDFLATTSALIFLGQNMLFSGFFRDVRSEPPAIQWAFYVFPMRWSFDGFIWKIFTSIGDFDVSGSTTGETIKGIDILTGFFHLHDIHAWGMFGVLIGYVIFFRYQQYSLMAMQTGHMKLPSLPSFGGTVTPSNSVKHVKVATDEHAVSSVEMTEI
>Spumella lacusvadosi_rad50_22 79834|37175|strand:-1(56...1004) (evalue:4.6e-05)
VDQHRDDLSNDKTVWEDVSGGLDILNVGKFQMASRAYCGRFNFNGGDQQKKVGMLSGGERGRLHLAKTLIAGGNVLMLDEPSNDLDVETLRALEDALLEFAGTMLVISHDRWFLDRIATHILAAEGDSQWTFFDGNYQEYEADKKKRLGEEGAKPKRMRYKALKQGSKVLQVKQDCNWKPLFLPFTMSQAASRSRTVFRACVVSAVREGEALMGKLVEVTRNALTQEESSVRNVQQRNNISDALGVLKQHEAGMVKGYSMALLEIFAEGPSNAKARPADETGMDFGELSLIKQEKKKKGEKRKRNNKQIKTIGEQ
>Spumella lacusvadosi_rad50_23 54546|30054|strand:1(1...1354) (evalue:4.8e-05)
EERASRGLVAGFGFGGSQTALFLTYALLFWYGGTLIKSGKVTFLELMTAILTLMLGALGLGTALADLGDQKVGVETAHRIFQSIDEGNSSPIDGLSTTGLIPSAKASGRIVLTNVNFRYPTRQDVQVCKEFNLEIEPGEMVALVGPSGSGKSTIISLLQRFYDPLSGTITLDGHDTKSLNVRWLRSQIGYVGQEPVLFTGTVAQNVAKGRVETVDEPMMSLGEAMKISDASNGGCGAYFDCLKTAAAPVKTHAAVPTAEVDIEMGKVSKGSADPDVIEACVASNAHDFITSFTQGYDTDIGEGSIMVSGGQKQRIAIARALIKKPSILLLDEATSALDATSERVVQASIDALQAQKTQTTIVIAHRLSTIRSADKIIVVDKGVVVETGKHDELVAKGGLYAQLWTKQSGTDSHSPSRNSPFRATSSMGKVTSKMSMSQENLAANAQTGWY
>Spumella lacusvadosi_rad50_24 79887|37184|strand:-1(7...739) (evalue:6.3e-05)
VDQHRDDLSNDKTVWEDVSGGLDILNVGKFQMASRAYCGRFNFNGGDQQKKVGMLSGGERGRLHLAKTLIAGGNVLMLDEPSNDLDVETLRALEDALLEFAGTMLVISHDRWFLDRIATHILAAEGDSQWTFFDGNYQEYEADKKKRLGEEGAKPKRMRYKALKQGSKVLQVKQDCNWKPLFLPFTMSQAASRSRTVFRACVVSAVREGEALMGKLVEVTRNALTQEESSVRNVTKQNQERKK
>Spumella lacusvadosi_rad50_25 79854|37179|strand:-1(-1...779) (evalue:6.5e-05)
VDQHRDDLSNDKTVWEDVSGGLDILNVGKFQMASRAYCGRFNFNGGDQQKKVGMLSGGERGRLHLAKTLIAGGNVLMLDEPSNDLDVETLRALEDALLEFAGTMLVISHDRWFLDRIATHILAAEGDSQWTFFDGNYQEYEADKKKRLGEEGAKPKRMRYKALKQGSKVLQVKQDCNWKPLFLPFTMSQAASRSRTVFRACVVSAVREGEALMGKLVEVTRNALTQEESSVRNVQQRNNISDALGVLKQHEAGMEKKKR
>Spumella lacusvadosi_rad50_26 79898|37187|strand:-1(-1...770) (evalue:6.7e-05)
VDQHRDDLSNDKTVWEDVSGGLDILNVGKFQMASRAYCGRFNFNGGDQQKKVGMLSGGERGRLHLAKTLIAGGNVLMLDEPSNDLDVETLRALEDALLEFAGTMLVISHDRWFLDRIATHILAAEGDSQWTFFDGNYQEYEADKKKRLGEEGAKPKRMRYKALKQGSKVLQVKQDCNWKPLFLPFTMSQAASRSRTVFRACVVSAVREGEALMGKLVEVTRNALTQEESSVRNVQQRNNISDALGVLKQEERERKG
>Spumella lacusvadosi_rad50_27 79838|37176|strand:-1(-2...805) (evalue:6.7e-05)
VDQHRDDLSNDKTVWEDVSGGLDILNVGKFQMASRAYCGRFNFNGGDQQKKVGMLSGGERGRLHLAKTLIAGGNVLMLDEPSNDLDVETLRALEDALLEFAGTMLVISHDRWFLDRIATHILAAEGDSQWTFFDGNYQEYEADKKKRLGEEGAKPKRMRYKALKQGSKVLQVKQDCNWKPLFLPFTMSQAASRSRTVFRACVVSAVREGEALMGKLVEVTRNALTQEESSVRNVQQRNNISDALGVLKQHEAGKKEGKKEKRRRKKAS
>Spumella lacusvadosi_rad50_28 79849|37178|strand:-1(-1...800) (evalue:7.4e-05)
VDQHRDDLSNDKTVWEDVSGGLDILNVGKFQMASRAYCGRFNFNGGDQQKKVGMLSGGERGRLHLAKTLIAGGNVLMLDEPSNDLDVETLRALEDALLEFAGTMLVISHDRWFLDRIATHILAAEGDSQWTFFDGNYQEYEADKKKRLGEEGAKPKRMRYKALKQGSKVLQVKQDCNWKPLFLPFTMSQAASRSRTVFRACVVSAVREGEALMGKLVEVTRNALTQEESSVRNVQQRNNISDALGVLKQHEAGMVKGYSMANKKRE
>Spumella lacusvadosi_rad50_29 13187|11601|strand:1(1...912) (evalue:7.444e-05)
AASVIDALRNECREMTKPLPPKEDDDDTSEELCNCQFTLAYGTKILLHNTTMRLRRGAKYGLLGGNESGKSTLMRSIANGSVEGFPDPSLVRTVFVEADIMGELSHLSCVDYIMQDPRLAGANRDEVLEVMASVGFRDDGKAKPNHAVSTLSGGWRMKLALARAMLQRADILLLDEPTNHLDVINVAWVKNYINSLKTVTCIMVSHDSGFLNDCCTHIMQIERLKLKITKGNLNKFIEMNPDARAYFSIKESKLKFKFPQPGPIEGVKSRSKALMKMSHCDFTYPGNTVPTLFDISIQVSMAS
>Spumella lacusvadosi_rad50_30 79908|37189|strand:-1(-3...861) (evalue:8.3e-05)
VDQHRDDLSNDKTVWEDVSGGLDILNVGKFQMASRAYCGRFNFNGGDQQKKVGMLSGGERGRLHLAKTLIAGGNVLMLDEPSNDLDVETLRALEDALLEFAGTMLVISHDRWFLDRIATHILAAEGDSQWTFFDGNYQEYEADKKKRLGEEGAKPKRMRYKALKQGSKVLQVKQDCNWKPLFLPFTMSQAASRSRTVFRACVVSAVREGEALMGKLVEVTRNALTQEESSVRNVQQRNNISDALGVLKQHEAGMVKGYSMALLEIFAEGPSNAKGKKKRKKRREKRG
>Spumella lacusvadosi_rad50_31 79872|37182|strand:-1(-3...924) (evalue:9.1e-05)
VDQHRDDLSNDKTVWEDVSGGLDILNVGKFQMASRAYCGRFNFNGGDQQKKVGMLSGGERGRLHLAKTLIAGGNVLMLDEPSNDLDVETLRALEDALLEFAGTMLVISHDRWFLDRIATHILAAEGDSQWTFFDGNYQEYEADKKKRLGEEGAKPKRMRYKALKQGSKVLQVKQDCNWKPLFLPFTMSQAASRSRTVFRACVVSAVREGEALMGKLVEVTRNALTQEESSVRNVQQRNNISDALGVLKQHEAGMVKGYSMALLEIFAEGPSNAKARPADETGMDFGELSLMDESEMQDQKKEKRKGER
>Spumella lacusvadosi_rad50_32 79877|37183|strand:-1(-3...1056) (evalue:9.4e-05)
VDQHRDDLSNDKTVWEDVSGGLDILNVGKFQMASRAYCGRFNFNGGDQQKKVGMLSGGERGRLHLAKTLIAGGNVLMLDEPSNDLDVETLRALEDALLEFAGTMLVISHDRWFLDRIATHILAAEGDSQWTFFDGNYQEYEADKKKRLGEEGAKPKRMRYKALKQGSKVLQVKQDCNWKPLFLPFTMSQAASRSRTVFRACVVSAVREGEALMGKLVEVTRNALTQEESSVRNVQQRNNISDALGVLKQHEAGMVKGYSMALLEIFAEGPSNAKARPADETGMDFGELSLMDESEMQDQVELSKAQQQAVHATEAVLAELNTLVSSAQGLRSVQPERNPLRPENYKEKKKKD
>Spumella lacusvadosi_rad50_33 79859|37180|strand:-1(-1...896) (evalue:9.4e-05)
VDQHRDDLSNDKTVWEDVSGGLDILNVGKFQMASRAYCGRFNFNGGDQQKKVGMLSGGERGRLHLAKTLIAGGNVLMLDEPSNDLDVETLRALEDALLEFAGTMLVISHDRWFLDRIATHILAAEGDSQWTFFDGNYQEYEADKKKRLGEEGAKPKRMRYKALKQGSKVLQVKQDCNWKPLFLPFTMSQAASRSRTVFRACVVSAVREGEALMGKLVEVTRNALTQEESSVRNVQQRNNISDALGVLKQHEAGMVKGYSMALLEIFAEGPSNAKARPADETGMDFGELSLMEKRRKKR
>Spumella lacusvadosi_rad50_34 79903|37188|strand:-1(-1...941) (evalue:9.7e-05)
VDQHRDDLSNDKTVWEDVSGGLDILNVGKFQMASRAYCGRFNFNGGDQQKKVGMLSGGERGRLHLAKTLIAGGNVLMLDEPSNDLDVETLRALEDALLEFAGTMLVISHDRWFLDRIATHILAAEGDSQWTFFDGNYQEYEADKKKRLGEEGAKPKRMRYKALKQGSKVLQVKQDCNWKPLFLPFTMSQAASRSRTVFRACVVSAVREGEALMGKLVEVTRNALTQEESSVRNVQQRNNISDALGVLKQHEAGMVKGYSMALLEIFAEGPSNAKARPADETGMDFGELSLMDESEMQDQVELSKAQQQEKRKG
>Spumella lacusvadosi_rad50_35 79866|37181|strand:-1(-1...1025) (evalue:9.8e-05)
VDQHRDDLSNDKTVWEDVSGGLDILNVGKFQMASRAYCGRFNFNGGDQQKKVGMLSGGERGRLHLAKTLIAGGNVLMLDEPSNDLDVETLRALEDALLEFAGTMLVISHDRWFLDRIATHILAAEGDSQWTFFDGNYQEYEADKKKRLGEEGAKPKRMRYKALKQGSKVLQVKQDCNWKPLFLPFTMSQAASRSRTVFRACVVSAVREGEALMGKLVEVTRNALTQEESSVRNVQQRNNISDALGVLKQHEAGMVKGYSMALLEIFAEGPSNAKARPADETGMDFGELSLMDESEMQDQVELSKAQQQAVHATEAVLAELNTLVSSAQGLRSVDIGENGKG
>Spumella lacusvadosi_rad50_36 14414|12443|strand:-1(-2...349) (evalue:9.954557692142855e-05)
FGVMGNRATLPVKYLSGGQRMRVALAVALYKRPDLLILDEPTNHLDSDTVRALCEALETYEGAIVAVSHDEAFVNRVIAGAVVGDKDSRNAGTALTGDLWVMSKKKVQRFDGSFRE
>Spumella lacusvadosi_rad50_37 79844|37177|strand:-1(-1...989) (evalue:0.00015)
VDQHRDDLSNDKTVWEDVSGGLDILNVGKFQMASRAYCGRFNFNGGDQQKKVGMLSGGERGRLHLAKTLIAGGNVLMLDEPSNDLDVETLRALEDALLEFAGTMLVISHDRWFLDRIATHILAAEGDSQWTFFDGNYQEYEADKKKRLGEEGAKPKRMRYKALKQGSKVLQVKQDCNWKPLFLPFTMSQAASRSRTVFRACVVSAVREGEALMGKLVEVTRNALTQEESSVRNVQQRNNISDALGVLKQHEAGMVKGYSMALLEIFAEGPSNAKARPADETGMDFGELSLMDESEMQDQVELSKAQQQAVHATEAVLGEKEKEGEKKKQ
>Spumella lacusvadosi_rad50_38 79892|37185|strand:-1(-1...1043) (evalue:0.00017)
VDQHRDDLSNDKTVWEDVSGGLDILNVGKFQMASRAYCGRFNFNGGDQQKKVGMLSGGERGRLHLAKTLIAGGNVLMLDEPSNDLDVETLRALEDALLEFAGTMLVISHDRWFLDRIATHILAAEGDSQWTFFDGNYQEYEADKKKRLGEEGAKPKRMRYKALKQGSKVLQVKQDCNWKPLFLPFTMSQAASRSRTVFRACVVSAVREGEALMGKLVEVTRNALTQEESSVRNVQQRNNISDALGVLKQHEAGMVKGYSMALLEIFAEGPSNAKARPADETGMDFGELSLMDESEMQDQVELSKAQQQAVHATEAVLAELNTLVSSAQGLRSVQPERNQEKEQKEKK
>Spumella lacusvadosi_rad50_39 13194|11603|strand:1(0...1128) (evalue:0.000171128515)
ENGAGKSTMIKVLTGEVVPQTGDVWKHPNARVAYVAQHAFHHIEDHLNKTANEYIRWRYSNGEDKESLVKVSMVLTDEESALQKQPFEVTWTDDDGKVQKANKIVIELTGSRRENKQKEPEYECKFRDGSEGYLAHKILVKRGWDKATKAIDARIAQRSGLYVRTLSSANVEKHLADCGLSAEFATHYRMSALSGGQKVKVVMAASMWNQPHILILDEPTNYLDRESLGALAGAIAEFEGGVVIISHNNEFVSQLCPEEWVMDAGHLQTRGEVGWMLRQDDKISDAPVITEMTDALGNTSEVKAAKKKLSKRDEKAALKNIQKKIKEGIELDDDEEELAQEHKLYEQTTTSLLTDGQQWLSYLYNLYLMSCCFAC
>Spumella lacusvadosi_rad50_40 87338|39020|strand:1(2...350) (evalue:0.000209343775)
GVPIEQHTGPMSNVAPGWKLRVLLAQALFSNPDILLLDEPTNNLDINTIRWLEDVLNERNSTMIIISHDRHFLNQVCTHVADMDYGTLKIYPGNYDEYMLASTQARNQQLANNAKA
>Spumella lacusvadosi_rad50_41 39716|25014|strand:1(1...314) (evalue:0.00023278033333333332)
DVDPLATIHDLSVGAQQRVEILKQIYRSANILILDEPTAVLTAQETASLFEILRLFKEQGKTIILITHKLQEILDITDTVTVMRGGRVVGAVETAQTREKKEKR
>Spumella lacusvadosi_rad50_42 39712|25013|strand:1(1...474) (evalue:0.00026289333333333337)
DVDPLATIHDLSVGAQQRVEILKQIYRSANILILDEPTAVLTAQETASLFEILRLFKEQGKTIILITHKLQEILDITDTVTVMRGGRVVGAVETAQTSKEDLANMMVGRPIENNLPRGAYNPGAPVLAVRDLQLTDDKKKESNNKERWREQKGRETT
>Spumella lacusvadosi_rad50_43 87360|39025|strand:-1(-3...903) (evalue:0.00032331958499999997)
LANNAKAKEKVAELQDFVRRFSANKSKARQATSRAKMIEKIKVEDMKPSSRAYPFVRFDGEKKLHRLAVEAENISKAYDRQLFKNFSIMVEAGERIAIIGANGAGKTTLLRCIGGEEITGLNADTGRIKWAENANVGYMPQDPTEEFATDLTLTDWMGRWTKEGDDDQAVRSSLGRLLFGGDEVKKSVRVLSGGEKGRMMYGKLMLGRHNVLLLDEPTNHMDMESIESLNIALDKYAGTLIFVSHDREFVSSLANRILEVKENEIVDFRGNYAKRKKEKKSEEPSERTRKGKEKYTKKQGG
>Spumella lacusvadosi_rad50_44 7896|6776|strand:-1(243...684) (evalue:0.0003330005)
ECLAVLKKAACEPLLARADKGLDTVIGEGGVKVSGGEKQRLSIARALLRNPNLLVFDEATSSLDSLTEEEISETIREVSEGHTHLTIVIAHRLSTIMHADKIFVLEKGRIVENGSHNELLDHKGLYYAMWRQQVGEKDGVDVEQLI
>Spumella lacusvadosi_rad50_45 7893|6775|strand:-1(143...584) (evalue:0.0003330005)
ECLAVLKKAACEPLLARADKGLDTVIGEGGVKVSGGEKQRLSIARALLRNPNLLVFDEATSSLDSLTEEEISETIREVSEGHTHLTIVIAHRLSTIMHADKIFVLEKGRIVENGSHNELLDHKGLYYAMWRQQVGEKDGVDVEQLI
>Spumella lacusvadosi_rad50_46 7890|6774|strand:-1(208...649) (evalue:0.0003330005)
ECLAVLKKAACEPLLARADKGLDTVIGEGGVKVSGGEKQRLSIARALLRNPNLLVFDEATSSLDSLTEEEISETIREVSEGHTHLTIVIAHRLSTIMHADKIFVLEKGRIVENGSHNELLDHKGLYYAMWRQQVGEKDGVDVEQLI
>Spumella lacusvadosi_rad50_47 26052|19091|strand:1(0...1811) (evalue:0.000367542702)
HDDLIRIALGMVALSVNSITNLSFPWILGMALDNIQAGTGNVKFLLSSVGFFLVGSVASWVRVYCLGTATDSIANKLRNALFNAFMDKNIDFFQSTKNGELITILEKDVDETSEILTEKLASGLRSLNSSVNGSALLYITSPKLCAVSLSVVPFVGVGAMMLSKYSRLLTEKLRSINSNSASYALERFNSFSTIRLNNRQQYEKGKFSTFAKEVQTVSSSRHFAYGSFMSFINLATNVSMLAVLRVGGDMISKGDITAGALSRFAIQSGFVGLGFSGLSTFYADLKRGLDAAARVFEVLDNESESSESPNITAPPTPIVTSVPFQKKHATDNSIEFRNVSFAYKSRPDVNILTNFNVEILPNKITVFVGKSGCGKSTILSLLSGLFLPTGGSIRYCDRVIAQAKNAHLHNSSAFSPLPGAEGSAAAAGLAAVMEEGWCFNNVGVVEQSSSPLLSGTIAENIEYGKMGASQEEIERAAKAASAHEFITSLPNGYKTEVGVGGCLLSGGQRARIAIARALVKDPVVLLLDEATAALDAENETEIAGILQRLAATKTIIVVTHSEIIKKIGNVVYTIEKGGVIVKNKQIKQKACLCLCLQQFIMAR
>Spumella lacusvadosi_rad50_48 87351|39023|strand:-1(-2...865) (evalue:0.000392373305)
LANNAKAKEKVAELQDFVRRFSANKSKARQATSRAKMIEKIKVEDMKPSSRAYPFVRFDGEKKLHRLAVEAENISKAYDRQLFKNFSIMVEAGERIAIIGANGAGKTTLLRCIGGEEITGLNADTGRIKWAENANVGYMPQDPTEEFATDLTLTDWMGRWTKEGDDDQAVRSSLGRLLFGGDEVKKSVRVLSGGEKGRMMYGKLMLGRHNVLLLDEPTNHMDMESIESLNIALDKYAGTLIFVSHDREFVSSLANRILEVKENEIVDFRGNYEEYLTSQGINQKKKGE
>Spumella lacusvadosi_rad50_49 74492|35731|strand:-1(-1...3011) (evalue:0.00045)
RDKKGFFFQVIFPAIQIILVLLILTVKVNPAGHTLTLQSEMFHKKAAITPTVNEAGSPTGHFRSDLSPQYMDLKSVNVSNSTALSEYLLEPSSSLPNRYGGYVFKDEIPLNVTVDWGWVKDNLGFVTSDPQLASDVVNQFSGQIGDAINSQNLILSSGDLGSFNVTQLTGNANLTAAYNTIDNFLKQFNITLEQFNVTVDSLSTGDLGSFNVTLEHVDEISYNATTNDITLTNVTLLINGRETTISSIEVPFNSTLLIELLPNGIISYTADLPAEYTVMHNSTSPHGIAAFTGELVQTVFRTCTNNDAAQYLIKNHPLPITLQQSIEIKVILSLLLSIFILVPLCYIPASFVSFIVRERVTKSKHLQIVSSVSPYLYWTATYLYDMFLFLILIGFIMAGFYIFGKTTAQIFISSTESATCLFLLLLTYGASSVPLSYIYSFPFENHSTAQISIMAINFMTGFVAVLAYYILLSIPSTVSIGKHIVHFFRFFPPYNIGEGLINLSANFFYNKVLGQNNSYFAWKITGRNIVFMAVEAVGYFLFILLTENSYFRRVGYWFDRQRSLVSLQMLHQSDPTMDSDVQAEKDRVAAMRLGSAECQSAMEQNALIMQDLVKVYPASMLGGSAKHAVRGVSLACPLGERFGLLGINGAGKTSILSILTGDLQPTSGVVYIGGRELSDPRTKRMIGYCPQVDPLLDLMSGRETLWFFGRIRGIPRHMLELRVNSLIQEVGLDYYADKPCGTYSGGNKRKLSLAVAMIGDPKVLFLDEPSTGMDPEARRQMWTVIEKVSANRSVVLVSHSMEEVEALCTRLGVMVSGRMQCLGSSQHLKGRFGGGYQVEVRCLGGGVNECLSMLLTSLNGASVAEQHGGYFRLQVPRGFDLSAAFAMLESQKQRLGILDYSISQCTLEQIFIDFAKEQEEETAGNTHQRLVMDSPDGRRNQQMGQGYSTLTDGSGGGAAAVPSAESNVQNGPTEIALQTYQQGISQSEQIQIDCLYDPICQND
>Spumella lacusvadosi_rad50_50 40783|25390|strand:-1(-2...985) (evalue:0.00053)
IKQHQADLHTAQQKLTASEQMVLELTSLKESLVLQLEELNAKNKELSSTLSEANMKVMKFQGESLIVKDEYQSKINVLETSLQDRVVENATLNEKLRELTQRGKKESDELAQTKAALSALQEQLVTVTTDGSQAVKQLQSMLNAALEELKETQQKAEQLSEQQTLQSAEIIQLTSKLNKLKNIEETYNRQVQQIAELESRAENAEESVSRVNEKKKKDLDNLKKQNEKIAALQREKGALEDQLSELKEAMENSAMLGLASENKRVGELEKEVQEWRQKCEQLEGQVVELRAAVEEARDGTTSTNADAAPAENQAAVIADLEQQLHETK
>Spumella lacusvadosi_rad50_51 42451|26034|strand:1(2...662) (evalue:0.00059)
AIDEHEKTIEALRSDIEYQMQLKSSLEQEKEELVSNHHVLTGELEAARNNEESLFEKLNERTIDLERLQESYVDISDQYNNSQDEIMELRDQVQALQDALASKTMFAKMSSNSTTPTPLSGSGAGVGAGGGGSVSKQEHPPAKSPADAGAVSPRGSKSTKKESKASRQKESNSFNDGTYNHKSEPKNSSVVTSATVPSTPQQDAYNDDFDNYYEDEFED
>Spumella lacusvadosi_rad50_52 2863|2112|strand:1(2...761) (evalue:0.00068)
RCKHPSSTVSNILPVPSFVCQLQSTMHRLFGKSKPKVEAPTLTDASSGLSSRCADIDKKIAALDEELRKYKDQLKKTTGSANAAIKKRAMDCLKRKRMYEQQRDQMMNQQFNIDQTSFAIETIKSTQTTVAAMKEASKTLKKEQKKINLNDLENMQDDMEDLLEDVGEISDILGRSYGCPDGIEEEDLDAELACLEDDWAAEEISASTEAVTSQPAAEPYLSSMPSQPTTAPHVFNAPIAAQATAPQYNSLI
>Spumella lacusvadosi_rad50_53 10370|9566|strand:-1(10...1006) (evalue:0.00076)
MSLSFRNTPDHSKEHQTTVDKLTLDNKQLTSDAALLNQQITQLKESIQDKEHVTKTLHDRISQYEQQVKTLQESVAAGQHQMQTLSQEFKKVSGQESDNAKRLTQEVAALKAQLGEKTSRESKLTHRVGELEVQLEKAEEALAVANHKVAQLNAAGAASSSSSGAAPAVAVVELAPTASASPSRPLSSSQKVTIVEPVNESLQAVTSPAEADWVELLDENNNTYYYNSVTGETSWTKPSAPSSADISASVSDRDGGGEEEDLGDWIRQYDENGREYFMHQISGESVWEIPKEDSGLGGNPGIYDTQVSQYSATAGDYTIELQFRLILQISC
>Spumella lacusvadosi_rad50_54 87368|39026|strand:-1(61...769) (evalue:0.0008)
LANNAKAKEKVAELQDFVRRFSANKSKARQATSRAKMIEKIKVEDMKPSSRAYPFVRFDGEKKLHRLAVEAENISKAYDRQLFKNFSIMVEAGERIAIIGANGAGKTTLLRCIGGEEITGLNADTGRIKWAENANVGYMPQDPTEEFATDLTLTDWMGRWTKEGDDDQAVRSSLGRLLFGGDEVKKSVRVLSGGEKGRMMYGKLMLGRHNVLLLDEPTNHMDMESIESLNIALEK
>Spumella lacusvadosi_rad50_55 54536|30052|strand:1(2...1595) (evalue:0.00082)
KVAELVGKIQDGMGRKVGDLIQYLAQILGSFAVAFWLCWRLTVVLIACFPLIAGAGAFMINAITAAQNQSLGQYAAAGGLATESLGAIRTITALNSQPDVITKYRLFLFQAMQVGIVKGFKVGLGNGGLFCACFLTYALGFWYGGKLVADDKDSGCVGNDCLSGGTILSVFFCTIMGSMALGQMAPPLVAFATAKAAIASILEVVHRKPLIDGLSQEGIVPEEKTQGVIKINDVTFAYPSRPSIEVCKRYDLTINTGESIALVGASGCGKSTIINLLLRFYDPQSGTITMDGRDIKSLNIRWLRSQIGYVGQEPILFAGTIGDNISYGLDPELLGNTADTANSPKKLSKEKLQEMIVQAAKLANAHSFISDFPQGYDTDVGSNGIAMSGGQKQRIAIARALIKKPSILLLDEATSALDATSERVVQASIDALQAQKTQTTIVIAHRLSTIRSADKIIVVDKGVVVETGKHDELVAKGGLYAQLWTKQSGTDSHSPSRNSPFRATSSMGKVTSKMSMSQENLAANAQTGWY
>Spumella lacusvadosi_rad50_56 20120|16071|strand:1(0...363) (evalue:0.0009)
FGRQFRRSQVFNSLKLKNFKGFENIDVPFKPVTLLGGLNSAGKSSVLHALLLLKQIDWQHDSNQKFIELFPNGRFVSLGTGRELLHEFAKTDLLSISYEMTDGKEEKGQENMKKRELEKRG
>Spumella lacusvadosi_rad50_57 84082|38282|strand:1(0...2730) (evalue:0.000905554)
TDVQLSVSRGEVLMVVGPVGCGKSTLLAAVLDEISMVPPKTGTMAEKRIISPTTTLSYCAQRPWILASSVKSNIALAGSHEGHVEENFKRPTHINADLYALAVESCLIADDLAQWPAYDDTEVGERGISISGGQKARISLARAVYSDADLCILDDPLSAVDAHVGKALYFRCIQGALKKRDKGVILVTHQLQYLKHADKVLVLDKNGLQTFYGSYEDLLKNADVVSTLELSGDSSSPVPGGAETNEATDDPHFKSNKYDPHFRVNALKRIDSGLESEVDKKRREIVEKEEKAEGSMSVTIYWNYIASGGTLNGIFVLLMMLVSQVASMICDYWLRWWASEQFGPQSQNKYIGVFALLMVLVVILGFFRAQWWFWFTRHAACNLHDKSMWAVMHSPQKFFISNPTGRILNRFAKDQNQADETFPITFFDFLQCSFFCLSAIVLICISIPWLILLLPFLMYAFWRLREKYITSSREIKRIEAVTRSPIYADFSATLEGLSTLRAYRLEERVAHLFQTQINENGRAYFSFLMVSRWLGFRLDMLAALLVTVVAFFSVILRNTVDVGLIGFTLVYTVMLSSIFQWTVRQSAEVETQMTSLERINAYGQLPPEEGYTTTLEMVKEQLSKQASDSDSSVTLDAYTRGNIEKARQLNESKQGRLQLVNLSVKYRLDLDPVLKNISVDIPAGSKVGICGRTGSGKSSTLLALLRLNIITEGDILLDGSSLLSLDLETARSLVSIIPQEPHLFSGTVRFNLDPFSIYSDEQIWSALRDAHIFEYISKDPLGLMSKVEEAGKNFSVGQRQLLSLARAILRRCKVVLMDEVTASIDFLTDRLIQETIRTSPALKDSTIVTVAHRLRTIADSDLIVVIQAGDLVEQGSPKELLTQSQSYFRKLADESNEFDEILKIANKKQ
>Spumella lacusvadosi_rad50_58 84089|38284|strand:1(0...2820) (evalue:0.000984195)
TDVQLSVSRGEVLMVVGPVGCGKSTLLAAVLDEISMVPPKTGTMAEKRIISPTTTLSYCAQRPWILASSVKSNIALAGSHEGHVEENFKRPTHINADLYALAVESCLIADDLAQWPAYDDTEVGERGISISGGQKARISLARAVYSDADLCILDDPLSAVDAHVGKALYFRCIQGALKKRDKGVILVTHQLQYLKHADKVLVLDKNGLQTFYGSYEDLLKNADVVSTLELSGDSSSPVPGGAETNEATDDPHFKSNKYDPHFRVNALKRIDSGLESEVDKKRREIVEKEEKAEGSMSVTIYWNYIASGGTLNGIFVLLMMLVSQVASMICDYWLRWWASEQFGPQSQNKYIGVFALLMVLVVILGFFRAQWWFWFTRHAACNLHDKSMWAVMHSPQKFFISNPTGRILNRFAKDQNQADETFPITFFDFLQCSFFCLSAIVLICISIPWLILLLPFLMYAFWRLREKYITSSREIKRIEAVTRSPIYADFSATLEGLSTLRAYRLEERVAHLFQTQINENGRAYFSFLMVSRWLGFRLDMLAALLVTVVAFFSVILRNTVDVGLIGFTLVYTVMLSSIFQWTVRQSAEVETQMTSLERINAYGQLPPEEGYTTTLEMVKEQLSKQASDSDSSVTLDAYTRGNIEKARQLNESKQGRLQLVNLSVKYRLDLDPVLKNISVDIPAGSKVGICGRTGSGKSSTLLALLRLNIITEGDILLDGSSLLSLDLETARSLVSIIPQEPHLFSGTVRFNLDPFSIYSDEQIWSALRDAHIFEYISKDPLGLMSKVEEAGKNFSVGQRQLLSLARAILRRCKVVLMDEVTASIDFLTDRLIQETIRTSPALKDSTIVTVAHRLRTIADSDLIVVIQAGDLVEQGSPKELLTQSQSYFRKLADESNEFDEIMRIANKKQVDVSIDVSKQSSIRSLVTMASQKQLQKAVT
