# Supplementary material for: Putatively asexual chrysophytes have meiotic genes: evidence from transcriptomic data
Source: PeerJ. 2019 Jan 16;6:e5894. doi: 10.7717/peerj.5894 (PMC6339481; doi:10.7717/peerj.5894)
Supplement: Supplemental Information 1 — Identified loci are in FASTA format. [file peerj-07-5894-s001.zip › supplementary_material/Spumella lacusvadosi/msh2.fasta.fasta]

>Spumella lacusvadosi_msh2_1 70733|34772|strand:-1(-2...829) (evalue:2e-07)
GGAIAESILEDLNRSGAYGAINTHYTNLKTFADKTKGLVNGAMRYDAEHLEPLYELEIGKPGSSFAIEIAYKIGLPKAIIDKSKQKIGNQQVSFEKLIKELEIEKKVFADKNVENAQKQRKLDQLLEQYNSLKSYLETEKKTILNTAKIQAKELIKNTNQKIEATIKEIREQGAEKLATKEIRQDLVDFQESLVFEKVNPAAKKPTPKEEKEKEEREEIEVILGEISVGSLVRIKGQEALGEVLSLRGKDAEIAIGDLKTTVKINRLEKISRKEYK
>Spumella lacusvadosi_msh2_2 18153|14956|strand:1(0...1085) (evalue:5.6312709480666666e-05)
DIGDNQSIENHLSTYSYRLKNMNYFLKKCNAKTLFLIDEFGTGSDPELGGALAETFLEEFYHREAFGIITTHYSNLKILANELPFASNANMLFDEKSLEPMYKLVLGQAGSSFTFEVAQKNGIPYGLINRAKKKIEGGKVRFDKTIATLQKERSKMEKTSLNLKEEETKAREEGKKMETINAKIQEKLERYQELYDANQRLIYIGQKIDDISESYFNSKDKKVLIGEFLKMVEIENSKRKKLSVKEKKVKEVIQKQVVEEVKVKVEEIRVAKKEKKIKAKKEEENKPKVVLKVGDRVRMIDGKAIGSIDVIEKNKATVNYGIFTSKVSLDALEFVDALKQSLITIAMTFPIDKKIILFDGI
>Spumella lacusvadosi_msh2_3 96604|40871|strand:1(151...484) (evalue:0.00015355393333333332)
ITECPLACPMSKQQIRKRFKVQRAIWNRYCVLSMGWGKGTSSKDGSGLSGALLETLDKKQVSGIFATHLHELFHLPLKISDKVQNKRMGLIRDGRLGIAMDVRVGGWQVH
>Spumella lacusvadosi_msh2_4 70730|34771|strand:-1(-1...497) (evalue:0.00033245100000000005)
GGAIAESILEDLNRSGAYGAINTHYTNLKTFADKTKGLVNGAMRYDAEHLEPLYELEIGKPGSSFAIEIAYKIGLPKAIIDKSKQKIGNQQVSFEKLIKELEIEKKVFADKNVENAQKQRKLDQLLEQYNSLKSYLETEKKTILNTAKIQAKVKSRKEERRTRKR
