# Supplementary material for: Putatively asexual chrysophytes have meiotic genes: evidence from transcriptomic data
Source: PeerJ. 2019 Jan 16;6:e5894. doi: 10.7717/peerj.5894 (PMC6339481; doi:10.7717/peerj.5894)
Supplement: Supplemental Information 1 — Identified loci are in FASTA format. [file peerj-07-5894-s001.zip › supplementary_material/Spumella lacusvadosi/mus81.fasta.fasta]

>Spumella lacusvadosi_mus81_1 50582|28842|strand:1(2...566) (evalue:8.189861200000001e-07)
HRYVEQKSRLRACGVRSSVYIVEGEMGLSHVHKKMTTQHLKTAMIETHAEGNMHIFRTRSLDHTVDCLKALHWQVVRRFKKGACGEQFQTFPNFQKLWGKKTAGNYRQLFGYQLRQLQGCSKNVALPIIYRFGSTHNFVKEMERIGKVQGTKLIADMVKLTTKSGRDFRIGKVVAERIWNTYMEEYQ
>Spumella lacusvadosi_mus81_2 22163|17136|strand:-1(-2...598) (evalue:3.3e-06)
LVSIRTTVITGMSNPREVAAKLCEQAKEKGVRFPKVWDEAKLIQSCGAVLMTFRNGAEFDVNGALESLIEKYGVEEKKEPSKKRKEVPVDTEGSPKKVNKTDIMANEENREIADAIRDIGKEYFKQKDMRKGGVFSKAAKSIRECETPITTLKEALALSGVGKSIAAMIVEKLSTGEIQKLEELRAGSAQQGESGVEVC
