# Supplementary material for: Putatively asexual chrysophytes have meiotic genes: evidence from transcriptomic data
Source: PeerJ. 2019 Jan 16;6:e5894. doi: 10.7717/peerj.5894 (PMC6339481; doi:10.7717/peerj.5894)
Supplement: Supplemental Information 1 — Identified loci are in FASTA format. [file peerj-07-5894-s001.zip › supplementary_material/Spumella lacusvadosi/mlh1.fasta.fasta]

>Spumella lacusvadosi_mlh1_1 24342|18361|strand:-1(-3...315) (evalue:3.34092322893882e-06)
MNAPAPHRPIQALPDQLISQIAAGEVVERPSAVVKELLENALDAGSTQITVRLEEGGVKRIAITDNGRGIAPEQMPLALARHATSKIASLDDLEKKKSKKKEMKK
>Spumella lacusvadosi_mlh1_2 24338|18360|strand:-1(-3...330) (evalue:4.37585605559551e-06)
MNAPAPHRPIQALPDQLISQIAAGEVVERPSAVVKELLENALDAGSTQITVRLEEGGVKRIAITDNGRGIAPEQMPLALARHATSKIASLDDLENVHTLGFRGEAQKERA
>Spumella lacusvadosi_mlh1_3 24347|18362|strand:-1(-1...359) (evalue:7.01783596946304e-06)
MNAPAPHRPIQALPDQLISQIAAGEVVERPSAVVKELLENALDAGSTQITVRLEEGGVKRIAITDNGRGIAPEQMPLALARHATSKIASLDDLENVHTLGFRGEALERVTTRRKKERKK
>Spumella lacusvadosi_mlh1_4 24334|18357|strand:-1(-3...327) (evalue:7.0801767507837995e-06)
MNAPAPHRPIQALPDQLISQIAAGEVVERPSAVVKELLENALDAGSTQITVRLEEGGVKRIAITDNGRGIAPEQMPLALARHATSKIASLDDLEKIRKIQNKRKKNKRG
>Spumella lacusvadosi_mlh1_5 24350|18363|strand:-1(-3...360) (evalue:7.695060527882477e-06)
MNAPAPHRPIQALPDQLISQIAAGEVVERPSAVVKELLENALDAGSTQITVRLEEGGVKRIAITDNGRGIAPEQMPLALARHATSKIASLDDLENVHTLGFRGEARKGTKRENIKKRRST
