# Supplementary material for: Putatively asexual chrysophytes have meiotic genes: evidence from transcriptomic data
Source: PeerJ. 2019 Jan 16;6:e5894. doi: 10.7717/peerj.5894 (PMC6339481; doi:10.7717/peerj.5894)
Supplement: Supplemental Information 1 — Identified loci are in FASTA format. [file peerj-07-5894-s001.zip › supplementary_material/Spumella lacusvadosi/mer3.fasta.fasta]

>Spumella lacusvadosi_mer3 10205|9402|strand:1(0...779) (evalue:5.2e-05)
ILFFSATYTKEIINFARKIVPRAYLVTPRSTEELVLDVIFQVRMDVKKCPGGKLQVLKDIYDFMTLQQSIVFVEMKKDADSVSHLLRSSGFEVSTLHGDLLPADRDRVMDDFRAGRTKVLITTNILARGVDVPAVAVVVNYDLPVQRLGQKIVADEATYLHRIGRCGRFGRRGTAINFLETAEDARILEAIETHYSPEKRMTHEWNPNDIEGLSDAIKERPEGGEIQPTAKTTSSATTTAKISIFEQSDVQQVQFACVW
