# Supplementary material for: Putatively asexual chrysophytes have meiotic genes: evidence from transcriptomic data
Source: PeerJ. 2019 Jan 16;6:e5894. doi: 10.7717/peerj.5894 (PMC6339481; doi:10.7717/peerj.5894)
Supplement: Supplemental Information 1 — Identified loci are in FASTA format. [file peerj-07-5894-s001.zip › supplementary_material/Spumella lacusvadosi/lig4.fasta.fasta]

>Spumella lacusvadosi_lig4_1 17879|14795|strand:-1(-2...571) (evalue:2.240520814457268e-05)
IDGMGVCDSVDLVVLGGYLGRGKRVNTYGAYLMACYDPERDEYQSVCKVGTGFKDEDLARLFEQMKGHIIPSKRKPVNYNVGEPLYPDDWFDAAVVWELQAADLSKSSVHKGGIGRMDGGRGIGLRFPRYLRDRPDKKPENATAAEQIVDMFYSQGGVGENGNGDGADNDEDDFDGIQFWQFVGSNKHAD
>Spumella lacusvadosi_lig4_2 42180|25931|strand:1(498...1417) (evalue:3.9e-05)
QEHCTSLGQQISWQWRCQQILSSRLKWHHRVFEQDCLPQGVLRQDSELEKQTAQHQCDCVGVISCCIQLGQIRDRELPFFFFLNRISESCHKLAYFSCVVFDDCTQMSGNRRFLEGFNICLTSLSKEDLQRAQSIIANNGGTHSPAIIDITGCIITGSVNDKNYQAAQKTKKIACVTLKWLIDCYKEAKLEPDKRRKLPLPLEDYPVPSFLGLTVTCTQVTQDVRKEIETLVKANKGVYSAELIKGTCTHLVCLKGDMTGSEKYRSARRWGMFTVSVKWVKDCVAQKSKSMLYSHACCILLDFQNG
