# Supplementary material for: Putatively asexual chrysophytes have meiotic genes: evidence from transcriptomic data
Source: PeerJ. 2019 Jan 16;6:e5894. doi: 10.7717/peerj.5894 (PMC6339481; doi:10.7717/peerj.5894)
Supplement: Supplemental Information 1 — Identified loci are in FASTA format. [file peerj-07-5894-s001.zip › supplementary_material/Spumella lacusvadosi/rad23.fasta.fasta]

>Spumella lacusvadosi_rad23_1 25332|18773|strand:-1(345...990) (evalue:2.2e-06)
QRSQSTYVPAHPNQMYGGGQPNGGAPDYRMSTDYPPQRSQSMYNSNTSTTPRGGGAPTGMMSSNNDSFYGETMRVTHSNSEEAITLAMQQSQLDVRSRPGVERVPGVNQTSGASSSGSVSGNRASSSTPVNGGRPTSLSSTASSVRVSESDVQQLMSMGFSRDQSVHSLVQNNNNLEVALDRLLTGHQKKGDGWGQWKSLFRLCLEQIVLASVS
>Spumella lacusvadosi_rad23_2 25151|18709|strand:-1(-1...836) (evalue:2.710164590815446e-06)
PASLPQVLDLIGQQDPQLLAAIHESNEAFINMMNEPITETPAPAAAAPVAAAPGGFNPMAGAGAMGADPAQIVQMLGAMPPAQRAQFAQTLGMTPAQLEGFMQMMSSIPPEELQQMLAGGMGGAGGAAGGHHHGGQNVIRLTEEEMAAVNRLMGLGFSQQEAAQAYLACDKNEELAANFLFEGGFMDDGDDQGFGGHDDDMYHQTPRSPIMLPQTTSETSTKMSELPIFQQEKQSYRAVRGSIVEMELMPISCSYLSCVCLCACCMYISCIFPNQKSH
>Spumella lacusvadosi_rad23_3 29632|20818|strand:-1(-2...622) (evalue:5.7e-06)
QPPALKMTEVSEELKIRVKTADGRGEIEVSTSPSETILDLKNKISQMMELSPEKYLRLIFGGKLLDPPESIVGSYKMLKSGSFVHAVISNRNPSANVTSSATPSAADLRGLDTLLLPNPATGRPGLTTADITTIRAVNRANIEQFAAVHLTREEGESTDDFRYRCETEWMAAQDYHSEFQANLRAFAMFRPNAPTTLPNNNPLSINS
>Spumella lacusvadosi_rad23_4 25148|18708|strand:-1(-2...862) (evalue:9.466252777253563e-06)
RTSDCSTVIKWLQSYLVSVCNSTVLYKMKISIKTLKGDMFQIEAVESDSVLNLKAKISDLKADSPVDRQKLIHSGKVLKDEQTITELGITEADFIVCMLTKEVAKKAAPTPAPAAPAPVQAAPATPVAPPAPVVAPGAPVQPPQAPQAPQTPAADLSAQFVTPDALAALTGMGFPESESRAALAAAMGNPDLAYEFLLTGIPDRRPQRVAASPATAASPAAPAAAAAAPAGIERLRHHPQFNMLKNLIQQNPASLPQVLDLIGQQDPQLLAAIHESNEAFINMMNEP
>Spumella lacusvadosi_rad23_5 303|490|strand:-1(8...464) (evalue:4.8720418971942854e-05)
VNRSSAMQIFVKTLTGKTITLEVEPSDSIDNVKQKIQDKEGIPPDQQRLIFAGKQLEDGRTLSDYNIQKESTLHLVLRLRGGVFDPSLAALAKTFNCEKMICRKCYARLPPRAKNCRKKKCGHTNQLRPKKKLKQTLSRCTLCNCDLNQLV
>Spumella lacusvadosi_rad23_6 25146|18707|strand:-1(-2...457) (evalue:5.083850881495714e-05)
PASLPQVLDLIGQQDPQLLAAIHESNEAFINMMNEPITETPAPAAAAPVAAAPGGFNPMAGAGAMGADPAQIVQMLGAMPPAQRAQFAQTLGMTPAQLEGFMQMMSSIPPEELQQNPASLPQVLDLIGQQDPQLLAAIHESNEAFINMMNEP
>Spumella lacusvadosi_rad23_7 28077|20070|strand:-1(-1...1364) (evalue:0.0001)
GYGGSHMSRHARGKQHEHRTSFEILQADLESMVETLSDVVARRRLRAGRNQIALATRVARSKRIELEHCLIVYSVVKQENAARESKTNTPSTLRQRNTPGSRGSASSSLNRSTQRVMGELQDHEMVNLVRLLRELDGLTPDNAETHSGSSSPVRDGPATLQELMTSSAGLPPPSTGPRRINLDGTERTPPGTPPRPPGSAESRTSTGSRTRHHHHHRRHRTPAAEAPASANTVRDLMNSPSRTTRPRSASNPPSGSSDGPTSAAYLAELNAADSNTDSNLNENDDNLSMSSSSDGEEDEANVSAAMTEAIIQTMGRESRRMGASATQVEQGERVARSVASDIRMARLTRRAEEEAALNRAILMSIQDSAMAASGASMAGGDSVAPASEEDVETMMAMGFGREEVVQALRETRNNVEMAANRLLMGNDFQDSINGGLLCMLRIMLALQIFLCSLR
>Spumella lacusvadosi_rad23_8 43882|26585|strand:1(0...897) (evalue:0.00011)
ERLMHGEVWRLFTSQLIFRNKAQAIVGLILLYSCRQFERQMGVKKFGAFLIFSLLISVLTMMAFIVVCLTLGFHFVPSSGPFFLIFALMAFYYYHIPKMHSSQYALFGLEFSEKSWIYLLGVQLLLSDGIASIVAAASGLLAGYLYDQDGYGIQSYRLPARLVSACGAMSGFFHTLFPQARPAANNAGPRNPNAERMQQALNGNRQNLLNPYDMNNYRQGAPGGFNLNDLQQFHPLNDNTPNLRPQAPAVFVPNESHVEMLMGMGFERDAVVRALQATGNNVEAAANILLRQSSSLQF
>Spumella lacusvadosi_rad23_9 14933|12773|strand:1(0...516) (evalue:0.00011049986356694999)
QLPQQIIMQIFVKTLTGKTITLEVEPSDSIDNVKQKIQDKEGIPPDQQRLIFAGKQLEDGRTLSDYNIQKESTLHLVLRLRGGGKVHGSLARAGKVKNQTPKVEKQEKKKLATGRAKKRIQYNRRFVNVVTAPGGKRLGPNAQAVKQQILYLNTSKRSVTINKKNLKKKKKR
>Spumella lacusvadosi_rad23_10 14931|12772|strand:1(0...339) (evalue:0.00014505807435000003)
QLPQQIIMQIFVKTLTGKTITLEVEPSDSIDNVKQKIQDKEGIPPDQQRLIFAGKQLEDGRTLSDYNIQKESTLHLVLRLRGGMQIFVKTLTGKTITLEVEPSDSIDNVKQKI
>Spumella lacusvadosi_rad23_11 431|534|strand:-1(101...647) (evalue:0.00017789477586)
GLCYQLSEMMQIFVKTLSGKTITLDVESTESIHHVEEMIEEKEGVPCSAQRLIFAGKQLEDSCTLADYCIQKESTIQLVLSLCGGAKKRKKKTYTKPKKAHHKHKKVKLAVLKFYQVDKDGKVTRSRKDCPHETCGAGVRMAVHKDRLHCGKCSMTFLLNGDKLQVVDAQLVKLIFAHNVY
>Spumella lacusvadosi_rad23_12 28069|20069|strand:-1(-1...1394) (evalue:0.00018)
GYGGSHMSRHARGKQHEHRTSFEILQADLESMVETLSDVVARRRLRAGRNQIALATRVARSKRIELEHCLIVYSVVKQENAARESKTNTPSTLRQRNTPGSRGSASSSLNRSTQRVMGELQDHEMVNLVRLLRELDGLTPDNAETHSGSSSPVRDGPATLQELMTSSAGLPPPSTGPRRINLDGTERTPPGTPPRPPGSAESRTSTGSRTRHHHHHRRHRTPAAEAPASANTVRDLMNSPSRTTRPRSASNPPSGSSDGPTSAAYLAELNAADSNTDSNLNENDDNLSMSSSSDGEEDEANVSAAMTEAIIQTMGRESRRMGASATQVEQGERVARSVASDIRMARLTRRAEEEAALNRAILMSIQDSAMAASGASMAGGDSVAPASEEDVETMMAMGFGREEVVQALRETRNNVEMAANRLLMGNDFQDSINGGLLCMLRIMLALQIVVRYFYVHQDPSFKYP
>Spumella lacusvadosi_rad23_13 18253|15006|strand:-1(-1...563) (evalue:0.0002)
VEQLMSMGFSENGCKRAAVATGNADVETAMGWVLEHMEDSNFNEPLEAAAAPTAGGSAAAPSVDPEASMMLQSMGYSEQQTTAALMATDFNIERAADWLFSHVEDLDAAVAEVMGRDSTGNSNTSAATPATSTAASSGFSAEDASASGRYELLSVISHIGKNTDHGHYVCHIKKNNQWILFNDDKVG
>Spumella lacusvadosi_rad23_14 36046|23579|strand:1(66...484) (evalue:0.00022957778750095)
YTTVTLRLYYCSLDCTRSSFSSIFLQVISTMSAISVNIKCSNNDKATITVEPSATVLDMKQMISDSLSVPATQQRLIYKGRVLKDELTVEFYQIQDGHTVHMVKGAAPAGSAPAAAAPAANPAPAPTSFPSAAPANNNP
>Spumella lacusvadosi_rad23_15 138|398|strand:1(74...404) (evalue:0.00029048766666666667)
KTQNMENQSKDAPGEGRVVFNWTALDENPTINLTVRSLAGGEYQMSARLSDTLDQIRDKLEAAHNIPKDQQRLIFGGKQLEDDSRTVEEYGIQNGDVVHLVLRLRCQGV
>Spumella lacusvadosi_rad23_16 2124|1854|strand:1(1...700) (evalue:0.00044)
KRFPTETVVYLGSSSLYCGEIIYILSLFAKYQERMTSLGRIRKEIEDLKNDKLSGVSVEVDPFNAMHMKGTLKGPDDTPYAGGIFEVDINIPNDYPFSPPKMKFITKVFHPNISSQTGAICLDILKDQWSPALTMKTALLSLQALMCSPEPNDPQDAVVATMYKERHAEFLAQARFWTETYAKAGGASEMHPTLKKLVDMGFPEEASRKALQDSRGDENAAVEILLSSMQVN
>Spumella lacusvadosi_rad23_17 96212|40742|strand:1(2...1130) (evalue:0.00075)
RDLTLQAQLLWRIGVADNMSSTNRYKPVGGEDDPHDAQEEIELAAIKDPSQGDFNIKVLLKESSHTFSNLLPSSTVLELKSAIESKFEVPPARQRLIYAGKQLKPDDKQLSFFKIVNNASVHLFPIPIPTAVSVPVAESNSSIHNPLQFATAHAMNDFHHSPIYFDPFVTQTTREVRLWCIILIFLSGMTLFNNVSYMTTTGRLGAGWLDALVTIVDTLCSAGGLYVGNLGMNSLRTMSLADIQMYVKALGTLGVISILMRVAWVLDVILQVKKAVDDSKNATDTTNGGGSSNNPSVPSDDANGATTDGGKLNDSMVTTFAIQACIIAMVIIMSWVSCYIRALRLQNAVQTFNNAIDPQPVQQVQIYQCVPLPCA
