# Supplementary material for: Putatively asexual chrysophytes have meiotic genes: evidence from transcriptomic data
Source: PeerJ. 2019 Jan 16;6:e5894. doi: 10.7717/peerj.5894 (PMC6339481; doi:10.7717/peerj.5894)
Supplement: Supplemental Information 1 — Identified loci are in FASTA format. [file peerj-07-5894-s001.zip › supplementary_material/Spumella lacusvadosi/mph1.fasta.fasta]

>Spumella lacusvadosi_mph1_1 26087|19105|strand:-1(-1...737) (evalue:3.56589e-20)
FSRSFQSCQRRQTLSKMSKVEYKTTHVGHQRFYIDSRYENLKQIGDGSYGFVASAYDTITGRHVAIKKIKNVFMDVVDAKRILRELKLLRHLKGHENITTIYDIMSVPPNTKNMDDVYIVTNLLETDLEHVIQSRQVLSDQHLQYFLYQILRALKYVHSANVLHRDLKPSNILANANCDLALCDFGLARGIEGTQEEILTEYVVTRWYRAPELLCHCTSYGKPVDMWSVGCIFYELISGRALFRG
>Spumella lacusvadosi_mph1_2 33564|22522|strand:-1(174...903) (evalue:6.20945e-20)
ELFDRIVKKTFYNEKEARDLVYIVLKAIQYMHSINIIHRDLKPENLLLTSKEDDANLKLADFGFAVEVNGLNISAQCGTPGYIAPEILNNHLYGKPCDMWSFGVILYILLGGYPPFHHDNQRELFKKITKGDYQFHPDYWTSVSDEAKDLIRGLLTVDVSKRLTVEQALVHPWLQRSGAELEARNLNSNLAELKKYQATRKLKAGVKAIMAVNKMKKLMDLTKAAEEGEEEEEGESSQELHL
>Spumella lacusvadosi_mph1_3 50155|28723|strand:1(0...1610) (evalue:1.32383e-19)
VVQRQTHWQTSLYQGENWFICSIVIVWSNCFIGVKFCVNFLAVIKQNIEMSYHTFKASGQQFEIKTRYSLIRPIGHGAYGVVISALDKETGQKVAIKKISRAFEDPVDAKRILREIKLMKKFSHENIIRIIDIIPPPPTAEEFEDVYIVQDLMETDLHRIIYSKQPLTIDHIQYFLYQILRGLKYIHSANVLHRDLKPSNLLLRSNCDLKICDFGLARGVEDEQTGGLTEYVVTRWYRAPEIMLACQEYTSAIDMWSVGCIFAELLARSPLFPGEDYIAQLRLICDKLGRPTEDDLDFVTSERAKRFMLSLPSKAPTPLGELFPVHKAEKDALHLLKCMLEIHPKKRITIEKCLEHPFLESLHNPDDEPINDTPFSFEFEHEDLSRERVQELIWEELREYHPSIPDNYPSSSPRRKSKSSVSEPDARADSKHSSSEVDDDKDGGSKASKKRSITPIGAQDKQAVVLQLFRVGPCDNRFGTPVMECAVSLKRMRSCKGELVYEGISMYLNSVGQFQIDMFGIQQCLRMQLQEEIGRA
>Spumella lacusvadosi_mph1_4 23829|18089|strand:1(1...1018) (evalue:2.45295e-19)
LRHLNAHENIIHIHDVLVFPPDERRMKDIYIVTNLMDSDLQKIIDTEQAFTDKHLQFFIYQILRGLKYIHSANVLHRDLKPSNVLVNGNCEVSLCDFGLSRGFDDEQYNLFTQYVATRWYRAPELLCDCGSYGKPVDIWSVGCLFAELINKRALFPGRDPQNQLEVIIKKIGCPDSNTLKRMIVNPTALASVEACARYYARPNFSDHFPANTNTQALDLMKRMLEFDPSERITVEEALEHPFLRAFHKQFAEPVSDTVFDYNFEKKDNQIASMSEAEVRACMYEEACYYRNYGSGEEKSSRIERNDDWSKKEGEIGEWRRSGKPAGGTDSKESKADEK
>Spumella lacusvadosi_mph1_5 29353|20669|strand:-1(-2...691) (evalue:1.34392e-18)
NNGKAQKVELSPADFYFGKTLGEGAYARVVHAKSKKTSAQFAVKIMEKVHIKRENKIKYVMMERHILTMVNHPFIIKFHFSFQDPGYLYMCMDFAPGGDLLGLIVHYHDKQLKQGKKDIACDYTITRFYIAEIVEALEYLHGLNILHRDLKPENILIDSVGHIKITDFGTSSMANDENSSRNSFVGTQDYVSPEVLSGEQKATKACDLWAIGCMIYQMLTGRSPFRAGTE
>Spumella lacusvadosi_mph1_6 55339|30292|strand:1(0...1372) (evalue:3.15705e-18)
TFSSCVTPPRTATGTVGASSAAATGVVAAGNAGESSSSSAVRGSKYQTLRQLKASQSTSSIRSKHKSSTATLLASSHDVSGNSSFHEKLLESSSGSSSAGSLLQKFDAVAMETSVGSDEQSLSGSSMQPAGGDVSPTLSEVSGLDLQHIGQVVSGGVGIGAGSSNGDNRVMHPQQQLQYNSSTSVVEQSVYEPVLDSLPAGAATASPLMWKKGEVIGEGTFGMVYKGMNEKTGELLAIKQLVIMDGSEHEVESLQKEIRVMWDLHCDYIVRYLGTSRSDRCLYIILEYITGGSIASMLTQFGRFSENLIKRFSYQIVSGVEYLHAKGIIHRDIKGANILVTESGIAKLADFGCSKQLQGLCTTSMEESLRMLKGSVLWMAPEVIKQSVVGRSSDIWSVGATIIEMATGKPPWPEFTSGLAALYAIATAATPPPAPEWLSRNCKQLIERYVYHPDSIC
>Spumella lacusvadosi_mph1_7 55333|30291|strand:1(0...1534) (evalue:5.05339e-18)
TFSSCVTPPRTATGTVGASSAAATGVVAAGNAGESSSSSAVRGSKYQTLRQLKASQSTSSIRSKHKSSTATLLASSHDVSGNSSFHEKLLESSSGSSSAGSLLQKFDAVAMETSVGSDEQSLSGSSMQPAGGDVSPTLSEVSGLDLQHIGQVVSGGVGIGAGSSNGDNRVMHPQQQLQYNSSTSVVEQSVYEPVLDSLPAGAATASPLMWKKGEVIGEGTFGMVYKGMNEKTGELLAIKQLVIMDGSEHEVESLQKEIRVMWDLHCDYIVRYLGTSRSDRCLYIILEYITGGSIASMLTQFGRFSENLIKRFSYQIVSGVEYLHAKGIIHRDIKGANILVTESGIAKLADFGCSKQLQGLCTTSMEESLRMLKGSVLWMAPEVIKQSVVGRSSDIWSVGATIIEMATGKPPWPEFTSGLAALYAIATAATPPPAPEWLSRNCKQLIESCLVIDPNNRATASELLQLEFIATSDARHLLVNQNNHNSGGNSSNNGNHNGSGAANVTVAVASD
>Spumella lacusvadosi_mph1_8 22015|17054|strand:-1(-3...1665) (evalue:1.92668e-17)
LAHARSKTESTLAVSSGQSSLRRIKSIEMVKKVGKYELGRSLGEGTFGKVKYALDTENNQGVAIKILDKEKIQKQNMGNQIKKEISIMKMVKHKYVVEMIEVLASKTKIFIVLELVTGGELFDKIVQVGKLNEQQARFYFQQLVEGIEYCHKLGVCHRDLKPENLLLDEHGNLKISDFGLSSLYVGDENDGTARTELLHTTCGTPNYVAPEVLSDKGYDGKKADVWSIGVILYVLLAGFLPFDESTIVQLFAKIQAADFTYPSWFTPDVRSLLNQMLVADPKERSSLAQIQHYKWYIGGGEPGAPAQYHGGSARGGASSSAAAGAAAEVPTPAQLEAASNHMTEDLDDDDENGKEVQTPVALNAFDLVGQCGGFMLDRMFSPEIFYSAAMEDTLKKNPTAEQKELGGALLFGSQTVKSKIFHFSSSQPAAELTSAVYEALLAMGFDFEVPQEVIVRSGSLKATLLSAKGMLGMFVQVFTLSPSLTLLEIKKGKGDILEWNNAFSELVEKRIASLINKPAPAANQQWALLCDLLSVIRLEVTLHYSLLMLVYIWRE
>Spumella lacusvadosi_mph1_9 2911|2125|strand:1(30...929) (evalue:1.46025e-16)
KIDFVMNSVDIPSRPLCEPVATVVNGHTFTVDTRYILKDSRILGKGSFGVVCTAFDSIRQIDLAIKRIRPYANDDWDSRHTLREIRLLKLLGPHPNVISLFELSLNEPKTELYMMMEVMDCDLHRVIQSKQPLSEKHFKCFIKQILEGIKAMHAIGVFHRDLKPGNILVSKDCQLRITDFGLARYMDDFTRSGDNQLNPMTEYVVTRWYRCPELLLSPNRPYNEAIDLWSIGCILAELLRRKPLFPGKSHANQVQLIFEVLGYSNVRELGFPVSAEAAAFLDKRCRFRKQQLSKIVPDA
>Spumella lacusvadosi_mph1_10 19741|15849|strand:-1(-3...1305) (evalue:3.42539e-16)
FIVLCKLGQGASSVVYKALDLNVMRLVALKMIHVNDKDKRVQMVRELCALYQLLKDNSRRMSANMSTIIGKNVKPEKYIVGFHDAFSNLEDGVVSLMIEYMDGGSLEDIVEQGGCSDEPTLANIAVQALKGLAFLHGCGQIHRDLKPGNFLISHRGEVKVADLGIMKQLSVKQGGSALLPKTNTFVGTATYMSPERIDGKEYSFPSDVWAFGLSLVTLALGKLPIDTAGGYWTILHNIRDAPPPSLPADMFSEDCRDFVDRCLKRNPDERASCAELLKHPFLNRVVAEDMSYDQNYDRGKRELQSIILSIFAHIKLMQDNALEACANLTECDESYTNHRLFGNLITSSPLDILRKLLFGEERQHSVRRPQGDHRFSRPKLINLAKQLHLPIDKVEFEAKQYFEVLKAEYGQDNQVLIVSCRVCFICILEASVMPN
>Spumella lacusvadosi_mph1_11 50164|28725|strand:1(0...1371) (evalue:3.43087e-16)
VVQRQTHWQTSLYQGENWFICSIVIVWSNCFIGVKFCVNFLAVIKQNIEMSYHTFKASGQQFEIKTRYSLIRPIGHGAYGVVISALDKETGQKVAIKKISRAFEDPVDAKRILREIKLMKKFSHENIIRIIDIIPPPPTAEEFEDVYIVQDLMETDLHRIIYSKQPLTIDHIQYFLYQILRGLKYIHSANVLHRDLKPSNLLLRSNCDLKICDFGLARGVEDEQTGGLTEYVVTRWYRAPEILCACLNYGKPVDIWSAACIFAELINRQALFRGQNNHDQLKLIVHKMGCPPEDKLDFIPNTLARHTILDYASLHVRPFEDFFVAEANPLAIDLIKKMLAFHPADRLTAEQALTHKYFSLYQGQVLEPTAEAPFDYGFEMDAFGRSNMSEEAVRICMYEEAGVYRPHVVDLDDDQTKQEFFPSIQRQGSNKTAGGAAAPEAGDRKYRKQAYLNNNG
>Spumella lacusvadosi_mph1_12 11098|10144|strand:1(1...796) (evalue:4.84232e-16)
EAEDEGIPSTAIREISLLKELRHPNIVRLYDVVHTERKLTLVFEYLDQDLKKYLDVCEGGLETTILKSFLFQLLTGVAYCHHHRVLHRDLKPQNLLINREGELKLADFGLARAFGIPVRSYTHEVVTLWYRAPDVLLGSRKYSTPVDIWSIGCIFAEMSNGSPLFTGTSEETQLDTIFRHLGTPNETTFPGVSELPEWRENFTQYPAPDGLGSFVPKLEKSGVELLEAMLVYDPTQRITAQEARHHAFFDSLPEPLRKIGNDMN
>Spumella lacusvadosi_mph1_13 33938|22688|strand:-1(464...1871) (evalue:5.18543e-16)
QFRGRLVTLCLAKRYVLVQKPITSQSLLSSYNFSLKMGGGGSSMKGGSSSKNAKKFNQCYMLARELGSGAFSVVKLGVHLETGHKSAVKVVSKRKLSEEDYASLLTEIEILSALNHPHIIKLYETFDEGSDFYIVTELVEGGELFDRIVSKAHYTEKEARDLFKIFLETLAYMHNEGIVHRDLKPENLLLCSEFDDSDIKIADFGFAKRVSELSPKETACGTPGYVAPEILRGDKYGCEVDIWSMGVICYVLLAGYPPFYDEDQKRLFKKIKEGRYHFHEDYWSNTSPEAIDLIQNMLCVDQEKRWTAQQLLQHPWITLNDEKLAAKDLTGSITVMRKFNARRRLKAAADAVILANRMKNLFGKLKNAANEIEEQKKMSMLDAEAIQAADSVNLSESDNRRPSFDATGLNDDSTKSNPAADLLNDETLADVQCCIDNKMRMKLNEEQQASLSVVVHFSNRFLCLLTVV
>Spumella lacusvadosi_mph1_14 33555|22520|strand:-1(-1...707) (evalue:1.13217e-15)
LFDKIANEGKLPEEKARFYFKQLVEGLEHCHNNGVCHRDLKPENLLLDTDGNLKISDFGFSTLNIGDADGDGNARAELLHTTCGTPNYVAPEVLGKDGYDGKKADVWSIGVILYVLLAGYLPFDENTMAALFQKIKNADFEYPDWFSSEARDLLSKILVPDPHARAKLSELKNHPWMQHGDSGPTPSQGNNAAAIHGAPPVVNSHPAHPPAAPAPVVKPTVTVHHESPPSPTHHA
>Spumella lacusvadosi_mph1_15 16476|13899|strand:1(5...1784) (evalue:1.28637e-15)
DKFKSLLLVQYSSRIKMNEEDDYVVTNLDDGAKYSVGEVSKKFNTVKLNDDSKSDAKNRGNDEDYGDYFDAKENMLLLGQPKSDIIYNPVSIPDGGRLNFFRISAVGTTKDSDDKIYSVFYLDVRCNVASPNSWFVYRRYSQFRRLSDVLRSEGYYVPVLPPKKILGTFSAEFVKQRKADLETWLYNLAEMHATHAGAKDPQTHSYYRKFLSEDANKPPAHLTRIYPETVESRVNDTQDAKKDKVSLDDFELVRVIGKGSFGKVTLVRKKNDQKLYAMKVLSKPNIIKRKQVEHTKTERRVLGTINHPFIVRLHYAFQTEEKLYFVLDYAAGGELFFHLSRMKKFSEATTRFYCAEITLALETLHQHDVVYRDLKPENILLDGEGHIKLVDFGLAKEGIHDAAEGANSLCGTPEYLSPEVLDRQGHGTAVDWWNLGMVTYEMLTGLPPWYTTDREKLFEALRTAPLKFPMSVNRTAALFIQALLNRNPLERLGSNGGNEVKAHPFFSSVDWALLYARKITPPFDPCKNSSEEQSSNFEKEFTSMPLNSVDGNEHSSLSRFDTSFVNFTYEEESHMESHMESLRDSRAANHKK
>Spumella lacusvadosi_mph1_16 16389|13889|strand:1(5...1472) (evalue:3.63973e-15)
DKFKSLLLVQYSSRIKMNEEDDYVVTNLDDGAKYSVGEVSKKFNTVKLNDDSKSDAKNRGNDEDYGDYFDAKENMLLLGQPKSDIIYNPVSIPDGGRLNFFRISAVGTTKDSDDKIYSVFYLDVRCNVASPNSWFVYRRYSQFRRLSDVLRSEGYYVPVLPPKKILGTFSAEFVKQRKADLETWLYNLAEMHATHAGAKDPQTHSYYRKFLSEDANKPPAHLTRIYPETVESRVNDTQDAKKDKVSLDDFELVRVIGKGSFGKVTLVRKKNDQKLYAMKVLSKPNIIKRKQVEHTKTERRVLGTINHPFIVRLHYAFQTEEKLYFVLDYAAGGELFFHLSRMKKFSEATTRFYCAEITLALETLHQHDVVYRDLKPENILLDGEGHIKLVDFGLAKEGIHDAAEGANSLCGTPEYLSPEVLDRQGHGTAVDWWNLGMVTYEMLTGLPPWYTTDREKLFEALRTAPLKFPMSVNRTAALFIQVNFSQCQ
>Spumella lacusvadosi_mph1_17 29017|20509|strand:1(2...1550) (evalue:7.83097e-15)
GSGMSGQVYFCIQKATGLQCAVKIIDTRKFNLNNPIKGLSVNDLMEEATIVQQLDHPNIIKVLDTFRTDQAIHIVMELLRGGDLFDRIVEKGSYSEVNARKVMVKILSAVSYLHKNIIIHRDLKPENILLVSSSDDTEIKLTDFGLAKRADHDGLKTFCGTPQYFAPEVLSRKGTINGEGRYGTAADMWSLGVVLYILLTGTFPFDEDHLFDQIKTAHYSLDGMEWKHISNAAKDLVRKLLKLNVKQRISVDEAMRHPWIQNITVNDGVFKANNKPSQYKQFQKSVTTGGKSNQWLDGPAAEGGDVTISAGVQRTNSKPHIGTVALFLMNKKPSVQKKQTQRQELSETSVSQPVQGEYEPLEMVKAKPATAVVTCIASGADLEPHKVSDDVIETAPSEVPVAASKTSTSNLTDDEIEDFSSSSGSEDDKKSDGKAGNQRKPKRKSTKASSKSKKVEEESAAATSGGVGMVKRQRTLADAWSRLAPATSSNVVSTKEEKQTLRVLDIDLLYLVYCH
>Spumella lacusvadosi_mph1_18 16419|13892|strand:1(5...1829) (evalue:1.25843e-14)
DKFKSLLLVQYSSRIKMNEEDDYVVTNLDDGAKYSVGEVSKKFNTVKLNDDSKSDAKNRGNDEDYGDYFDAKENMLLLGQPKSDIIYNPVSIPDGGRLNFFRISAVGTTKDSDDKIYSVFYLDVRCNVASPNSWFVYRRYSQFRRLSDVLRSEGYYVPVLPPKKILGTFSAEFVKQRKADLETWLYNLAEMHATHAGAKDPQTHSYYRKFLSEDANKPPAHLTRIYPETVESRVNDTQDAKKDKVRFGNFRVIFVNFFQVSLDDFELVRVIGKGSFGKVTLVRKKNDQKLYAMKVLSKPNIIKRKQVEHTKTERRVLGTINHPFIVRLHYAFQTEEKLYFVLDYAAGGELFFHLSRMKKFSEATTRFYCAEITLALETLHQHDVVYRDLKPENILLDGEGHIKLVDFGLAKEGIHDAAEGANSLCGTPEYLSPEVLDRQGHGTAVDWWNLGMVTYEMLTGLPPWYTTDREKLFEALRTAPLKFPMSVNRTAALFIQALLNRNPLERLGSNGGNEVKAHPFFSSVDWALLYARKITPPFDPCKNSSEEQSSNFEKEFTSMPLNSVDGNEHSSLSRFDTSFVNFTYEEESHMESHMESLRDSRAANHKK
>Spumella lacusvadosi_mph1_19 57996|31091|strand:-1(1287...2199) (evalue:1.31796e-14)
MAFQTSDELFFVLDYCSGGELFFHLGKVGRFTEERSKFYAAQIILALEYVHKLNVIYRDLKPENVLLDHLGNIRLTDFGLSKEGVSNDSSGANSFCGTPEYIAPEVLLRQGHGRAVDWWSLGALTYEMITGLPPFYSRNRETMFEKIMKAQLTFPQQISEVAKDLLSHLLVRDPKQRLGSGENDAEDIKAHPFFHDVNWTKLATGTMNPPWVPSVAGSLDTSQFDQEFTSMMPIVSPGDANFGSMDRAFEGFTFVDESAAQHMTTNKSGAASYRGKHAVSGAQATLLNMKQKRQASTAAAAFN
>Spumella lacusvadosi_mph1_20 58004|31092|strand:-1(1286...2198) (evalue:1.31796e-14)
MAFQTSDELFFVLDYCSGGELFFHLGKVGRFTEERSKFYAAQIILALEYVHKLNVIYRDLKPENVLLDHLGNIRLTDFGLSKEGVSNDSSGANSFCGTPEYIAPEVLLRQGHGRAVDWWSLGALTYEMITGLPPFYSRNRETMFEKIMKAQLTFPQQISEVAKDLLSHLLVRDPKQRLGSGENDAEDIKAHPFFHDVNWTKLATGTMNPPWVPSVAGSLDTSQFDQEFTSMMPIVSPGDANFGSMDRAFEGFTFVDESAAQHMTTNKSGAASYRGKHAVSGAQATLLNMKQKRQASTAAAAFN
>Spumella lacusvadosi_mph1_21 22473|17305|strand:1(0...957) (evalue:1.70231e-14)
RLQQHTESANHIVLVFELMQGGDLMKYLIANKERLNLPQACLSEEECKHVFYQVMSGISFAHNQHICHRDLKLENILLKDHTLNLVKIADFGLSDFYRPGTTMKSTCGTLSFLSPEVFKGTSNAGPPLDVWALGVILFAMLCGRLPFEGNDFTGIKRPRDSIIKTRIIKCQYKIDEHLGPEAKDLIRRMLQVDPAERATIPEIFNHVWVRSASVSHYGESFLSAASTSGKIHTALSSNDLSAMLAETQISPVKTHRKGLSLTGLEKSPSDSSLFGSPLPYPLGGAAAMKSPRSKDSTPVGSYQSNGRFILSSPREGIAG
>Spumella lacusvadosi_mph1_22 50268|28752|strand:-1(449...2660) (evalue:2.14267e-14)
IMGCSFSQMNTVSRSSKMQSEIIDDGMGGLSMQPHMGPHEVSQRIGTKPRWQQRLSQNIVTQNFEKNIRDFYSVADDKVLGSGISGSVRVCVHLATNHEYALKTLNKRKMRPDELRKLKEEIQFMADLDHPNILRLHEYFETNDVVHLVLELCKGGELLDNLHKQPAHQYSEKVACRYVHTMLSAVGYCHAHNIVHRDLKLENFLLESNDPDAELKLIDFGLSHYFRDNEILHSAVGTAYYVAPEVLLGNYNYKCDVWSIGVIAFMLLSGTPPFFGKTDHETVQAVKLGRWTFDDKLFKNVSADAKNFITKLLDRRVGARPSAADALKHAWFNQLKTGNKSHANTKLDAAMAANLVDRLDGFVRRPSLSKVCMEVVAHTLQPEQVEDLRRQFRKVDTSHTGEISFIDFKRILDEHKAYQSSHSASASNTRAPMDAFNFFSGVDVDQVGKISYHEFLAATVSRKVITEDNLRVAFEKMSSHTSYISSEDIQDLMGREISLDKVELMLEEINLPPDCQIGYNEFKHIMNGGTSSPPLRSVSPATPLTGSPVIKRSRKGSIPGISGGAAGGGTGGDGIAGRFSPPTDEVGFERGAAAPSTPGFALAEGTGLSLASNSRDNNNASNSLDDVDAAVSFAAASALNNVNIREKRLTNTGMAARITRPPVASFSASGRENDDSIQTTASPREESTKLSGKGLAYSSAGGETVMSDTLQAGGTAPAAPSRTVDSDEEQRHQLQQ
>Spumella lacusvadosi_mph1_23 33559|22521|strand:-1(-1...563) (evalue:2.22306e-14)
LFDKIANEGKLPEEKARFYFKQLVEGLEHCHNNGVCHRDLKPENLLLDTDGNLKISDFGFSTLNIGDADGDGNARAELLHTTCGTPNYVAPEVLGKDGYDGKKADVWSIGVILYVLLAGYLPFDENTMAALFQKIKNADFEYPDWFSSEARDLLSKILVPDPHARAKLSELKNHPWMQHGDRDRKST
>Spumella lacusvadosi_mph1_24 50245|28750|strand:-1(33...2130) (evalue:2.44645e-14)
IMGCSFSQMNTVSRSSKMQSEIIDDGMGGLSMQPHMGPHEVSQRIGTKPRWQQRLSQNIVTQNFEKNIRDFYSVADDKVLGSGISGSVRVCVHLATNHEYALKTLNKRKMRPDELRKLKEEIQFMADLDHPNILRLHEYFETNDVVHLVLELCKGGELLDNLHKQPAHQYSEKVACRYVHTMLSAVGYCHAHNIVHRDLKLENFLLESNDPDAELKLIDFGLSHYFRDNEILHSAVGTAYYVAPEVLLGNYNYKCDVWSIGVIAFMLLSGTPPFFGKTDHETVQAVKLGRWTFDDKLFKNVSADAKNFITKLLDRRVGARPSAADALKHAWFNQLKTGNKSHANTKLDAAMAANLVDRLDGFVRRPSLSKVCMEVVAHTLQPEQVEDLRRQFRKVDTSHTGEISFIDFKRILDEHKAYQSSHSASASNTRAPMDAFNFFSGVDVDQVGKISYHEFLAATVSRKVITEDNLRVAFEKMSSHTSYISSEDIQDLMGREISLDKVELMLEEINLPPDCQIGYNEFKHIMNGGTSSPPLRSVSPATPLTGSPVIKRSRKGSIPGISGGAAGGGTGAGAAAAGAGGSVASSSSSSGNGSGAGQNGHNAALSSASSGLRKDSADEREFRAKLEQLNVADILNMSASVDESSVSHTQQPGVVLSPSTSRVQFSVQQQECDRRDQQNSCRHTVFDLVRHGDTSTDS
>Spumella lacusvadosi_mph1_25 16458|13897|strand:1(5...1517) (evalue:3.15527e-14)
DKFKSLLLVQYSSRIKMNEEDDYVVTNLDDGAKYSVGEVSKKFNTVKLNDDSKSDAKNRGNDEDYGDYFDAKENMLLLGQPKSDIIYNPVSIPDGGRLNFFRISAVGTTKDSDDKIYSVFYLDVRCNVASPNSWFVYRRYSQFRRLSDVLRSEGYYVPVLPPKKILGTFSAEFVKQRKADLETWLYNLAEMHATHAGAKDPQTHSYYRKFLSEDANKPPAHLTRIYPETVESRVNDTQDAKKDKVRFGNFRVIFVNFFQVSLDDFELVRVIGKGSFGKVTLVRKKNDQKLYAMKVLSKPNIIKRKQVEHTKTERRVLGTINHPFIVRLHYAFQTEEKLYFVLDYAAGGELFFHLSRMKKFSEATTRFYCAEITLALETLHQHDVVYRDLKPENILLDGEGHIKLVDFGLAKEGIHDAAEGANSLCGTPEYLSPEVLDRQGHGTAVDWWNLGMVTYEMLTGLPPWYTTDREKLFEALRTAPLKFPMSVNRTAALFIQVNFSQCQ
>Spumella lacusvadosi_mph1_26 21086|16591|strand:-1(347...1685) (evalue:3.26083e-14)
FSLQVLFYQIKMGNRNGAPVKPAPAPTPATFSEIPRRDSHIQNIHQVNPDIKIHTVVSAELDFDHERAMEIPLGEVSDEQLLAEVARRHLDLHDKITDSLVKETYDIGKVLGHGASGKVYTVVHKQTQQAFACKVVKKNSSMNDAQSMSTEIEIMKRVRHRNIVSMYELYETPKCLWIILELVDGGDLHHFLAHTLHYNEVMASRQFKQILAGLHYLHSQGVVHRDLKLDNILLSGSGPMCDLKIADFGLSALVRIDEMGYDAEESGKRKNYRQLKDMWGTKEYFAPEVVEQSYGPQADVWALGCVLYEMLSGEQAFPVKENDTEARFYGRITKGEFDLSKPVWKKISKDAVDLLKKMLVVDPQQRLSASECLKHPWITGQAHTDEHLVHLEDAQFAMKSRMERKAKKDAQNAQHQTTTMTTHESSNQQENRRQLPWLDQRIYLL
>Spumella lacusvadosi_mph1_27 24478|18430|strand:-1(-2...1246) (evalue:4.30476e-14)
IHQHHYLFSWAINHTMDMYTKTLKRRGTREISCMRIEKVVGSGTFGVVYKAFDKQDKVEVALKKIKMERETQGFPVTAIREIKILNLMKQHINIVELRGVVSFNGDDKSEPTVLDKDFNIGDVFMVFEFVDYDLSGLLKSSGLVLTEMHIRSFLKQLLSGVNFLHENKILHRDIKSANLLITKGNVLKIADWGLARSIDVRPDRKLTNPVVTLWYRSPELILGSRFYGSEVDVWSVGCIFGEMKTRMAMFRGESEVSQLDLIFQTVGNPNGEVLSQFKQLPDWDKINFNKTYTSRLHMKYPNPGDRLFLALLEKLLEVNPVTRITAAQALNDPYFTSSEVYEPSRLAPFNVEPVTEWMEQERQKKEYEERKLQQETRDKARAEEQQRQQAATQAAILESKSAMRNNIRQNNAAGN
>Spumella lacusvadosi_mph1_28 79821|37171|strand:-1(-1...992) (evalue:2.10707e-13)
VRPKGVIFLTGSIIEAVKEEEMQLKGYYGFEITHQDMCTGEHHRHEKRILYCKESNERDRWVTTLQHAAHVVPIEDDYVLGKELGRGRFSIVKECVHKYTGVHCAVKIIDKASIEAEEKGLLRTEIAVLKLVNHPNIIHMEGLYESKQYIYIVMEMLKGGELFERIVGRPRFTEQEAARLLKPLLESVAYLHDLGIVHRDLKPENILCGEELEDLKIADFGLSKMTLPKEKMDSACGTLSYVAPEVLTLQGYGKEADLWSVGVIMFLLLCGKLPFDGDDHNEIIRSTIQADLKVNPAVWGKLSEDAKNLITSLLNKNPKQAPASLVWLSI
>Spumella lacusvadosi_mph1_29 79817|37170|strand:-1(362...1574) (evalue:3.12595e-13)
VRPKGVIFLTGSIIEAVKEEEMQLKGYYGFEITHQDMCTGEHHRHEKRILYCKESNERDRWVTTLQHAAHVVPIEDDYVLGKELGRGRFSIVKECVHKYTGVHCAVKIIDKASIEAEEKGLLRTEIAVLKLVNHPNIIHMEGLYESKQYIYIVMEMLKGGELFERIVGRPRFTEQEAARLLKPLLESVAYLHDLGIVHRDLKPENILCGEELEDLKIADFGLSKMTLPKEKMDSACGTLSYVAPEVLTLQGYGKEADLWSVGVIMFLLLCGKLPFDGDDHNEIIRSTIQADLKVNPAVWGKLSEDAKNLITSLLNKNPKDRISAREALRHPFITSHVAHRRATIHSMDLSGSMKPPVHPGDHAALHVGIAESPSDSTGYSTGWSTASNTPKPANGHPPHAQWA
>Spumella lacusvadosi_mph1_30 49665|28551|strand:-1(107...2000) (evalue:3.17463e-13)
SGTQSPSYDEDELKDIESFLEFGMSAEELQQREADRLAAERKKRSEAIASKYLTSTTTGTATAATTNTVSAVKLPSPTRSRTETVTTGAAVTSSSAVAVPVVSVDQLTAAATSTSNSKNTNIFDDGDSNLNILDDLPPVPNAVFLAANAAAAAAAVGDNRLLTQASITRVMSLENLALEDASHNAAILRGLPLSALAVAESTLGLEGAEVGAAVDLEAQHLATEKSALAAEEKANKKSFAFDIFSMSPSNLEAHRKQQPLAATAARAKGAGGAGGDEHLQSNWDDGDGYYKARIGEVICDRFQTLGVVGKGVFSTVLKCYDLATGDGTGVVALKMIRNNDTMRKAAEKERSILLTMTEKDPDNRRYCVRLLSHMDFRNHVALVFEFQTMNLRETLKKFGKDVGINIGAVRMYGKQLMVALRFLMEIKVVHADIKLDNILCSGDLKQIKLCDFGSAFYDDDADNVPTPYLVSRFYRAPEIILGFQYDRAIDLWSVCVCLYELFTGHVMFPGRTNNEMLRLMMAVKGRFPNKVVKAHLRAYEALSLEAHFDQDSRFKQYEADPITGRTTLRLMDINQPTRDLTSVLRGSKAGADDIKLVSLLTDFLEKGLTLDASKRLTVSDALKHPFFTTK
>Spumella lacusvadosi_mph1_31 59757|31582|strand:-1(685...1762) (evalue:3.76588e-13)
KPPTDDTQGSSDTGSSTTAAAAAAPSASGDYSHFNNKLTINDFDLLKVLGKGSFGKVMLVKKKDDNSGTLYAMKTLRKAALVKRNQLAHTSTERTILQNIHCPFLVHLVFAFQTPDKLYMVLDYMAGGELFFWLKKDRKFSEPRSRLYAAEITVALEALHTVDIVYRDLKPENLLLDKLGFLKITDFGFAKRVAFKTYTLCGTPEYIAPEVLLNKGHGKGVDWWTLGILLYEMMAGQPPFVDDDPMGIYQQILAGKVTFPRHFDRNAKSLIKKLLVADLTKRFGCLKGGADDIKKHKWFQGFDWEALVNRQVAAPIVPNVSSDTDTSNFDPYPDSLEEAPMPVLGQNKDPFLEFQVIH
>Spumella lacusvadosi_mph1_32 16468|13898|strand:1(5...1826) (evalue:4.56868e-13)
DKFKSLLLVQYSSRIKMNEEDDYVVTNLDDGAKYSVGEVSKKFNTVKLNDDSKSDAKNRGNDEDYGDYFDAKENMLLLGQPKSDIIYNPVSIPDGGRLNFFRISAVGTTKDSDDKIYSVFYLDVRCNVASPNSWFVYRRYSQFRRLSDVLRSEGYYVPVLPPKKILGTFSAEFVKQRKADLETWLYNLAEMHATHAGAKDPQTHSYYRKFLSEDANKPPAHLTRIYPETVESRVNDTQDAKKDKVSLDDFELVRVIGKGSFGKVTLVRKKNDQKLYAMKVLSKPNIIKRKQVEHTKTERRVLGTINHPFIVRLHYAFQTEEKLYFVLDYAAGGELFFHLSRMKKFSEATTRFYCAEITLALETLHQHVCYFHWLSFLICCQDVVYRDLKPENILLDGEGHIKLVDFGLAKEGIHDAAEGANSLCGTPEYLSPEVLDRQGHGTAVDWWNLGMVTYEMLTGLPPWYTTDREKLFEALRTAPLKFPMSVNRTAALFIQALLNRNPLERLGSNGGNEVKAHPFFSSVDWALLYARKITPPFDPCKNSSEEQSSNFEKEFTSMPLNSVDGNEHSSLSRFDTSFVNFTYEEESHMESHMESLRDSRAANHKK
>Spumella lacusvadosi_mph1_33 19573|15733|strand:1(131...796) (evalue:7.329e-13)
LQLEDLQPLFSFINPTSQMRKYRLVAKKGEGTFSEVLKAQNVKDGKYHAIKCMKNRFESIDQVNNLREIQALRRLSPHEHIISLEEVLYDQPTGRLALVFELMDANLYELIRGRKHYLNPSLIKSYMWQLMKSLDHMHKKGIFHRDIKPENILIESSTEIGRGLKLADFGSCRGIYSKQPYTEYISTRWYRAPECLLTDGYYGPEMDLWGAGCVMFEITSL
>Spumella lacusvadosi_mph1_34 13182|11600|strand:-1(-3...534) (evalue:1.06856e-12)
IIRLYEVIDTPTDIFVIMEFVSGGELFDYIVSRGRLPPDEARHFFHQIVSGIEYCHHHKIVHRDLKPENLLLDADNNIKIADFGLSNVAHDGDFLRTSCGSPNYAAPEVISGNLYAGPEVDVWSCGVILYALLCGTLPFDDESIPNLFKKIKSGMYSLPSHLSQSSRELILRMLVVDP
>Spumella lacusvadosi_mph1_35 16409|13891|strand:1(5...1514) (evalue:1.49425e-12)
DKFKSLLLVQYSSRIKMNEEDDYVVTNLDDGAKYSVGEVSKKFNTVKLNDDSKSDAKNRGNDEDYGDYFDAKENMLLLGQPKSDIIYNPVSIPDGGRLNFFRISAVGTTKDSDDKIYSVFYLDVRCNVASPNSWFVYRRYSQFRRLSDVLRSEGYYVPVLPPKKILGTFSAEFVKQRKADLETWLYNLAEMHATHAGAKDPQTHSYYRKFLSEDANKPPAHLTRIYPETVESRVNDTQDAKKDKVSLDDFELVRVIGKGSFGKVTLVRKKNDQKLYAMKVLSKPNIIKRKQVEHTKTERRVLGTINHPFIVRLHYAFQTEEKLYFVLDYAAGGELFFHLSRMKKFSEATTRFYCAEITLALETLHQHVCYFHWLSFLICCQDVVYRDLKPENILLDGEGHIKLVDFGLAKEGIHDAAEGANSLCGTPEYLSPEVLDRQGHGTAVDWWNLGMVTYEMLTGLPPWYTTDREKLFEALRTAPLKFPMSVNRTAALFIQVNFSQCQ
>Spumella lacusvadosi_mph1_36 19945|15967|strand:-1(-3...1035) (evalue:2.13337e-12)
LLQSLLGRGGFSEVWKALDLIEMREVAVKIHQLNPMWSEERKQSYIKHVTREYTIHRDMKHPRIVQLFDVFEIDINSFATVLDYCPGIDLDEKLKRNRYLSEKDAKIILAQILSGLRYLNRPLAYPASSSGSSGGGSDDGEMGSPSGSMNRSSSGAGGLNKNKKLSIIHYDLKPANILFDEMGDVKITDFGLSKIIDETDEGTSMELTSQGAGTYWYLPPECFGKGHEPARISSKVDVWSAGVIYYQMLYGARPYGEGKSQENVWSDNLIRDASPVTFPSDPKFKVSEEAKELIRECLTKDPRQRPDIIALCQNKYFATKQSRPLYCYKGKQCDQRLLYEIYTVD
>Spumella lacusvadosi_mph1_37 5082|5033|strand:1(0...409) (evalue:2.45854e-12)
MVTDYCQGGELFFHLKKLRRFTEGMMRFYSAQVSLALAFLHDNFIIYRDLKPENVLLDQNGNVKLTDFGLSKKVSSFSLGTMESSTATFCGTPEYLSPEMILHRRNGTGYGKEVDWWSLGIVCFELLTGWPPFYDR
>Spumella lacusvadosi_mph1_38 59747|31581|strand:-1(213...1512) (evalue:2.6161e-12)
KPPTDDTQGSSDTGSSTTAAAAAAPSASGDYSHFNNKLTINDFDLLKVLGKGSFGKVMLVKKKDDNSGTLYAMKTLRKAALVKRNQLAHTSTERTILQNIHCPFLVHLVFAFQTPDKLYMVLDYMAGGELFFWLKKDRKFSEPRSRLYAAEITVALEALHTVDIVYRDLKPENILLDEAGHIRLTDFGLAKGGITGSGAQGGTKTFCGTPEYLAPEILENKGHGKAVDWWALGTLLFEMLTGLPPFYDTNVQRMYHKILHEPLRFPKGEGRQMSDEAKDLLRGLLERIVATRTGSGATGANELKRSRFFSVFDFNKVLSKSYEAEFRPPAMTSQTDVRNFDKEFTSEPAADSMVVSHMTETMQEKSNFEGFTYKGQTKKKQWSIKSNQYFSKSQCEQQQFVAVAVAVGRQSFVAVVSCGVWCVISRSVMLFS
>Spumella lacusvadosi_mph1_39 19949|15968|strand:-1(-3...978) (evalue:4.00395e-12)
LLQSLLGRGGFSEVWKALDLIEMREVAVKIHQLNPMWSEERKQSYIKHVTREYTIHRDMKHPRIVQLFDVFEIDINSFATVLDYCPGIDLDEKLKRNRYLSEKDAKIILAQILSGLRYLNRPLAYPASSSGSSGGGSDDGEMGSPSGSMNRSSSGAGGLNKNKKLSIIHYDLKPANILFDEMGDVKITDFGLSKIIDETDEGTSMELTSQGAGTYWYLPPECFGKGHEPARISSKVDVWSAGVIYYQMLYGARPYGEGKSQENVWSDNLIRDASPVTFPSDPKFKVSEEAKELIRECLTKDPRQRQVLQCHCTLCVLRQCNMQAGQ
>Spumella lacusvadosi_mph1_40 16443|13895|strand:1(5...1871) (evalue:4.35948e-12)
DKFKSLLLVQYSSRIKMNEEDDYVVTNLDDGAKYSVGEVSKKFNTVKLNDDSKSDAKNRGNDEDYGDYFDAKENMLLLGQPKSDIIYNPVSIPDGGRLNFFRISAVGTTKDSDDKIYSVFYLDVRCNVASPNSWFVYRRYSQFRRLSDVLRSEGYYVPVLPPKKILGTFSAEFVKQRKADLETWLYNLAEMHATHAGAKDPQTHSYYRKFLSEDANKPPAHLTRIYPETVESRVNDTQDAKKDKVRFGNFRVIFVNFFQVSLDDFELVRVIGKGSFGKVTLVRKKNDQKLYAMKVLSKPNIIKRKQVEHTKTERRVLGTINHPFIVRLHYAFQTEEKLYFVLDYAAGGELFFHLSRMKKFSEATTRFYCAEITLALETLHQHVCYFHWLSFLICCQDVVYRDLKPENILLDGEGHIKLVDFGLAKEGIHDAAEGANSLCGTPEYLSPEVLDRQGHGTAVDWWNLGMVTYEMLTGLPPWYTTDREKLFEALRTAPLKFPMSVNRTAALFIQALLNRNPLERLGSNGGNEVKAHPFFSSVDWALLYARKITPPFDPCKNSSEEQSSNFEKEFTSMPLNSVDGNEHSSLSRFDTSFVNFTYEEESHMESHMESLRDSRAANHKK
>Spumella lacusvadosi_mph1_41 7006|6099|strand:-1(-3...651) (evalue:8.32348e-12)
IDFKVLYPTLTDYDIRYYIFELLKALDFCHSNGIMHRDVKPHNVMIDHEKRELRLIDWGLAEFYHPGQEYNVRVASRYFKGPELLVDFQEYDYSLDMWSLGCMFAGMIFKKEPFFHGHDNYDQLVRIAKVLGTDELYDYLDKYDLELDPHFDGILSAHSKKPWVRFVTQENSHLVSDEAMDMLGKLLRYDHQERLTAQEAMAHPYFAPVRAAAASGS
>Spumella lacusvadosi_mph1_42 63099|32580|strand:-1(1270...2473) (evalue:8.73416e-12)
TFPRVLQQAYSVCKSVEQIVQFRGEEMIVHTQEGDIEKMYKFGRTLGQGTFATVKLATCISDGTKWAVKVIKRSALTSEDEESLKMEIQILTLTNHQHIVSVKEVFYSKNYVYLIMDLMTGGELFDRIVTKDHYSEQEAKDALKQIVVAIKYCHEKNIVHRDLKPENILYSSPADDAILKIADFGLATLLRPNQMMNVACGTPGYVAPEILRGVAYGKEVDMWSIGVILYILLCGFPPFYDDNNKKLFALIISANFSFPDPYWTNITHNAKDLVSRLLVVDPQQRLSAEQTLNHPWMQEEGSGALLEHFRPNLKSYNARRRFRGAIRAVQLVNLLKVKGTKTSILEVVESQDTAIRKASVLAAEAAGLPVSSVLSSDSMDAVTATSSGTVPLASSTAIKV
>Spumella lacusvadosi_mph1_43 56750|30702|strand:-1(395...1727) (evalue:9.23315e-12)
QNYSEMMKDLSINPNPNEANGNKGTENNAPATNEEAQIRTNEISVQDRRDLKSDTINYDAQRMIGHGSFGAVFLAKVVETDEMVAIKKVLQDKRFKNRELQIMRQLAKQPHPYVVQLMHHFVSKGSKSDDVYLNLVLEYVPETIYSVSKYFNRRKESMPIFSVKLYMYQLARALAHIHGMGICHRDIKPHNLLVDPVRQVLKLCDFGSAKAFVKGEPNVAYICSRFYRAPELIFGSTDYNTAIDVWSQGCVFAELLIGSPIFPGSSGIDQLVEIIKVLGTPTKDELKSMNPNYQEFKFPQIRAHPWGSIFKPGTPADAIDLIGKLLAYVPDKRYKAIEACLHPFFNELKQPTSTMPDGSPLQPEMFQFTSEEVSMVPGILDQLIPLHLKGQNHTFVSSSVPLVPSTANLQAQSNLPVETQDVVSGAANKAQAHCRVVLFPHPL
>Spumella lacusvadosi_mph1_44 19092|15459|strand:-1(395...1292) (evalue:9.52817e-12)
ILVNGNCEIALCDFGLSRGFDDEFNPLFTQYVATRWYRAPEMLCNNGSYGKPVDIWSVGCVFAELINKYPLFPGKDPQNQLQVIVSKLGVPDSATLKRLIENPTALAVVEACRERCRPTLFESLFPVNTNTQGIDLMRRMLEFDPTVRITVEEALNHPFLKTFHKQFKEPASESRFDPSYEKDNGITSMTLEEVKSCMFEEVCNYRHFGSGEEKSEKIDRTVESGNKDGHSQITRWRRAAEGPGGAGGGGGGGGGEAVGEAKGGGHSGAASPVPGRGGGAGPAESRYESKDDKMADKQ
>Spumella lacusvadosi_mph1_45 54410|30010|strand:-1(27...1947) (evalue:1.06725e-11)
IYSLFHRRQDCQHCQENMSITNPLLTSTDISALSKAERYKSYLTNKYAKLREEGLEKSARRQALEDEMGKMNLTEEEKDRYRDELEKAEAEAHRDMRKRITIDDFEPLAIIGRGAFGEVRLVRMKGSSNKDIYAMKSMLKENMIVKNQVGHIRAERDILTESENPWIVTLYYSFQDATNLHMVMEYLPGGDLMGLLIKMDTFTELETMIYMAEIAMALASVHALGYIHRDLKPDNILLDWGGHIKLIDLGLCKKVEFEKGIGSGTSNPALQKEDAALSVHLAEAERQLNSGQTLAHDSMMYSTMRNQGRKSVHRERIMAYSTVGTPDYIAPEVLTQKGYGMECDWWSLGIIMYECLVGFTPFYADDPVTTCRKILRWSQYLDIPEEVANSLSNECIDFMLSLIVDSKQRLGRHGIDEIKKHAWFQSVNWGNLRTMTAPHIPKGSRKMKEYLDELRHTDVNDPRFKKLIKNITANFDEFKETGAPMGMGNVPMQAMPATAMLGLGNGAAGAAAGGANNGPLSPGGGDHGAPVLRMDKNDTFLGYTYKRKPDVVRTALSTNLYDRPSALTSNGVPVVASPNPRLQTMSPTGGGANHPGMMECLSPAKAALAAANAAVANVNSSSGLPPPPSYNKATGKPGL
>Spumella lacusvadosi_mph1_46 16399|13890|strand:1(5...1559) (evalue:1.35273e-11)
DKFKSLLLVQYSSRIKMNEEDDYVVTNLDDGAKYSVGEVSKKFNTVKLNDDSKSDAKNRGNDEDYGDYFDAKENMLLLGQPKSDIIYNPVSIPDGGRLNFFRISAVGTTKDSDDKIYSVFYLDVRCNVASPNSWFVYRRYSQFRRLSDVLRSEGYYVPVLPPKKILGTFSAEFVKQRKADLETWLYNLAEMHATHAGAKDPQTHSYYRKFLSEDANKPPAHLTRIYPETVESRVNDTQDAKKDKVRFGNFRVIFVNFFQVSLDDFELVRVIGKGSFGKVTLVRKKNDQKLYAMKVLSKPNIIKRKQVEHTKTERRVLGTINHPFIVRLHYAFQTEEKLYFVLDYAAGGELFFHLSRMKKFSEATTRFYCAEITLALETLHQHVCYFHWLSFLICCQDVVYRDLKPENILLDGEGHIKLVDFGLAKEGIHDAAEGANSLCGTPEYLSPEVLDRQGHGTAVDWWNLGMVTYEMLTGLPPWYTTDREKLFEALRTAPLKFPMSVNRTAALFIQVNFSQCQ
>Spumella lacusvadosi_mph1_47 15386|13149|strand:-1(-3...1197) (evalue:2.00987e-11)
PEDWVRIYVIEVAMALQHLHDMDVVYRDLKPENILLCGDGHLKLTDFGLSRFFETRPPAAEDIVGEDDVLTRSFCGTEQYMSPEMLLQQGHNFRMDWWCLGLLMHEMISARHPFHGPSHYDTLRNMVTKPPVIDSRLSPGAAAVVKHFLVKNPRARLCCRDGTAEMKAIPWFQAVDWDALYNRQIKMPYQPKLQNDTDLSSFETTFTREKPIDSVMENEGNDNKKKNNKGGLMGFLGYGNGGDKNKTETGEADSFKGFSFTKDESEEQAIQSKAVTPGAAEGDTRSAASHTSSAAAPAESSTSAGGVSPTPTKAAASATSNLTSVIKASSNDKQQAGAVRQEQLKSLQSQSNSGIQQQQWQQQWQQSWSTDQCGSSQLLWCSAGCVHQYKTVKQKSTTQ
>Spumella lacusvadosi_mph1_48 5758|5328|strand:1(2...1760) (evalue:2.05935e-11)
MIDQTPRPSRDWVWKTQADLDVYINKVRQEKPAALDVEVMCQGSLGLYLFMKFCREQGSKILAEFILEVAHMRTRTSPNILNLVRKIITNYIIDESRGNQEYEPGLPSLVRVISPPQETNPEKLQLHYSALGNNALNISGDAVDRILHGFGAVKAVSNSFSSMAIHTKIFDELDAIVFNILKERHLEAFMASPDWNKYFQFMAMTTKKLNEDDDFMLLRMVGRGGFGQVNACKKATTGKLYAMKMMSKKRIKLKKAEKMCLMEREIMTNINSPYVVCLKYSFSTANDLYLVLDLMIGGDLGFHLSKKVVFSLKEAKFYAARVLLGIAALHDRQIVYRDLKPENILMDVEGYTKISDLGLACKMEPNGITGACGTRGYWAPDMLRKTAEGKRERYYLSVDWFSLGCVIYEFLVGVSPFRTDKAKQFGYEILKNNNEKPEKEKAIDLAILEMAPDFSPIKDELTVDLLTKLLNKNPKERLGNLSYHEIMEHPWFGEVKFDTLNSDPPPMKPGRDINMAPQSEIGYFSDAKEAKKVKLDEADQKLYANWDFVSMPAYEEEIVEFLAYEELKGPCRPIASNEKCCVLSQ
>Spumella lacusvadosi_mph1_49 59763|31584|strand:-1(685...1690) (evalue:2.08108e-11)
QNNSVMAQIRTLPTPLSLADFDVGVTLGTGSFGRVRFCTHKSTGSYWAVKMLKKAEVIRLQQVEHMISEKNILSNLDHPFIVRLSGTFQDVKFLYMVLEYIVGGEFFTHLRKAGRFDHVASKFYATQIILVFEYMHTSDFIYRDLKPENLLLDKLGFLKITDFGFAKRVAFKTYTLCGTPEYIAPEVLLNKGHGKGVDWWTLGILLYEMMAGQPPFVDDDPMGIYQQILAGKVTFPRHFDRNAKSLIKKLLVADLTKRFGCLKGGADDIKKHKWFQGFDWEALVNRQVAAPIVPNVSSDTDTSNFDPYPDSLEEAPMPVLGQNKDPFLEFQVIH
>Spumella lacusvadosi_mph1_50 58066|31110|strand:-1(953...2279) (evalue:3.35457e-11)
FISIVSVIVLSFFGPILSIQVKPTMGGCNSKQTAAPNQPAAVQEVVARRDSHIQNLHIVNPDIKIHTVVSSELDYDHEAAMAIPLGEVNDEQLLAEVARRKLDLHDKITDSLVKETYEVGKVLGHGASGEVFTVTHKQTLQKFACKVVKKNANMNDAQSMSTEIEIMKRIRHRHIVSMYELYETPKCLWIVLELVDGGDLHHFLATVPNYNEVMAARQMKQVLQGVHYLHSLGVVHRDLKLDNILLSGQGAQSDVKIADFGLSALVRIDEEGYDAEESGKRKRYKALKEMWGTKEYFAPEVVEQAYGPQADVWALGCVLYEMLSGEQAFPVKEHDTESKFYGRIAKGEYDLSKPCFKKVSHEAKDLLAHMLVVDPNTRWSASECLLHPWITGRCHTNEHLVHLEDAQSHMKARLERKARKAAEAAAKAGRQTITSPSLVVQ
>Spumella lacusvadosi_mph1_51 50188|28733|strand:-1(-2...1138) (evalue:3.92604e-11)
RQVLKASGITKEETAQNPQAVLDVLAFHMDGPAPRMPTRQSVSRLINKENLLKKENYRNYYTGMKKLGQGASGIVYSATDKRTGRKVALKIAPMNEITELTNEIGLQMLSVHPNIVEFIDAFQSEDEVCIVMELMTGGSLTDCVDVKRPMPEQSIAYVCKKMLMALAFMHREFRLHRDIKSDNVLINYEGEVKIADFGFAINLTSEQVKRTSVVGTPYWMAPELIRGQEYDSKVDIWSLGITAIEMAEGEPPLLNEPPLRALLLITTNKAPTLNMKRVRWSQEFNHFLAQCLQLQPDKRASAEQLLMHPFIQSACDDATFAKFAEQVLRKKQTCCVSIDLLIKRQKNVHRRRFRLCLSWCLNNSVWCVLVDNQQQQKTT
>Spumella lacusvadosi_mph1_52 49673|28552|strand:-1(29...1826) (evalue:7.16409e-11)
SGTQSPSYDEDELKDIESFLEFGMSAEELQQREADRLAAERKKRSEAIASKYLTSTTTGTATAATTNTVSAVKLPSPTRSRTETVTTGAAVTSSSAVAVPVVSVDQLTAAATSTSNSKNTNIFDDGDSNLNILDDLPPLPNAVFLAANAAAAAAAVGDNRLLTQASITRVMSLENLALEDASHNAAILRGLPLSALAVAESTLGLEGAEVGAAVDLEAQHLATEKSALAAEEKANKKSFAFDIFSMSPSNLEAHRKQQPLAATAARAKGAGGAGGDEHLQSNWDDGDGYYKARIGEVICDRFQTLGVVGKGVFSTVLKCYDLATGDGTGVVALKMIRNNDTMRKAAEKERSILLTMTEKDPDNRRYCVRLLSHMDFRNHVALVFEFQTMNLRETLKKFGKDVGINIGAVRMYGKQLMVALRFLMEIKVVHADIKLDNILCSGDLKQIKLCDFGSAFYDDDADNVPTPYLVSRFYRAPEIILGFQYDRAIDLWSVCVCLYELFTGHVMFPGRTNNEMLRLMMAVKGRFPNKVVKAHLRAYEALSLEAHFDQDSRFKQYEADPITGRTTLRLMDINQPTRDLTSVLRGSKVPTLFAASQY
>Spumella lacusvadosi_mph1_53 41310|25578|strand:1(0...2151) (evalue:9.84106e-11)
GRLSNNLSVTNTHSNNGSVAASSPKKPKAQYEVIWKKGEILGSGSFGEVFSGINLVNGDRIAVKEVSFQNINAKGKQNKNHMQQIKALQHEVKVLSSLDHPNIIKYLGTERTKYTLRIFLELATEGTVRDIINEFGPFPESLLRRYTIDIIEGLHFLHTKKFIHRDIKPTNLLISHGVVKLGDFGCSTATRDDDLTGSNAGHGTIIGTAVYMAPEVMRIEDSVFGDSEADSPVPRGRRDADEKSQAKSQAPTHRRGSKDNDDYDAAAGADSPYSPGAAEPKAASSSSSKKGYNKKADIWSLGITLCEMANGKSTFKNAAAAIYCVCVSKKYPTLPSHYSVDAHRFIDRCLVENPKQRANSTELRTHSFLTQIQSLDEIRAQTAAVSGMNNKTSTVKLDLPHDASFFNSQQFHTCTDGLGGSGPQGDRLRLATTSELDEKGTGGDGDVTLLRADQKKKVSPTGRLSLTADSKVNTLEDRDIRTRSGSRGARLSSTSGTVVRARPSRYDDSDDEEENDTALAGGGGGRESPHYSSASDDSLFSTTVGHNALHGAPSFMNSSNFHTVYARQLTNTTPSKSNVRQTAAAATASGSGASANVVGSSPSLAGAKTVVAGRGGGGTSQPDFNATFGAAITPAKNNIGTFPLTTTDISGDAGSSGDGSGNDRWAKWNDKTVEDEDTINSTVSHLFQRQQPVVVGRAFLMMQVRMVCQNCRLCKGS
>Spumella lacusvadosi_mph1_54 31261|21576|strand:1(1...1201) (evalue:1.13733e-10)
ADDVRQASCVAVGKVTCLSLSREDFIAMLGSWQDITGGGLRANTDHSASASGGKSKMAIQLTDLQTISILGVGAFGKVKMAKHKVTQQTFAVKFQSKAFICSQNMQSMIESEARIMGMIDHPCIAKLFAAMQDNKFIYFILELLPGGEFFSYLQTAGKLTEDKARFYSAAVVCAFEEMHRQKIAYRDLKPENMVLDSRGYVKLVDLGLAKQVLSGSTWTMCGTPDYLAPELVLNKGHDYAVDYWALGVLIYEMIHGWPPFFHDNPMKIYEKIISGKVNYPETFSHTLEDIISKLLTKNPSKRLGNMKGGIADVMKHKWYGSFDWKGLLNGTIAPPYVPDPSSSNTTEPLDADDDADDEAEMEESDWVAQFNQLQKLITTARKDSSVAASTTLQQQRNNE
>Spumella lacusvadosi_mph1_55 58185|31141|strand:1(2...953) (evalue:2.1991e-10)
HQERNIMAEKNLLFECSASPFILRLLQTYNFPNQIMMLMEFIQGGELWSYIYEKMDTVTRSAPGGFEMSAVKFYSANVILAFKHLHNKGIAYRDLKPENLLIDSNGYLKMIDFGFAKKFPYVKNGQKLDKTYTLCGTPEYLSPEIVMSKGYDKGVDYWALGCLIYELYLARTPFQADYTTKIFQNIIAADRVLAFPPKMDPAHVTLIKKLLSVNPAFRLGNLSGGIEDIINDPFFAGFNWSAVVNRTAPSPFVPPIGNALDSSNFDDYEEEESVPEYSGTQEHFDNFQIVDIVSRSVCILWCDGRSFCGRSACCAP
>Spumella lacusvadosi_mph1_56 58192|31142|strand:1(2...953) (evalue:2.1991e-10)
HQERNIMAEKNLLFECSASPFILRLLQTYNFPNQIMMLMEFIQGGELWSYIYEKMDTVTRSAPGGFEMSAVKFYSANVILAFKHLHNKGIAYRDLKPENLLIDSNGYLKMIDFGFAKKFPYVKNGQKLDKTYTLCGTPEYLSPEIVMSKGYDKGVDYWALGCLIYELYLARTPFQADYTTKIFQNIIAADRVLAFPPKMDPAHVTLIKKLLSVNPAFRLGNLSGGIEDIINDPFFAGFNWSAVVNRTAPSPFVPPIGNALDSSNFDDYEEEESVPEYSGTQEHFDNFQIVDIVSRSVCILWCDGRSFCGRSACCAP
>Spumella lacusvadosi_mph1_57 47352|27803|strand:-1(-3...492) (evalue:9.13688e-10)
NSPSENILSDAQWPPLSAYSSLDSSRLKAFNLVSLLGRVKLADFGLAKSLDLNSSLADSFVGTFDYMAPERLTGEQYSYQSDVWSFGITIHAVAIGKYPYESRNRGYWELLHATNDGKAPLPPENLFSATFIDFVRGCGLKEVAARPTAAQLLAHSFLQVKNET
>Spumella lacusvadosi_mph1_58 47350|27802|strand:-1(-3...492) (evalue:9.13688e-10)
NSPSENILSDAQWPPLSAYSSLDSSRLKAFNLVSLLGRVKLADFGLAKSLDLNSSLADSFVGTFDYMAPERLTGEQYSYQSDVWSFGITIHAVAIGKYPYESRNRGYWELLHATNDGKAPLPPENLFSATFIDFVRGCGLKEVAARPTAAQLLAHSFLQVKNET
>Spumella lacusvadosi_mph1_59 31256|21575|strand:1(1...1126) (evalue:1.20167e-09)
ADDVRQASCVAVGKVTCLSLSREDFIAMLGSWQDITGGGLRANTDHSASASGGKSKMAIQLTDLQTISILGVGAFGKVKMAKHKVTQQTFAVKFQSKAFICSQNMQSMIESEARIMGMIDHPCIAKLFAAMQDNKFIYFILELLPGGEFFSYLQTAGKLTEDKARFYSAAVVCAFEEMHRQKIAYRDLKPENMVLDSRGYVKLVDLGLAKQVLSGSTWTMCGTPDYLAPEIILNEGHDLAVDYWALGVLIFEMVVGAPPFYAEDPMEVYEKILSGNPAMPTFFTRNLSDLIKKLLRSQQGKRLGNTRGGTAAVVKHKWFSSFDWASIENGEAKPPYVPTVGAKDDVTNFDQFDEGDAPPASDWNPDLEKQMEQC
>Spumella lacusvadosi_mph1_60 39382|24867|strand:1(0...1527) (evalue:1.22329e-09)
DHSPEGRTQFMILSDDDRTILFVQHSEMSKCISRCLMFDEDQSLVTPRINIHFPEFESPSLKRHKVTPDNKNNKEHRFSANFFDLFEEMSQKNGSAKHKLEDEDSNFNYFEENYGRLVSDSFGTSSSTDMMDGKIVNIVSPHPSIFLSPKKKTNRKSIISPTSSTDEYYESTNKELLKICKVLFHYNHIGGEFPEETSIMSKYQVIGDIDRGSFSAVYKVKDKTAPDKQYALKKFNKQFVSFNERKVMLHEVEMMSKPFHHPHDGMKHVVRCFLAWQEDSCIHMLMELSTNGSLKDLVEKCLAERVRIPDSTLWRVVSDLSSGLHCIHSSGVVHLDIKPSNVLISSDGTLKIGDFGLAAPVGSNDFDREGDKRYMALELLNESVRLPSADIFSLGITLYELSLVCDSEVPAMQVPGEGPAWQALRNGQYSLPTGRPSAFVQLLHSTMAPSAEQRVTAQDILRGLPTETITMASEGGDPMLLSVKPRRSVEYTPQMNRSPSFDALNMAV
>Spumella lacusvadosi_mph1_61 35515|23364|strand:-1(1085...2513) (evalue:1.72868e-09)
DYNRLQVSDFEYYSKLGEGGFGFVVHCKKKSTGKHYAMKLQTKKGLIHTHRHHLHKIDYEKKAFSVMQHPFIVNMDYSFHTDSLAIMVLSLATGGDLKQCLASYEPRRMPLERVRFYAAEIVLALSYLHSMRLIYRDLKPQNVLLNADGHIQLADMGGVMDETGLVLGHSNSSESHKMLPLWDDTQQIEPEVIKEVKTPNRRFSILGTMGYMAPEMVVMMNRRKSVIHGVRFSEEQKKQQPGEGPVYTNSVDWWSLGITLYRLLTGHLPFDEKDLNIFDNMCSAVYIQDENNIHFKQYASLFQIVSFPDYMTDESIDLIQRLLDVDEVTRLGSGPTGETDLKAHPFFEGIDWVMLEQKQIEPPVIPTMPEGFKTEIPFPDLNSMLKFYHKEHWATEAPKPDYQHLFNNWNFTSAHSIRVETGLSNVMDQYDKNLKIRSWMGQNKSNFNLEAMNEVSHSEKVRDVYRKMHILEQIG
>Spumella lacusvadosi_mph1_62 41039|25472|strand:-1(273...2193) (evalue:1.76621e-09)
SQSGRWELEEAETSNIFLCDSRAIQGPLYLYHLVWSHQKSSKPIDITQKMSTTTPETKAAEIVVDASADANNNTADHSDVVTATGADDENSVVYRNPTDRPIFKLSVNLIDTYKYINKVYYEAKAKRLLEQKDSSRGGVHNDGYDDQNYDYILQGDEIVNDRYILKHKMGKGSFGQVVCAYDRENKCEVAIKIIKSRKPFLVQARTEIEILSKILEKDDSDESNIVRLLDQFIYRNHQCLVFELLSFNLYELLKNTKFRGVSLTLIRKFSKNLLKSLEFLSRPDVNIIHCDLKPENILLRHPRRSAIKLIDFGSSCYLTKRTYTYIQSRFYRSPEVLLGLPYSQKIDMWSLGCVVVEMHTGEPLFGGTNQLDQMGRIIDVMGMPPLEMIQQSPEKTRAKFFEKWDAKNGADPPAGCDLGCKVEDEEGNFYVFKRAEPSKKRYLVDILGVNIGGPHGRRAEEKVDHTVAHYEEFLDFVMKLLVYSPEKRATPTEVLAHSYLIVLENPDGTTTGAIPVTQSTTAAAAVAETKPNTTAAAVAVSANGEATAAAATGVPLTASQEMQTSTIDMMAKVSLQESSNCSSNNSNNGDGVGAVSGNGGDGSTNSKDTVRGRRTDVSSSSKRRSQSAPGVISYLKQSQ
>Spumella lacusvadosi_mph1_63 40619|25318|strand:1(1...1084) (evalue:2.56504e-09)
WSVIYETPPYCDNCGIPFSLAQFYTAALVIGLSHIHEKGVVFRDLKPENIMMDDKGYLRIIDFGFSKKVPYTKTDANGEVKVYAKTYTLCGTPEYLSPELIFNLGHNQSSDLWALGVIIYEMLMAVTPFAPKRPDNVTELFTNIAMVKKNGLVLSSRIDQHAGNPQARVLISQILKADPTERIGIQEGSTRCILDHPFFAGIDTEGIRNCTVVPEFIPTAHSQHEPLSSLMPVRPFNGDQSLFADFQGGDLVLRVFRWKTQLSILPILNSLVCVGAAAAALQRQCYYQTVKVMFTCCEREKKMLVVVWWCRQAQGFFIVFVMLLLHERLTNVDCSTLSCFYHYCLSHRDVFVRRITVGIR
>Spumella lacusvadosi_mph1_64 29261|20623|strand:-1(-1...362) (evalue:5.69444e-09)
LFSHLRKHQKFEFPIYQFFAVEVACALDTLHRYNIVYRDLKPENIVLNRNGHIRLNEFCLAKVVSNRTFTLCGTPEYLSPELIQGNGYAASTDWWAFGVLIYEMAMGYPPFFGKNPFWIY
>Spumella lacusvadosi_mph1_65 47071|27708|strand:-1(-3...843) (evalue:6.84559e-09)
GSGDKIQKTFHNSNKLEGWEVGSRYQLLDLLGKGSYGQVAKGMDKTDGKIVAIKQMRRVFEEPIDAKRAYREMHILGHLRHPGIVPLLDVVSTTITSDFERYYNTVSMYGEAPISRIPRNLGNLYLIFEYFDTDLSKIIKSNQFLSTEHIQYIMQQILDGLRYLHKSNVIHRDIKPANILVSCADCTIKIADFGLARVVGPSIREAALGNEAADLGQQRAVVTPPSGDDSSSAGGGDDRDSLGSNNGHFVPARFSSLVVYEHSGPGINISGSGGVPPPPRL
>Spumella lacusvadosi_mph1_66 70029|34593|strand:1(2...803) (evalue:8.62305e-09)
LAPAKSGSGILQSQLVFYVATVLSALCYMHDVDVVFRDLKPENMIFDNDGYLKLCDCGSAKKLTLGQKSNTLCGTPEYMAPEMVLSRGHNRAVDFWGLGVLIFELCTRSTPFAHSNVSTVYQQIIESDDILLTVVKNNSSLDAHTKSLLIGLLHSVPNTRLGMLRNGTDDIWNHAFFKGVTRDDVDGRTVKPMYIPSIEDEDSSADVNHMDLIDVLEDDDDIPVYLGNYDFSAFQTQHLELSKCEQCTVTQINSRTVHERLASSYR
>Spumella lacusvadosi_mph1_67 69705|34496|strand:-1(-1...386) (evalue:1.36674e-08)
TKYYSSYVVGNNLWIIMEYLEGGSLLDIIKECGPLCEDFIAFIMQELLSALEYLHGERKIHRDVKAGNLLVSSDGSLKLADFGVTGQLTDSMDKRKTQVGTPFWMAPEVITQSAYDGCADIWSAGITA
>Spumella lacusvadosi_mph1_68 24307|18352|strand:-1(65...1832) (evalue:1.37672e-08)
GMNRYKITKQLGDGTYGSVLKATNRQTGEITAIKKMKKKFFKWEDCIQLREVKSLKKLNHPNIVKLKEVIRENDELYFVFEYMEGNLYELMKQRDRMFPESHIRNIMFQIFQGIAFMHKHGFFHRDIKPENMLVKGDVVKVADFGLAREIRSKPPFTDYVSTRWYRAPEVLLRSSNYNSPIDQWACGGILAELYTLRPLFPGSSEADEIYKICSVLGSPTMRSWPEGIKLAAQMQFRFPQFVPSSLAQLIPNASQEGISLMQDLMQYDPQQRPTASQVLQYPFFQVSNQLPAPSQSVESAPSTFTRRPIVRSEIETALEERLLAKKMQDDMEKDSNFIVPEVNILHETEEPSRVGSTYVLGRLAGEPRMGNPSMGNLSNDIEKQKMDVKDDFLTDSFAELDKFMNGYQVPIPKSSVRSEAHKDSCNHSVGKGKVGIDFHEDTDGGTEYNYIGKYTAPSTHYSAVNFGDASEDPTKIQRAPPVNKYATGQGYSASNGFGDKMQSNSSTSRFGRLAQFGVMSSSSASPAISHSVGTLSENHGQSNYGRHKFQIISFVKISSISKLQQTLATCPLTAPCHCRDHTNPKPYQ
>Spumella lacusvadosi_mph1_69 36506|23703|strand:1(0...915) (evalue:1.44588e-08)
ENTQTKVRIKGKRHIGEGAYSMVYKACLQYDKSKQFALKRMLVQSEEAEKMVQVEVEAFQRFKHPNILSMLDMTNRTEGGLKAVYLLFPLVKNGSLRDVLTDISNGHRPKPTVVEVLQRFSEICHAFNVLHQFKPSYVHQDIKPENVLIAEDGTPLLTDFGSVRLADININTRNDALTVMDNAASFCTAPYRAPELYNPVTGSKIDTRTDVWGIGCLLYAWWFGYSPFECEYHGATVRVVECSSLRVLSPIPRTPHPTVEDKVILDLSEWILNVNYEVRPYTTDIIVRVGEVIEAHKNGGKQQA
>Spumella lacusvadosi_mph1_70 24324|18354|strand:-1(-1...1022) (evalue:1.88632e-08)
GMNRYKITKQLGDGTYGSVLKATNRQTGEITAIKKMKKKFFKWEDCIQLREVKSLKKLNHPNIVKLKEVIRENDELYFVFEYMEGNLYELMKQRDRMFPESHIRNIMFQIFQGIAFMHKHGFFHRDIKPENMLVKGDVVKVADFGLAREIRSKPPFTDYVSTRWYRAPEVLLRSSNYNSPIDQWACGGILAELYTLRPLFPGSSEADEIYKICSVLGSPTMRSWPEGIKLAAQMQFRFPQFVPSSLAQLIPNASQEGISLMQDLMQYDPQQRPTASQVLQYPFFQVSNQLPAPSQSVESAPSTFTRRPIVRSEIETALEERLLAKKVLFSLFFTFFYPSF
>Spumella lacusvadosi_mph1_71 91960|40059|strand:-1(-3...1854) (evalue:2.50501e-08)
CSSVDGATVSPFFTLHEYRYIKTAICSLDFLTLRVLSNHNNDMWVQLVQVSDVDGIEETVRCLITQYPELVNARDVKGRLAVDVATPAIRFIINSVTLWFGKYRPAAGKPEHTSSTCFVFKAMDESGEEPRPVALKLMRVKAQFMREIEMRKYGFDSDHVMVANESYPVSDSDIPVSSVEEWNGMLTKSQAEKMYCVVMPLAERNMFVAMKQERFAGKQDVSEVVVIFTQLVKCVMHMHSKGVLHGDIKPMNMVRMGGKWLMIDLDACCVIGRDCVGFKSSSAYVPPEAVYADAANGVVAVKSEEICGKYGIDPLIAHESFDVWSLGCILYQLCSSDVLPLFAAGQDDNLNFNMLDADNSLWALVGWSDKLKEKKLSIVPNRKARNLLSLMLSKDPMKRPTLSRVLGHPLLSEKTYGRMAGDDPDYDVFISYRVASDSIHAKRLYELLTAAGLRVWWDKECLKPGEEWRKGFCHGLVGSASFLCILSNAGTTVPFQNLTTESHCDNVLLEHRLALELKQIDYIKYVFPIMIGDEVDANAASESERYTFYNSRHYLSTSHVAAVEVALEGHLDELGLGTPLKVNPSVQDVANEIGRCQGYFIGGNAKNTYEYAVKGIVD
>Spumella lacusvadosi_mph1_72 24314|18353|strand:-1(-3...1878) (evalue:3.62255e-08)
GMNRYKITKQLGDGTYGSVLKATNRQTGEITAIKKMKKKFFKWEDCIQLREVKSLKKLNHPNIVKLKEVIRENDELYFVFEYMEGNLYELMKQRDRMFPESHIRNIMFQIFQGIAFMHKHGFFHRDIKPENMLVKGDVVKVADFGLAREIRSKPPFTDYVSTRWYRAPEVLLRSSNYNSPIDQWACGGILAELYTLRPLFPGSSEADEIYKICSVLGSPTMRSWPEGIKLAAQMQFRFPQFVPSSLAQLIPNASQEGISLMQDLMQYDPQQRPTASQVLQYPFFQVSNQLPAPSQSVESAPSTFTRRPIVRSEIETALEERLLAKKMQDDMEKDSNFIVPEVNILHETEEPSRVGSTYVLGRLAGEPRMGNPSMGNLSNDIEKQKMDVKDDFLTDSFAELDKFMNGYQVPIPKSSVRSEAHKDSCNHSVGKGKVGIDFHEDTDGGTEYNYIGKYTAPSTHYSAVNFGDASEDPTKIQRAPPVNKYATGQGMFFFLDFLLLQYCARLFCKQWFRGQDAVKFIDKSIWQTGAVRSDVFQLCVSCNFAQCWNLVRKSWSEQLRKTQILNYFVCKNQFNFKTSANSCNVSTNCPMSLSRSYKSKAVLMTGFLTANCFIIASPTSQVKIFS
>Spumella lacusvadosi_mph1_73 2241|1880|strand:1(0...642) (evalue:1.35192e-07)
LIFEILFVSVGVPSVKWFGSEGDYNVLVIDLLGPSLEDLFNYCGKKFSLKTVLMLADQMLHRLEYMHSRSYIHRDVKPDNFLIGTASRKHICHIIDFGLAKKYQDPRSGRHIPYLEGKNLTGTARYASINTHLGIEQSRRDDIESLGFVLMYFLRGSLPWQGLKATTKKQKYQRILERKQATHPEQLCKGYAVEFRDYFAHCLSLGFEDRPDYR
>Spumella lacusvadosi_mph1_74 42608|26083|strand:-1(-2...967) (evalue:1.4882e-07)
MVETPDKEFLSDLVYFKDLLDDCLNQLKEKTSILLKYKKTQMRASDFKFIRALGKGGFGAVYLAQRTNSLKLYAIKVMSKMAIKSVNFELQVLRERKALSKALEYPDYFIRLYGAFQTTEDLFLVMEYVPGGDCMTLLLSVRQFPEHVAQHIIVQVCVAVKHLHMHGVVHRDIKPDNVLITKQGHVKLADFGLVAPFTRQSTGTSDSEESSYSIGNTLGTRQRRSSAVTTADATGLEEQWLDDDTDIINPDTVARVYNSSSSLILSKPNYRLEQVGNYNYSSPEMVIRSPYDHTVDWWSVAVMLFHFVAGVTPFDDVNREKV
>Spumella lacusvadosi_mph1_75 9674|8909|strand:1(0...300) (evalue:2.02714e-07)
GDKGNITLDTKKLWFAELILAIEYVHTMGIIHRDVKPANCMIGTDGHLRLADFGLSKKIGEGDVALMNNASGVNEKDLESMALRVRNRYNPIAESLGLTR
>Spumella lacusvadosi_mph1_76 2244|1881|strand:1(2...881) (evalue:2.0479e-07)
VELLLLHSGIVLAQFVVFQFSFSLSRMELRVARRFRVGPKIGSGSFGEIYAGTNVHTGEEVAIKLEPLKSKHPQLLYESKIYRVLQGGFGVPSVKWFGSEGDYNVLVIDLLGPSLEDLFNYCGKKFSLKTVLMLADQMLHRLEYMHSRSYIHRDVKPDNFLIGTASRKHICHIIDFGLAKKYQDPRSGRHIPYLEGKNLTGTARYASINTHLGIEQSRRDDIESLGFVLMYFLRGSLPWQGLKATTKKQKYQRILERKQATHPEQLCKGYAVEFRDYFAHCLSLGFEDRPDYR
>Spumella lacusvadosi_mph1_77 66536|33606|strand:1(2...444) (evalue:3.06027e-07)
ERQIWFIFNQICQGLRHLHENGIVHRDLKSLNIMLTKRGRIFKIGDLGVSRQVSEETVMLNTFYGTPLYLSPELVENKPYNEKTDMWSLGVLLYEMTTFTVPFKANTILALAKQVLKGKYNPISNQYSSHLERCIAWLLQLDYAKRP
>Spumella lacusvadosi_mph1_78 39722|25019|strand:-1(-2...490) (evalue:5.17606e-07)
NSEDVGDSTAEFTVFLEYPFYPCGNLTAWLKLVTRKPWELQSVGRQLVNALAFLHENGVIHKDLKPSNILMHEDGRLVLSDFELAFRSKDKFGTEHSDDPEEEKGVISVRTNKATRGFIAPEIESGQRAQYASDLYSLGAILYYMHFPTLFDTLIPGQSYVPG
>Spumella lacusvadosi_mph1_79 42308|25984|strand:1(1...1087) (evalue:5.5536e-07)
REIKSKVGGGKLNYRNSDWFEFNSDMPWLLKNAAFHDPMFKDFEIHRTIGKGRTSTVRVAKTKKHDKYFAIKIINKNFIFRSELQERHILFEREILYELNSPFCAKLLGNFEDSTACYFALEYAPGGELLRSLDLYTKLPNDVAKFYLTEIFVALEHIHEAGFAYRDLKPENVCIDEAGHVKLVDFGSCIRFNHHASGKMYTICCQPQYLSPEMLNGKHSGGYTKICDWWTFGILAYEISVGHTPFCQAKDTQYEVLLKILKNKINFPSSFHPKAKKFISSLLHPEIKCRLSEIKQIKEHEYFDDVKYWENVCDYRLNVPFVPEMCRPGDSHYYILTEEKSSKNWIDNMNLEASIKMFQAQ
>Spumella lacusvadosi_mph1_80 25974|19051|strand:-1(-2...643) (evalue:6.13747e-07)
KSSNDMAMMSSKKMTTSSTVPWLLKNAKIPHGASMKDFELGRIIGRGFMGTVRIVKQIKSEKFLVFKAVKKEAVLKSRAQRHIQGEKMVLSTLNSSFCVKLFGTLQDKHHLYFALEYAAGGELCNRLDKKKFFEPEVAKFYISEIFVAIEHLQSLGFVYRDLKPENVMLDEEGHCKLVDFGFACAVDQTTGKLHTLCGTPSYLSPEQLDGKFTN
>Spumella lacusvadosi_mph1_81 76758|36314|strand:1(1...1684) (evalue:1.4854e-06)
SVVEWKIMPSNVEARKKFEADGTLTKNSEPGHLELRIMLDEAVAQHAIGKYAKDIKALDIFMFWIDVQEYKSIPTDNYRRSKALHIYHKYVKQSSVLEIGDITPEERDKYKAQLDLSKDDSSILNINFYDKIQFKCFLAIYHNIYIPYKATPEYTELAEQLKKKYNNVKLSDFEYYNKLGEGGFGFVVHAVKKSTGKHYAMKLQTKVGLLECFQDDPARADFEKQAFASCQHPFIVNLDYAFQTDTLAIMVLGLATAGDLQKALINAPEEKLSEERVRFYVAEMVLALAYLHEMGLMYRDLKPNNVLLNEDGHIQLVDLGGVADEHGTTLGRKSEVHGLVPLMTQTFARPAASEKYQLNLDNANDKNGEKDEKGRPPKRKLSIMGTFGYMAPEMVIMLSQASYEKTGYSVAIDWWSLGVTMFKLLAGYRPFTDDNFNTFIDMATTMNEKLRQHCDSPEYAILFQEIPFPSFMSSTAVDLISKLLDVNDKTRLGSGPNGVKDIQNHPFFGGLDWNLLEQKHIEPPFKPERPKKLDDLEPYEDFESLMRDFGQADWLEKAHS
>Spumella lacusvadosi_mph1_82 76746|36313|strand:1(1...2014) (evalue:1.98668e-06)
SVVEWKIMPSNVEARKKFEADGTLTKNSEPGHLELRIMLDEAVAQHAIGKYAKDIKALDIFMFWIDVQEYKSIPTDNYRRSKALHIYHKYVKQSSVLEIGDITPEERDKYKAQLDLSKDDSSILNINFYDKIQFKCFLAIYHNIYIPYKATPEYTELAEQLKKKYNNVKLSDFEYYNKLGEGGFGFVVHAVKKSTGKHYAMKLQTKVGLLECFQDDPARADFEKQAFASCQHPFIVNLDYAFQTDTLAIMVLGLATAGDLQKALINAPEEKLSEERVRFYVAEMVLALAYLHEMGLMYRDLKPNNVLLNEDGHIQLVDLGGVADEHGTTLGRKSEVHGLVPLMTQAFARPAASEKYQLNLDNANDKNGEKDEKGRPPKRKLSIMGTFGYMAPEMVIMLSQASYEKTGYSVAIDWWSLGVTMFKLLAGYRPFTDDNFNTFIDMATTMNEKLRQHCDSPEYAILFQEIPFPSFMSSTAVDLISKLLDVNDKTRLGSGPNGVKDIQNHPFFGGLDWNLLEQKHIEPPFKPERPKKLDDLEPYEDFEALMRDFGKADWLENAPAKEDQKYFSNWNFTSPHTIRVEAGISHEMEQFDRNFKLRQIMGNDAAKYGTSMKKGVSAAKMKQHTAATALLLLLQSGASGCWLLLASLLLRWRRQFSCLLRVRLFQCQCY
>Spumella lacusvadosi_mph1_83 15247|13047|strand:1(1...649) (evalue:2.1601133166666665e-06)
DKEQLDRLTVLDKFRSGEVKILIATDVSARGIDIANVDYVVNYDLPDVPENYVHRVGRTGRGMQKGLAVSFCATEEKPILDEIEGFMGKKIRVLELDKQEYNETIDFSKDTANYDLKALLKEAEEFEALKKKTKKKKKQLLGNRLLDNWLLGNWQFQQSDPVVYQQPIFQQLITNSPVTNTDSPKMNEQPNNPLHGITLERIVRELRDYYGWDQMT
>Spumella lacusvadosi_mph1_84 23065|17631|strand:1(2...355) (evalue:2.49655e-06)
IMREFNHENIVKLYEYFSSEKNFYLVLELCEGGDLSKFIKKRKRLNERVAHSFLLQLANGLSFLQERNFIHRDLKPANVLLTESSEDAVLKLADFGFARHLTAATLAQTRCGTPLYM
>Spumella lacusvadosi_mph1_85 39378|24866|strand:1(0...711) (evalue:2.49674e-06)
FLAWQEDSYIHMLMELSPNGSLQDLIEKCRAEGQRIPDNCLWKIVHDMAAGLHCIHSCGVVHLDIKPSNVLISSDGTLKIGDFGLAAPVGSNDFDREGDKRYMALELLNESVRLPSADIFSLGITLYELSLVCDSEVPAMQVPGEGPAWQALRNGQYSLPTGRPSAFVQLLHSTMAPSAEQRVTAQDILRGLPTETITMASEGGDPMLLSVKPRRSVEYTPQMNRSPSFDALNMAV
>Spumella lacusvadosi_mph1_86 23553|17892|strand:1(0...1134) (evalue:3.12374e-06)
FFFFWRSAATHILSKRIVALMELRIARRFRIGPKIGSGSFGEIYRGTNVVTGEEVAIKLEPVQTKHPQLMYESKIYRILKGGFGIPDQKWYGPQDDFNVMVIDLLGQSLEDLFNYCGRLFSLKTVLMIAEQLITRIEFIHSKGYMHRDIKPDNFLTGRKQNRNILYMIDFGLAKKYMDVRTGQHIPYVEGKSLTGTARYASINAHLGIEQSRRSDMEGLGYILLYFLRGSLPWQGMKGNTTKIKYQKILEKKQQCSPGLICKGFPAQFLEYFIYVMNLPFDAKPDYEYLRNLFRELFTSEQFIDDGEFDWIIANRAARNAHPSSSSSGVDGGMGGVNNPFLSPMMNAGGQSYPPYDVTTAPMQSARSEAVITMMSNV
>Spumella lacusvadosi_mph1_87 36223|23654|strand:-1(-2...385) (evalue:3.93947e-06)
NSVIHRDIKPENLLINIRTKTLKLCDFGFARVISKANEELTDYVATRWYRAPELLLGSTNYGFGVDMWAIGCIMGEISDGAPIFPGESEVDQLYIIQRILGPLTSEHQELFMTNSRFAGLKFPDMSRP
>Spumella lacusvadosi_mph1_88 44130|26658|strand:-1(-3...1263) (evalue:5.18563e-06)
RMSDSDVTPNVGGESTEATVVNESISVELKQMSIEEPSTATAETTPSATDNESDKLPTAQSPPCETDASPNSEAALEAKVDRREIVPEDIKELTITNLDTGEEFVIGENDPDFEFDTFEIRGSDHEEGKAGDEAAANEATAAETAANTANNSNPGLGIGRGQWLMKLMNYLYGSSSSKTKADAQAKIESETKKMNTTKKTPFTKLSSFKFRKELGRGAFGRVLLAEAKSDGKLYALKIISKKNMRSSDKRQAKAERDILHAMTLKSPHPFTSGLKFAFQSENNLYLGMDYIPGGNLRELIKRFKCLPESWVRVYAAQLVLAISHLHSMNVLYRDIKPHNVMIDARGHLVLIDFGLSKQEISHPRGALSLVGTPDYSAPEVLKTGVQQIEASNREKASSRKKKIPKSSQQSKLPMIGYGKAA
>Spumella lacusvadosi_mph1_89 52975|29589|strand:-1(-2...973) (evalue:6.8431e-06)
KILNPIGYKILSSALLRKCNVLVKGKVLNDNDKSGGVLKPENIWWLLSSSNKQYIAGYFSERYNSLKELSLNQCIQLWGTEPAGVTLDDNDSSEGGVDLTSLAGAHKTYVPNLPPKFVDFIRRRNRIFREIKNMRKISKHKNVILLESVLELIQESKCTIFLVMELANGGELFDRIKLDCGAREDTANAFFQQLLLGVKHCHDQGVCHRDLKPENLLLQDNSVETVLKIADFGFSARFAMSFTEESANKDNFAPSSYDDPNVGGAGGQGTTLGPSTPSSSFLDESPLRVLKSVVGSPFYVAPEVMQAHGYDGCKADVWSLGVIL
>Spumella lacusvadosi_mph1_90 41710|25741|strand:-1(-2...301) (evalue:1.06867e-05)
PENVLISHDPVTGEPIAKLLDFGLSRPVSGGSMAKTFVGTPCYLAPEVELTSKGAGTYGLPADCWSLGAVLYVMLVARFPEFERDFSGKVVVKLPESLWG
>Spumella lacusvadosi_mph1_91 53387|29698|strand:-1(-3...501) (evalue:1.6837206666666665e-05)
PDLQRILSYLPKQRTTLLFSATFSPEIKRLASSYLQNPITIEVARPNETASTVEQRFYSAGDDDKRRAIHQVLKTRGIKQAFIFVNSKLGCGRLARSLEREGLKTAALHGDKSQDERLKALEAFKKGEVDLLVCTDVAARGLDIKDVPAVFNFDVPFNAEDYVHRIG
>Spumella lacusvadosi_mph1_92 13856|12098|strand:-1(140...1265) (evalue:1.94618e-05)
CVSHRDVKLENVLFADDKDIKLIDFGFSTVCQPGKKLKVFCGTPSYMAPEIVRRSEYEGKPVDMWSMGILLYALLCGCFPFRAKAYPDLYRRIARGTFPIPDELSAPVKDLLRQLLTVDPDARITAHAAIRHSWLQVQLINAPNIDKLRQDTTILISDKPADDLDDQVISELEKFGMNREEVIRLVLTKTHSSLATLYYLLLDTLVSRRKLAAKRGGGSGGVIAPHMSSGGTRERPKSAAAVSSSGNAINLANGGMALGTGIKPSTQQQPIMSIQQQQLQQQAQQQAHNAQLQQEQLQQQYLMSDDPNSAEYRYRPKSAANTRVSSNPQRPSSAYAGRRAQTDDSVGQRQCLSLRWLSVGIISLSEVDERKERL
>Spumella lacusvadosi_mph1_93 52808|29531|strand:-1(182...1325) (evalue:2.15343e-05)
KKKFISNFDVAVQVKLALFSILTEDFVTKKRKRKMGCGLTKENKIESPRKRTGTAPLSVDDLKNRLLDEYKHVQKRFGHPSYYKNDGYELGLRVDGFERAQSLYVGTSIATKKKVTIKEHHLGNTNESDVIQEILILANLSNKALPEMQEVFITDTSVFSVTTYVDSARLSHLLDVRPNHPTDLSIIDIKTIFRTVLEATAHCHSKNVIIRNLTPSNICTKRTPEGFVVKIADFSLSVMNGCTDYLCDSRFFNWSQVPFMAPEALMGNPYSYAMDVWAIGVLLYMMVCNALPFSSEEDSVLMNQITTATYEYPKHATVSPKLRTLISQMLFVSVDMRLNVREATNNGWLSSDSDEQQELSEESVNRHKQSPQCTCHSILS
>Spumella lacusvadosi_mph1_94 19962|15973|strand:1(1...592) (evalue:2.45319e-05)
KPENCLIDKFGYPKLVDFGFAKVITGKSFTLCGTPEYLAPELVLARGHNKAVDYWAFGILLYEMEAGYSPFSDPQGMDQVVICKNIVNGRLVFPRNFNADCKDLVKRLLSREIQTRLGNLKGGVEDIKAQKWFQGFDFDQLLKKQLKAPWVPPVTSVTDTSNFDPYGAEDHVDDGYVDHGTWDKDFQTIHYHSYDV
>Spumella lacusvadosi_mph1_95 49832|28600|strand:1(0...705) (evalue:2.72181e-05)
SQLDSVRLSHLCDLRRQSNNALSLHDARCIGKAVMDAVDYCHKKQIIVRNLTPANICARRTSSGFIIKIADFSLAVMNGSLDFLCDSHYFNWSQVPFMAPEALLGNPFSYSMDVWAIGVMLFMMVTNSLPFSSDEDADLMNQITNAKYSFASDSTVPTTIRYFINQFLVVSPDGRMSLKDALKNTWINHRDQQDVEDCRTYSVILRTSMHHSRDILTGQQDVWKTMVHIYVVFW
>Spumella lacusvadosi_mph1_96 50426|28788|strand:1(2...483) (evalue:2.92981e-05)
AQLTDTIMKRRTVIGSPYWMAPEVIQEASYDGKADIWSMGITLLELCEGNPPHFNVHPMRAIFIISSRPAPTLKEPALWSPEMVDFVGRCLVKDCESRATADDLVTHPWIARTVKEIGPKCCGSPLLQNLITDHWAEIERIRLAKFKIPDSIPDELMAAV
>Spumella lacusvadosi_mph1_97 33549|22519|strand:-1(-1...1448) (evalue:3.9212700000254406e-05)
RKTPYGKPVDMWSFGVILFILLGGYPPFHHDNQRELFKKIMRGAFEFHPDYWGSVSQDAKNLIRGLLNVDPHERLTVDQALAHPWLNKAGDELAAHNLNDNLAALRKFQNLRKLRAGVKAVMAVGKMKMLLSAKKAQNSQDIQKATEDLVVEDVKIPHTMKDCYTLGAKLGEGGFSIVKEGTHNVTKEKVAVKIIKRDGMKPDEVVALKKEMRILQQLEHDNIVRAVDFFEETDNFYVVMECIEGGELFDRIVAKTYYNEKEARDLVCLLLNVIQYMHSQNIIHRDLKPENLLLDTDGNLKISDFGFSTLNIGDADGDGNARAELLHTTCGTPNYVAPEVLGKDGYDGKKADVWSIGVILYVLLAGYLPFDENTMAALFQKIKNADFEYPDWFSSEARDLLSKILVPDPHARAKLSELKNHPWMQHGDSGPTPSQGNNAAAIHGAPPVVNSHPAHPPAAPAPVVKPTVTVHHESPPSPTHHA
>Spumella lacusvadosi_mph1_98 23060|17630|strand:-1(-2...766) (evalue:4.86079e-05)
PPLYMAPEILESRDYDGKADIWSVGCILYEMLVGVYPFKGLNEADLLNNIKTKELTIPKDVEVSKPSIDVLIKLLERNPLRRASVEQLSIISTQLVKFSGGTARDAALFPEGYSFAGGEQPAEGKRSGSGDGPSPAAAAVAANTAGTSSVNLSPPAGGASRQTERAAINPSTATTMIMTKVAAYGGPPQSDGHARRYSEDLTQQQLGGAGAGGAMNNSFVRDSRMAEEINSGRQHQGTPPQGNMMSPQQQQMQQQ
>Spumella lacusvadosi_mph1_99 33537|22517|strand:-1(-1...1304) (evalue:5.0354500001229804e-05)
RKTPYGKPVDMWSFGVILFILLGGYPPFHHDNQRELFKKIMRGAFEFHPDYWGSVSQDAKNLIRGLLNVDPHERLTVDQALAHPWLNKAGDELAAHNLNDNLAALRKFQNLRKLRAGVKAVMAVGKMKMLLSAKKAQNSQDIQKATEDLVVEDVKIPHTMKDCYTLGAKLGEGGFSIVKEGTHNVTKEKVAVKIIKRDGMKPDEVVALKKEMRILQQLEHDNIVRAVDFFEETDNFYVVMECIEGGELFDRIVAKTYYNEKEARDLVCLLLNVIQYMHSQNIIHRDLKPENLLLDTDGNLKISDFGFSTLNIGDADGDGNARAELLHTTCGTPNYVAPEVLGKDGYDGKKADVWSIGVILYVLLAGYLPFDENTMAALFQKIKNADFEYPDWFSSEARDLLSKILVPDPHARAKLSELKNHPWMQHGDRDRKST
>Spumella lacusvadosi_mph1_100 39109|24769|strand:1(2...303) (evalue:5.37249e-05)
GSYYGDKADVWSIGCILLELVFGHEKFCDVWMTAYDYEILQDKDKFTESIEATADELPSLLGFTEDLNDFILRFLELRSTKRPNLRTLCAHPWLGGMLDE
>Spumella lacusvadosi_mph1_101 67778|33968|strand:1(91...619) (evalue:5.38716e-05)
KMASSLVNNKYRITRRIGGGSFGEIYMGIGPSNEKVAVKFERHGTRCPQLRHEYKVYRELINCHGFCSVYHFGTQDNYNVMVMDLLGPSLEDLFNKCNRRFTLKTVLQIADQLLERVDTLHARHLIHRDIKPANFVIGVGDQAANVFCVDFGLSKRYRHPKNLQHIPHRDGRSLTG
>Spumella lacusvadosi_mph1_102 53091|29612|strand:-1(-1...1067) (evalue:5.541663333333334e-05)
ELAVQVTEEIKKLSKYKKGVWVTTVFGGDSIERQIKSLKAGANIVVGTPGRVIDLIERRALKLENVKMAVLDEADEMLDMGFREDIESILQETNEDRQTVFFSATMSKPIMALTTRYQNNPKLVKVVKNEITNANIEQLYFDVKGKAKLEVMTRLMDLHAVKLALVFCNQKKKVDEVVEELVLRGYAAEGLHGDLRQAQRTNVMAKFRSGLVTILVATDVAARGIDVSDVDAVFNYDIPLDEEYYVHRIGRTGRAGKSGKAFTLVVGAERNRLRDIMNYTKVKIDKGVIPTFSDVVGVKKGMFIERLQNTIQEGDLELFGDVFGSLQHSGFSTEQIVAALVKMNMGVAKNELKEG
>Spumella lacusvadosi_mph1_103 53087|29611|strand:-1(-3...822) (evalue:6.4138e-05)
ELAVQVTEEIKKLSKYKKGVWVTTVFGGDSIERQIKSLKAGANIVVGTPGRVIDLIERRALKLENVKMAVLDEADEMLDMGFREDIESILQETNEDRQTVFFSATMSKPIMALTTRYQNNPKLVKVVKNEITNANIEQLYFDVKGKAKLEVMTRLMDLHAVKLALVFCNQKKKVDEVVEELVLRGYAAEGLHGDLRQAQRTNVMAKFRSGLVTILVATDVAARGIDVSDVDAVFNYDIPLDEEYYVHRIGRTGRAGKSGKAFTLVVGRAKKKEN
>Spumella lacusvadosi_mph1_104 33544|22518|strand:-1(107...1670) (evalue:7.390950000783834e-05)
RKTPYGKPVDMWSFGVILFILLGGYPPFHHDNQRELFKKIMRGAFEFHPDYWGSVSQDAKNLIRGLLNVDPHERLTVDQALAHPWLNKAGDELAAHNLNDNLAALRKFQNLRKLRAGVKAVMAVGKMKMLLSAKKAQNSQDIQKATEDLVVEDVKIPHTMKDCYTLGAKLGEGGFSIVKEGTHNVTKEKVAVKIIKRDGMKPDEVVALKKEMRILQQLEHDNIVRAVDFFEETDNFYVVMECIEGGELFDRIVAKTYYNEKEARDLVCLLLNVIQYMHSQNIIHRDLKPENLLLTSKEDDANIKLADFGFATEVDGNNCKKQVGTPGYIAPEIIQNQLYGKAVDMWSFGVILYILLGGYPPFHDDNQQMLFKKIVAGAFEFHADYWGSVSDEAKDLIRGLLTVNPERRLTVDQALAHPWCTKSAQDLTSHNLDGNLAVLRKYQATRKFKAGVRAVLAVNKMKNLISLAKSASSSSSAASGSTSSASSITEVQLQLNEKNEMKLVAMFAPPEHRFVGLGQT
>Spumella lacusvadosi_mph1_105 53098|29613|strand:-1(-2...1417) (evalue:8.013884e-05)
ELAVQVTEEIKKLSKYKKGVWVTTVFGGDSIERQIKSLKAGANIVVGTPGRVIDLIERRALKLENVKMAVLDEADEMLDMGFREDIESILQETNEDRQTVFFSATMSKPIMALTTRYQNNPKLVKVVKNEITNANIEQLYFDVKGKAKLEVMTRLMDLHAVKLALVFCNQKKKVDEVVEELVLRGYAAEGLHGDLRQAQRTNVMAKFRSGLVTILVATDVAARGIDVSDVDAVFNYDIPLDEEYYVHRIGRTGRAGKSGKAFTLVVGAERNRLRDIMNYTKVKIDKGVIPTFSDVVGVKKGMFIERLQNTIQEGDLELFGDVFGSLQHSGFSTEQIVAALVKMNMGVAKNEFADENLDGEAERNQRRNERGGNERFGSRDGGRGGRDGGRESGNRFGNREGGRFDRSNSRDDRSGGRANDRQRSFEDRGPRTDKAGKPYRQDANMVRMFVNIGFDEKISPANIVGAFAGESG
>Spumella lacusvadosi_mph1_106 53075|29608|strand:-1(-2...1465) (evalue:8.073077666666667e-05)
ELAVQVTEEIKKLSKYKKGVWVTTVFGGDSIERQIKSLKAGANIVVGTPGRVIDLIERRALKLENVKMAVLDEADEMLDMGFREDIESILQETNEDRQTVFFSATMSKPIMALTTRYQNNPKLVKVVKNEITNANIEQLYFDVKGKAKLEVMTRLMDLHAVKLALVFCNQKKKVDEVVEELVLRGYAAEGLHGDLRQAQRTNVMAKFRSGLVTILVATDVAARGIDVSDVDAVFNYDIPLDEEYYVHRIGRTGRAGKSGKAFTLVVGAERNRLRDIMNYTKVKIDKGVIPTFSDVVGVKKGMFIERLQNTIQEGDLELFGDVFGSLQHSGFSTEQIVAALVKMNMGVAKNEFADENLDGEAERNQRRNERGGNERFGSRDGGRGGRDGGRESGNRFGNREGGRFDRSNSRDDRSGGRANDRQRSFEDRGPRTDKAGKPYRQDANMVRMFVNIGFDEKISPANIVGQINQKKKKEMKKEGEKQKTKNRE
>Spumella lacusvadosi_mph1_107 14314|12388|strand:1(0...996) (evalue:0.00010436843333333333)
AGDFMKEYIFLAVGRVGAASKDVTQRLEWVEQHDKVDFVIDFLTRVPEGLILIFVETKRGADHLEQVLIRNEFPASSIHGDKSQREREDALKMFKSGNTPILVATDVAARGLDIPNVTQVINFDLPSNIDDYVHRIGRTGRVGNVGNALSLMNEKNRNIAKDLADLLHEGQQEVPQWLGYNHHSRGKSGGRGGGRGGAKFGAKDYRSHHNNNNNSNKQDNHSDTNSHTGGASERSSQGGTSSHREGGAGGRGGGRGGGSRPTTAGAPRPQYQQSGPPMPYNSNQGGGGGNRGFHHQNDQQQWGGFSDNSAWQTSSERVCCGCRLLCFESTI
>Spumella lacusvadosi_mph1_108 83331|38074|strand:-1(6...1311) (evalue:0.000105704)
FLRKIRMTFEALGINTSVLKALTDAGYTKPTPVQEQAVPAAIAGKDLLVSSQTGSGKTAAFMLPSLTRLAALPPAAAGKTPNQEMQAAKARGERPRFKAAQPKMLVLTPTRELALQVTTNTDKYAVNLRGIKAVSILGGMPYPKQMQLLSRNPEILVATPGRLIDHMESGKIDFSQLQILVLDEADRMLDMGFIDDIEKIVAATPDSRQTMLFSATLDGVVGNMARRITKDPMVIQIISAANKHENISQRVHFVDDLSHKNRLLDHLLRDETLDQAVVFTATKRDADTIADRLNIAGFSAAALHGDMHQGARNRTLDSMRRGQVKVLVATDVAARGIDVPTITHVFNYDLPKFAEDYVHRIGRTGRAGRNGLAISLVNHAEGMNVKRIERFTKQLIPVTTIEGFEPKRTAPPRSAARPGGWKPGQKRRKLKGKK
>Spumella lacusvadosi_mph1_109 83245|38052|strand:-1(6...1311) (evalue:0.000105704)
FLRKIRMTFEALGINTSVLKALTDAGYTKPTPVQEQAVPAAIAGKDLLVSSQTGSGKTAAFMLPSLTRLAALPPAAAGKTPNQEMQAAKARGERPRFKAAQPKMLVLTPTRELALQVTTNTDKYAVNLRGIKAVSILGGMPYPKQMQLLSRNPEILVATPGRLIDHMESGKIDFSQLQILVLDEADRMLDMGFIDDIEKIVAATPDSRQTMLFSATLDGVVGNMARRITKDPMVIQIISAANKHENISQRVHFVDDLSHKNRLLDHLLRDETLDQAVVFTATKRDADTIADRLNIAGFSAAALHGDMHQGARNRTLDSMRRGQVKVLVATDVAARGIDVPTITHVFNYDLPKFAEDYVHRIGRTGRAGRNGLAISLVNHAEGMNVKRIERFTKQLIPVTTIEGFEPKRTAPPRSAARPGGWKPGQKRRKLKGKK
>Spumella lacusvadosi_mph1_110 43936|26597|strand:1(0...465) (evalue:0.000107537)
GNRYVCSELLGKGSYGQVAKAVDLVENKTVAIKQMKRIFDEPIDAKRAYREMHILRHLRHPSIVTLVDAVSSTIDLDFERLYFPNGLGEAVSSPIPRHLGNLYLVFEFADTDLSKIIKSNQFLTAEHIQYILYQMLDGLRYLHQTNVIHRDIKPA
>Spumella lacusvadosi_mph1_111 9863|9054|strand:-1(3...612) (evalue:0.00011925199666666668)
TTKTVSSIIIFTGTCRKCQELTEILTNLDIDCVSLNGMMEQAQRIASLSKFKNQATRILIATDVASRGLDIPSVDLVINYDLPKICSDYVHRVGRTARAGRHGRSLSFITQYDVEMVHAIEAFTTQTMVLSEEVTEDDVLPLLNDVSTAMRESQLKLMDDKQEEKLAVFKKRKRHQKRQLQRQNGKEVVSSDDEDDAQVGCL
>Spumella lacusvadosi_mph1_112 18653|15232|strand:1(1...835) (evalue:0.00011990009666666664)
KFKDFAKHTLVKPLLVNVGRAGAANLDVIQEVEYVKRESKIVYLLECLQKTAPPVIIFCERKNDVDEIHEYLLIKGVEAVSVHGGKGQEERNEAIRQYKNGTKDVLVATDIAAKGLDFPDIQHVINFDMPSEIENYVHRIGRTGRCGKTGVATTFINKDVDESVLLDLKHLLIEAKQRVPPVLQALQESEEDLQDVGGVAGCAFCGGLGHRITNCPKLDKDARRLGAGKKDNLSSRGGGGGDWQSVFGVVNVKETAASTSHQPDFRPFGLSCSGLQS
>Spumella lacusvadosi_mph1_113 12845|11391|strand:1(2...433) (evalue:0.000127552)
KANNVLMNSDGHLVLNDFGCAKELDSSRTYTVIGTMHCMAPEMIACLRKSYDDGSSCSGYDYSVDWWAAGVLLHEMLTGEPPAVFAANTTEPSRALAEDSSELIKLSGNENAVSRIPRSPLVESTAEQLLEQLLTYNPAHRLG
>Spumella lacusvadosi_mph1_114 16136|13708|strand:-1(-2...442) (evalue:0.00014410784833333333)
LHGGKSQDQREEVLEMFRNSTITVLVATDIAGRGLDIPDVTHVINYDVPNQIENYCHRIGRTGRAGRFGVATSFLTEEDTDIMFDLRTYLESTNAVVPLQLQKHPAAQAPVGARDEKGKLVSGKKESVQYASRQQVVVVDNDYSMLV
>Spumella lacusvadosi_mph1_115 45269|27083|strand:1(1...579) (evalue:0.00014502721999999998)
WYEKGSVLVFVDKQEKCDQLFQELLKLGYPCLSLHGGKDQIDREHTLHEFKTGIKTVMIATSVAGRGLDVPEIICVVNYNCPNHLEDYVHRVGRTGRAGRKGWAYTFICEKEEQYAPVMMKALEKCNQEIPAELAKVAAVFNAKVERGEAHRSGSGFVGKGFTFDANELNAEQQLKQNQKRAYDLEQGLIGN
>Spumella lacusvadosi_mph1_116 51614|29167|strand:-1(118...1204) (evalue:0.000186524)
KKFDAAVWSVFRDGSHLDTHFYTKKRQQKMGCGLTKEIARKRTETAPVSVDDLKNRLLDEYKHVQKRFGHPTYYKQNGYDLGLRIDGHERYQSFYLGTSKLNGTKAMIKEHHLTHCAESDIITEVLILANLSHRALPELYEVFITDQSVFTVSSHVESARLSHVMDCRPGVPSSLSLNDTRLILKTIIEAAEHCHSKNVIIRNLTPSNIVCKKTNDGFIVKIADFSMAVMNGSTEYLCDSKFFGWHQVGCMAPEALLGNSYSYQMDMWGVGVLLFLMITNTMPFVSDDDTALMHMITHSDYIYPKNCNPPANVKYLISQLLFVSTEVRLNGREALRNAWLTPVHEDDVQMVAEQQIEQAPD
>Spumella lacusvadosi_mph1_117 48182|28076|strand:1(2...1109) (evalue:0.00020596033333333333)
AYGFEKPSAIQQRAIKPTLLGKDVIAQAQSGTGKTATFAIGILQSLDTSIRFCQALVLAPTRELAQQIVKVIQSLGDFMNIRIHACVGGTAVRDDIRTLQEGVHVVVGTPGRVYDMINRRALALEHVKLFVLDEADEMLSRGFKDQIYDVFKYMPETVQCTIFSATMPLAVLEVTQKFMRDPIRILVKKDELTLEGIKQFYIAIQQEEWKFETLCDLYSTLTITQAIIYCNTRRKVDWLTQKMQEKDFTVSSMHGELDQRERDTIMREFRSGSSRVLITTDLLARGIDVQQVSLVINYDLPTNRENYIHRIGRSGRFGRKGVSINFIVKADVAYMKDIEQFYNTQIEEMPANVADLLQAHIDASRDVC
>Spumella lacusvadosi_mph1_118 405|528|strand:-1(86...1679) (evalue:0.00024991339999999996)
NMSYYGDGGRTSHYGNGGRDDRYGDSSSYRGGENSFNRGHMNGSSDNLGANLRSIHWDLSKLPVFEKNFYIEHPAVSARSDASADEWRRENEISIIGKGIPKPVYTFEEASMPEYVLKEVLKQGFTKPSPIQSQGWPMALLGRDMIGISATGSGKTLAFLLPAMIHINAQPYLQRGDGPIVLVVAPTRELAMQIKQECDKFGASSEIKNTVVYGGVPKHTQVRELRNGVEIVIATPGRLIDHLETNVTNLRRVTYLVLDEADRMLDMGFEPQIRKIVSQIRPDRQTLLWSATWPKEVQQLARDFLTNAYEVHVGSLDLRANIMIKQMVEVVSDFDKYPRLTHHLKEHDNGSKVMIFVETKKGCDQLTRSLRGQGYPVRCIHGDKSQQDRDATLAEFRDGRVPMLVATDVAARGLDVKDVRIVINFDMPNTIEDYVHRIGRTGRAGAKGQSISFFTDKHSRMAKELVDVLYEAGQEVPPALSAMVPQRGNGGGRGGYGGGRGGYGGRGGGGHNGFRQTEALAAIAAVPSCQ
>Spumella lacusvadosi_mph1_119 12991|11497|strand:1(1...647) (evalue:0.000294375278)
RWNAGYSVDALHGDKQQFQRTRVMDQFKSGRLHLLVATDVAARGLDVKDIQVVINYDFPAGTSGVEDYVHRIGRTARGDCTEGKAYTFFTPDDAKRATQLIGVMRRANQEVPAELQKFDRGSERGGGGGFGRGFGGGRGGRGGYGGGRGGYGGGRGGYGGGGGGNHYGGGGGGGDRWGGGGGGSWGGQSRKWQTLAVFILLFVRQRLYIVMYISK
>Spumella lacusvadosi_mph1_120 83273|38060|strand:-1(-3...1293) (evalue:0.0003743828666666667)
FLRKIRMTFEALGINTSVLKALTDAGYTKPTPVQEQAVPAAIAGKDLLVSSQTGSGKTAAFMLPSLTRLAALPPAAAGKTPNQEMQAAKARGERPRFKAAQPKMLVLTPTRELALQVTTNTDKYAVNLRGIKAVSILGGMPYPKQMQLLSRNPEILVATPGRLIDHMESGKIDFSQLQILVLDEADRMLDMGFIDDIEKIVAATPDSRQTMLFSATLDGVVGNMARRITKDPMVIQIISAANKHENISQRVHFVDDLSHKNRLLDHLLRDETLDQAVVFTATKRDADTIADRLNIAGFSAAALHGDMHQGARNRTLDSMRRGQVKVLVATDVAARGIDVPTITHVFNYDLPKFAEDYVHRIGRTGRAGRNGLAISLVNHAEGMNVKRIERFTKQLIPVTTIEGFEPKRTAPPRSAARPGGWKEKRQKYEKR
>Spumella lacusvadosi_mph1_121 83285|38062|strand:-1(-3...1293) (evalue:0.0003743828666666667)
FLRKIRMTFEALGINTSVLKALTDAGYTKPTPVQEQAVPAAIAGKDLLVSSQTGSGKTAAFMLPSLTRLAALPPAAAGKTPNQEMQAAKARGERPRFKAAQPKMLVLTPTRELALQVTTNTDKYAVNLRGIKAVSILGGMPYPKQMQLLSRNPEILVATPGRLIDHMESGKIDFSQLQILVLDEADRMLDMGFIDDIEKIVAATPDSRQTMLFSATLDGVVGNMARRITKDPMVIQIISAANKHENISQRVHFVDDLSHKNRLLDHLLRDETLDQAVVFTATKRDADTIADRLNIAGFSAAALHGDMHQGARNRTLDSMRRGQVKVLVATDVAARGIDVPTITHVFNYDLPKFAEDYVHRIGRTGRAGRNGLAISLVNHAEGMNVKRIERFTKQLIPVTTIEGFEPKRTAPPRSAARPGGWKEKRQKYEKR
>Spumella lacusvadosi_mph1_122 7854|6731|strand:-1(-1...314) (evalue:0.00061575)
LWDFYDYQIHNLRQVHADPHPGNFLMREDGTMGIIDFGCIKVIPDLFYDNYFALINFDTLEDESKMNEIFKTLEFIVDSDSPDESAFFSKLFKEMIYLLGRPFG
>Spumella lacusvadosi_mph1_123 40076|25132|strand:1(0...1005) (evalue:0.000741469)
KPDNIGFTLDGTVKLFDFGLCATVKAQREKSEIYKLTGNTGTLRYMAPEVVLGRSYNQSVDVYSFSILVWQIVTGKVPFTNMGKKQYFDRIVIGGERPRLEKRWPEGFKQLLVDCWQEDKNLRPSFSRVVTELDDLIADEEKSELQRRDQISSRCHRGCAWFLWFFRPVWLILFVILFLYSMTIIIRDGNYRHGAIMCVFATFIMYGVSLSYLNVWPYVVINKAHNTGNVINGLEISRAAQHEHPGGGAGVPNAISVDDSDEAATPGAGGAHAGGGETSSVSSSGTYSKNSNNVSGSVANSNRQGGLDLEMGYSFNPINKVAQKRNTTGGSVLV
>Spumella lacusvadosi_mph1_124 83215|38046|strand:-1(-2...1195) (evalue:0.000822557)
FLRKIRMTFEALGINTSVLKALTDAGYTKPTPVQEQAVPAAIAGKDLLVSSQTGSGKTAAFMLPSLTRLAALPPAAAGKTPNQEMQAAKARGERPRFKAAQPKMLVLTPTRELALQVTTNTDKYAVNLRGIKAVSILGGMPYPKQMQLLSRNPEILVATPGRLIDHMESGKIDFSQLQILVLDEADRMLDMGFIDDIEKIVAATPDSRQTMLFSATLDGVVGNMARRITKDPMVIQIISAANKHENISQRVHFVDDLSHKNRLLDHLLRDETLDQAVVFTATKRDADTIADRLNIAGFSAAALHGDMHQGARNRTLDSMRRGQVKVLVATDVAARGIDVPTITHVFNYDLPKFAEDYVHRIGRTGRAGRNGLAISLVKIQKEEEKRKERKKSKKRKSK
>Spumella lacusvadosi_mph1_125 83306|38066|strand:-1(-2...1195) (evalue:0.000822557)
FLRKIRMTFEALGINTSVLKALTDAGYTKPTPVQEQAVPAAIAGKDLLVSSQTGSGKTAAFMLPSLTRLAALPPAAAGKTPNQEMQAAKARGERPRFKAAQPKMLVLTPTRELALQVTTNTDKYAVNLRGIKAVSILGGMPYPKQMQLLSRNPEILVATPGRLIDHMESGKIDFSQLQILVLDEADRMLDMGFIDDIEKIVAATPDSRQTMLFSATLDGVVGNMARRITKDPMVIQIISAANKHENISQRVHFVDDLSHKNRLLDHLLRDETLDQAVVFTATKRDADTIADRLNIAGFSAAALHGDMHQGARNRTLDSMRRGQVKVLVATDVAARGIDVPTITHVFNYDLPKFAEDYVHRIGRTGRAGRNGLAISLVKIQKEEEKRKERKKSKKRKSK
