# Supplementary material for: Putatively asexual chrysophytes have meiotic genes: evidence from transcriptomic data
Source: PeerJ. 2019 Jan 16;6:e5894. doi: 10.7717/peerj.5894 (PMC6339481; doi:10.7717/peerj.5894)
Supplement: Supplemental Information 1 — Identified loci are in FASTA format. [file peerj-07-5894-s001.zip › supplementary_material/Pedospumella sinomuralis/rec8.fasta.fasta]

>Pedospumella sinomuralis_rec8_1 12799|8025|strand:-1(-2...1453) (evalue:1.99851e-30)
RNALAGLIILNLRMASTASFANGSAGFVGAQLAKDIDDRLMSSSGGFSIEQLMELAGFSVAAASFDFFQHNKHLNTRNDREVLVVCGPGNNGGDGLVAARHLKHFGFQPTVIYPKQGKGELFLNLVKQLDNLHVPIHQEPPALESSKRFLFALDALFGFSFTGPPRQPYSNIIQLLVESKVSVVSVDIPSGWDVENGDIHGTNFKPAAVVSLTAPKLCMRDYVGTHYVGGRFVPPQLAQELGFDLPNYGNNAQQFVLLSGEHGVGDKHDKRDSSIPSERTEPVSAMFVTASSTEEAEKIASQLLHRGLVACVNLVPQVRSMYMWKDRLESSQEVLMMIKTRRSLVDAVTAAVKELHSYEVPESIAVDVTAGSPAYLDWVRESTRSDSGDVAADARMGGECAVGAGKGDEHVDVTGMRDAVTGSVITPEDPSQAAKVTKDYTSTGSTEAGQVQVSSTVVQYRILCRELVGAVLYPIRCERRNVRA
>Pedospumella sinomuralis_rec8_2 12811|8026|strand:-1(603...1464) (evalue:1.44574e-25)
RNALAGLIILNLRMASTASFANGSAGFVGAQLAKDIDDRLMSSSGGFSIEQLMELAGFSVAAASFDFFQHNKHLNTRNDREVLVVCGPGNNGGDGLVAARHLKHFGFQPTVIYPKQGKGELFLNLVKQLDNLHVPIHQEPPALESSKRFLFALDALFGFSFTGPPRQPYSNIIQLLVESKVSVVSVDIPSGWDVENGDIHGTNFKPAAVVSLTAPKLCMRDYVGTHYVGGRQAIGLFPLSQHKSLVSISRTMGITRNSLYYQAGSMVQVTSMISGTVPYHPSGLSR
>Pedospumella sinomuralis_rec8_3 32095|16738|strand:-1(-1...1523) (evalue:1.15592e-05)
HRWCRDMHSYGAITIEENDKERELHMKSLHKHQEASDRVTIIANALNALLGVALFAMPWGFQQSGVAGGTAVLIFVALLSYETARMLLEAQKVLFLQTGEVKGYPEIACAALGNVWYYVVQITTVISCLGGCTGYIIFFGQTLGQAFSLPAETVILAATAPLVFLSWIRSFQELTLVTIFGVAALVLSVVILLIDGAGNVEQVQATPLVQPLTIFNFVGSATFLFTIHYCVLSMGAENLRSKPWLANSRSDGTSHTAFVALERAIGTSYILAFVIILVVGSGGYIMYRNAPLVRDHLGGIVGGCEEPVCQNVILNIAPGMLRNIVGLAMSMVIIFSYLVILAPAREHIENAMLSALQPQSAFVKDLSQNALRTCLVLLNVTVALRAPYFGNMLTAVGGLTDAFLCFVVPPLVYRVALRGEISPVADVAYLLLVAWGVFIIVYTLYHVVELSIPSIIVVLLAGGAALVCCELVIVRWLQPAPGLKQKDQWETIFKRIAPAGKVTDVHC
