# Supplementary material for: Putatively asexual chrysophytes have meiotic genes: evidence from transcriptomic data
Source: PeerJ. 2019 Jan 16;6:e5894. doi: 10.7717/peerj.5894 (PMC6339481; doi:10.7717/peerj.5894)
Supplement: Supplemental Information 1 — Identified loci are in FASTA format. [file peerj-07-5894-s001.zip › supplementary_material/Pedospumella sinomuralis/smc5.fasta.fasta]

>Pedospumella sinomuralis_smc5_1 20918|11991|strand:-1(379...1603) (evalue:5.536130490511463e-20)
KSLAARVDREVATALQHELVDAIREAEAALREGQKTVADLTKDLKAFEKECGELEKRKLAKEGELDQVVHLSGMDHRTYAEQVYSKIEERCPEKTVAELTARMESLNEELNRTEDNPQLQARYAQVTAELAQNEAALQKAAEEYENAEEALGKRAERWISMVNKITDKLNVKFAAYMAELQLKGGVQLRKVGRYQDYELLLQVSFREHETLSELDGQKHSGGERAVSTVCFLMALQDMTTSPFRVVDEINQGMDEANERLVFDRIVKSCCGDASKPQYFLVTPKLLQGLGAMRNPDVTVLLVWNGPGTGTKWVFSDILDNLANGANPHAQSQSAPRGAGVSGAVPAAAARDKKVKPEPAGTAGAAGAKRGRRQVQYSDEEEELGSEDEDDGAAKLGKKLVPVKKQKA
>Pedospumella sinomuralis_smc5_2 20909|11990|strand:-1(1006...2230) (evalue:5.536130490511463e-20)
KSLAARVDREVATALQHELVDAIREAEAALREGQKTVADLTKDLKAFEKECGELEKRKLAKEGELDQVVHLSGMDHRTYAEQVYSKIEERCPEKTVAELTARMESLNEELNRTEDNPQLQARYAQVTAELAQNEAALQKAAEEYENAEEALGKRAERWISMVNKITDKLNVKFAAYMAELQLKGGVQLRKVGRYQDYELLLQVSFREHETLSELDGQKHSGGERAVSTVCFLMALQDMTTSPFRVVDEINQGMDEANERLVFDRIVKSCCGDASKPQYFLVTPKLLQGLGAMRNPDVTVLLVWNGPGTGTKWVFSDILDNLANGANPHAQSQSAPRGAGVSGAVPAAAARDKKVKPEPAGTAGAAGAKRGRRQVQYSDEEEELGSEDEDDGAAKLGKKLVPVKKQKA
>Pedospumella sinomuralis_smc5_3 28708|15380|strand:1(48...2332) (evalue:7.780371901784055e-17)
TAILQMGDRLDPDALFARGFKAGSIIRLRMKNFLTYDECEFFTGPRLNIVIGPNGTGKSALTHAICLACCGSTGDVGRSNDLSKFVKHGAEGQESFAEVDILTAERTLVTIRRVINSENKGSKWFVNGRHEKQAEVKKLVSGLSIDVDNLCSFMPQDKVGSFSRFTPKEILANTLKAIQDPQDEFSLADEQIELSKIQDNKEEYRRRRDAKQASVDSSQRELGAMKGQMVVMERREEVQQLLQDYEVRLLAAEVGELSDRFAEMQEQKDQKTALLQEERRRVGPLEQRERDLRRQQAARDKAVDDAVNMQKRIDDVLRTRTAAVDQREVDVDSMSQELVTLGKERQAKEATRNATEQRLADAQEMEAAALAQMPEIDAQIRELRTLTDQLGERKAEEEDKARHLESRCSELREEVAAGKRALAGLQDFKQLYKQRLQRAAQGPGPARGALAMLEFLEKNQDQLRQTGQLRGEVYGPVSMYCSVADSACATMLEKAIPMGRLLGFVTQCDEDATFLKDQRERCNWSVNIFTMKNAVIDGRRAYTDAQIAQLGLKGYLCDQLECPDVIRSYLYVFSGLNKVLWGRGADNLSQEQQERMCRHEGSFKVYLHEVRPGQQQTGTNQNIVEYQGRMSRNPNAPPSTSSIGVSGKGFIVNKSGDDDAAMQRQNLQQSLRNNEGLLRQAEAQLTAQQGVVRTVTGDLQSVRGDMQKRMLAKREPALYRQKVVALQKTVADLNQQLAVSAGRERQEKEATYREAVQSLLD
>Pedospumella sinomuralis_smc5_4 104477|33208|strand:1(0...2067) (evalue:6.5e-08)
VLKDTIRELELIGSEKKQLMVQWKAALSGLSRRDEALAQALQTLAAAESAVHDYDVEIEASRRALQKLQAAHESLVNLRDRLESELRWVEDNLAKIRVEREQMQERYTLLSKSLAQTDAESKKLDTVAKQLGNEGDSIIQSLQVVTQERQKLEDELLTLYSTHSNVNKAVDNLGKDQTKLLKRIHDKENEANEIENDIARTKVDRLTCTATNSQLQEQLATVDKEVREKEALAAKYQLEIRQRNDEVEKKMYRVDRLNKKYEKMVESAGGEENLGPLENTIRNLQKETDAITVECQELERSWLKRQTEMVAISAECDKFSEENNEQQARLTILTQQQLRLNKDLNELKNNLKVAYQLNVDYQKDVSKLNTLISTNHDSETELQAANFILEMDCVEELKNTERECVTLQASIAETKTAKSSLMDEIMDMERQGLLWEKRIQLDKETRMALDPSVGQKETENMEREIHRMQLRSEALKREQERLSNEMARAVEKRATISTRYGKTSPAASTSVKSSKELTMAGAKQRIGALKKDARQLAEETAHYNQLFEDKKTQLQEVANQLEDVTAQYGDSEEQCHQLQSQINDLLYQKQLQQERISYKQKYAARLRELSQGPGVDINHSLQVERRVLSATQALDNVREIIGELQASFPHLKEVLERVNAMTDPSIEAALSCLPGYAAAQQRGAAVDE
>Pedospumella sinomuralis_smc5_5 108288|33788|strand:1(1...2981) (evalue:7e-07)
KTSKPARLHPILSRLEHQQSYSLALQLFPKRDKQVLSNMAAASTPSSVNSSIDSMTGGATAAGAKNVNFLSQLEHMMSSVKKEAAALESMKMKLKDAEELKRKLDEAKSRLTTAEAENQQLRRMVKEADDQNIEIRNDMQRLNDIYYAERAKLTESQQMISRLEQEISGLKMEKDFFAKEAAKVPELKSAVKTGRSQMAALKKSIEDDRGGVEQKIAEVNKKCANLEKLNEDSGRHLFNMTETLTATQNQVRDLEDAAVAAATKLAAVQAAKAQASDRWLMTSEDLRLQVLRRPEIVLNFEERIGALKSELQKSKLLATSKTNEVFLLTSEAKKLQEKLELGSQAYTNQINALQENVRELSSKNAEIVKSNAAAKQKLSGKTLESEQLNKDVAELKQTLKQLNMAAQQRDLEAGQTIKGLNLQCEDVTFKLQSLTAQHEALLQQMKTEQAKHWEEVKQLKDSEAALLEECDRLTQDVHEKTINLHAMESETTTKESSMRNEVMNTNQMVGTLREELERRLKDVMVLREERDALAGEKEELGGTVEALRAEIAKNDNLFKRTLEADRAKMKQELQARTSRIRSLEAEKQELLNETQGLMGQITESMKEVTTLQGRYDEVKHARDTLQESVDVLKSHNNQLIDDLKTADRTQEELREFTDRQAAQHRESVERLEMLLRESKKSASQTVVEMSQNLKQMSADYDALQREQDKAVESEKRAQADLDRVRNELTTAQLAQQEMQHQLGNEINNLRRELQEQRNKSKLVLENRTRVEMEMMNLRSEMGKMEMDAHKQNVAIKEGESAQKALEESLETTKAQLTAANENCARLKGAVGELEDGLQRKNGTIDGLKEELLQLEREGVQEIRRLRMQLTSAEHEISELRPMIPLLQKEASEAKAQVLKLQNSQSGTVNNLLEEVRRAEENVARERKKAASEVESCHSRITELQVQLEKTRELLEEASTRARAERSERDLKLMQLEGEAERAKSAAAVKDGRI
>Pedospumella sinomuralis_smc5_6 11983|7523|strand:-1(-2...1063) (evalue:2.2e-06)
EVPGGPHRHMLAKDTTVYAAALRNELTTLRQEIAELQVQQRELCQRKNAGDADISRKSKTISENGSAIKMHSKRRNDAEAELDTVQANSRIDTSDMERELTEQRAAIDQLSFHIQQEQDKLDALTADIRHAKAEEAAAEREKREIEDQLDRVSAAFEKLVTKRSDALKRKDALQADHDRKVRDLAAKQSELAAAVEGCNQKVAVAEEKTRDLIEGWDGQPVPLHARDTKAIIERRVAKLRADWEEGMRKVNLAGYTHEVLAERLSAARTAYATIKSNFLEASSNTDEVFRYKEEMTDRWEKSYRNALAKTNSAFQQYAQRQGAAGQVIVDQVKEEMKMVVLVDATDANSKQTDV
>Pedospumella sinomuralis_smc5_7 29346|15665|strand:1(1...938) (evalue:2.3e-06)
REIARLRIENGTLEEAKEDLEGELQECKRLMGDDQAEIERLTGAVQHLSNDYEYLQEETAAKDVDLQATNDEKNRLQAENESLQDALRESDGQLSACNVRCQSLEARAAARDEVLNKQKAEINDMRHSRDAAVKELLDANELLRKQIEWNEELKLELGKLETMSDGYEQTRASNDELRQALDAANNNCAVYMEQVRELKAKLKERSGTEANLDQAIRSLTQEKEQLAKECRDLEDSRRLMAEQVQAEIAACEAAKRHAETVAAGRDFMDRTMHEMQSKHDDMLRQIGQRDKQLAEANIAISDLQAELSAAKE
>Pedospumella sinomuralis_smc5_8 17612|10670|strand:1(2...930) (evalue:9.3e-06)
NWPMQEGIVLKKRFDDVFESTRYTKALEALSKTKKEIQSKAKDLKGELMEFGAHLQSTVQSKKELESCTDNQESCTTDLDRLATEIDGNQERLKRCTDVMESIRASANQIQQLEWQVQEAERRVLEKRQSLESTLTASDAELKRDIADFDNVMRTRTQELQAQQRAVATLNADITRVRERIDALNLKRGQVELLQEQSRQLREQQAQNGAFLQRKYALPALPVTGAGNAGWGPNVVRTFVTNLGNELHRIQKDCDTSIAAARQVSEAQDKVCLELSGRMQKLDVEVRLKDEELQSIAQETNAKRVELSR
>Pedospumella sinomuralis_smc5_9 46277|21197|strand:1(2...852) (evalue:7e-05)
QNASQLQQMERRISDSTSEIAQRDKLVQDLTLANSELNERCRRRSDECDRLRDDLKAQAAEMVTLQARLKDSQFNLTEFQTSTLPIQYELTKTVHEKNLLADQVKYLEAELQKKSQEERAFRAECAAKSDQLTHALSDAQAQLEAASRQIAMLKDQCATQEEKVDHYMTKLREAEAALVEKQSSFTAEIEGLKRLSELYKRYFEDATAKITELEQHDSVMRETHTNVLNALREKCAQQLSEVEATAEKERADNSTRVKELEDQLRAAQSQVSARSAVSLVENA
>Pedospumella sinomuralis_smc5_10 70967|27240|strand:1(2...1446) (evalue:8.7e-05)
GELQAGIAGLTDSNGRLTAAGAVGAARCAELEAELAEARASLVLLQADLLGDLAEARRALAESAATLERSQAVVGRQSAEIARLEASNDALVVELQASSLSNRELAQRVADAEAEVVAAGNETLRLNAVIEQLRDSLSELQQQLAASEADKGALSKQVKRMEDAEAAALAEAETLAAELAAALARVDELQRMFEEQVALVGVLKMKVAELEDGQSVQAGDFKSVVDRLQAELGALREENTALSAANSDAQDRYNELHQLLLDQRSVFDTEKNALSEELAASEAKSAQARAAIAELEQELQCLSDECSDLHAVNAAVSAAAQERLVELQATVSRLAETEKQLEHARADVAEQTTLVAAANKRCTELQDQLACSAAELAALSTQYAEAEASNAALDLEVSRLTSDTDEVRTRMGALQRMFEEQVALVEVLKLKLAEQEGLHGAEIGLVRAENDELKSALANLRAKYAELAEAQQNEALRNAGL
>Pedospumella sinomuralis_smc5_11 44304|20598|strand:1(2...935) (evalue:0.0001)
VELRGENNMQRQEGDDVNDGTDQNNENNQNGNLCGGLLGELYHEIDRLKQSLDALAWERDDIVRELEDVKRLEATECQMKDTLQLLESERDEARRAYADLQSKVVELEDALKGAKEELEGIQRIGSSKSDEEQSRQTQWEEEKVRLMETLAVLKEEKEGLIEELAGVRAEKEGAQEKLGLVEQQLSDVRKDKDSMEGRMKQVEEELVRVKSDLEQQLLTANMDKEKIEHKAADLLEELHNMETAKNALVSRIQEMEEQKGLVLEQEKGSLQKDVERAQEEKRVLESNMKSLESELKKVQGEKEGVVGELQK
>Pedospumella sinomuralis_smc5_12 77835|28686|strand:-1(-1...644) (evalue:0.00014018901780099997)
QKTVVSGFDPQFNAITGLNGTGKSNILDSICFVLGISNLSQVRVGNLQELVYKQGQAGVTKATVTIIFNNSDSATSPVGYESHKEITVTRQVVIGGKNKYMVNGHTVQQNQVQNLFHSVQLNVNNPHFLIMQGRITKVLNMKPTEILSMIEEAAGTRMFETKKQAAIKTIEKKQLKVDEITKCMAEDITPTLDNLRNERKDYHAWQAVNTEFER
>Pedospumella sinomuralis_smc5_13 42382|20097|strand:1(1...810) (evalue:0.00016)
KSQILLDCAYVSSTHFSIRCEKDAAGVRSHLLTDHSRNGTYLDRALVGTNKTVSLPDNGEISLMYKNKTRVAYKFTSVDSGLGPLKVEKAEEAAELNGAEDSVRMASAKSQAETVAETLARQIAVLQEEGKSLEQRIQQQVARIEADAQERERTNAKMSALEKGAAALQEEKADLTERLATAESHAAAVEARSLKLQEQLDEAKTELKELKVKSAHLTEELQSKTAQLDSRNSLMVDSSKTLAHEQKQWEKLQAKYERAKADLSSAREQ
>Pedospumella sinomuralis_smc5_14 1725|2537|strand:-1(-3...441) (evalue:0.0002177844722)
KTLMSELNIDVDNLCSFMPQDKAGLFSQSTPKEVLQETLKTIAFNSSNPSSTAVADDDATSNDSGDSYHNLYEEQQILSKQEDVKNEKKKEKESKESAYTKILQDIDSMSTEIERLQDRARAMEMKSYYEVKLIKVKADSCKKDIRS
>Pedospumella sinomuralis_smc5_15 41445|19815|strand:1(2...657) (evalue:0.00023935269666666668)
SSLVSIDHRSTSVETYLSIAAMEGTTSNSKARLMISNMELENFKSYAGCQTIGPFHKRFSSIVGPNGSGKSNVIDALLFVFGKRAKQLRLNKVSELIHKSSGFPNLEYARVAVYFQLIIDDENSEDNYEVIPGSEFVVTRTAYLNNQSKYTIDGKNTTYNDVGQLLRGHGIDLDNNRFLILQGEVEQIAMMKPKGQTPQDEGLLEYLEDIIGSNLFVE
>Pedospumella sinomuralis_smc5_16 29323|15649|strand:1(1...514) (evalue:0.00032)
QIELVKKQLDAQKKDTSDISTVIQDTVKELDLISTEKQQLMVQWKSALSGLSRRDEALAQATATLSAAESAVHDYDVEIEASRRELQKEQARHETLVNLRDRMENELQWVEDSLNKIKQERSQMQERYTLLSKSLAQTEAESKKLDSIAKQISNENESVIQNLQVVTQERQ
>Pedospumella sinomuralis_smc5_17 102911|32953|strand:-1(6...1779) (evalue:0.0004)
VEATEARARLSDAVEQLLELKSELDTQVEQSAAVDKLHQAALEALQQNEAQRAVLQRLLKEAQTSSDLTAEEAAKRTAEAIAALARVDELQRMFEEQVAIVEVLRVKLAEQEELHGTEVGALKQRILDLCASLQTVQDQNAELVVQNTSAISRITSLDHEVQVSVARAEGLALSLEAKTAEVVALRADLEETVRTCAAQLATAEDRLASMQALSCTQAVNIADLSALKMTLVADLARRQSDVAMLTEQKEDMEDRFAHSAGELQAQLNTLTARNAELQADVDQQSALASMLRVKVKGLQEESEECAHKLVHETAALEQCRIDLSAAKITLTQCQATCDTKVASLMDSVAQSQKVQELMASQLHERMEQVAALEKNLHMQTVAVAARGDEIAKLEGELVRLRADKAAAAYASEEKVRGLEETLATLRTDQAAQEGYINEIEAQRKAFKAELALKVEEIERLEQQLEKLMHENKGNEAHVTKLRVQLAAAQAKLEEEGHKRIHQLAVHEQKLSELEVAKVASDHALQRYEAKVAALTAELGAFTTKKSERMSIQGQNVNRCGGSVAATEVSCRGGRYSNCFVVLVAVPVIKF
>Pedospumella sinomuralis_smc5_18 99985|32501|strand:-1(-1...2906) (evalue:0.00079)
TATESPSRMPLQVRRSFRYLQLRRILSEMEDSTEDFEKGSVSKGKEGKEAPNEDIEADLQVSASAFEALERDFQEVLGDLMADESLEKFRLEYEKLHRALKKSHEQEKRLVKKCRELNSEILNNQAKIKTALRLSQEDQKTITHLQKEMEKTWKLVYMSQEKETRAKETIGQLKEEMINLSKLVERGAGLSMNQETLVKELKQAKEELQRQVDEQAGNIQMVEGQLVAQHKVQDDLRNERDDAIRQIGELRERMAAKEGDNLREVKRREKTQKELQDARARLEDKIKKEEELASEIVGHKSFVTDLERQLVDAKVTMEKYLRDYDQLLERTKTVGEDLEAEATANKKLQASIQNLEKDLKLKTIEVGRLNTEKGLLERRVDKEHRSALHYQQLLEESKTPLQVAQAEIESLKKDLIAAHRHELSLNKVTDKISKEKEVHMKATEHAESRTKEQVEIALELEGANARLTAEVENYKEEIARLRKAIFSLEKDRERLGNEVSEQRNSYVRTQEDLKLKDIQIADLKKRVTEWEGKLKQQQQLYEAVRADRNHYSKGLLESQDEIAELRKKFKILGHQIEQLKEEIASKDQAIVKEHFEYQRAEKLMEVTKGKLERTNESLGANHELIRQQENELRNLTSTLRRMDEEALAQRKEYDNVINERDILGTQLIRRNDELALLYEKLRIQQSALKKGEVQYASRMDDIRLLRIELQDTVREAGLNKGSGPQIEDYKREVLQLQRELLQEKTKVTALSEELENPMNVHRWRKLEGSDPATFELIQKIQTLQRRLIAKTEEVVEKGLVIQEKEKLYNELKHIMARQPGPEVAEQLAVYQQNLKKKTQQMKAMASELNMYQAQVNEYKYEQERLARELTEMKRKYYVQKRKEKMVEDMEYEGGGVVSMSKTGPLQLQNEQTVAARQARTRYTGGGYAIKTQVASVWNWLSIGADVAVGTLLFIGVTGRMELYIRKGT
>Pedospumella sinomuralis_smc5_19 56202|23912|strand:1(2...867) (evalue:0.00081)
AEELAEAQGEAAEAFAALQGQCEAAVSRGQELQAEVDRLTAEKDALTEQIGDLNERIAANADTIASLESDLCNRDAENRVLNARVSALEKVGREDAERARALLEDERQKVEELSQVVSDYEAARLADLAAHTEQVEALNAANNALHEELNISAEHVRSLHEMLRAREADIDNLQASIKDTTGAHSDTLTTLRAQLQEKAVHADQLRGEIARLEREVQLTAGMEAAAQSAIDTLQSQLASSELSYEALEKKLIAAVNERTAEGEAYRARIAKLEQAHADVDAQLARTLA
>Pedospumella sinomuralis_smc5_20 10712|6815|strand:1(1...870) (evalue:0.00096)
INEKESAEVSAEDACPTCGQEMPAETRERRQQELNSSLADLAAEQKDLQVRATTSRKLFDAATALVSAREALQTSTSRMQELQSEAAELKTQLNAHSADLQAAEDRLTVARQRKATVEAEYRAATQTEQEELTAAEAKMAHMQETEKALQKRIKELRETQEAAFKVRSTASAQVALAQDRVSAALRQLQERAAVVESLAQALTQLETTRAELTSQSSVLERLATVLGPRGVQNFVFQNVIEQLESITNAYLEILAEGGIQLALQNTGEEEEKIVKSVWVRSRDTGGEYR
