# Supplementary material for: Putatively asexual chrysophytes have meiotic genes: evidence from transcriptomic data
Source: PeerJ. 2019 Jan 16;6:e5894. doi: 10.7717/peerj.5894 (PMC6339481; doi:10.7717/peerj.5894)
Supplement: Supplemental Information 1 — Identified loci are in FASTA format. [file peerj-07-5894-s001.zip › supplementary_material/Pedospumella sinomuralis/rtel.fasta.fasta]

>Pedospumella sinomuralis_rtel_1 47812|21637|strand:1(1...622) (evalue:4.600538335e-21)
IDIAACTPDGICCFFTSYQYMEFVVGEWDRMRILQQVLEHKLIYLETKDVVETTLALDNYKRACDSGRGAVFLSVARGKVAEGIDFDRHYGRCVVLFGIPYQYTLSHVLRARLNYMRERYGIRDNDFLTFDALRQAAQCVGRVIRSKTDYGVVVLADSRYNRTDKRSKFPPWILQFVKESCLNLPTDSAVDQIKSFLRYMGQPIDQE
>Pedospumella sinomuralis_rtel_2 58296|24428|strand:-1(-2...865) (evalue:6.90263e-18)
FGRLLYCTPAINCGVTGMRFDLEGLDVFFPYDYLYKEQYEYMLNLKRAIDDKGHVLLEMPTGTGKTVCLISLITSYQFQYPQTGKLIYCTRTVPEMSKCMEEIKRVIAYRTKMIGPEGGKVLALCLSSRRNMCVHPKVLEEGDRDTVDSLCRNMTASWVRAKALGTNPQQHTADPQSTASGNSTYAGGFELCNFYENYSRDGSNAEVAQGVYSLDDLKDLGAARGWCPYFMTRHLIHHSTILVYNYQYMLDPKVSNLVSRELEAESIVVFDEAHNIDNVCIEALSVTL
