# Supplementary material for: Putatively asexual chrysophytes have meiotic genes: evidence from transcriptomic data
Source: PeerJ. 2019 Jan 16;6:e5894. doi: 10.7717/peerj.5894 (PMC6339481; doi:10.7717/peerj.5894)
Supplement: Supplemental Information 1 — Identified loci are in FASTA format. [file peerj-07-5894-s001.zip › supplementary_material/Pedospumella sinomuralis/rad51.fasta.fasta]

>Pedospumella sinomuralis_rad51_1 68366|26659|strand:1(0...614) (evalue:1.5399070289766323e-07)
DLPSCVVYLVKMMEAGYQHQGQHDVQGEQEEYQMQNSFKKIEELENYGINKTDIIKLKAGGYHTIEAIAHGSLRKLVEVKGISEQKAQKLKELIKTNNLVSVGFQTATSKLECMKDTIMLSTGSNDLDVLLGGGIETGSITEIFGEFRTGKTQLCHTLCVTAQRPLDQGGAEGRVIYVDTEGTFRPQKLVAIAERFHMNPEEVL
>Pedospumella sinomuralis_rad51_2 55856|23821|strand:1(1...1468) (evalue:8.3e-06)
RAKVDFLPATEASRVRAMAYCQLYLCCVVVSVLLRLDVGLLNGRYLSSLRPSTSLLVDMRLRAKSSNEVFYCTECGVEHVKWVGKCTSCNEWNRVKPMRLPKSSAKLQPLDPRTLASSAWLPQNDQTGTMISMSTIDSRDSALRLALSSEELGRVLGGGLVKGSTILLAGEPGIGKSTLLLQLANDLVAKKYGSVVYLSGEENPQQIAARALRLQLDTDGIFLLCETDTDVAGKHYLRTGCLFVQRIILGFGWSASFDVVQKIAEMSASSSAPVLVIVDSVQTLRSSAGTGAAGSVGQIRDSTALLVQLAKASGSVVLLAGHVTKSGEVAGPRILEHMVDTVLYMEGSEQAEYRLLRSVKNRFGSTSEVGVFSMTATGLVDVLNPSELFLTPHDDDPAVAAKGMEGAAVAVLIEGTRPLLAEVQCLVNARPEFNPNSGNSRVAPPRRTADGFPLPRLQLICAVIEKRLHLPLWNKDVYVNVVGGLRVSE
>Pedospumella sinomuralis_rad51_3 23788|13026|strand:1(0...591) (evalue:1.4509578846153848e-05)
YSGRGELSERQMHLGQFLRQLTRLAEEFGIAVVITNQVVANPDGMSFAKDNTKPIGGNIMAHASTTRLKLKKGRGENRICQVYDSPSLPESECAFSLGPAGVEDAKDAQRAVFWTGYDDRARLRPNISARCVVSLGLRPSLRETRGGVLAEDCSCVGNCTKADWEAIKRRSCRQEGFKWRQACGARCLFHLRCPVP
>Pedospumella sinomuralis_rad51_4 55865|23822|strand:1(1...764) (evalue:0.00084)
RAKVDFLPATEASRVRAMAYCQLYLCCVVVSVLLRLDVGLLNGRYLSSLRPSTSLLVDMRLRAKSSNEVFYCTECGVEHVKWVGKCTSCNEWNRVKPMRLPKSSAKLQPLDPRTLASSAWLPQNDQTGTMISMSTIDSRDSALRLALSSEELGRVLGGGLVKGSTILLAGEPGIGKSTLLLQLANDLVAKKYGSVVYLSGEENPQQVAARALRLQLGTDGIYLLCETDTDVAVQKIAEMSASSGAPVLVIVDSV
