# Supplementary material for: Putatively asexual chrysophytes have meiotic genes: evidence from transcriptomic data
Source: PeerJ. 2019 Jan 16;6:e5894. doi: 10.7717/peerj.5894 (PMC6339481; doi:10.7717/peerj.5894)
Supplement: Supplemental Information 1 — Identified loci are in FASTA format. [file peerj-07-5894-s001.zip › supplementary_material/Pedospumella sinomuralis/ku.fasta.fasta]

>Pedospumella sinomuralis_ku_1 76863|28493|strand:-1(-1...1391) (evalue:2.508408288625773e-09)
KNAGSATKFESLRVAPPSQSGQMSWWDKDAGEGSDDEDGEGGEGDFNTVNDRIIFLIDGRGAMAERNSNHESHLQNSLTIALAVMKSKIIASGESSSIGLAFFGTKDKDTTGEGSTITSSNGVLTLFSLASPSAQRIRQLQSLIDNPEELKELVEPHPQTLANAHACPLKQALWTCSQAFGSNDYRKSDMKRIWIFTNDDNPNAQSPVEQSATLTVARDCSQAGIEISLWHIDPKGRQFDPDLFYMRLLRATTVGSTAASASADPTQATVSTLSQGSAVIDAEDADTAVQSRIIGAGREGFDPNMAGVRRKEHKKRRLGSVLFSLSCPSASAGAAAAASGPTPHLAVAMYKSIQVAKKPNHTWLYARTNEPIKVVSTYYDSGTGELLTADKISTFLEVGAATESGQPGRVPLNADELKFIKTCGNDPGVGLQLLYFMPRGKLTKDLNVESSYFLFPDDKSVKG
>Pedospumella sinomuralis_ku_2 76845|28489|strand:-1(3...756) (evalue:7.9317e-09)
KPFWRCQRAMDDDIIRILVTTDNHLGFAERDPVRCDDCYAVFEEVLATARRKKEDFVLMAGDMFHENRPTRRTMHNTMELLRRYCLGEDPVYTAILNDQKEIFKASFGRVNYEDPYQSVCLPVFSIHGNHDDPSREGGSGEALAALDLLAVSNLINYFGKADRVEDIEITPVLMSKGTTKIAIYGLGAIRDERLNRMWNQKNVKFVRLTEEQGREEYFNIFVLHQNRDYGRGAKNCVHESMIPEWMDLVI
>Pedospumella sinomuralis_ku_3 76861|28492|strand:-1(-1...656) (evalue:3.272448396247214e-05)
FPHCLNVVPSSQSGLMSWWDKDAGEGSDDEDGEGGEGDFNTVNDRIIFLIDGRGAMAERNSNHESHLQNSLTIALAVMKSKIIASGESSSIGLAFFGTKDKDTTGEGSTITSSNGVLTLFSLASPSAQRIRQLQSLIDNPEELKELVEPHPQTLANAHACPLKQALWTCSQAFGSNDYRKSDMKRIWIFTNDDNPNAQSPVEQSATLTVARDCSQAGI
>Pedospumella sinomuralis_ku_4 40366|19468|strand:-1(-2...664) (evalue:3.4109159631e-05)
RKMAAMKSMIMGVIDAGKSMSHPVSGSGSRKRVDVASSFFSSYVLQRMIASKTVEFGLITYGSDETDNYLNTTQGEYEHVQEVVPMEKPDINTVKYIAEIKCGKGKGDFIDGIIVGQDVLQRTNVKKAYNRIMVVFTDGETEVEGVDDLETIVASMKAVPNFSLYIAMIGKVTETSSVIKKENAKLLQSLAENVDGRFAQIEEPQDGAYLLAEGAGLGTKP
>Pedospumella sinomuralis_ku_5 51539|22692|strand:-1(97...895) (evalue:5.1778932215813215e-05)
EQVDPEEGSQMAPAGFYLVQLPFCEDIRFNPAPTVAATAQTALDKHYRKTGGGSLAHITKQLVEAVALPEDFNYTRDIQSPAVQQYYSVLQALALNQAEGEWDADRDDTMRPDAEMLARAEEAGVLAEFKAAVGISDDMQHAAPKKRAAPGEAATGTGRGAAAKKAKTNTGAAAAAAGAGGEGGIEIDGVGTMTEAELAGWAQNGQLAGLTVPQLKVVCKALGLHVSGTKGDLVGRITTKLVQDQRSRTRNVASERSSQTLKAPF
>Pedospumella sinomuralis_ku_6 7412|5142|strand:1(0...369) (evalue:0.0001782835975)
VTSFNEGETDAESLLGLTLDDVPPFTVGSVAPVEDFNNVLAFSADPTLQATPAQRSGLVKVALQTLMDVIDRHVTLGASPAYYKRALTCLQALREAAVKHSELAAFNAYLRDRVKAQHQFGRH
>Pedospumella sinomuralis_ku_7 13339|8317|strand:-1(-3...627) (evalue:0.00065)
RANFSSELNTIVIEASRFFFPKHTYKPEMPLESTMLCLDNSDWMRNGDYAPSRLESQQDAAGMIINDRINSNPENTVGVLTMAGSGVDMRVSPTEEAGKILACFSGINIGGKSDLSSAVQIAQLALKHRKNKNGGQRIIVFVGAPIGESVEKLQKIGKQLKKNNVAVDVISMGEIEDNAEKLLEFVNATNSNDNSHLITVPAGVSPANA
>Pedospumella sinomuralis_ku_8 13342|8318|strand:-1(-3...606) (evalue:0.00098)
IACQRDRVCHCYVPKYTYKPNMPLESTMLCLDNSDWMRNGDYAPSRLESQQDAAGMIINDRINSNPENTVGVLTMAGSGVDMRVSPTEEAGKILACFSGISIGGKSDLSSAVQIAQLALKHRKNKNGGQRIIVFVGAPVGESVEKLQKIGKQLKKNNVAVDVISMGEIEDNAEKLLEFVNATNSNDNSHLITVPAGVSPANA
